# Supplementary material for: Ultrafast proton-coupled isomerization in the phototransformation of phytochrome
Source: Nat Chem. 2022 May 16;14(7):823–30. doi: 10.1038/s41557-022-00944-x (PMC9252900; doi:10.1038/s41557-022-00944-x)
Supplement: Source Data Fig. 3 — Data for Fig. 3a and 3c (ascii format). [file 41557_2022_944_MOESM1_ESM.zip]

Archive with 3 entries (3 files):
- Fig 3a abs und pump.dat
- Fig 3a data spectra iso interpolated.dat
- Fig 3c data transienten und fits.dat
