# Supplementary material for: Ultrafast proton-coupled isomerization in the phototransformation of phytochrome
Source: Nat Chem. 2022 May 16;14(7):823–30. doi: 10.1038/s41557-022-00944-x (PMC9252900; doi:10.1038/s41557-022-00944-x)
Supplement: Source Data Fig. 3 — Data for Fig. 3a and 3c (ascii format). [file 41557_2022_944_MOESM1_ESM.zip › Fig 3a abs und pump.dat]

X bleach	Bleach iso	X pump	pump
18309.9880985077	0.206998141438178	16214.7969718492	0.0770265892936987
18209.9608485842	0.163081628206817	16208.813523162	0.0976821013710923
18111.0205560083	0.119633849440259	16202.8344861448	0.0809515990292377
18013.1495992074	0.0766473405535525	16196.8614614307	0.0868989244437558
17916.3307354654	0.034114794622615	16190.8912398098	0.0777581422321248
17820.5470907957	-0.00182070096480849	16184.9254178576	0.0944319924008725
17725.7821501374	-0.0280117587428849	16178.9639880949	0.0901596473677718
17632.0197478621	-0.053373666756979	16173.0069509045	0.0853665041029038
17539.2440585811	-0.076292755844113	16167.0542988194	0.0732213164691431
17447.4395882404	-0.125365774011709	16161.1044311817	0.0765960474995705
17356.5911654951	-0.262799009209254	16155.1605359676	0.0820968725329114
17266.6839333506	-0.396470420504104	16149.2210087504	0.0608394166661894
17177.7033410633	-0.461872874528834	16143.2842602347	0.066370985866481
17089.6351362898	-0.56345508019853	16137.3534609515	0.0786885707889352
17002.4653574768	-0.680013858756866	16131.4254330828	0.0813230572318283
16916.1803264823	-0.779411639839639	16125.5033425095	0.0619026349152238
16830.7666414205	-0.907802160390079	16119.584016087	0.0712121779470625
16746.2111697229	-1.05347426766974	16113.6690311889	0.083646670679958
16662.5010414063	-1.1869686951551	16107.7583856351	0.0643962139368832
16579.6236425433	-1.35168194446486	16101.852077245	0.0950184874268893
16497.5666089252	-1.54655697208473	16095.9500960648	0.0872694510345522
16416.317819913	-1.74197534627942	16090.0524399298	0.104852971034872
16335.8653924692	-1.94074204222475	16084.1591066745	0.0939992670179002
16256.1976753637	-2.14987364489393	16078.2685094621	0.0906281977552347
16177.3032435493	-2.38045536342722	16072.383801128	0.0750846276092565
16099.170892699	-2.63437163361809	16066.5033988698	0.0789301773713849
16021.7896339021	-2.89387038615586	16060.6257245062	0.0607566093827954
15945.1486885115	-3.14765458986455	16054.7523490769	0.0353040630139124
15869.2374831389	-3.44743237993964	16048.8848415998	0.0522042788289807
15794.0456447919	-3.74677681277612	16043.0200487523	0.0547226774561288
15719.5629961487	-4.08219494932251	16037.1595407172	0.0534883982294794
15645.7795509661	-4.44654876079416	16031.3033102305	0.0504428573209315
15572.6855096161	-4.81703962584859	16025.4513577469	0.0812220957081346
15500.271254747	-5.20900417066165	16019.6036760143	0.090973673764564
15428.5273470647	-5.61684546219426	16013.7602603591	0.0790015296953195
15357.4445212317	-6.04936246428755	16007.9211061147	0.105610926771114
15287.0136818772	-6.51067797156788	16002.0862086212	0.105155627777157
15217.2258997185	-7.00377637784885	15996.2555632255	0.0955695879587872
15148.0724077861	-7.50210058355858	15990.4276055493	0.0868376244706877
15079.5445977531	-8.00043681853633	15984.6054515529	0.0859580135494281
15011.6340163627	-8.55350949407019	15978.7859782725	0.0731777398973623
14944.3323619517	-9.11360759242802	15972.9722945879	0.0485889306328776
14877.6314810682	-9.68843262608046	15967.1612871913	0.0265709592730324
14811.5233651781	-10.2628758180931	15961.3560604409	0.0442991072489334
14746.00014746	-10.8167337719274	15955.5535004661	0.0720163252618817
14681.0540996844	-11.4130546328135	15949.7551553166	0.0950149968165288
14616.6776291749	-11.973050389966	15943.961025486	0.0983143415905826
14552.8632758495	-12.4855079761602	15938.171103839	0.102389440762632
14489.6037093386	-12.9791111862437	15932.3853832544	0.135046461935299
14426.8917261776	-13.4784589217601	15926.6038642346	0.139836151978728
14364.7202470732	-13.9498055407202	15920.8265371351	0.131293209191119
14303.0823142387	-14.406778894142	15915.0518574021	0.150173621685217
14241.9710887987	-14.9203095048789	15909.2829066559	0.130002521284742
14181.3798482592	-15.4017652906812	15903.5181392276	0.108281822145246
14121.3019840429	-15.8738675089484	15897.7560038077	0.116756754592022
14061.730999086	-16.4111466388532	15891.9995854445	0.11774578614647
14002.660505496	-16.9723764245539	15886.2457922573	0.12218182563137
13944.0842222687	-17.5229423062669	15880.4961639525	0.122162647862302
13885.9959730612	-18.1148963806902	15874.7522357768	0.122171406258234
13828.3896840213	-18.7503536251513	15869.0109225682	0.150138449796971
13771.2593816705	-19.3477553461648	15863.2737607012	0.163462697011702
13714.5991908386	-19.9249818507794	15857.5407481896	0.161915879143796
13658.4033326504	-20.4750266576427	15851.811875508	0.138385431210102
13602.66612256	-20.946284457806	15846.0871406848	0.133057875702032
13547.3819684346	-21.4832859087564	15840.3665417479	0.14299079366198
13492.5453686838	-21.8998712355299	15834.650069202	0.1284858163656
13438.1509104347	-22.2645778011753	15828.9377210896	0.117705633454699
13384.1932677508	-22.5613223270491	15823.227965664	0.105350500495009
13330.6671998934	-22.7455866352806	15817.52385414	0.0807959508761556
13277.5675496249	-22.8011546725465	15811.8238536815	0.0745926401331686
13224.8892415526	-22.7468785169445	15806.1264358605	0.066444780260606
13172.6272805111	-22.5006869312303	15800.434647805	0.0646771209555279
13120.7767499836	-22.0046237397559	15794.7454332148	0.0577523839664212
13069.33281056	-21.3212568053065	15789.0603116535	0.0603130988157075
13018.2906984313	-20.4428527049032	15783.3808057812	0.054166305851565
12967.6457239188	-19.272258566312	15777.7038634075	0.0769589039448193
12917.3932700381	-17.9097388588928	15772.0310033135	0.105157744131054
12867.5287910957	-16.3673615462627	15766.3622186116	0.0954581754664598
12818.0478113183	-14.687453824623	15760.6975098798	0.113299440488527
12768.945923514	-12.9622363864863	15755.0368702414	0.147188093791726
12720.2187877632	-11.2677992298942	15749.3802953134	0.16474752774942
12671.86213014	-9.66483736021406	15743.7277807195	0.16616036436466
12623.8717414631	-8.15740565769818	15738.0793220894	0.162324870631369
12576.2434760737	-6.81431625000923	15732.4334052513	0.16766189738356
12528.9732506421	-5.63503003240497	15726.7930465455	0.186395300965572
12482.0570430007	-4.56345982795176	15721.1567282576	0.188016201976586
12435.4908910029	-3.66131095497287	15715.5229444234	0.175552112658214
12389.270891408	-2.98400182916725	15709.8947024372	0.167069123513917
12343.3931987904	-2.38386326524897	15704.2689834491	0.15068752311323
12297.8540244727	-1.90589541451994	15698.6487979572	0.165101147020714
12252.6496354837	-1.55478453108056	15693.0311314339	0.142501850803221
12207.7763535372	-1.2382987995102	15687.4174839683	0.138943952136017
12163.2305540352	-0.970765447420682	15681.8078487899	0.14740206005039
12119.0086650912	-0.780599584973179	15676.2037255477	0.137844824150755
12075.1071665761	-0.60100618021853	15670.6021083417	0.156268081749268
12031.5225891837	-0.508404619410109	15665.0044905318	0.13264407122583
11988.2515135168	-0.418413699322195	15659.4108727404	0.124629241801146
11945.2905691931	-0.319072255670574	15653.8212457808	0.103093260680359
11902.6364339701	-0.268699123306985	15648.2341141419	0.0885891185824657
11860.2858328886	-0.238832616260648	15642.652464448	0.104475756849797
11818.2355374343	-0.201625283059607	15637.0747952294	0.121752589472038
11776.4823647177	-0.164257483207343	15631.5010997862	0.124781957048158
11735.0231766708	-0.114199963783783	15625.9298868798	0.122893455401902
11693.8548792609	-0.0795024495865003	15620.3641346371	0.119023353735095
11652.9744217211	-0.0679649779250336	15614.8023434411	0.14467647846482
11612.3787957963	-0.0583975702532288	15609.2430276818	0.179372790680589
11572.0650350055	-0.0528263064062122	15603.6891518275	0.179178721407553
11532.0302139192	-0.0530726265770464	15598.13774264	0.170711103790226
11492.2714474516	-0.0561653812028449	15592.5902845889	0.192183482646653
11452.7858901678	-0.0535762641073494	15587.0482506303	0.209560523762982
11413.5707356046	-0.0520889472124038	15581.5086738745	0.199434675709246
11374.623215606	-0.0454765895443527	15575.9730356343	0.176432676262681
11335.9405996713	-0.0472175735909901	15570.4413268622	0.195181753971335
11297.5201943173	-0.0475679319190859	15564.9135457983	0.189352378248049
11259.3593424534	-0.0436366557891316	15559.3896882608	0.175495569500213
11221.4554227683	-0.0453971352876433	15553.8697524932	0.168106528305388
11183.8058491305	-0.0548386697230571	15548.3537294855	0.170807216485039
11146.4080699994	-0.0687557925444252	15542.8416174946	0.143106360199737
11109.2595678498	-0.076072027305975	15537.3334123624	0.112404043102951
11072.357858606	-0.0808034075358527	15531.8291099369	0.100278394947977
11035.7004910887	-0.0847620786549537	15526.3272355638	0.112051134400537
10999.285046472	-0.0916795939402014	15520.8307271595	0.11692424537801
10963.1091377515	-0.0923699216737418	15515.3381114467	0.0968997514061469
10927.1704092225	-0.0933895463286238	15509.8479120925	0.0888989253747577
10891.4665359691	-0.097131139503897	15504.3630631966	0.1277176539672
10855.9952233621	-0.107204751051982	15498.8806269018	0.139363069868663
10820.7542065682	-0.117923760327507	15493.4035307593	0.14055108578457
10785.7412500674	-0.120185469486755	15487.9288410703	0.157112783120515
10750.9541471806	-0.128595733206255	15482.4580190453	0.180601352846185
10716.3907196056	-0.149668271483956	15476.9925217647	0.180561861277379
10682.0488169631	-0.15716602039587	15471.529421751	0.159308280172209
10647.9263163499	-0.164236283800158	15466.0701747366	0.1615198116631
10614.021121902	-0.165985736166099	15460.6147814273	0.182580787194863
10580.3311643654	-0.183612807044774	15455.1632353554	0.152851579611636
10546.854400675	-0.200432674915892	15449.7155324527	0.138628629675286
10513.5888135415	-0.218274677469812	15444.2716686566	0.136857144313296
10480.5324110465	-0.243592557567548	15438.8316399103	0.146706115749941
10447.6832262446	-0.254564451755989	15433.3954421627	0.145477163245415
10423.1811548885	-0.267904931262384	15427.9630689882	0.143504627688921
		15422.5345211092	0.159944167113523
		15417.1097921098	0.171751588316779
		15411.6888779616	0.164679417149026
		15406.2703267875	0.160373593163739
		15400.8570289249	0.148967219802668
		15395.4475362348	0.138935802482378
		15390.0403975325	0.137945700378439
		15384.638499443	0.125125942930069
		15379.2389470078	0.129853070170624
		15373.8446275382	0.171833550034393
		15368.452647776	0.159431899808825
		15363.0644512438	0.170194670621007
		15357.6814703388	0.177981881361517
		15352.3008202544	0.193145652320345
		15346.9239414867	0.20257020473327
		15341.5508253651	0.203825377495134
		15336.1814726452	0.219738030662454
		15330.8173107313	0.227552377141436
		15325.4554649158	0.232147871316724
		15320.0973706721	0.214449508289274
		15314.7430193733	0.200688845277233
		15309.3924117863	0.196732173499772
		15304.0441105978	0.19051887547052
		15298.7009726443	0.172679577474323
		15293.3615666528	0.169899588270351
		15288.0258840404	0.19765105181857
		15282.693925585	0.178496757522923
		15277.3642589938	0.186275144354019
		15272.0397334955	0.180668457981404
		15266.7189158214	0.180138007497049
		15261.4003836757	0.169960671593627
		15256.0869780104	0.164605354587778
		15250.775849784	0.171862789357894
		15245.4698360038	0.172401016339364
		15240.1660985713	0.165583097956727
		15234.8674635796	0.166633781932063
		15229.5710968872	0.162236382063077
		15224.2784114545	0.177832425904647
		15218.9908186286	0.202968664031953
		15213.7054832277	0.207292667885042
		15208.4238175935	0.233913170454219
		15203.1458179051	0.263394336773108
		15197.8728916065	0.258974817828058
		15192.6022113903	0.27292089967183
		15187.3351856907	0.269910467955806
		15182.0718107081	0.263796001070923
		15176.8120849515	0.252342794867022
		15171.5560000236	0.242797595780513
		15166.3035544456	0.225633838245893
		15161.0547444389	0.221445031444864
		15155.8095662301	0.194490829730015
		15150.5680160512	0.195667980482624
		15145.3286909151	0.187165440500207
		15140.0943864794	0.211452291929779
		15134.8636987994	0.211775071357888
		15129.6366264169	0.207691266695838
		15124.4117633607	0.219259962403048
		15119.1919067337	0.225379203378346
		15113.9756496157	0.218722959130014
		15108.7615980918	0.231149879579909
		15103.5525343519	0.231170353218405
		15098.3470612429	0.234196371252378
		15093.1437854552	0.241617969918495
		15087.9454834363	0.233391082156393
		15082.7493732438	0.233276088200259
		15077.5582275068	0.246025336285101
		15072.3692681178	0.240492279626065
		15067.1838768028	0.248676351424093
		15062.0034405586	0.23920001357815
		15056.8251779378	0.263283946291631
		15051.6504768949	0.260384548468319
		15046.4807125119	0.270764902706005
		15041.3131181388	0.279509160522846
		15036.1490720856	0.303592935886169
		15030.9885706989	0.306070359586124
		15025.8316103302	0.313651359826923
		15020.6795636231	0.325228829326429
		15015.5296711672	0.333953755321092
		15010.3833110713	0.346390861074679
		15005.2404774509	0.32544256923915
		15000.1011666823	0.319908957727015
		14994.9653751472	0.323439902398641
		14989.833099232	0.305583184018765
		14984.7043330826	0.282550375418543
		14979.5790775878	0.250297118519657
		14974.4573269019	0.268922804237905
		14969.339077431	0.247196528137237
		14964.2229573863	0.242541494589834
		14959.1117005182	0.217935307964478
		14954.0039341122	0.221188481385637
		14948.8996545941	0.213818878373942
		14943.7988561613	0.225086863702752
		14938.7001784122	0.24634745289816
		14933.6063390908	0.269874151019762
		14928.5159701796	0.292118756983248
		14923.4290725873	0.290127302927406
		14918.344282941	0.316604799510308
		14913.2643138205	0.33756313596641
		14908.1878009445	0.349496482727471
		14903.113390402	0.349594702358443
		14898.043787019	0.326498352052364
		14892.9762763221	0.331188930706393
		14887.9135661216	0.320020533450609
		14882.8529434204	0.305914855849579
		14877.7971123529	0.275005745863212
		14872.7433658252	0.295814790989073
		14867.6943976674	0.276225409933264
		14862.6475111022	0.27832704029039
		14857.6053963032	0.291997194710076
		14852.5653535347	0.322887577488629
		14847.5300759487	0.33315433636884
		14842.4968652673	0.341709831473404
		14837.4670680786	0.356805403572057
		14832.4420207195	0.359670842883918
		14827.4190326042	0.357122369064035
		14822.3994453947	0.331420332892191
		14817.3845971182	0.316947853001421
		14812.3718026529	0.322660177995307
		14807.3623965543	0.333206822100808
		14802.3577163397	0.328636660393972
		14797.355080149	0.323711089949613
		14792.3558264071	0.347660424111523
		14787.3599473114	0.342138866212933
		14782.3687767786	0.358115596681056
		14777.3796423809	0.384116378833823
		14772.3938723877	0.426783835454959
		14767.4114677586	0.439262823972386
		14762.4324207288	0.438563139657501
		14757.4567300832	0.451324982932296
		14752.4843946055	0.459140351534418
		14747.5167354127	0.446843281628017
		14742.5510926858	0.414903952381545
		14737.5887949728	0.43001926289873
		14732.6298345538	0.414667282272905
		14727.6742124013	0.404629377114995
		14722.7219208104	0.380953542162699
		14717.7729585909	0.380984749134457
		14712.827324551	0.394362688844595
		14707.8850110081	0.381260281445331
		14702.9460189429	0.371440874933882
		14698.0103406876	0.380280943742856
		14693.0779772258	0.384080224446547
		14688.1489209046	0.372057437488631
		14683.2231727109	0.360152155439034
		14678.3007250063	0.39210595164706
		14673.3815766279	0.37418122922816
		14668.4657264113	0.362300433937103
		14663.5531667402	0.361038242537387
		14658.6438986092	0.379828273760279
		14653.7379144168	0.36804030595629
		14648.8352151608	0.377208025474673
		14643.9344851406	0.376141132873281
		14639.0383403155	0.397255932486531
		14634.1454705533	0.402755055142644
		14629.2558682886	0.386569926915744
		14624.3695345268	0.389597817954894
		14619.4864617172	0.397822225784508
		14614.6066508682	0.406406057530254
		14609.7300944436	0.398375082044506
		14604.8554901805	0.408301035882229
		14599.9854401061	0.439624162733343
		14595.1186346959	0.425047500734712
		14590.2550728372	0.440452837245811
		14585.3947534158	0.431074026647669
		14580.5376689385	0.447926728076754
		14575.6825223528	0.444282921130273
		14570.8319053123	0.460442581992004
		14565.9845135335	0.460730972088518
		14561.1403480414	0.476845454563051
		14556.2994013782	0.488743338839516
		14551.4616745716	0.472911631055089
		14546.6258693918	0.474220874083114
		14541.7945671849	0.474451665630783
		14536.9664752209	0.481926447470308
		14532.1415860777	0.474274852586266
		14527.31990079	0.491380010978801
		14522.5001254414	0.510799114454748
		14517.6848328318	0.504969356883567
		14512.8727345277	0.492356157809652
		14508.063823142	0.491521975830711
		14503.2580997167	0.512672677381069
		14498.4542746271	0.510246107726478
		14493.6549121694	0.512816502461219
		14488.8587281851	0.483716842252311
		14484.065715322	0.500166976599093
		14479.2758746291	0.502790568260435
		14474.4879207522	0.486993823588058
		14469.7044095257	0.482992488450292
		14464.924061045	0.477398797713561
		14460.1468679926	0.472734494499095
		14455.3728293347	0.493236965273308
		14450.6019440363	0.523891966639044
		14445.8329318397	0.560053738856014
		14441.0683384807	0.577121340647003
		14436.3068891311	0.566840694751863
		14431.5485765147	0.585706944810224
		14426.7934016956	0.599477732712375
		14422.041357411	0.594789902479817
		14417.2911747136	0.58737937173999
		14412.5453892959	0.572985851213888
		14407.8027251447	0.598642155087279
		14403.0631833306	0.58094228769562
		14398.3267566252	0.557399345038249
		14393.5934461018	0.531747398368598
		14388.8632445452	0.509942946359412
		14384.1348888521	0.510521111027114
		14379.4109030776	0.523028634439638
		14374.690017087	0.532024813606828
		14369.97223196	0.54118223567551
		14365.2575405153	0.51526354760109
		14360.5459417732	0.500877851986968
		14355.8374347524	0.505970326591047
		14351.1320122918	0.534708329302828
		14346.4296754775	0.536370070120218
		14341.7304171619	0.554449726605953
		14337.0342384336	0.569536072760492
		14332.3411321582	0.592877848079518
		14327.6510994271	0.604343487846636
		14322.964133119	0.616823257967343
		14318.2802343278	0.624564309391053
		14313.5993959455	0.645356855245692
		14308.9216170211	0.64434624451058
		14304.246896602	0.636509813772126
		14299.5752276002	0.63381796206205
		14294.9066111157	0.642555223469098
		14290.2410400734	0.628393151387652
		14285.5785155761	0.626507607423096
		14280.9190305617	0.617313780101498
		14276.2625861353	0.625940191969838
		14271.6091752481	0.625022249684326
		14266.9587969721	0.630643018687452
		14262.3126912005	0.653374669104562
		14257.6683704836	0.674149047892623
		14253.0270714654	0.693641327771159
		14248.3887952584	0.700144909262273
		14243.7535348527	0.705448417287
		14239.121291363	0.733432494135706
		14234.4932937793	0.703312675690388
		14229.8670704417	0.716501115535154
		14225.2438511572	0.731674114038561
		14220.6236370452	0.770090813628321
		14216.0076559343	0.780214797205709
		14211.3934365259	0.781115609803044
		14206.7822115042	0.774522237024612
		14202.1752103532	0.786297201601459
		14197.5699665838	0.80271652006738
		14192.9677064547	0.800864460401438
		14188.3696590833	0.825776965675513
		14183.7733607682	0.848993256806567
		14179.1800414252	0.858866846342922
		14174.590921756	0.856947690651032
		14170.0035448602	0.859985867581827
		14165.4203622914	0.877167603610945
		14160.8389183224	0.879481302720574
		14156.26166134	0.891754819767232
		14151.6861407982	0.893098039026812
		14147.114795915	0.907103219148906
		14142.5451853226	0.894852204075421
		14137.9797450882	0.897182145336757
		14133.4160310033	0.884596197954451
		14128.8564819911	0.906092660661029
		14124.2998739214	0.909507744274838
		14119.7449858161	0.921071619907746
		14115.1942518868	0.946467446723089
		14110.646450377	0.97401457926482
		14106.1003626725	0.97870884607221
		14101.5584182874	0.998876574787876
		14097.0193978314	1.01557670399041
		14092.4832984819	1.05950610120574
		14087.9501154353	1.09297673832696
		14083.4186399566	1.10460595589672
		14078.8912878067	1.1293071753917
		14074.3668455085	1.15484893690241
		14069.8453082781	1.17273934336233
		14065.3266772751	1.21613961195699
		14060.8109477213	1.20050654407854
		14056.298116823	1.21599130178156
		14051.7881817903	1.21243792397866
		14047.2811378632	1.21308466706981
		14042.7769862066	1.20022335426306
		14038.2757220668	1.22083346594423
		14033.7773426678	1.21872602653052
		14029.2818452375	1.23483110309408
		14024.7892250401	1.25090470402406
		14020.2994832457	1.28697860435958
		14015.813813427	1.31106839876501
		14011.3298154543	1.35491930539269
		14006.8486856429	1.39390985513278
		14002.3704212418	1.45300593101485
		13997.8962147441	1.50679471672729
		13993.4236721609	1.55519419322198
		13988.9539867567	1.55164582349322
		13984.4883487465	1.58647020729355
		13980.0243687315	1.60777285503419
		13975.5644291256	1.6094824519071
		13971.1061416306	1.63509729780265
		13966.6518914806	1.6673314964088
		13962.1992875708	1.68877205973756
		13957.7507140499	1.69422792103092
		13953.3037828638	1.70015119813172
		13948.8608751272	1.71341959787213
		13944.4207939011	1.73631292185064
		13939.9823530613	1.78571524222874
		13935.5479214072	1.8094969333843
		13931.1163101198	1.84842267341783
		13926.6863333983	1.89384203329405
		13922.26035553	1.92154493958241
		13917.8371899684	1.93501675700352
		13913.4168340338	1.98833198013338
		13908.9992850502	2.02770315406127
		13904.5845403446	2.05895553633925
		13900.1725991799	2.09353193827754
		13895.7634550244	2.13365064623186
		13891.357107149	2.1713992961768
		13886.9535528944	2.17406501428694
		13882.5527896047	2.21380231082802
		13878.1548146273	2.27047416361067
		13873.7596253132	2.31463844874604
		13869.3683943322	2.35191267674662
		13864.9787676665	2.36219264309697
		13860.5919187374	2.41082621909416
		13856.207844909	2.46899590711316
		13851.8277158937	2.49280432730396
		13847.4491836318	2.51529240473798
		13843.0734185841	2.59195202180389
		13838.7015882519	2.62582406629542
		13834.3313490293	2.68424510332869
		13829.9650358984	2.71757719147061
		13825.6003139531	2.78880913946422
		13821.2395094938	2.83841834677331
		13816.8814570043	2.8939293535909
		13812.5249862707	2.96637220854678
		13808.1724249269	3.02644551839359
		13803.8226077565	3.08978681300982
		13799.4755283566	3.12040967063154
		13795.1300251821	3.16572285193397
		13790.7884200097	3.24146633049321
		13786.4495448581	3.2874437055406
		13782.1134009518	3.31644408633596
		13777.7799838147	3.36304874360128
		13773.4492889782	3.43889871851013
		13769.1213176699	3.47411927250381
		13764.7960635317	3.51726311106771
		13760.4735277928	3.54835315009301
		13756.1548584205	3.59441915849906
		13751.8377472932	3.62318695365044
		13747.5233431145	3.66602180363497
		13743.2116471168	3.69707481073823
		13738.9038062838	3.7465057507465
		13734.5975126241	3.78937465829627
		13730.2950694933	3.80893556586522
		13725.9941717916	3.88796715801533
		13721.6971162233	3.96249234272535
		13717.4016005818	4.01968650361633
		13713.1099224639	4.08405772237156
		13708.8209289275	4.1505829497443
		13704.5334699091	4.20674781904694
		13700.2498387014	4.2485968567765
		13695.9688845293	4.27556006770408
		13691.6906048842	4.31968885025831
		13687.4138525806	4.34144040321964
		13683.1409151905	4.36983864997708
		13678.8706448192	4.37415666748502
		13674.6030389706	4.38996666159594
		13670.3380951517	4.4158239642071
		13666.0769501185	4.41451482479615
		13661.8173221819	4.44113611288252
		13657.5603488149	4.48346049906775
		13653.3060275368	4.50036654820619
		13649.0543540072	4.53106490646798
		13644.8064670427	4.56916581443384
		13640.5600846108	4.58648726769395
		13636.3174823876	4.64224023999215
		13632.076383041	4.65900812023647
		13627.8390538449	4.68418988049965
		13623.6032258767	4.71109244626284
		13619.3711617369	4.75488855071481
		13615.1405953252	4.80819751880749
		13610.9137864348	4.81330642842992
		13606.6896011484	4.83920288081968
		13602.468037024	4.88142160550205
		13598.2490934718	4.90634489779799
		13594.0327643565	4.93222761397453
		13589.8190490955	4.93493218591693
		13585.6079452589	4.93883135198576
		13581.3994504198	4.93346354983725
		13577.1935639978	4.92669338804699
		13572.9902798841	4.92788479838525
		13568.7895975053	4.94586723959178
		13564.5926386753	4.91317984754919
		13560.3971518293	4.914573444194
		13556.2042594834	4.93715238836418
		13552.0150813762	4.98069927936358
		13547.8273701219	5.01167024899839
		13543.6433650839	5.00286061526949
		13539.4608271581	5.01588821676496
		13535.2819874428	5.05091027166178
		13531.1057282893	5.06459527461108
		13526.9320436485	5.06658728209716
		13522.7598174923	5.06680242108786
		13518.5912809091	5.06648450629685
		13514.4253135267	5.04272323209098
		13510.2619111452	5.04353009178901
		13506.1010750449	5.05171764684714
		13501.9427992075	5.02184398256387
		13497.7881962754	5.01885522575717
		13493.6350386562	5.03086836376044
		13489.4844342157	5.04145317561709
		13485.3363842371	5.05782496503938
		13481.1919931751	5.06231927993348
		13477.049038922	5.05895448806875
		13472.9097393422	5.05073070543678
		13468.7718750575	5.0751309477623
		13464.637657582	5.08819228513587
		13460.5059773103	5.09840375007995
		13456.3757255449	5.11713445369893
		13452.2491133573	5.12427741031222
		13448.1250313766	5.10202324752535
		13444.0034772764	5.11054657538088
		13439.8844487334	5.1066839673211
		13435.7679434267	5.06274683617973
		13431.6539590386	5.04729646206186
		13427.5424932542	5.03035894327534
		13423.4335437611	5.01129333280326
		13419.3282067282	5.0095969031786
		13415.2242822212	4.98889247329739
		13411.1228670868	4.97517917777003
		13407.0250554888	4.97035142743843
		13402.9286515299	4.95443758426267
		13398.8358451757	4.93818884070308
		13394.7455376709	4.94807999167026
		13390.6566329386	4.96857616023788
		13386.5713187313	4.99373987979122
		13382.4884947247	5.00258125422132
		13378.4081604324	5.02683871374902
		13374.3303135779	5.03507181336995
		13370.2549536748	5.01349096999084
		13366.1820748756	5.01197878003046
		13362.1116767009	5.01546626531942
		13358.0437568849	5.01150605563081
		13353.9794027535	5.00023072480256
		13349.9164322065	4.96121349987658
		13345.8559350197	4.91847582577743
		13341.7989911972	4.8679802350735
		13337.7434279656	4.79194600716819
		13333.6914158387	4.76257278357938
		13329.6418649701	4.72096121502951
		13325.5936881563	4.69725195723841
		13321.5490537401	4.67896741882386
		13317.5068720906	4.63209906213017
		13313.4671445224	4.61882109010971
		13309.4298652585	4.6218175094201
		13305.3950356146	4.60233289270668
		13301.3626515925	4.57938339368441
		13297.3337895657	4.57321808389214
		13293.3062877011	4.58283925860856
		13289.2812265666	4.56414999120307
		13285.2596788178	4.53337821191402
		13281.2394865501	4.53284951844153
		13277.2228037098	4.50448465417962
		13273.2074750023	4.48196823034716
		13269.1956482472	4.45948048651928
		13265.1862459084	4.43169497908092
		13261.179265789	4.42528617848876
		13257.1747056945	4.40281200432378
		13253.1725634334	4.36172753228899
		13249.1728368165	4.37327831614115
		13245.1755236574	4.35342555459324
		13241.1806217724	4.32635336665128
		13237.1881289802	4.29255238330113
		13233.1991113194	4.27101975545284
		13229.2114295363	4.25887561898762
		13225.2272172495	4.22545866996888
		13221.2443377848	4.19658354366154
		13217.2649239408	4.18084327269775
		13213.2868381236	4.12713752322995
		13209.3122105705	4.08688234479721
		13205.3399734769	4.03870793499906
		13201.3701264297	3.99697795229716
		13197.402663789	3.95606665930585
		13193.4375851478	3.89602428327217
		13189.4748883582	3.85663690990249
		13185.5156335457	3.82916658742349
		13181.5576933873	3.78920646193201
		13177.6021303886	3.73468581933838
		13173.6499975623	3.68378033946576
		13169.6991783609	3.62793249503992
		13165.7517837976	3.58280577953078
		13161.8067565871	3.52797889388953
		13157.8630350487	3.46529423460982
		13153.9227333333	3.41125866424619
		13149.9847908657	3.33801411737326
		13146.0492037994	3.27518313942535
		13142.1159734761	3.2114678221991
		13138.1850960534	3.16832549436123
		13134.2576217238	3.10562972578931
		13130.3314431438	3.0650049754712
		13126.4076094176	3.03269169101194
		13122.4871723069	2.97936660836782
		13118.568026524	2.94301436530777
		13114.6522701806	2.8818082847039
		13110.7388507649	2.8489208451977
		13106.8277661854	2.7920638814541
		13102.9190143533	2.76655436901936
		13099.0125931822	2.75192587923968
		13095.1085005881	2.7144718379082
		13091.2067344896	2.67795542055286
		13087.3072928077	2.65564271733571
		13083.410173466	2.61483860606487
		13079.5164179402	2.56663599499728
		13075.6239364382	2.51308919112429
		13071.7348150795	2.46076972543318
		13067.846963142	2.40715179408898
		13063.9624642698	2.35368690299662
		13060.0802757999	2.30662541652607
		13056.2003922624	2.24833704944326
		13052.3228133088	2.19463288519814
		13048.4475385891	2.13482870187532
		13044.5745626466	2.08680354197279
		13040.7038868378	2.07549320761543
		13036.8355057151	2.04916448773073
		13032.9704567713	2.00763833313273
		13029.1066616822	1.97279716015503
		13025.2461934639	1.95521313881106
		13021.3869762579	1.91371972881013
		13017.5310806266	1.87559681718224
		13013.6774679365	1.84889891827365
		13009.826134468	1.8248061045138
		13005.9770815828	1.78658878868711
		13002.1303055653	1.77326489900417
		12998.2858027061	1.75256711790252
		12994.4435743683	1.72277328386239
		12990.6036168461	1.71398434182331
		12986.7669569295	1.67434406119379
		12982.931534396	1.6527905701091
		12979.0994042362	1.63396924929811
		12975.2695356439	1.59165543052955
		12971.4409002421	1.56439137218635
		12967.6155493881	1.52231120810474
		12963.792454104	1.51627481912451
		12959.9716123952	1.50100159200365
		12956.1540462276	1.46239849585331
		12952.3377050928	1.4439200673339
		12948.523611565	1.40664681328111
		12944.7117636591	1.39050966315935
		12940.9031826156	1.38716979997988
		12937.0968403537	1.38608647863832
		12933.2917162251	1.37059301621184
		12929.489851222	1.37280637038058
		12925.6902190807	1.349180408113
		12921.892821174	1.32968215096426
		12918.0976521944	1.31030550687836
		12914.3047135156	1.27390949494899
		12910.5139998386	1.27675007161322
		12906.7265286976	1.27359722403381
		12902.9402618863	1.2912169244582
		12899.1572325045	1.2865400541781
		12895.3754047385	1.26365605585307
		12891.5968093069	1.2621377932852
		12887.8204276304	1.24138731947124
		12884.0462577639	1.23311839786538
		12880.274297765	1.22535925474854
		12876.5045440353	1.1973045298098
		12872.7369979537	1.1715555720395
		12868.9716559255	1.16168602464504
		12865.20952565	1.16383331445964
		12861.44858534	1.13981874442748
		12857.6908517433	1.1448239565735
		12853.9343054375	1.14612376739715
		12850.1809608165	1.16390301159452
		12846.4298075065	1.16065406057948
		12842.680843589	1.15027178522871
		12838.9340671478	1.14236202296723
		12835.1894762688	1.13457796834116
		12831.4470706868	1.12097681617328
		12827.7078489537	1.1020998063026
		12823.969802714	1.0684558987735
		12820.2349386333	1.04569438590442
		12816.501245764	1.02618582326902
		12812.7707284401	0.998548914259712
		12809.042383819	0.985420519981499
		12805.3162067235	0.992922516732434
		12801.5921985418	0.986602076534909
		12797.8703541048	1.0052174325551
		12794.1506748013	0.999919319740658
		12790.4341534012	0.986341109257564
		12786.7187948526	0.964548431565752
		12783.00659092	0.963622612469818
		12779.2955439682	0.959326249261696
		12775.5876483538	0.931008407129855
		12771.8819037973	0.924332401715637
		12768.1783084272	0.929185295449795
		12764.4768603746	0.920493208643272
		12760.7775561441	0.928495139691889
		12757.081391489	0.915147698038778
		12753.3863719941	0.904390302921732
		12749.6934939897	0.906039289983274
		12746.0037466243	0.908177569707394
		12742.3161326351	0.912596997971591
		12738.6306517951	0.915195832301631
		12734.9463129627	0.909375189211154
		12731.2650934439	0.909538336609976
		12727.5869896769	0.890528050443031
		12723.9100245702	0.885038089405798
		12720.2351817621	0.866681087706516
		12716.5634474699	0.846226025095944
		12712.8928480288	0.857703396397793
		12709.2253506758	0.857353859998775
		12705.5599703734	0.858151030999934
		12701.8957178995	0.848892660209111
		12698.2345619346	0.829662127791984
		12694.5755175341	0.82739896403499
		12690.9195637236	0.814487075620535
		12687.2647315813	0.805190339155611
		12683.6120055371	0.800372574468876
		12679.96236293	0.798758542954483
		12676.3138382401	0.801320061342248
		12672.6683938394	0.808606556136559
		12669.0250455441	0.803791420732636
		12665.3837915467	0.813539473973429
		12661.744630042	0.822724385440509
		12658.1075592267	0.813944094555209
		12654.4725772998	0.798633228474822
		12650.8406587291	0.796643124648387
		12647.2098486235	0.812223160245243
		12643.5820971627	0.77874613924317
		12639.9564262883	0.741211074720856
		12636.3328358078	0.715230876945375
		12632.7103456727	0.694121910285992
		12629.0918808954	0.672579655653793
		12625.4745144927	0.664061570016083
		12621.8592197501	0.659790093213872
		12618.2459964806	0.6586471918537
		12614.6358104088	0.648678852643633
		12611.0276911457	0.653720650597277
		12607.4206641607	0.670997975927096
		12603.8166705726	0.685096124135596
		12600.214735304	0.695323470666689
		12596.6148597655	0.702542483101149
		12593.0170406051	0.733692692911086
		12589.4222412869	0.738577169865057
		12585.8285290491	0.702106480208668
		12582.2378336187	0.69672900519128
		12578.6482212745	0.679079041673129
		12575.061621128	0.679729072973923
		12571.4770641413	0.668329416773878
		12567.8945517281	0.666936043781164
		12564.3140805608	0.654094379295407
		12560.7356488955	0.637127685445978
		12557.1602184286	0.619951840853776
		12553.5858599944	0.627627056803507
		12550.0144966096	0.626593033092669
		12546.4442044567	0.627331715799006
		12542.8769027907	0.630247680941956
		12539.3116291136	0.625195208402492
		12535.7483832678	0.634817991950535
		12532.1871603826	0.609707738031004
		12528.6289193711	0.596232987380366
		12525.0717398346	0.58592507534333
		12521.5175376398	0.570218295279259
		12517.9643945698	0.569018676189731
		12514.4142243191	0.585672122936681
		12510.8660656317	0.585153124954044
		12507.319919927	0.582973445911261
		12503.7757823657	0.597321021596721
		12500.2346075282	0.58859706266153
		12496.6944852829	0.60298833227829
		12493.1563676268	0.601814515221782
		12489.6212044005	0.609866546191622
		12486.0880412842	0.600537015792784
		12482.556876581	0.601895793869082
		12479.0277085959	0.595797310058586
		12475.5005356357	0.580224173660984
		12471.9753560093	0.574908811365947
		12468.4521680274	0.569354243786575
		12464.9319177871	0.577023401295116
		12461.4136547485	0.570521598731238
		12457.8964305141	0.572563609682624
		12454.3821389191	0.552795625993315
		12450.8698279323	0.55993436633678
		12447.3594989786	0.569814873180771
		12443.8520918653	0.552032781874346
		12440.3457183222	0.54511122555468
		12436.8413186964	0.534384496318112
		12433.3398373999	0.536270536214233
		12429.8403256248	0.523246166419303
		12426.3427847982	0.536937174102833
		12422.8472117122	0.538734307483127
		12419.3536031643	0.554463164874607
		12415.8619605818	0.563053214564874
		12412.3722807651	0.559000370492309
		12408.8855013404	0.565253153458793
		12405.3997415659	0.569723610093303
		12401.9168778256	0.537469598248131
		12398.4359691913	0.533647640303283
		12394.957014017	0.50976247361453
		12391.4800106589	0.493497163096538
		12388.0058935973	0.478262401816213
		12384.5327884223	0.463093220591037
		12381.0625667493	0.457531224397676
		12377.5933532046	0.453486348182221
		12374.1270173109	0.437561271896266
		12370.6626238935	0.452077454286052
		12367.2001682613	0.450160617032692
		12363.7396503174	0.468927478579944
		12360.2820019005	0.478035158196955
		12356.8253554616	0.498048489435862
		12353.3715712061	0.507644084563339
		12349.9187882555	0.50936827915907
		12346.4688632108	0.488060561724216
		12343.0208666106	0.503590706404951
		12339.5747953157	0.492848279442698
		12336.1306477141	0.507673114224142
		12332.6893499762	0.536077046710636
		12329.2490444142	0.519326114683431
		12325.8115844665	0.513154161199121
		12322.3760407487	0.516700108002212
		12318.9424116588	0.519048718497531
		12315.5106955968	0.529570736194475
		12312.0808909644	0.528740128895465
		12308.652996165	0.538616982477704
		12305.2279347717	0.536168041682672
		12301.8038543412	0.54702484413531
		12298.3826015914	0.522936744217772
		12294.9632527923	0.511667804079038
		12291.5458033334	0.524533720469297
		12288.1302546526	0.520365242309876
		12284.7166021461	0.496762265107091
		12281.3057673178	0.506297232907249
		12277.8959049286	0.508290198867319
		12274.4888560382	0.47754427336168
		12271.0836974981	0.471320005716193
		12267.6804277355	0.47805431773371
		12264.2790451793	0.475985072850938
		12260.8795467568	0.469808587535324
		12257.4819339079	0.471570433469747
		12254.0871195547	0.467150233329358
		12250.6941866274	0.466630840525993
		12247.3022140842	0.466319181154495
		12243.9130368299	0.43629882165917
		12240.5257333221	0.42466594423841
		12237.1412169653	0.448379769533445
		12233.7576587791	0.438374709851256
		12230.375972673	0.450074336669453
		12226.9970660503	0.465305745805093
		12223.6200273985	0.481965436843807
		12220.2448521824	0.489728627287439
		12216.8715418452	0.509371989752601
		12213.5000918583	0.533483394011798
		12210.1305036648	0.53617570298229
		12206.763683164	0.528841175313063
		12203.3978089659	0.510959057859709
		12200.0346998755	0.500474022726832
		12196.6734439389	0.486021161723588
		12193.3140396249	0.452751597298316
		12189.9564854038	0.40756901262677
		12186.6016856786	0.411894491050853
		12183.2478265628	0.421319468930415
		12179.8967178959	0.412695875839349
		12176.5474522255	0.419492444491307
		12173.2000280316	0.422550813108687
		12169.8544452769	0.416582842539651
		12166.5106994819	0.426759438796689
		12163.1687906136	0.440045469050207
		12159.829620592	0.436514423224207
		12156.4913805427	0.435175689336176
		12153.1558738506	0.429932009500596
		12149.82219853	0.435382114415652
		12146.4903501222	0.456672002859483
		12143.1612295588	0.455042067955506
		12139.8330344009	0.442531043191854
		12136.5066631252	0.430723896455625
		12133.1830107669	0.439052364109478
		12129.8611797843	0.440098516647597
		12126.5411672101	0.431120563131525
		12123.2229715515	0.436215125939438
		12119.9065913175	0.436140447136109
		12116.5929205707	0.416383885642496
		12113.2801662296	0.411936780681303
		12109.9701188897	0.418160226444957
		12106.661878582	0.415708596875034
		12103.3554452919	0.414079752912322
		12100.0508175393	0.41078340288426
		12096.7479953091	0.403135148899067
		12093.4478663308	0.409769893782886
		12090.1495389478	0.401984917058766
		12086.8521176021	0.399142255141304
		12083.5573865537	0.38455059125552
		12080.2644497649	0.377284927401615
		12076.9741983925	0.379454238618169
		12073.6848496157	0.368395678947732
		12070.3981808964	0.370310736749559
		12067.112412815	0.37249775456187
		12063.8293209003	0.372761671352764
		12060.5480149573	0.366188856009966
		12057.2684935292	0.383180938826812
		12053.9916414825	0.388097360461221
		12050.7156842378	0.383887663615047
		12047.4423925062	0.36893902937215
		12044.1699936377	0.368557689754064
		12040.9002578716	0.384793832333942
		12037.6322955019	0.391616829125505
		12034.3669914214	0.404736637305777
		12031.1025739332	0.387945451428467
		12027.8408108904	0.394041240150354
		12024.579932519	0.376573448075459
		12021.3217047569	0.379022590277843
		12018.0652407967	0.383334650214363
		12014.8105420937	0.40521958026422
		12011.558485863	0.410169885208037
		12008.3073100115	0.406874295463458
		12005.0587728199	0.413818712758986
		12001.8119927685	0.434437904261307
		11998.5669684321	0.438099235841607
		11995.3236983868	0.431773373731508
		11992.0821812106	0.447302560870455
		11988.84329225	0.460606582394631
		11985.6052760778	0.479929948392649
		11982.3698857742	0.463805440043088
		11979.1362402845	0.440287908151696
		11975.904339632	0.428106564795291
		11972.6741838383	0.414911045476424
		11969.4466425578	0.409033326410935
		11966.2199689117	0.381606678551886
		11962.9959074542	0.374381252678825
		11959.7735814176	0.345058816007557
		11956.5529922603	0.315978287617297
		11953.3341371496	0.311520556549843
		11950.1170146854	0.317420382316617
		11946.9024941127	0.319357844126315
		11943.6897024542	0.314466775639281
		11940.4777671822	0.320418472447965
		11937.2684310635	0.338034392005
		11934.0616870271	0.341558620296093
		11930.855797096	0.334091061245459
		11927.652496962	0.344212774630034
		11924.4500505137	0.352792725929513
		11921.2501887363	0.361136198941338
		11918.0520438295	0.344178890384821
		11914.8556158315	0.333812254747518
		11911.661767456	0.337087581966006
		11908.4687644128	0.31868414162134
		11905.2783387287	0.306632182381665
		11902.0896220955	0.305364212544939
		11898.9026117244	0.319762443600075
		11895.7173090766	0.320473557108688
		11892.5337113654	0.308074350459477
		11889.3526794983	0.301426597105377
		11886.1724870952	0.310010400185403
		11882.9948568819	0.325142500139784
		11879.8189252196	0.324013814612754
		11876.6446907469	0.338570448538173
		11873.4721535132	0.342397718744398
		11870.3021688546	0.346975332654285
		11867.1338778002	0.359096273163686
		11863.9672761781	0.365611955788188
		11860.8023640441	0.356591245456356
		11857.6391414525	0.375108728848178
		11854.4776042402	0.383744260708968
		11851.3186106375	0.377349109125931
		11848.1604438987	0.406109308499077
		11845.0048157579	0.392824104760831
		11841.8508681036	0.378601259179655
		11838.6985981924	0.358790921985497
		11835.5488633775	0.354762963423742
		11832.3999472819	0.336397298098626
		11829.2535626944	0.300421812135995
		11826.1088495903	0.291400878703792
		11822.9658080359	0.305895658011584
		11819.8244366986	0.300426992548958
		11816.6855874117	0.294324112037114
		11813.5475520643	0.290271404538013
		11810.4120338094	0.290607462773867
		11807.2781809476	0.309028945639415
		11804.1459907592	0.319151221451209
		11801.0154605285	0.32254336855406
		11797.8874407801	0.364670502688016
		11794.7602302308	0.353529465560143
		11791.635523842	0.362552752590163
		11788.5124740191	0.363797581926445
		11785.3910780564	0.377649725120324
		11782.2713346403	0.360841879793762
		11779.1540888246	0.357691034718918
		11776.0384934242	0.357495180103493
		11772.9236988861	0.369668820152557
		11769.8113966793	0.338022958462642
		11766.7015841575	0.31251125175547
		11763.5925718001	0.308283277532141
		11760.4852005597	0.304541860039854
		11757.3803137592	0.306043444898203
		11754.2770673505	0.313601288026586
		11751.1754586531	0.303825401931962
		11748.0754849907	0.310880222554279
		11744.9779892911	0.288226337105818
		11741.8821265314	0.2849536072266
		11738.787054846	0.279955958748426
		11735.6944545375	0.258000454410253
		11732.6034832997	0.241836038073253
		11729.5149790932	0.245455975675404
		11726.427261696	0.25837830383706
		11723.3420078776	0.252601482225716
		11720.2583784826	0.229898234621449
		11717.1763694825	0.217865549291407
		11714.0959809727	0.239605008569198
		11711.0180496493	0.256648135293513
		11707.9408978479	0.269138440971384
		11704.8661998017	0.252353329271544
		11701.7931148948	0.274648991039856
		11698.7216445953	0.275911005200888
		11695.6517862632	0.261330466319021
		11692.5843726005	0.246413685102394
		11689.5185674946	0.252000185007829
		11686.4535352181	0.257821758579386
		11683.3909438693	0.270269534158923
		11680.3307908739	0.260556064193262
		11677.2714073584	0.272880787165379
		11674.2144574403	0.263174109045151
		11671.1582767215	0.244047451491745
		11668.1045275765	0.23655221566656
		11665.0532047229	0.24390445791076
		11662.0026490992	0.241741050012388
		11658.9536872151	0.222403829826836
		11655.9071492861	0.221719256746467
		11652.8622017319	0.233155405294375
		11649.8188460218	0.227775843652615
		11646.7770795514	0.239680767427158
		11643.7377280935	0.266337499475295
		11640.6999625246	0.288498816396983
		11637.6629554489	0.306775686909151
		11634.6283583671	0.287592757954905
		11631.5961687485	0.268504119068489
		11628.564734339	0.28196980130241
		11625.5357054119	0.2693788654469
		11622.5074287322	0.220074404100747
		11619.4815528578	0.213057230426591
		11616.4572521239	0.224437104273263
		11613.4353493682	0.220410437013688
		11610.4141961473	0.201145340519048
		11607.3954348966	0.191995883158081
		11604.3782443682	0.199951852655381
		11601.3626219905	0.233692410525304
		11598.3485665413	0.259032621727809
		11595.3368969559	0.259771846921709
		11592.3259712763	0.283269577036232
		11589.3174281714	0.296624298631028
		11586.3104462688	0.289676614188618
		11583.3058428087	0.281055953206736
		11580.3019792429	0.3092321536277
		11577.3004921858	0.292678569671811
		11574.3005592908	0.301597946610828
		11571.3021820291	0.305564036165498
		11568.3053565144	0.322114199472246
		11565.3100842175	0.318124134407757
		11562.3171780861	0.283219852120705
		11559.3250041746	0.279031560401231
		11556.3351945157	0.299973154877681
		11553.3477453074	0.299600915062576
		11550.3610264756	0.276027294944375
		11547.3766648561	0.249741924354828
		11544.3930320609	0.266611755742065
		11541.4117532461	0.234635009294744
		11538.4320138329	0.226173969280834
		11535.454625667	0.198249741724272
		11532.4779610627	0.237321725129432
		11529.5036431576	0.220890836860402
		11526.5308603862	0.222455169152672
		11523.5596089042	0.214160788708161
		11520.5898901835	0.246542242857672
		11517.6225109109	0.229437454315986
		11514.6566598712	0.224415124081006
		11511.6923358841	0.246227078676761
		11508.7295377706	0.265418872594546
		11505.768263029	0.260239304864376
		11502.808513131	0.236450790351289
		11499.8510922807	0.241702569489379
		11496.8951930921	0.244000683851857
		11493.940811749	0.243585687607498
		11490.9879484031	0.243442664807844
		11488.0374082517	0.231759770677411
		11485.0883816124	0.269174895585537
		11482.1408699574	0.256528369449141
		11479.1948694844	0.236890663030362
		11476.2503816655	0.241754126293469
		11473.3074040196	0.225678252858844
		11470.366737958	0.195464221101586
		11467.4275776099	0.198323897974906
		11464.4899244479	0.185141472264936
		11461.5537759993	0.18482058090808
		11458.6199333511	0.161470519604642
		11455.6875909723	0.134413691553548
		11452.756749024	0.131098089723778
		11449.8274063551	0.139744666858052
		11446.8995631255	0.158057208824407
		11443.9740144488	0.168173052864908
		11441.0491636215	0.182625725783929
		11438.126604238	0.214155130251431
		11435.2055388875	0.23799902287501
		11432.2867623705	0.23692074520313
		11429.3686786322	0.26647644496229
		11426.452880631	0.272113196160792
		11423.5385699753	0.272643577697886
		11420.6257455272	0.256173729702959
		11417.7144048465	0.234710962239932
		11414.8053455252	0.231701287356105
		11411.8977668918	0.199547405297949
		11408.9916704194	0.16637113527661
		11406.087052373	0.147343920279599
		11403.1839129251	0.170457741150381
		11400.2830450418	0.169444852807906
		11397.3836526928	0.157013734299248
		11394.4857334542	0.146209085611025
		11391.589288799	0.168970199301652
		11388.6943163049	0.190428733796573
		11385.8016056324	0.15235645539722
		11382.9103640747	0.168807004838841
		11380.0205905131	0.173213338142061
		11377.1322838297	0.163421375591309
		11374.246232086	0.144884633021173
		11371.36085541	0.143483391123016
		11368.4777319364	0.163121228007279
		11365.5960687893	0.152999794436944
		11362.7166550206	0.140146115725007
		11359.8379113803	0.1340238950978
		11356.9614141009	0.175354078558388
		11354.0863732053	0.16787049200184
		11351.2127862992	0.14585511591709
		11348.3406548556	0.150120476162985
		11345.4707616721	0.177625447601168
		11342.6023196618	0.166784935402269
		11339.7353277244	0.136533173251532
		11336.8697847606	0.152775683565122
		11334.0056909568	0.173888079678053
		11331.1438258545	0.169952546160989
		11328.2834056437	0.161696551925354
		11325.4244305131	0.165907082949251
		11322.5668968038	0.177147030454164
		11319.7115876177	0.155216186717215
		11316.8577181642	0.12126435469905
		11314.0045052339	0.0995002299401218
		11311.154294102	0.120224307224947
		11308.3047360404	0.110641029675743
		11305.4573943044	0.0925097881015173
		11302.6107068147	0.0760145862992184
		11299.7662314193	0.0871231751707211
		11296.9239671365	0.0704529823530495
		11294.0823529717	0.0556552808081715
		11291.2429469768	0.060457418988299
