# Supplementary material for: Ultrafast proton-coupled isomerization in the phototransformation of phytochrome
Source: Nat Chem. 2022 May 16;14(7):823–30. doi: 10.1038/s41557-022-00944-x (PMC9252900; doi:10.1038/s41557-022-00944-x)
Supplement: Source Data Fig. 3 — Data for Fig. 3a and 3c (ascii format). [file 41557_2022_944_MOESM1_ESM.zip › Fig 3a data spectra iso interpolated.dat]

interpolated spectra iso	0.02	0.12	0.3	0.5	1.5	3.759	14.8
18309.988527628	7.096	6.725	4.694	3.639	1.838	0.602	0.44
18209.9612089395	6.716	6.654	4.685	3.647	1.855	0.619	0.45
18111.0201483214	6.399	6.513	4.597	3.581	1.818	0.6	0.435
18013.1491729494	6.01	6.343	4.515	3.523	1.782	0.575	0.406
17916.3310927346	5.541	6.089	4.401	3.445	1.743	0.561	0.398
17820.5466650033	5.21	5.874	4.27	3.345	1.691	0.543	0.392
17725.7818464342	5.007	5.734	4.19	3.291	1.659	0.521	0.371
17632.0195033003	4.775	5.521	4.056	3.198	1.615	0.509	0.367
17539.2435555671	4.689	5.313	3.932	3.122	1.584	0.498	0.351
17447.4400108233	4.423	5.048	3.774	3.007	1.51	0.449	0.312
17356.5907520367	4.329	4.859	3.672	2.94	1.475	0.433	0.305
17266.6838892629	3.816	4.61	3.554	2.863	1.436	0.413	0.283
17177.7034073725	3.5	4.377	3.418	2.769	1.389	0.393	0.266
17089.6353762441	3.06	4.118	3.283	2.678	1.334	0.359	0.241
17002.4648458199	2.658	3.834	3.124	2.568	1.275	0.332	0.225
16916.1799832096	2.42	3.673	3.05	2.525	1.253	0.32	0.215
16830.7669000993	2.031	3.442	2.93	2.442	1.213	0.306	0.208
16746.210688039	1.742	3.259	2.828	2.37	1.175	0.29	0.201
16662.5005870718	1.254	3.028	2.702	2.277	1.123	0.263	0.176
16579.6237815087	1.106	2.834	2.553	2.155	1.051	0.224	0.139
16497.5664346876	1.061	2.705	2.469	2.097	1.021	0.212	0.13
16416.3178219987	1.016	2.582	2.381	2.032	0.991	0.202	0.117
16335.8651635176	0.949	2.426	2.27	1.949	0.945	0.181	0.101
16256.1977565618	0.885	2.321	2.208	1.907	0.927	0.174	0.092
16177.3028434238	0.932	2.268	2.163	1.874	0.906	0.16	0.078
16099.1707750825	0.683	2.128	2.091	1.825	0.882	0.153	0.077
16021.7898471503	0.513	1.983	2.002	1.762	0.853	0.145	0.072
15945.1483655766	0.48	1.905	1.951	1.729	0.846	0.15	0.068
15869.2377424463	0.361	1.78	1.878	1.679	0.827	0.153	0.08
15794.0452706576	0.269	1.609	1.759	1.591	0.783	0.135	0.058
15719.5634120006	0.303	1.42	1.59	1.454	0.715	0.12	0.058
15645.7794778695	0.117	1.223	1.447	1.339	0.649	0.091	0.041
15572.6859467481	0.138	0.991	1.239	1.167	0.555	0.063	0.043
15500.2711791924	0.078	0.799	1.047	0.994	0.45	0.02	0.031
15428.5276694043	-0.318	0.537	0.827	0.796	0.326	-0.032	0.018
15357.4448255348	-0.638	0.282	0.585	0.57	0.178	-0.099	0.004
15287.0141257695	-0.967	-0.073	0.267	0.287	0.002	-0.171	-0.005
15217.2260247764	-1.485	-0.406	-0.032	0.01	-0.172	-0.249	-0.042
15148.0720153514	-1.979	-0.824	-0.413	-0.338	-0.388	-0.336	-0.057
15079.5446276017	-2.4	-1.227	-0.77	-0.662	-0.601	-0.441	-0.096
15011.6343374059	-3.179	-1.735	-1.209	-1.067	-0.858	-0.543	-0.092
14944.3326580246	-3.697	-2.217	-1.658	-1.482	-1.126	-0.665	-0.129
14877.6311093314	-4.274	-2.678	-2.074	-1.865	-1.366	-0.754	-0.117
14811.5232773976	-4.902	-3.031	-2.409	-2.191	-1.577	-0.843	-0.133
14745.9996645148	-5.407	-3.455	-2.822	-2.579	-1.811	-0.922	-0.124
14681.0538685638	-5.706	-3.637	-3.035	-2.791	-1.928	-0.947	-0.12
14616.6774337112	-5.948	-3.76	-3.237	-3.006	-2.034	-0.941	-0.067
14552.8629395846	-6.008	-3.708	-3.299	-3.094	-2.047	-0.892	-0.042
14489.6040005367	-5.611	-3.553	-3.336	-3.165	-2.047	-0.835	-0.011
14426.8921777414	-4.875	-3.207	-3.242	-3.13	-1.992	-0.757	0.044
14364.7200671934	-3.518	-2.668	-3.057	-3.031	-1.889	-0.651	0.086
14303.0823278034	-2.029	-2.15	-2.944	-3.014	-1.863	-0.6	0.105
14241.9715653328	-0.563	-1.534	-2.78	-2.98	-1.876	-0.624	0.058
14181.379362131	1.203	-0.771	-2.572	-2.936	-1.907	-0.655	0.058
14121.3024483204	2.778	-0.079	-2.447	-2.99	-2.055	-0.801	-0.018
14061.7313871573	4.47	0.777	-2.258	-3.018	-2.19	-0.927	-0.065
14002.6608606064	6.019	1.568	-2.139	-3.126	-2.43	-1.14	-0.113
13944.084526459	7.434	2.23	-2.182	-3.403	-2.812	-1.467	-0.263
13885.9960468342	8.857	3.024	-2.155	-3.648	-3.202	-1.806	-0.377
13828.3901159656	9.794	3.62	-2.22	-3.967	-3.69	-2.243	-0.539
13771.2593763653	10.707	4.125	-2.325	-4.297	-4.144	-2.621	-0.641
13714.5995580087	10.996	4.397	-2.565	-4.748	-4.704	-3.083	-0.797
13658.4033115369	11.228	4.515	-2.87	-5.226	-5.28	-3.547	-0.918
13602.6663742545	10.681	4.169	-3.409	-5.865	-5.964	-4.108	-1.158
13547.3824319902	9.408	3.486	-4.103	-6.605	-6.691	-4.672	-1.381
13492.5451745046	7.534	2.224	-5.137	-7.577	-7.516	-5.219	-1.499
13438.151376604	4.804	0.583	-6.257	-8.55	-8.329	-5.789	-1.694
13384.193707813	0.91	-1.709	-7.732	-9.767	-9.242	-6.377	-1.91
13330.6668955497	-3.779	-4.15	-9.123	-10.834	-9.984	-6.843	-2.124
13277.567723987	-8.83	-6.831	-10.583	-11.894	-10.649	-7.178	-2.161
13224.8888731925	-14.354	-9.61	-11.966	-12.823	-11.135	-7.391	-2.271
13172.6271333698	-19.24	-12.082	-13.053	-13.448	-11.327	-7.363	-2.241
13120.7772442148	-23.88	-14.433	-13.865	-13.742	-11.228	-7.171	-2.241
13069.3329222406	-28.007	-16.193	-14.138	-13.526	-10.656	-6.585	-1.987
13018.290966077	-31.1	-17.314	-13.822	-12.735	-9.617	-5.743	-1.786
12967.6461243639	-32.85	-17.745	-13.034	-11.531	-8.237	-4.661	-1.486
12917.3931487471	-33.931	-17.745	-11.867	-9.964	-6.555	-3.396	-1.188
12867.5288456392	-33.453	-16.601	-9.838	-7.657	-4.373	-1.852	-0.751
12818.0479719749	-32.609	-15.403	-7.873	-5.44	-2.278	-0.399	-0.438
12768.9463132843	-31.124	-13.942	-5.797	-3.169	-0.231	0.996	-0.046
12720.2186319551	-28.533	-12.08	-3.746	-1.05	1.616	2.21	0.222
12671.8617442044	-26.373	-10.576	-1.988	0.796	3.205	3.244	0.478
12623.8714428468	-23.772	-8.969	-0.379	2.398	4.448	3.959	0.621
12576.2435230637	-21.407	-7.763	0.773	3.557	5.396	4.525	0.69
12528.9727571587	-19.256	-6.686	1.669	4.396	5.974	4.816	0.767
12482.0569954823	-17.249	-5.743	2.351	4.998	6.342	4.944	0.725
12435.4910148269	-15.714	-5.342	2.533	5.113	6.242	4.772	0.765
12389.2706195436	-14.104	-4.721	2.834	5.334	6.362	4.784	0.658
12343.3936658816	-12.813	-4.406	2.749	5.11	5.942	4.383	0.606
12297.8539125554	-11.859	-4.261	2.577	4.858	5.671	4.179	0.549
12252.6492198046	-10.853	-4.201	2.312	4.507	5.246	3.83	0.471
12207.7764247124	-9.815	-4.067	2.04	4.129	4.852	3.53	0.358
12163.2303171682	-9.062	-4.066	1.744	3.756	4.445	3.217	0.289
12119.0087626663	-8.998	-4.399	1.137	3.059	3.741	2.713	0.224
12075.1075794597	-8.045	-4.237	0.926	2.761	3.478	2.557	0.198
12031.5225878443	-8.133	-4.602	0.521	2.353	3.087	2.281	0.164
11988.2516583725	-7.771	-4.746	0.108	1.872	2.641	1.983	0.114
11945.2906148252	-7.157	-4.675	-0.171	1.494	2.271	1.73	0.058
11902.6363069027	-7.019	-4.839	-0.505	1.12	1.945	1.532	0.05
11860.285585909	-6.95	-5.055	-0.831	0.777	1.659	1.359	0.022
11818.2353047334	-6.608	-5.061	-1.109	0.421	1.329	1.15	0.003
11776.4823178315	-6.762	-5.316	-1.414	0.111	1.073	0.998	-0.006
11735.0234812064	-6.048	-5.081	-1.553	-0.141	0.812	0.827	-0.026
11693.8546288663	-6.16	-5.281	-1.799	-0.394	0.6	0.7	-0.029
11652.9746669864	-5.899	-5.272	-1.984	-0.633	0.388	0.572	-0.045
11612.3784091364	-5.971	-5.478	-2.24	-0.888	0.2	0.473	-0.058
11572.0647641292	-5.896	-5.522	-2.4	-1.076	0.057	0.407	-0.048
11532.0305951903	-5.76	-5.486	-2.505	-1.225	-0.08	0.327	-0.045
11492.2717438724	-5.672	-5.547	-2.67	-1.412	-0.221	0.257	-0.05
11452.7860995477	-5.663	-5.684	-2.873	-1.618	-0.358	0.205	-0.039
11413.5705297202	-5.655	-5.789	-2.989	-1.729	-0.448	0.151	-0.04
11374.6229261652	-5.442	-5.712	-3.107	-1.906	-0.598	0.069	-0.057
11335.9401589207	-5.361	-5.759	-3.187	-1.987	-0.653	0.049	-0.042
11297.5201221104	-5.085	-5.594	-3.157	-2.006	-0.703	0.004	-0.048
11259.3596882503	-4.821	-5.514	-3.206	-2.089	-0.769	-0.028	-0.055
11221.45573119	-4.598	-5.492	-3.304	-2.211	-0.842	-0.046	-0.054
11183.8061485897	-4.298	-5.392	-3.314	-2.247	-0.863	-0.042	-0.042
11146.4078166916	-3.9	-5.267	-3.325	-2.289	-0.883	-0.033	-0.024
11109.2596577112	-3.508	-5.098	-3.316	-2.327	-0.924	-0.056	-0.035
11072.3575277391	-3.336	-4.987	-3.277	-2.313	-0.924	-0.058	-0.033
11035.7003510064	-3.223	-4.954	-3.295	-2.346	-0.949	-0.071	-0.039
10999.2850081627	-3.142	-4.776	-3.179	-2.268	-0.923	-0.068	-0.016
10963.1094031411	-3.186	-4.716	-3.156	-2.264	-0.929	-0.067	0.005
10927.1704188331	-2.963	-4.512	-3.113	-2.281	-0.957	-0.088	-0.019
10891.4669831439	-2.846	-4.349	-3.034	-2.24	-0.949	-0.095	-0.024
10855.9949591118	-2.587	-4.153	-2.945	-2.189	-0.919	-0.075	-0.018
10820.754298282	-2.245	-3.955	-2.862	-2.146	-0.901	-0.066	-0.009
10785.7408657693	-1.68	-3.603	-2.669	-2.012	-0.832	-0.037	0.009
10750.9546146047	-1.21	-3.232	-2.441	-1.847	-0.751	-0.012	0.022
10716.3903903903	-0.758	-2.95	-2.283	-1.737	-0.699	0.004	0.033
10682.0491692956	-0.674	-2.821	-2.195	-1.671	-0.663	0.02	0.045
10647.9268204632	-0.851	-2.791	-2.17	-1.66	-0.658	0.026	0.057
10614.0212571118	-0.919	-2.72	-2.155	-1.674	-0.686	0.001	0.04
10580.3314145647	-1.101	-2.658	-2.108	-1.648	-0.678	0.009	0.069
10546.8541862875	-1.17	-2.614	-2.074	-1.624	-0.662	0.016	0.062
10513.5885091072	-1.455	-2.608	-2.01	-1.56	-0.633	0.016	0.061
10480.532299318	-1.601	-2.38	-1.813	-1.413	-0.591	-0.007	0.055
10447.6834740136	-1.45	-2.085	-1.591	-1.247	-0.54	-0.018	0.087
10423.1809806921	-0.79	-1.68	-1.362	-1.088	-0.479	-0.019	0.08
