# Supplementary material for: Ultrafast proton-coupled isomerization in the phototransformation of phytochrome
Source: Nat Chem. 2022 May 16;14(7):823–30. doi: 10.1038/s41557-022-00944-x (PMC9252900; doi:10.1038/s41557-022-00944-x)
Supplement: Source Data Fig. 3 — Data for Fig. 3a and 3c (ascii format). [file 41557_2022_944_MOESM1_ESM.zip › Fig 3c data transienten und fits.dat]

12435	iso-sol 12435		12435 sim	osci 12435	x: 17820	17820 iso korr		17820 sim	10750	iso-sol 10751	x 10750	10750 sim	14490	sol 14490
				Subtracted by "iso-sol 12435" on "osci 12435"
	--			--						107514666		--		--
-0.350280121599545	-0.0373333333333337	-0.3	0	-0.0120961864526359	-0.222310596863114	-0.0373333333333333	-0.3	0	-0.360316455115411	-0.00233333333333352	-0.3	0	-0.318572185981558	6.93889390390723E-18
-0.330280121599545	-0.0199999999999996	-0.28	0	4.1365759878691E-4	-0.202310596863114	-0.0596666666666667	-0.28	0	-0.340316455115411	0.0649999999999999	-0.28	0	-0.298572185981558	0
-0.310280121599545	-0.00366666666666671	-0.26	0	-0.00896175082510496	-0.182310596863114	-0.0353333333333333	-0.26	0	-0.320316455115411	-0.0489999999999999	-0.26	0	-0.278572185981558	0
-0.290280121599545	0.0270000000000001	-0.24	0	-0.0171470354144477	-0.162310596863114	0.079	-0.24	0	-0.300316455115411	-0.00966666666666649	-0.24	0	-0.258572185981558	0
-0.270280121599545	-0.0263333333333335	-0.22	0	-0.0252017102919232	-0.142310596863114	0.0153333333333333	-0.22	0	-0.280316455115411	-0.0166666666666666	-0.22	0	-0.238572185981558	0
-0.250280121599545	0.0423333333333336	-0.2	0	-0.0279196757345463	-0.122310596863114	0.0846666666666667	-0.2	0	-0.260316455115411	-0.0603333333333334	-0.2	0	-0.218572185981558	0
-0.230280121599545	-0.00666666666666682	-0.18	0	0.0195882553590449	-0.102310596863114	-0.101333333325974	-0.18	0	-0.240316455115411	-0.0226666666666668	-0.18	0	-0.198572185981558	0
-0.210280121599545	0.0553333333333335	-0.16	0	0.0609029139190751	-0.0823105968631138	0.0916667936395239	-0.16	0	-0.220316455115411	-0.0339999999999998	-0.16	0	-0.178572185981558	0
-0.190280121599545	0.00199999999999978	-0.14	0	0.041088198508418	-0.0623105968631139	-0.123763273885267	-0.14	0	-0.200316455115411	0.102	-0.14	0	-0.158572185981558	0
-0.170280121599545	-0.04	-0.12	0	-0.0179215886922373	-0.0423105968631138	-0.390043616910794	-0.12	0	-0.180316455115411	-0.177	-0.12	0	-0.138572185981558	3.46944695195361E-18
-0.150280121599545	-0.0806666666666667	-0.1	0	0.0245467496535329	-0.0223105968631138	-0.503422575190497	-0.1	0	-0.160316455115411	0.159	-0.1	0	-0.118572185981558	-1.37390099297363E-15
-0.130280121599545	-0.00366666666666671	-0.08	0	-0.0814831347040655	-0.00231059686311384	2.23009188049399	-0.08	0	-0.140316455115411	-0.113333333333333	-0.08	0	-0.0985721859815578	-1.37402224147098E-10
-0.110280121599545	0.0383333333330595	-0.06	0	-0.225005620591838	0.0176894031368862	4.9257467400638	-0.06	0	-0.120316455115411	0.254999999999999	-0.06	0	-0.0785721859815578	-1.51575561791253E-6
-0.0902801215995451	-0.0840000114191559	-0.04	-0.009	-0.250765257875161	0.0376894031368862	5.50402624806615	-0.04	0.005	-0.100316455115411	0.228333333178909	-0.04	0	-0.0585721859815578	-0.00174826616934121
-0.0702801215995451	0.237947826494636	-0.02	-1.493	-0.322141588595304	0.0576894031368862	4.966297197322	-0.02	0.266	-0.0803164551154107	0.125331181638383	-0.02	-0.00199999999999978	-0.0385721859815578	-0.188243573944223
-0.0502801215995451	0.212768735415847	0	-9.537	0.236630551648503	0.0776894031368862	5.20899907912328	0	2.31	-0.0603164551154107	1.24275668584142	0	-0.173	-0.0185721859815578	-0.951319553868441
-0.0302801215995451	0.269181535942636	0.02	-15.714	-0.896272816755054	0.0976894031368862	6.49699999991176	0.02	5.21	-0.0403164551154107	-1.16744318683979	0.02	-1.21	0.00142781401844219	5.62465760180384
-0.0102801215995451	-2.53241946342891	0.04	-14.061	-1.31024388698054	0.117689403136886	6.47066666666667	0.04	5.875	-0.0203164551154107	0.483637425471883	0.04	-2.201	0.0214278140184422	3.96983532508405
0.00971987840045488	-16.6202121380603	0.06	-11.296	-0.646027849612299	0.137689403136886	6.42866666666667	0.06	6.097	-3.1645511541066E-4	-0.283816351121414	0.06	-2.777	0.0414278140184422	0.211052138420718
0.0297198784004549	-13.1134735506585	0.08	-8.976	2.15897242461279	0.157689403136886	6.31866666666667	0.08	6.122	0.0196835448845893	-1.71645573218	0.08	-3.078	0.0614278140184422	0.00111469920040097
0.0497198784004549	-12.4078059491097	0.1	-7.014	6.06379029454416	0.177689403136886	6.19366666666667	0.1	6.031	0.0396835448845893	-0.821564821074415	0.1	-3.208	0.0814278140184422	6.28331877638999E-7
0.0697198784004549	-8.9879362876462	0.12	-5.342	4.6035639254681	0.197689403136886	5.92433333333333	0.12	5.874	0.0596835448845893	0.0734683526174078	0.12	-3.232	0.101427814018442	3.89315246707156E-11
0.0897198784004549	-13.1649999851449	0.14	-3.907	0.759046325866017	0.217689403136886	5.544	0.14	5.684	0.0796835448845894	-3.1369972677969	0.14	-3.193	0.121427814018442	3.33066907387547E-16
0.109719878400455	-12.995333333333	0.16	-2.667	-1.96769345805805	0.237689403136886	5.48566666666667	0.16	5.481	0.0996835448845894	-5.8113333331219	0.16	-3.118	0.141427814018442	0
0.129719878400455	-7.062	0.18	-1.592	-0.96325580668139	0.257689403136886	5.18766666666667	0.18	5.278	0.119683544884589	-2.85066666666666	0.18	-3.023	0.161427814018442	0
0.149719878400455	-2.40066666666667	0.2	-0.656	2.22765013724457	0.277689403136886	5.171	0.2	5.081	0.139683544884589	-4.54433333333333	0.2	-2.921	0.181427814018442	0
0.169719878400455	0.909333333333334	0.22	0.161	0.661774859445607	0.297689403136886	4.72266666666667	0.22	4.895	0.159683544884589	-3.92566666666667	0.22	-2.817	0.201427814018442	0
0.189719878400455	-2.083	0.24	0.875	-3.50287525783548	0.317689403136886	4.453	0.24	4.72	0.179683544884589	-3.55533333333333	0.24	-2.716	0.221427814018442	0
0.209719878400455	-3.64066666666667	0.26	1.501	-5.70296873542152	0.337689403136886	4.05433333333333	0.26	4.558	0.199683544884589	-4.36133333333333	0.26	-2.618	0.241427814018442	0
0.229719878400455	2.468	0.28	2.05	-2.8475319736914	0.357689403136886	3.973	0.28	4.408	0.219683544884589	-3.37466666666667	0.28	-2.527	0.261427814018442	0
0.249719878400455	6.18366666666667	0.3	2.533	0.879965126926624	0.377689403136886	3.87366666666667	0.3	4.27	0.239683544884589	-2.46466666666667	0.3	-2.441	0.281427814018442	-8.88178419700125E-16
0.269719878400455	8.16866666666667	0.32	2.958	0.250527831626337	0.397689403136886	3.678	0.32	4.142	0.259683544884589	-2.95	0.32	-2.361	0.301427814018442	0
0.289719878400455	1.80466666666667	0.34	3.332	-1.30642277756467	0.417689403136886	3.388	0.34	4.025	0.279683544884589	-2.576	0.34	-2.287	0.321427814018442	0
0.309719878400455	1.50966666666667	0.36	3.662	-1.14176835959942	0.437689403136886	3.43	0.36	3.917	0.299683544884589	-3.22766666666667	0.36	-2.218	0.341427814018442	0
0.329719878400455	3.84	0.38	3.953	-0.78181044467172	0.457689403136886	3.302	0.38	3.817	0.319683544884589	-2.31133333333333	0.38	-2.153	0.361427814018442	0
0.349719878400455	5.39333333333333	0.4	4.209	0.249203297118608	0.477689403136886	3.22133333333333	0.4	3.724	0.339683544884589	-2.38833333333333	0.4	-2.094	0.381427814018442	0
0.369719878400455	4.24633333333333	0.42	4.437	1.21061817548596	0.497689403136886	3.224	0.42	3.637	0.359683544884589	-1.934	0.42	-2.038	0.401427814018442	0
0.389719878400455	5.19666666666667	0.44	4.637	-0.0310495095011163	0.517689403136886	3.22	0.44	3.557	0.379683544884589	-2.552	0.44	-1.986	0.421427814018442	0
0.409719878400455	2.79033333333333	0.46	4.815	-1.0915604706016	0.537689403136886	3.28866666666667	0.46	3.482	0.399683544884589	-1.76333333333333	0.46	-1.937	0.441427814018442	0
0.429719878400455	3.63866666666667	0.48	4.973	-1.03852694197979	0.557689403136886	3.13333333333333	0.48	3.411	0.419683544884589	-2.122	0.48	-1.891	0.461427814018442	0
0.449719878400455	5.64133333333333	0.5	5.113	-7.94345100294969E-4	0.577689403136886	3.16566666666667	0.5	3.345	0.439683544884589	-2.04433333333333	0.5	-1.847	0.481427814018442	-8.88178419700125E-16
0.469719878400455	6.15733333333333	0.52	5.237	0.399964108606212	0.597689403136886	3.01033333333333	0.52	3.282	0.459683544884589	-1.66933333333333	0.52	-1.806	0.501427814018442	0
0.489719878400455	5.87366666666667	0.54	5.348	0.487404661315898	0.617689403136886	2.96733333333333	0.54	3.222	0.479683544884589	-2.033	0.54	-1.767	0.521427814018442	0
0.509719878400455	4.39533333333333	0.56	5.446	1.11974057983284	0.637689403136886	2.80566666666667	0.56	3.166	0.499683544884589	-1.714	0.56	-1.73	0.541427814018442	0
0.529719878400455	5.25466666666667	0.58	5.534	0.504675208144549	0.657689403136886	2.911	0.58	3.112	0.519683544884589	-2.043	0.58	-1.694	0.561427814018442	0
0.549719878400455	4.488	0.6	5.612	-0.829253127759999	0.677689403136886	2.72466666666667	0.6	3.061	0.539683544884589	-1.55033333333333	0.6	-1.661	0.581427814018442	0
0.569719878400455	4.17333333333333	0.62	5.682	-0.400705019561082	0.697689403136886	2.742	0.62	3.011	0.559683544884589	-1.804	0.62	-1.628	0.601427814018442	-4.44089209850063E-16
0.589719878400455	5.83866666666667	0.64	5.744	0.531632579520326	0.717689403136886	2.68266666666667	0.64	2.964	0.579683544884589	-1.44233333333333	0.64	-1.597	0.621427814018442	0
0.609719878400455	7.011	0.66	5.8	0.680897852262232	0.737689403136886	2.685	0.66	2.918	0.599683544884589	-1.54933333333333	0.66	-1.567	0.641427814018442	0
0.629719878400455	5.205	0.68	5.85	1.13526966217297	0.757689403136886	2.65233333333333	0.68	2.874	0.619683544884589	-1.258	0.68	-1.537	0.661427814018442	-4.44089209850063E-16
0.649719878400455	5.21933333333333	0.7	5.895	1.05991044705828	0.777689403136886	2.44566666666667	0.7	2.832	0.639683544884589	-1.76666666666667	0.7	-1.509	0.681427814018442	0
0.669719878400455	5.02433333333333	0.72	5.936	-0.122870522309793	0.797689403136886	2.51766666666667	0.72	2.791	0.659683544884589	-1.319	0.72	-1.482	0.701427814018442	0
0.689719878400455	4.422	0.74	5.972	-0.799964449709972	0.817689403136886	2.487	0.74	2.751	0.679683544884589	-1.34433333333333	0.74	-1.455	0.721427814018442	0
0.709719878400455	5.22566666666667	0.76	6.005	0.317457991741807	0.837689403136886	2.40433333333333	0.76	2.712	0.699683544884589	-1.421	0.76	-1.429	0.741427814018442	0
0.729719878400455	6.84666666666667	0.78	6.034	1.59044470974737	0.857689403136886	2.38666666666667	0.78	2.674	0.719683544884589	-1.21833333333333	0.78	-1.404	0.761427814018442	-4.44089209850063E-16
0.749719878400455	6.70133333333333	0.8	6.061	0.863947228098613	0.877689403136886	2.34166666666667	0.8	2.637	0.739683544884589	-1.10433333333333	0.8	-1.38	0.781427814018442	-2.22044604925031E-16
0.769719878400455	4.729	0.82	6.085	-0.147001463143686	0.897689403136886	2.274	0.82	2.601	0.759683544884589	-1.368	0.82	-1.356	0.801427814018442	0
0.789719878400455	4.17366666666667	0.84	6.107	0.145265949958554	0.917689403136886	2.30266666666667	0.84	2.566	0.779683544884589	-1.336	0.84	-1.332	0.821427814018442	0
0.809719878400455	6.16466666666667	0.86	6.126	0.737517046068605	0.937689403136886	2.296	0.86	2.531	0.799683544884589	-1.24066666666667	0.86	-1.309	0.841427814018442	0
0.829719878400455	6.29566666666667	0.88	6.144	0.948970074882214	0.957689403136886	2.231	0.88	2.498	0.819683544884589	-0.957	0.88	-1.287	0.861427814018442	0
0.849719878400455	5.646	0.9	6.16	0.672314431157521	0.977689403136886	2.092	0.9	2.465	0.83968354488459	-1.304	0.9	-1.265	0.881427814018442	0
0.869719878400455	5.145	0.92	6.174	-0.247456301195618	0.997689403136886	2.151	0.92	2.432	0.859683544884589	-1.27366666666667	0.92	-1.244	0.901427814018442	0
0.889719878400455	5.24233333333333	0.94	6.187	-0.58565563873382	1.01768940313689	2.14633333333333	0.94	2.401	0.879683544884589	-1.122	0.94	-1.222	0.921427814018442	0
0.909719878400455	5.71966666666667	0.96	6.199	-0.0547406885432267	1.03768940313689	2.028	0.96	2.369	0.899683544884589	-1.014	0.96	-1.202	0.941427814018442	0
0.929719878400455	7.085	0.98	6.209	0.470272924573232	1.05768940313689	2.03866666666667	0.98	2.339	0.919683544884589	-1.22166666666667	0.98	-1.181	0.961427814018442	0
0.949719878400455	6.47733333333333	1	6.219	0.634034423259233	1.07768940313689	1.99066666666667	1	2.309	0.939683544884589	-0.958333333333333	1	-1.161	0.981427814018442	-4.44089209850063E-16
0.969719878400455	6.04233333333333	1.02	6.227	0.269962423050886	1.09768940313689	2.08433333333333	1.02	2.279	0.959683544884589	-1.08333333333333	1.02	-1.142	1.00142781401844	0
0.989719878400455	5.45166666666667	1.04	6.235	-0.266154351132884	1.11768940313689	1.984	1.04	2.25	0.979683544884589	-1.01466666666667	1.04	-1.122	1.02142781401844	0
1.00971987840045	5.711	1.06	6.241	0.0429510689868922	1.13768940313689	1.89166666666667	1.06	2.222	0.999683544884589	-1.191	1.06	-1.103	1.04142781401844	0
1.02971987840045	6.18966666666667	1.08	6.247	0.747984251514073	1.15768940313689	1.851	1.08	2.193	1.01968354488459	-1.11733333333333	1.08	-1.085	1.06142781401844	0
1.04971987840045	6.79566666666667	1.1	6.252	0.652304643956722	1.17768940313689	1.89733333333333	1.1	2.166	1.03968354488459	-0.864666666666666	1.1	-1.066	1.08142781401844	0
1.06971987840045	5.633	1.12	6.256	0.215513328863321	1.19768940313689	1.92033333333333	1.12	2.139	1.05968354488459	-0.836333333333333	1.12	-1.048	1.10142781401844	0
1.08971987840045	5.37233333333333	1.14	6.26	-0.0707582412766037	1.21768940313689	1.814	1.14	2.112	1.07968354488459	-1.154	1.14	-1.03	1.12142781401844	0
1.10971987840045	5.81466666666667	1.16	6.263	0.0801752749769111	1.23768940313689	1.87333333333333	1.16	2.085	1.09968354488459	-0.971333333333333	1.16	-1.013	1.14142781401844	0
1.12971987840045	6.254	1.18	6.265	0.862755433681355	1.25768940313689	1.802	1.18	2.059	1.11968354488459	-0.811666666666667	1.18	-0.995	1.16142781401844	-4.44089209850063E-16
1.14971987840045	6.40333333333333	1.2	6.267	1.07104870860147	1.27768940313689	1.76833333333333	1.2	2.034	1.13968354488459	-0.956666666666667	1.2	-0.978	1.18142781401844	-2.22044604925031E-16
1.16971987840045	5.97433333333333	1.22	6.269	0.191945320131653	1.29768940313689	1.763	1.22	2.008	1.15968354488459	-0.977333333333333	1.22	-0.962	1.20142781401844	0
1.18971987840045	4.86133333333333	1.24	6.269	-0.241254808324457	1.31768940313689	1.754	1.24	1.984	1.17968354488459	-0.812666666666667	1.24	-0.945	1.22142781401844	-2.22044604925031E-16
1.20971987840045	5.51233333333333	1.26	6.27	0.160148276146499	1.33768940313689	1.74966666666667	1.26	1.959	1.19968354488459	-0.889	1.26	-0.929	1.24142781401844	0
1.22971987840045	6.611	1.28	6.27	0.496640567464544	1.35768940313689	1.68966666666667	1.28	1.935	1.21968354488459	-0.897666666666667	1.28	-0.913	1.26142781401844	0
1.24971987840045	6.415	1.3	6.269	0.290507703691084	1.37768940313689	1.711	1.3	1.911	1.23968354488459	-0.782333333333333	1.3	-0.897	1.28142781401844	0
1.26971987840045	5.82133333333333	1.32	6.268	-0.0842302859672772	1.39768940313689	1.69133333333333	1.32	1.888	1.25968354488459	-0.801333333333333	1.32	-0.881	1.30142781401844	0
1.28971987840045	5.728	1.34	6.267	-0.132254358510311	1.41768940313689	1.63733333333333	1.34	1.864	1.27968354488459	-0.819333333333333	1.34	-0.866	1.32142781401844	0
1.30971987840045	6.21533333333333	1.36	6.265	-0.195286310287189	1.43768940313689	1.63633333333333	1.36	1.842	1.29968354488459	-0.826333333333333	1.36	-0.851	1.34142781401844	-2.22044604925031E-16
1.32971987840045	6.48166666666667	1.38	6.263	-0.226893462831169	1.45768940313689	1.609	1.38	1.819	1.31968354488459	-0.772333333333333	1.38	-0.836	1.36142781401844	0
1.34971987840045	6.32133333333333	1.4	6.26	0.0834152344437289	1.47768940313689	1.61833333333333	1.4	1.797	1.33968354488459	-0.822333333333333	1.4	-0.821	1.38142781401844	0
1.36971987840045	6.59166666666667	1.42	6.257	-0.167172689793298	1.49768940313689	1.51066666666667	1.42	1.775	1.35968354488459	-0.709333333333333	1.42	-0.807	1.40142781401844	0
1.38971987840045	6.39366666666667	1.44	6.254	-0.690511757009255	1.51768940313689	1.516	1.44	1.754	1.37968354488459	-0.725666666666667	1.44	-0.793	1.42142781401844	0
1.40971987840045	5.97133333333333	1.46	6.25	-0.49433726795938	1.53768940313689	1.48933333333333	1.46	1.732	1.39968354488459	-0.765	1.46	-0.779	1.44142781401844	-4.44089209850063E-16
1.42971987840045	6.85233333333333	1.48	6.246	0.0253676478821827	1.55768940313689	1.61766666666667	1.48	1.711	1.41968354488459	-0.698666666666667	1.48	-0.765	1.46142781401844	0
1.44971987840045	7.03166666666667	1.5	6.242	0.0717117767549826	1.57768940313689	1.49866666666667	1.5	1.691	1.43968354488459	-0.569	1.5	-0.751	1.48142781401844	0
1.46971987840045	6.47266666666667	1.52	6.237	-0.181076162236899	1.59768940313689	1.47566666666667	1.52	1.67	1.45968354488459	-0.692666666666667	1.52	-0.738	1.50142781401844	0
1.48971987840045	5.98233333333333	1.54	6.233	-0.363557994128366	1.61768940313689	1.41933333333333	1.54	1.65	1.47968354488459	-0.850666666666667	1.54	-0.724	1.52142781401844	0
1.50971987840045	6.348	1.56	6.227	-0.31923748299359	1.63768940313689	1.458	1.56	1.631	1.49968354488459	-0.724	1.56	-0.711	1.54142781401844	-4.44089209850063E-16
1.52971987840046	6.48433333333333	1.58	6.222	0.0474306468167676	1.65768940313689	1.44933333333333	1.58	1.611	1.51968354488459	-0.571666666666667	1.58	-0.698	1.56142781401844	0
1.54971987840046	6.70266666666667	1.6	6.216	0.106165596486494	1.67768940313689	1.577	1.6	1.592	1.53968354488459	-0.627333333333334	1.6	-0.686	1.58142781401844	0
1.56971987840046	6.39833333333333	1.62	6.21	-0.383736081691406	1.69768940313689	1.439	1.62	1.573	1.55968354488459	-0.649666666666667	1.62	-0.673	1.60142781401844	0
1.58971987840045	5.963	1.64	6.204	-0.553402743367194	1.71768940313689	1.37666666666667	1.64	1.554	1.57968354488459	-0.693	1.64	-0.661	1.62142781401844	-4.44089209850063E-16
1.60971987840045	6.24866666666667	1.66	6.197	-0.390561142827379	1.73768940313689	1.45433333333333	1.66	1.536	1.59968354488459	-0.616	1.66	-0.649	1.64142781401844	0
1.62971987840045	6.92	1.68	6.19	-0.223505454620359	1.75768940313689	1.383	1.68	1.517	1.61968354488459	-0.606	1.68	-0.637	1.66142781401844	0
1.64971987840045	6.60366666666667	1.7	6.183	-0.0890714366929464	1.77768940313689	1.389	1.7	1.499	1.63968354488459	-0.570333333333333	1.7	-0.625	1.68142781401844	0
1.66971987840045	6.57233333333333	1.72	6.176	-0.310621106764206	1.79768940313689	1.463	1.72	1.482	1.65968354488459	-0.680666666666666	1.72	-0.613	1.70142781401844	0
1.68971987840045	6.26333333333333	1.74	6.168	-0.523775452906219	1.81768940313689	1.431	1.74	1.464	1.67968354488459	-0.488	1.74	-0.602	1.72142781401844	0
1.70971987840045	6.28033333333333	1.76	6.16	-0.375823375580656	1.83768940313689	1.30133333333333	1.76	1.447	1.69968354488459	-0.626	1.76	-0.591	1.74142781401844	0
1.72971987840045	6.68166666666667	1.78	6.152	-0.422141637644714	1.85768940313689	1.33566666666667	1.78	1.43	1.71968354488459	-0.597	1.78	-0.579	1.76142781401844	0
1.74971987840045	6.70133333333333	1.8	6.144	-0.441627290460974	1.87768940313689	1.33	1.8	1.413	1.73968354488459	-0.52	1.8	-0.569	1.78142781401844	-4.44089209850063E-16
1.76971987840045	6.37933333333333	1.82	6.136	-0.345958038610695	1.89768940313689	1.29266666666667	1.82	1.397	1.75968354488459	-0.486666666666667	1.82	-0.558	1.80142781401844	0
1.78971987840045	6.75833333333333	1.84	6.127	-0.441488356691999	1.91768940313689	1.25933333333333	1.84	1.381	1.77968354488459	-0.659666666666666	1.84	-0.547	1.82142781401844	0
1.80971987840045	6.42233333333333	1.86	6.118	-0.56689503967611	1.93768940313689	1.175	1.86	1.365	1.79968354488459	-0.475666666666667	1.86	-0.537	1.84142781401844	0
1.82971987840045	6.53833333333333	1.88	6.109	-0.434036672329956	1.95768940313689	1.10866666666667	1.88	1.349	1.81968354488459	-0.604666666666667	1.88	-0.526	1.86142781401844	0
1.84971987840045	6.597	1.9	6.099	-0.126818763737959	1.97768940313689	1.25433333333333	1.9	1.333	1.83968354488459	-0.479666666666667	1.9	-0.516	1.88142781401844	-2.22044604925031E-16
1.86971987840045	6.768	1.92	6.09	-0.342490946866477	1.99768940313689	1.162	1.92	1.318	1.85968354488459	-0.574666666666666	1.92	-0.506	1.90142781401844	0
1.88971987840045	6.33033333333333	1.94	6.08	-0.665148948372279	2.01768940313689	1.21033333333333	1.94	1.303	1.87968354488459	-0.521666666666667	1.94	-0.496	1.92142781401844	0
1.90971987840046	6.127	1.96	6.07	-0.327753624443036	2.03768940313689	1.219	1.96	1.288	1.89968354488459	-0.499666666666667	1.96	-0.486	1.94142781401844	0
1.92971987840046	6.72133333333333	1.98	6.06	-0.144600519033072	2.05768940313689	1.16333333333333	1.98	1.273	1.91968354488459	-0.417333333333334	1.98	-0.477	1.96142781401844	0
1.94971987840046	6.76766666666667	2	6.05	-0.36451873162393	2.07768940313689	1.26666666666667	2	1.259	1.93968354488459	-0.477666666666666	2	-0.467	1.98142781401844	-2.22044604925031E-16
1.96971987840045	6.048	2.02	6.039	-0.312009223685401	2.09768940313689	1.149	2.02	1.244	1.95968354488459	-0.536333333333333	2.02	-0.458	2.00142781401844	0
1.98971987840045	6.35266666666667	2.04	6.029	-0.218146135786158	2.11768940313689	1.16833333333333	2.04	1.23	1.97968354488459	-0.524	2.04	-0.449	2.02142781401844	0
2.00971987840046	6.473	2.06	6.018	-0.34074519167554	2.13768940313689	1.306	2.06	1.216	1.99968354488459	-0.373	2.06	-0.439	2.04142781401844	0
2.02971987840046	6.23566666666667	2.08	6.007	-0.342999436484604	2.15768940313689	1.035	2.08	1.202	2.01968354488459	-0.444333333333333	2.08	-0.431	2.06142781401844	-2.22044604925031E-16
2.04971987840046	6.258	2.1	5.996	-0.2368197770675	2.17768940313689	1.13333333333333	2.1	1.189	2.03968354488459	-0.573666666666667	2.1	-0.422	2.08142781401844	0
2.06971987840046	6.454	2.12	5.984	-0.288397345597459	2.19768940313689	1.20866666666667	2.12	1.176	2.05968354488459	-0.465333333333333	2.12	-0.413	2.10142781401844	0
2.08971987840046	6.25166666666667	2.14	5.973	-0.313916863148426	2.21768940313689	1.12166666666667	2.14	1.162	2.07968354488459	-0.414666666666667	2.14	-0.405	2.12142781401844	-2.22044604925031E-16
2.10971987840046	6.215	2.16	5.961	-0.157604453659119	2.23768940313689	1.09966666666667	2.16	1.149	2.09968354488459	-0.444333333333333	2.16	-0.396	2.14142781401844	0
2.12971987840046	6.32666666666667	2.18	5.95	-0.303031052148577	2.25768940313689	1.18866666666667	2.18	1.137	2.11968354488459	-0.463333333333333	2.18	-0.388	2.16142781401844	-2.22044604925031E-16
2.14971987840046	6.24933333333333	2.2	5.938	-0.407539541766702	2.27768940313689	1.03	2.2	1.124	2.13968354488459	-0.428666666666667	2.2	-0.38	2.18142781401844	0
2.16971987840046	5.995	2.22	5.926	-0.244122285654758	2.29768940313689	1.14	2.22	1.112	2.15968354488459	-0.337	2.22	-0.372	2.20142781401844	0
2.18971987840046	6.497	2.24	5.913	-0.216900551147099	2.31768940313689	1.10633333333333	2.24	1.099	2.17968354488459	-0.447333333333333	2.24	-0.364	2.22142781401844	0
2.20971987840045	6.20233333333333	2.26	5.901	-0.170836089068828	2.33768940313689	0.994333333333333	2.26	1.087	2.19968354488459	-0.414	2.26	-0.356	2.24142781401844	0
2.22971987840045	6.13966666666667	2.28	5.889	-0.18583991498449	2.35768940313689	1.08666666666667	2.28	1.075	2.21968354488459	-0.438333333333333	2.28	-0.348	2.26142781401844	-2.22044604925031E-16
2.24971987840045	6.12066666666667	2.3	5.876	-0.235053211733788	2.37768940313689	1.03733333333333	2.3	1.064	2.23968354488459	-0.389333333333333	2.3	-0.34	2.28142781401844	0
2.26971987840045	6.02566666666667	2.32	5.863	-0.193614804375312	2.39768940313689	1.00133333333333	2.32	1.052	2.25968354488459	-0.406333333333333	2.32	-0.333	2.30142781401844	0
2.28971987840045	6.12133333333333	2.34	5.85	-0.121156822615245	2.41768940313689	1.04833333333333	2.34	1.041	2.27968354488459	-0.506	2.34	-0.326	2.32142781401844	0
2.30971987840045	6.10133333333333	2.36	5.838	-0.0508701762151684	2.43768940313689	1.08166666666667	2.36	1.03	2.29968354488459	-0.363333333333333	2.36	-0.318	2.34142781401844	0
2.32971987840045	6.01433333333333	2.38	5.824	-0.0928301277836932	2.45768940313689	1.094	2.38	1.018	2.31968354488459	-0.364666666666666	2.38	-0.311	2.36142781401844	0
2.34971987840045	5.93033333333333	2.4	5.811	-0.232556081170535	2.47768940313689	1.00966666666667	2.4	1.008	2.33968354488459	-0.363333333333333	2.4	-0.304	2.38142781401844	0
2.36971987840045	5.84966666666667	2.42	5.798	-0.222407019097004	2.49768940313689	1.04166666666667	2.42	0.997	2.35968354488459	-0.4	2.42	-0.297	2.40142781401844	0
2.38971987840046	5.98033333333333	2.44	5.785	-0.0147916512062949	2.51768940313689	1.00166666666667	2.44	0.986	2.37968354488459	-0.322	2.44	-0.29	2.42142781401844	0
2.40971987840046	6.10333333333333	2.46	5.771	0.125198897705802	2.53768940313689	1.082	2.46	0.976	2.39968354488459	-0.331	2.46	-0.284	2.44142781401844	0
2.42971987840046	5.942	2.48	5.757	-0.0683970094845652	2.55768940313689	1.15666666666667	2.48	0.965	2.41968354488459	-0.273666666666667	2.48	-0.277	2.46142781401844	0
2.44971987840046	5.66533333333333	2.5	5.744	-0.304989762985058	2.57768940313689	0.925333333333333	2.5	0.955	2.43968354488459	-0.396666666666667	2.5	-0.271	2.48142781401844	0
2.46971987840046	5.62733333333333	2.52	5.73	-0.164350431261698	2.59768940313689	0.965666666666667	2.52	0.945	2.45968354488459	-0.345666666666667	2.52	-0.264	2.50142781401844	-2.22044604925031E-16
2.48971987840046	6.01266666666667	2.54	5.716	-0.0241676231455816	2.61768940313689	1.17333333333333	2.54	0.935	2.47968354488459	-0.267	2.54	-0.258	2.52142781401844	0
2.50971987840046	6.08333333333333	2.56	5.702	-0.0820649118924157	2.63768940313689	0.906666666666667	2.56	0.926	2.49968354488459	-0.408333333333333	2.56	-0.252	2.54142781401844	0
2.52971987840046	5.71566666666667	2.58	5.688	-0.130230172266022	2.65768940313689	0.977	2.58	0.916	2.51968354488459	-0.341	2.58	-0.245	2.56142781401844	0
2.54971987840046	5.76333333333333	2.6	5.674	-0.143436494400643	2.67768940313689	0.912333333333333	2.6	0.907	2.53968354488459	-0.256333333333333	2.6	-0.239	2.58142781401844	0
2.56971987840046	5.80366666666667	2.62	5.659	-0.192126561384566	2.69768940313689	0.862666666666667	2.62	0.897	2.55968354488459	-0.344333333333333	2.62	-0.233	2.60142781401844	0
2.58971987840046	5.832	2.64	5.645	-0.199770727362267	2.71768940313689	1.042	2.64	0.888	2.57968354488459	-0.255333333333333	2.64	-0.227	2.62142781401844	0
2.60971987840046	5.80366666666667	2.66	5.631	0.0130267764187719	2.73768940313689	0.923	2.66	0.879	2.59968354488459	-0.339333333333333	2.66	-0.222	2.64142781401844	0
2.62971987840046	5.896	2.68	5.616	0.0318257383526355	2.75768940313689	0.861	2.68	0.87	2.61968354488459	-0.288333333333333	2.68	-0.216	2.66142781401844	0
2.64971987840046	5.79633333333333	2.7	5.602	-0.281002026659086	2.77768940313689	0.87	2.7	0.861	2.63968354488459	-0.235666666666666	2.7	-0.21	2.68142781401844	0
2.66971987840046	5.44933333333333	2.72	5.587	-0.261649677448683	2.79768940313689	0.812666666666667	2.72	0.853	2.65968354488459	-0.312666666666667	2.72	-0.205	2.70142781401844	0
2.68971987840046	5.71166666666667	2.74	5.572	-0.0413127456021964	2.81768940313689	0.941666666666667	2.74	0.844	2.67968354488459	-0.378	2.74	-0.199	2.72142781401844	0
2.70971987840045	6.045	2.76	5.557	-0.0085117251743041	2.83768940313689	0.904333333333333	2.76	0.836	2.69968354488459	-0.238333333333333	2.76	-0.194	2.74142781401844	0
2.72971987840045	5.663	2.78	5.542	-0.0219132846284964	2.85768940313689	0.961	2.78	0.827	2.71968354488459	-0.193333333333333	2.78	-0.189	2.76142781401844	0
2.74971987840045	5.56633333333333	2.8	5.527	-0.0353148440826869	2.87768940313689	0.838333333333333	2.8	0.819	2.73968354488459	-0.338333333333333	2.8	-0.184	2.78142781401844	0
2.92071987840046	5.55266666666667	2.971	5.398	-0.108831196700231	3.04868940313689	0.790333333333333	2.971	0.755	2.91068354488459	-0.265	2.971	-0.143	2.95242781401844	-2.22044604925031E-16
3.10171987840046	5.38766666666667	3.152	5.257	-0.0330021372769744	3.22968940313689	0.811333333333333	3.152	0.695	3.09168354488459	-0.231666666666666	3.152	-0.105	3.13342781401844	0
3.29271987840046	5.01666666666667	3.343	5.105	0.139026263813006	3.42068940313689	0.793666666666667	3.343	0.639	3.28268354488459	-0.176333333333333	3.343	-0.0710000000000002	3.32442781401844	0
3.49571987840045	4.812	3.546	4.943	0.169319904881029	3.62368940313689	0.709333333333333	3.546	0.588	3.48568354488459	-0.112	3.546	-0.04	3.52742781401844	0
3.70871987840045	4.64966666666667	3.759	4.772	0.183366578283814	3.83668940313689	0.671333333333333	3.759	0.543	3.69868354488459	-0.148333333333333	3.759	-0.012	3.74042781401844	0
3.93471987840045	4.37533333333333	3.985	4.592	0.245558452020937	4.06268940313689	0.791	3.985	0.502	3.92468354488459	-0.0876666666666668	3.985	0.012	3.96642781401844	0
4.17371987840045	4.238	4.224	4.403	0.232702614327715	4.30168940313689	0.620333333333333	4.224	0.467	4.16368354488459	-0.069	4.224	0.032	4.20542781401844	0
4.42671987840045	3.89733333333333	4.477	4.207	0.351409838781146	4.55468940313689	0.580333333333333	4.477	0.436	4.41668354488459	-0.109	4.477	0.0499999999999998	4.45842781401844	0
4.69371987840045	3.67566666666667	4.744	4.006	0.354581902615384	4.82168940313689	0.509	4.744	0.41	4.68368354488459	-0.116	4.744	0.0640000000000001	4.72542781401844	0
4.97571987840045	3.53966666666667	5.026	3.8	0.285923328107151	5.10368940313689	0.597666666666667	5.026	0.389	4.96568354488459	-0.0173333333333332	5.026	0.0739999999999998	5.00742781401844	0
5.27371987840045	3.388	5.324	3.591	0.254291044679325	5.40168940313689	0.616	5.324	0.372	5.26368354488459	0.0333333333333332	5.324	0.0819999999999999	5.30542781401844	0
5.58871987840045	3.06666666666667	5.639	3.38	0.339303846591958	5.71668940313689	0.402333333333333	5.639	0.359	5.57868354488459	-0.0173333333333332	5.639	0.0880000000000001	5.62042781401844	0
5.92171987840046	2.89466666666667	5.972	3.169	0.303532837378395	6.04968940313689	0.376	5.972	0.349	5.91168354488459	-0.0313333333333334	5.972	0.0910000000000002	5.95342781401844	0
6.27471987840045	2.68966666666667	6.325	2.959	0.298573296521599	6.40268940313689	0.455666666666667	6.325	0.343	6.26468354488459	-0.0103333333333335	6.325	0.0920000000000001	6.30642781401844	0
6.64671987840045	2.47333333333333	6.697	2.752	0.296830466939937	6.77468940313689	0.472666666666667	6.697	0.339	6.63668354488459	0.0453333333333332	6.697	0.0910000000000002	6.67842781401844	0
7.04071987840045	2.331	7.091	2.549	0.248579016261262	7.16868940313689	0.346333333333333	7.091	0.338	7.03068354488459	0.0486666666666666	7.091	0.0880000000000001	7.07242781401844	0
7.45671987840045	2.078	7.507	2.352	0.296524883632295	7.58468940313689	0.399666666666667	7.507	0.338	7.44668354488459	0.0683333333333334	7.507	0.085	7.48842781401844	0
7.89571987840045	1.88133333333333	7.946	2.163	0.306716619721637	8.02368940313689	0.372666666666667	7.946	0.341	7.88568354488459	0.0489999999999999	7.946	0.0800000000000001	7.92742781401844	0
8.36071987840045	1.64966666666667	8.411	1.981	0.341791326105055	8.48868940313689	0.314333333333333	8.411	0.344	8.35068354488459	0.0209999999999999	8.411	0.0750000000000002	8.39242781401844	2.77555756156289E-17
8.85271987840046	1.54733333333333	8.903	1.808	0.27329320972731	8.98068940313689	0.371666666666667	8.903	0.349	8.84268354488459	0.116	8.903	0.069	8.88442781401844	0
9.37171987840046	1.417	9.422	1.646	0.246828531277556	9.49968940313689	0.287666666666667	9.422	0.354	9.36168354488459	0.0896666666666666	9.422	0.0630000000000002	9.40342781401844	1.38777878078145E-17
9.92071987840045	1.22233333333333	9.971	1.495	0.283166933024805	10.0486894031369	0.378	9.971	0.359	9.91068354488459	0.123666666666667	9.971	0.0569999999999999	9.95242781401844	3.46944695195361E-18
10.5017198784005	1.101	10.552	1.355	0.265373861112241	10.6296894031369	0.256333333333333	10.552	0.365	10.4916835448846	0.0426666666666669	10.552	0.0510000000000002	10.5334278140184	0
11.1147198784005	0.962333333333333	11.165	1.227	0.271716729941796	11.2426894031369	0.351666666666667	11.165	0.37	11.1046835448846	0.115333333333334	11.165	0.0449999999999999	11.1464278140184	0
11.7637198784005	0.871333333333333	11.814	1.111	0.247202568103484	11.8916894031369	0.295666666666667	11.814	0.375	11.7536835448846	0.085	11.814	0.0390000000000001	11.7954278140184	0
12.4487198784005	0.768666666666666	12.499	1.007	0.240159599819018	12.5766894031369	0.324	12.499	0.38	12.4386835448846	0.137333333333333	12.499	0.0339999999999998	12.4804278140184	0
13.1737198784005	0.742333333333333	13.224	0.914	0.17989352729392	13.3016894031369	0.267	13.224	0.384	13.1636835448846	0.0933333333333333	13.224	0.0299999999999998	13.2054278140184	0
13.9397198784005	0.617	13.99	0.832	0.222924809289146	14.0676894031369	0.241333333333333	13.99	0.388	13.9296835448846	0.119333333333334	13.99	0.0259999999999998	13.9714278140184	0
14.7497198784005	0.489333333333333	14.8	0.765	0.283591475955813	14.8776894031369	0.285	14.8	0.392	14.7396835448846	0.0846666666666667	14.8	0.0219999999999998	14.7814278140184	0
