# Supplementary material for: Ultrafast proton-coupled isomerization in the phototransformation of phytochrome
Source: Nat Chem. 2022 May 16;14(7):823–30. doi: 10.1038/s41557-022-00944-x (PMC9252900; doi:10.1038/s41557-022-00944-x)
Supplement: Source Data Fig. 4 — Data for Fig. 4a and 4b and insets (ascii format). [file 41557_2022_944_MOESM2_ESM.zip]

Archive with 5 entries (5 files):
- Fig 4 data spectren high energy_perp mal 2k655.dat
- Fig 4 data spectren low energy_iso.dat
- Fig 4 lower inset QY 0k25 ps und 30 ps.dat
- Fig 4 upper inset CB averaged.dat
- Fig 4b data pD 9 iso.dat
