# Supplementary material for: Ultrafast proton-coupled isomerization in the phototransformation of phytochrome
Source: Nat Chem. 2022 May 16;14(7):823–30. doi: 10.1038/s41557-022-00944-x (PMC9252900; doi:10.1038/s41557-022-00944-x)
Supplement: Source Data Fig. 4 — Data for Fig. 4a and 4b and insets (ascii format). [file 41557_2022_944_MOESM2_ESM.zip › Fig 4 data spectren high energy_perp mal 2k655.dat]

	0	0.3	0.5	1.5	3.7	7.1	14
	-0.1 bis 0.1 #5	0.25-0.35 #3	0.45-0.55 #3	1.4-1.6 #5	2.8-4.42 #5	5.5-10.2 #4	10.2-19.0 #4
	--	--	--	--	--	--	--
1924.73960197925	0.067968	0.2478	0.10974	-0.028143	0.022833	-0.029205	-0.02124
1921.89495767795	0.084429	0.277005	0.07434	-0.046197	0.156114	-0.11482875	0.0305325
1919.05870937928	0.129033	0.28674	0.07611	0.048321	0.140715	-0.1340775	0.076995
1916.23081996667	0.159831	0.282315	0.16461	0.139122	0.038763	-0.02986875	0.11151
1913.41125254197	0.125847	0.27081	0.21063	0.017523	0.080181	0.0013275	0.09558
1910.59997042391	0.122661	0.250455	0.188505	-0.075933	0.074871	-0.06969375	0
1907.79693714649	0.089208	0.285855	0.21948	-0.034515	0.082836	-0.07765875	0.034515
1905.00211645735	0.02655	0.333645	0.268155	0.025488	0.127971	-0.01659375	0.12279375
1902.2154723163	0.07965	0.33099	0.250455	0.028143	0.129033	0.0092925	0.0756675
1899.43696889368	0.112041	0.289395	0.21417	0.005841	0.063189	0.01062	-0.0092925
1896.66657056889	0.091863	0.280545	0.19824	0.018585	0.03717	-0.02455875	0.00331875
1893.90424192884	0.092394	0.277005	0.200895	0.02655	0.067437	-0.050445	0.050445
1891.14994776644	0.103014	0.27081	0.197355	0.041418	0.06372	-0.0305325	0.03252375
1888.4036530791	0.076464	0.25842	0.20355	0.044073	0.044604	6.6375E-4	0
1885.66532306727	0.06903	0.229215	0.19293	0.00690299999999999	0.043542	-0.03119625	0.00531
1882.93492313295	0.09558	0.2478	0.18939	0.00212400000000001	0.046197	-0.04579875	0.01526625
1880.21241887824	0.083898	0.28674	0.22479	0.033984	0.051507	-0.01526625	0.02721375
1877.49777610388	0.056286	0.266385	0.227445	0.031329	0.049383	-0.0278775	0.02655
1874.79096080787	0.086553	0.23718	0.215055	0.016461	0.011151	-0.055755	0.0225675
1872.09193918397	0.109386	0.26019	0.209745	0.006372	-0.00531	-0.04845375	0.0411525
1869.40067762036	0.088146	0.27258	0.199125	-0.002655	0.025488	-0.0438075	0.04447125
1866.71714269821	0.109386	0.25311	0.190275	4.60569082871842E-18	0.024426	-0.04845375	0.04181625
1864.0413011903	0.140715	0.239835	0.184965	0.00637199999999999	0.029205	-0.0570825	0.0517725
1861.37312005968	0.142308	0.278775	0.199125	0.033984	0.048852	-0.0384975	0.06372
1858.71256645827	0.122661	0.3186	0.211515	0.027081	0.047259	-0.03186	0.04978125
1856.05960772551	0.122661	0.308865	0.21417	0.017523	0.026019	-0.0570825	0.0278775
1853.41421138708	0.148149	0.29736	0.220365	0.045135	0.039294	-0.06040125	0.03650625
1850.7763451535	0.165672	0.28674	0.20532	0.045666	0.053631	-0.0623925	0.0384975
1848.14597691887	0.192753	0.277005	0.18585	0.033453	0.04248	-0.0623925	0.03517875
1845.52307475956	0.215055	0.273465	0.18231	0.034515	0.035577	-0.06969375	0.0531
1842.90760693287	0.231516	0.27081	0.179655	0.038763	0.038232	-0.07434	0.0517725
1840.29954187583	0.234702	0.273465	0.177	0.045666	0.047259	-0.0570825	0.03517875
1837.69884820387	0.194877	0.280545	0.17877	0.052569	0.052038	-0.04779	0.04779
1835.10549470957	0.136998	0.29028	0.18762	0.06903	0.063189	-0.0544275	0.05509125
1832.51945036145	0.12213	0.292935	0.18762	0.067968	0.065844	-0.05641875	0.06438375
1829.94068430266	0.151866	0.277005	0.193815	0.06372	0.067437	-0.0491175	0.07500375
1827.36916584983	0.184788	0.27081	0.192045	0.070092	0.07434	-0.04447125	0.0703575
1824.80486449182	0.20178	0.291165	0.18231	0.066906	0.072747	-0.045135	0.05641875
1822.24774988848	0.17523	0.31329	0.190275	0.064251	0.063189	-0.04845375	0.034515
1819.69779186952	0.152928	0.324795	0.207975	0.065313	0.062127	-0.04579875	0.04048875
1817.15496043327	0.155052	0.330105	0.216825	0.072216	0.067437	-0.04447125	0.05774625
1814.61922574553	0.159831	0.317715	0.18762	0.069561	0.065844	-0.05243625	0.06703875
1812.09055813839	0.183195	0.294705	0.17523	0.055224	0.062658	-0.0464625	0.07965
1809.56892810908	0.205497	0.29205	0.18231	0.048321	0.060003	-0.03119625	0.08031375
1807.05430631884	0.204966	0.298245	0.17877	0.041418	0.057879	-0.04447125	0.06372
1804.54666359172	0.208683	0.305325	0.177	0.03186	0.06372	-0.0531	0.05774625
1802.04597091354	0.219303	0.305325	0.179655	0.039825	0.062658	-0.03783375	0.071685
1799.55219943069	0.232578	0.294705	0.174345	0.047259	0.057879	-0.02721375	0.0836325
1797.06532044909	0.250101	0.310635	0.177	0.04248	0.05841	-0.0252225	0.07434
1794.58530543304	0.26019	0.323025	0.188505	0.041418	0.060003	-0.023895	0.06836625
1792.11212600412	0.248508	0.31329	0.18939	0.041949	0.052569	-0.0199125	0.07633125
1789.64575394017	0.254349	0.31329	0.1947	0.043011	0.049383	-0.02190375	0.0756675
1787.18616117417	0.240012	0.323025	0.200895	0.044073	0.051507	-0.02124	0.06903
1784.73331979316	0.18585	0.324795	0.19293	0.055755	0.055224	-0.02057625	0.06969375
1782.28720203723	0.180009	0.30444	0.18762	0.055755	0.050976	-0.02057625	0.07102125
1779.84778029844	0.208152	0.285855	0.18231	0.043011	0.049914	-0.013275	0.06372
1777.4150271198	0.22302	0.28497	0.18054	0.035046	0.046197	-0.00995625	0.0517725
1774.98891519422	0.243198	0.29205	0.18585	0.032391	0.033984	-0.0146025	0.04978125
1772.56941736352	0.277182	0.296475	0.18408	0.033984	0.029736	-0.01659375	0.04447125
1770.15650661738	0.310104	0.29913	0.197355	0.028674	0.035577	-0.013275	0.03650625
