# Supplementary material for: Ultrafast proton-coupled isomerization in the phototransformation of phytochrome
Source: Nat Chem. 2022 May 16;14(7):823–30. doi: 10.1038/s41557-022-00944-x (PMC9252900; doi:10.1038/s41557-022-00944-x)
Supplement: Source Data Fig. 4 — Data for Fig. 4a and 4b and insets (ascii format). [file 41557_2022_944_MOESM2_ESM.zip › Fig 4 data spectren low energy_iso.dat]

	-0.1 and 0.1	0.3	0.5	1.3-1.7 ps	3.4-4.2	5.9-8.4	10-18 ps
	0			1.5	3.7	7.1	14
	Statistics On Rows of (AC"-0.1",AE"0.1")			Statistics On Rows of AQ"1.3":AU"1.7"	Statistics On Rows of BK"3.423":BN"4.194"	Statistics On Rows of BS"5.913":BX"8.37"	Statistics On Rows of CA"10.327":CI"18.151"
1768.49201570067	0.073	0.28	0.35	0.1348	-0.014	-0.0431666666666667	0.0931111111111111
1766.08987348792	0.0285	0.341	0.364	0.1932	0.01925	0.0758333333333333	-0.007
1763.69487020529	0.093	0.292	0.353	0.1488	0.05175	0.025	-0.0244444444444444
1761.30604365749	0.0205	0.285	0.336	0.1672	0.02375	0.0281666666666667	0.015
1758.9230606598	0.042	0.344	0.339	0.1312	0.02475	-0.0283333333333333	-0.0227777777777778
1756.5471342197	0.0975	0.247	0.317	0.1404	0.0465	0.0336666666666667	-0.00566666666666667
1754.17792556532	0.108	0.323	0.264	0.1482	0.04125	0.0313333333333333	-0.00144444444444444
1751.81509941989	-0.008	0.338	0.23	0.0856	-0.021	0.00416666666666667	-0.00911111111111111
1749.45801790605	0.005	0.217	0.159	0.0124	-0.0115	-0.0115	-0.00522222222222222
1747.10788129101	-0.2045	0.042	0.053	-0.0254	-0.106	-0.0255	-0.061
1744.76313706318	-0.278	-0.077	-0.001	-0.0726	-0.15325	-0.053	-0.0791111111111111
1742.42589244876	-0.3385	0.03	-0.007	-0.1218	-0.08875	-0.0458333333333333	-0.0443333333333333
1740.09399291712	-0.151	0.063	0.133	-0.0138	-0.0445	-0.007	0.00977777777777778
1737.76893060307	0.1015	0.289	0.268	0.1156	0.03725	0.1045	0.0293333333333333
1735.44886864353	0.284	0.383	0.381	0.2316	0.12475	0.107166666666667	0.0661111111111111
1733.13589449223	0.36	0.478	0.433	0.2548	0.116	0.0515	0.0323333333333333
1730.82997624436	0.399	0.543	0.583	0.2954	0.11075	0.0705	0.0224444444444444
1728.52899071538	0.395	0.551	0.517	0.2984	0.085	0.059	4.44444444444443E-4
1726.23411497789	0.458	0.648	0.469	0.2172	0.061	0.076	-0.0216666666666667
1723.94591912694	0.4615	0.476	0.413	0.2508	0.054	0.057	0.00344444444444444
1721.66289220772	0.479	0.434	0.387	0.2374	0.091	0.0746666666666667	0.0366666666666667
1719.38708664645	0.4825	0.49	0.393	0.2196	0.09825	0.091	0.0586666666666667
1717.11699490789	0.3025	0.346	0.337	0.1474	0.057	0.0443333333333333	0.0656666666666667
1714.85200741433	0.203	0.34	0.237	0.128	0.04325	0.0466666666666667	0.0566666666666667
1712.59386726987	0.1265	0.192	0.137	0.1238	0.02925	0.0621666666666667	0.0366666666666667
1710.34108134947	0.1835	0.253	0.139	0.1492	0.0465	0.058	0.0244444444444444
1708.09508965364	0.211	0.207	0.132	0.1412	0.0885	0.0798333333333333	0.0567777777777778
1705.85411603834	0.261	0.231	0.172	0.1154	0.04525	0.0596666666666667	0.0438888888888889
1703.61901490956	0.2675	0.252	0.178	0.1348	0.0355	0.0491666666666667	0.0806666666666667
1701.39005268695	0.12	0.132	0.027	0.075	0.03275	0.0646666666666667	0.0793333333333333
1699.16691545302	0.022	0.127	0.033	0.0532	0.05225	0.105	0.126666666666667
1696.9498683676	-0.1265	-0.143	-0.164	-0.0354	-0.006	0.0535	0.137666666666667
1694.73802485401	-0.279	-0.231	-0.267	-0.0694	-5E-4	0.134333333333333	0.176222222222222
1692.53308563676	-0.496	-0.33	-0.401	-0.2122	-0.05525	0.0375	0.132
1690.33187637994	-0.655	-0.522	-0.555	-0.3458	-0.18325	-0.0296666666666667	0.0524444444444444
1688.13809509822	-0.8165	-0.771	-0.715	-0.5524	-0.377	-0.181333333333333	-0.0398888888888889
1685.9488638222	-0.96	-0.846	-0.742	-0.705	-0.528	-0.335	-0.133222222222222
1683.76587033521	-1.117	-0.85	-0.665	-0.741	-0.501	-0.386666666666667	-0.257
1681.58908823567	-0.9875	-0.662	-0.593	-0.5018	-0.4025	-0.320833333333333	-0.209888888888889
1679.41708104884	-0.622	-0.498	-0.359	-0.2556	-0.14675	-0.111666666666667	-0.157333333333333
1677.25095884244	-0.385	-0.188	-0.184	-0.0864	-0.00424999999999999	-0.0583333333333333	-0.132111111111111
1675.09097837876	-0.0325	0.225	0.067	0.1564	0.1735	0.0868333333333333	-0.0161111111111111
1672.93599430533	0.2545	0.474	0.501	0.3078	0.1925	0.0976666666666667	-0.00866666666666667
1670.78598952384	0.6705	0.802	0.844	0.5918	0.34925	0.189666666666667	0.0443333333333333
1668.6420607596	0.953	1.068	0.789	0.5638	0.297	0.0995	0.0707777777777778
1666.5039047853	1.1745	1.254	1.096	0.5654	0.30275	0.249833333333333	0.157555555555556
1664.3709443441	1.1745	0.809	0.842	0.386	0.211	0.0596666666666667	0.110777777777778
1662.24288427066	0.9985	0.972	1.021	0.4344	0.04525	0.2555	0.161777777777778
1660.12108591176	1.038	0.687	0.773	0.2432	-0.00375	0.130666666666667	0.0643333333333333
1658.00497235691	1.1145	0.574	0.487	0.1706	0.06475	-0.153333333333333	0.00588888888888889
1655.89287565337	0.916	0.752	0.261	0.1946	0.08675	0.144166666666667	0.0308888888888889
1653.78806772064	0.248	0.176	0.508	0.0704	-0.224	-0.0321666666666667	-0.202444444444444
1651.68696700062	-0.0265	-0.106	0.206	0.0316	0.23125	0.103166666666667	-0.19
1649.59201465498	-0.171	0.772	0.041	-0.0526	-0.3285	0.0575	-0.120666666666667
1647.5020985058	0.191	0.261	0.392	0.259	-0.1895	0.077	0.0462222222222222
1645.4169297277	-0.036	0.972	0.491	0.481	0.022	0.137333333333333	0.0291111111111111
1643.33811270834	-0.2755	0.547	-0.033	-0.2106	0.08725	-0.0646666666666667	-0.257555555555556
1641.26400305932	-0.256	0.786	0.337	0.021	-0.20625	0.0605	-0.0272222222222222
1639.19512241099	0.185	0.862	0.101	0.041	-0.232	-0.0278333333333333	-0.146666666666667
1637.13091497446	-0.1715	0.074	0.146	0.1714	-0.16375	0.102333333333333	0.0263333333333333
1635.07296921893	0.0375	0.35	-0.085	-0.2522	0.044	-0.147166666666667	0.00511111111111112
1633.01912412366	-0.053	0.902	0.356	0.0769999999999999	0.044	0.134666666666667	-0.0118888888888889
1630.97096431321	0.115	0.651	0.058	0.2864	0.0115	0.229666666666667	0.0375555555555556
1628.92793573944	-0.737	1.061	-0.587	-0.4724	-0.064	0.0585	-0.310111111111111
1626.89001914361	0.049	0.283	-0.094	0.0338	-0.098	-0.114	-0.0495555555555556
1624.85693134719	0.057	0.086	-0.233	0.0472	-0.1655	-0.124666666666667	-0.227666666666667
1622.82997204675	0.065	0.208	-0.31	-0.1178	-0.19825	-0.103166666666667	-0.121888888888889
1620.80701277812	-0.1625	0.158	-0.455	-0.1312	-0.21275	-0.276333333333333	-0.193666666666667
1618.78909072131	-0.1465	0.242	-0.362	-0.2184	-0.2035	-0.1055	-0.142555555555556
1616.77697127553	-0.514	-0.288	-0.457	-0.254	-0.0885	-0.4045	-0.228222222222222
1614.76906541688	-0.3775	0.03	-0.448	-0.2272	-0.318	-0.0783333333333333	-0.107111111111111
1612.76588058307	-0.345	-0.116	-0.435	-0.292	-0.372	-0.0705	-0.0791111111111111
1610.76895693851	-0.3075	-0.061	-0.352	-0.2634	-0.29825	-0.0953333333333333	-0.0996666666666667
1608.77593708785	-0.3105	-0.144	-0.428	-0.2872	-0.247	-0.0815	-0.0767777777777778
1606.78810128421	-0.2505	-0.078	-0.346	-0.2764	-0.26875	-0.0568333333333333	-0.0278888888888889
1604.8049142978	-0.456	-0.273	-0.545	-0.3922	-0.3405	-0.110333333333333	-0.0773333333333333
1602.82687370061	-0.5885	-0.403	-0.655	-0.5126	-0.384	-0.157166666666667	-0.0808888888888889
1600.85395953617	-0.7525	-0.539	-0.689	-0.5398	-0.437	-0.162166666666667	-0.101
1598.88589630745	-0.789	-0.577	-0.771	-0.609	-0.43525	-0.213666666666667	-0.120555555555556
1596.9219010972	-0.778	-0.657	-0.672	-0.5334	-0.43225	-0.198833333333333	-0.123555555555556
1594.96297931429	-0.715	-0.561	-0.714	-0.5388	-0.35175	-0.1815	-0.119
1593.01012644677	-0.6135	-0.468	-0.575	-0.3896	-0.27275	-0.1055	-0.107888888888889
1591.06103723815	-0.593	-0.393	-0.514	-0.3304	-0.27375	-0.107833333333333	-0.133444444444444
1589.11595413621	-0.463	-0.227	-0.449	-0.2588	-0.19075	-0.0278333333333333	-0.119444444444444
1587.17688054669	-0.332	-0.225	-0.409	-0.206	-0.107	-0.0625	-0.0914444444444444
1585.24203079016	-0.217	-0.171	-0.406	-0.1616	-0.09875	-0.00133333333333333	-0.088
1583.31189265145	-0.1105	-0.012	-0.224	-0.0562	-0.03025	0.0165	-0.0397777777777778
1581.38594878492	-0.0355	0.023	-0.257	-0.0412	-0.10425	0.0408333333333333	-0.0863333333333333
1579.840976367	0.027	0.057	-0.143	-0.0684	-0.008	0.0113333333333333	-0.00611111111111111
1577.92396015994	0.0015	-0.032	-0.124	-0.0476	-0.002	-0.0168333333333333	-0.0174444444444444
1576.01208738231	-0.053	-0.114	-0.163	-0.0894	-0.0255	-0.0405	-0.0378888888888889
1574.10409865225	-0.221	-0.117	-0.251	-0.1918	-0.10925	-0.0663333333333333	-0.0421111111111111
1572.20097130576	-0.2915	-0.227	-0.318	-0.2376	-0.1405	-0.0956666666666667	-0.0504444444444445
1570.3019470802	-0.3035	-0.358	-0.37	-0.2664	-0.1405	-0.114166666666667	-0.067
1568.40799687322	-0.3485	-0.368	-0.434	-0.3152	-0.179	-0.120333333333333	-0.0782222222222222
1566.51910056739	-0.332	-0.375	-0.43	-0.3052	-0.16875	-0.124666666666667	-0.0812222222222222
1564.63401411081	-0.2315	-0.29	-0.404	-0.253	-0.1455	-0.106166666666667	-0.0712222222222222
1562.75394751647	-0.0585	-0.132	-0.217	-0.1376	-0.0815	-0.0681666666666667	-0.0446666666666667
1560.87790641319	0.0845	-0.025	-0.016	-0.0284	-0.006	-0.0366666666666667	-0.0312222222222222
1559.00709332637	0.137	0.027	0.036	0.0102	0.0405	-0.0215	-0.0388888888888889
1557.14003204594	0.144	0.126	0.079	0.0778	0.0445	-0.0418333333333333	-0.0487777777777778
1555.27792116576	0.141	0.145	0.111	0.1172	0.06375	-0.0145	-0.0442222222222222
1553.42001727714	0.1555	0.159	0.107	0.1202	0.06275	-0.00483333333333333	-0.0337777777777778
1551.56606545033	0.208	0.157	0.137	0.1346	0.06575	-0.0171666666666667	-0.0367777777777778
1549.71701392467	0.2115	0.13	0.099	0.1186	0.05825	-0.0111666666666667	-0.0408888888888889
1547.87308307528	0.226	0.111	0.085	0.1054	0.044	-0.0151666666666667	-0.0308888888888889
1546.03210088292	0.2215	0.102	0.079	0.0854	0.0445	-0.0131666666666667	-0.0163333333333333
1544.19596958675	0.215	0.097	0.077	0.0638	0.0335	-0.0168333333333333	-0.00155555555555555
1542.36490811361	0.1965	0.086	0.028	0.0328	0.017	-0.0145	-0.00133333333333333
1540.53794660773	0.1595	0.073	0.085	0.0292	0.03275	-0.013	0.004
1538.71507136022	0.165	0.075	0.067	0.0586	0.029	-0.0175	-0.0128888888888889
1536.89603251826	0.1515	0.089	0.092	0.0618	0.037	-0.0118333333333333	3.33333333333335E-4
1535.08199640484	0.178	0.091	0.084	0.0634	0.0415	-0.01	0.00133333333333333
1533.27200245324	0.176	0.077	0.089	0.0556	0.0425	-0.00833333333333334	-8.8888888888889E-4
1531.46603721371	0.17	0.066	0.072	0.0532	0.03675	-0.0055	0.00455555555555556
1529.66502324555	0.1555	0.048	0.067	0.0396	0.0315	-0.0125	0.00666666666666667
1527.86800687174	0.165	0.034	0.05	0.034	0.016	-0.0155	0.003
1526.07497484265	0.1475	-0.002	0.032	0.0218	0.004	-0.0218333333333333	0.00566666666666667
1524.28591396717	0.101	-0.037	-0.013	-0.0088	-0.0025	-0.03	0.003
1522.50104291321	0.042	-0.08	-0.037	-0.041	-0.026	-0.04	-0.00722222222222222
1520.72104075715	-0.0155	-0.113	-0.076	-0.0616	-0.02175	-0.042	-0.00444444444444444
1518.94404225338	-0.0615	-0.14	-0.092	-0.0758	-0.02025	-0.0486666666666667	-0.00622222222222222
1517.17211255596	-0.073	-0.167	-0.101	-0.0896	-0.0385	-0.0535	-0.0123333333333333
1515.4040824986	-0.1015	-0.196	-0.144	-0.1142	-0.0495	-0.071	-0.0108888888888889
1513.63993926671	-0.114	-0.214	-0.14	-0.117	-0.06875	-0.0768333333333333	-0.0143333333333333
1511.87989867986	-0.105	-0.225	-0.157	-0.1182	-0.073	-0.0796666666666667	-0.0154444444444444
1510.12508668118	-0.067	-0.195	-0.141	-0.0904	-0.0485	-0.064	-0.0213333333333333
1508.37297840312	-0.006	-0.105	-0.066	-0.015	0.01625	-0.0326666666666667	-0.00788888888888889
1506.62493114724	-0.0105	-0.051	-0.011	0.061	0.106	0.00483333333333333	0.00855555555555556
1504.88206314515	-0.036	-0.06	0.046	0.1056	0.13925	0.032	0.0313333333333333
1503.14209307426	-0.0595	-0.046	0.039	0.0934	0.1285	0.032	0.0166666666666667
1501.40704361092	-0.0375	-0.061	-0.002	0.0772	0.11625	0.041	0.0146666666666667
1499.67509539058	0.014	-0.055	0.001	0.0734	0.08625	0.0206666666666667	0.00822222222222222
1497.94803588305	0.0565	-0.013	0.036	0.0768	0.0785	0.0126666666666667	0.009
1496.22405416571	0.0785	-0.021	0.077	0.0814	0.06175	-5E-4	0.018
1494.50492954978	0.0725	-0.024	0.088	0.0678	0.03725	-0.00716666666666666	-4.44444444444444E-4
1492.78908233777	0.07	0.011	0.018	0.0432	0.032	-1.66666666666666E-4	-0.0106666666666667
1491.07694821877	0.09	-0.026	-0.012	0.0208	0.0105	-0.00883333333333334	-0.0221111111111111
1489.37006795102	0.0855	-0.024	-0.013	-0.018	-0.02225	-0.0556666666666667	-0.039
1487.66598447264	0.0425	-0.043	-0.031	-0.054	-0.0425	-0.0703333333333333	-0.0653333333333333
1485.96601684877	0.00799999999999999	-0.09	-0.023	-0.0504	-0.06575	-0.0811666666666667	-0.0638888888888889
1484.26992992316	-0.017	-0.106	-0.049	-0.0734	-0.0665	-0.0905	-0.0747777777777778
1482.57705101192	-0.013	-0.033	-0.03	-0.1018	-0.0375	-0.0735	-0.0614444444444444
1480.88890652792	0.037	-0.071	-0.091	-0.05	-0.04	-0.0721666666666667	-0.069
1479.20503971074	0.101	-0.008	-0.08	-0.0268	-0.01825	-0.0535	-0.0635555555555556
1477.5239063368	0.147	0.045	-0.029	-0.0148	-0.00175	-0.0403333333333333	-0.0574444444444445
1475.84702550411	0.1905	0.055	-0.102	-0.054	-0.016	-0.04	-0.0645555555555556
1474.17394662901	0.2315	0.06	-0.046	-0.0474	0.027	-0.049	-0.04
1472.5050904501	0.165	0.056	0.017	0.1844	0.1395	0.0715	0.0256666666666667
1470.8389268112	0.2205	0.077	0.021	0.0176	-0.02175	-0.0383333333333333	-0.0428888888888889
1469.17696118963	0.2405	0.199	0.07	0.0072	0.03775	-0.0333333333333333	-0.0438888888888889
1467.51896254627	0.205	0.117	0.052	-0.0016	0.05975	-0.0485	-0.032
1465.86491673667	0.267	0.012	0.104	-0.0134	0.01275	-0.048	-0.0145555555555556
1464.21502407609	0.2045	0.101	0.109	0.0328	0.075	-0.0148333333333333	0.0163333333333333
1462.5679856446	0.2355	0.172	0.042	-0.0172	0.025	-0.0216666666666667	-0.0136666666666667
1460.92507528877	0.1	0.164	0.045	-0.018	0.05225	-0.00283333333333334	0.0336666666666667
1459.28499996571	0.1555	0.075	0.11	-0.016	0.05475	0.00116666666666667	0.0136666666666667
1457.64902785013	0.162	0.176	0.037	0.0336	0.125	0.0318333333333333	0.0804444444444445
1456.0169317297	0.1395	0.102	0.066	0.0314	0.08	0.0525	0.063
1454.38890941193	0.1165	0.294	0.139	0.0168	0.10375	0.004	0.0421111111111111
1452.76410161794	0.111	0.176	0.153	-0.0218	0.1105	-0.0158333333333333	0.0371111111111111
1451.14292016392	0.103	0.202	0.146	0.0164	0.1215	0.0275	0.0771111111111111
1449.52493269856	0.099	0.085	0.01	-0.0082	0.09575	0.0103333333333333	0.0525555555555555
1447.91096853371	0.119	0.203	0.13	0.00680000000000001	0.11225	0.0248333333333333	0.0835555555555556
1446.3010128446	0.1195	0.149	0.146	-0.0248	0.1245	0.0563333333333333	0.0955555555555556
1444.69400730813	0.205	0.195	0.102	0.00579999999999999	0.12025	0.0413333333333333	0.0966666666666667
1443.09098544354	0.134	0.132	0.025	0.009	0.10925	0.0815	0.074
1441.49110145921	0.217	0.207	0.043	0.1098	0.14	0.130833333333333	0.101666666666667
1439.89496830143	0.3395	0.206	0.095	0.0614	0.12175	0.0473333333333333	0.128555555555556
1438.30298657862	0.2375	0.115	0.227	0.1028	0.23025	0.111666666666667	0.113555555555556
1436.71307633027	0.182	0.107	0.078	0.0906	0.12225	0.0843333333333333	0.0915555555555556
1435.12791295088	0.2185	0.16	0.159	0.0956	0.14225	0.0935	0.147111111111111
1433.54603811598	0.182	0.156	0.086	0.0592	0.15675	0.0836666666666667	0.146444444444444
1431.96703153664	0.282	0.216	0.12	0.058	0.18625	0.0838333333333333	0.155111111111111
1430.39190878791	0.2275	0.16	0.151	0.0756	0.1345	0.0836666666666667	0.118888888888889
1428.82004325896	0.212	0.194	0.076	0.0292	0.12575	0.0756666666666667	0.0994444444444444
1427.25203601071	0.224	0.211	0.154	0.0524	0.14175	0.0723333333333333	0.117666666666667
1425.68705997951	0.1865	0.12	0.077	0.00579999999999999	0.06925	0.0591666666666667	0.120888888888889
1424.12591779575	0.156	0.083	0.078	-0.0462	0.06175	0.0626666666666667	0.088
1422.56798843623	0.148	0.075	0.011	-0.059	0.04475	0.0373333333333333	0.0986666666666667
1421.01406974451	0.11	0.066	-0.027	-0.077	0.03875	0.0156666666666667	0.0978888888888889
1419.46293768075	0.119	0.154	-0.08	-0.0852	0.0635	0.0508333333333333	0.114111111111111
1417.91498720544	-0.0105	0.071	-0.102	-0.0952	0.01075	-0.0243333333333333	0.0773333333333333
1416.3700079685	0.026	0.115	-0.004	-0.0474	0.0545	0.0438333333333333	0.097
1414.82899244934	0.05	0.117	-0.02	-0.0386	0.0595	0.00433333333333333	0.0973333333333334
1413.2919257643	0.0925	0.119	-0.002	-0.054	0.043	-1.66666666666667E-4	0.0971111111111111
1411.75699935003	0.1105	0.169	-0.007	-0.0892	0.0265	-0.0216666666666667	0.0724444444444445
1410.22599999831	0.066	0.066	-0.071	-0.1324	-0.03225	-0.054	0.0285555555555556
1408.69891300566	0.0265	0.043	-0.102	-0.16	-0.03925	-0.0585	0.0363333333333333
1407.17394161523	0.007	0.019	-0.162	-0.1556	-0.03175	-0.0433333333333333	0.0664444444444444
1405.65305867997	-0.086	-0.029	-0.167	-0.1744	-0.1	-0.0916666666666667	0.0342222222222222
1404.13506543691	-0.042	0.003	-0.152	-0.1882	-0.06975	-0.0816666666666667	0.0454444444444444
1402.62093748378	-0.0605	-0.055	-0.093	-0.152	-0.096	-0.0728333333333333	0.0235555555555556
1401.11007148744	0.0405	0.064	-0.159	-0.1454	-0.01625	-0.0415	0.0776666666666667
1399.60206514084	0.0595	0.014	-0.026	-0.1336	-0.0085	-0.0326666666666667	0.0548888888888889
1398.09691048545	0.143	0.138	0.014	-0.0378	0.05575	0.029	0.0902222222222222
1396.59498968754	0.177	0.138	0.123	0.0444	0.10625	0.0616666666666667	0.124
1395.09707085419	0.273	0.27	0.16	0.1638	0.1715	0.101333333333333	0.133888888888889
1393.60197334039	0.3085	0.405	0.249	0.2336	0.307	0.184666666666667	0.180666666666667
1392.110076928	0.468	0.539	0.25	0.2472	0.3425	0.2065	0.229444444444444
1390.62098458191	0.474	0.54	0.183	0.2996	0.28925	0.180333333333333	0.209333333333333
1389.13603934256	0.6855	0.722	0.018	0.2038	0.32775	0.173333333333333	0.298777777777778
