# Supplementary material for: Ultrafast proton-coupled isomerization in the phototransformation of phytochrome
Source: Nat Chem. 2022 May 16;14(7):823–30. doi: 10.1038/s41557-022-00944-x (PMC9252900; doi:10.1038/s41557-022-00944-x)
Supplement: Source Data Fig. 4 — Data for Fig. 4a and 4b and insets (ascii format). [file 41557_2022_944_MOESM2_ESM.zip › Fig 4 lower inset QY 0k25 ps und 30 ps.dat]

#	Data 0.25 ps	Data 30 ps	fit 0.25 ps	fit 30 ps	Bleach 0.25 ps	ES 0.25 ps	Bleach 30 ps	Product 30 ps
1703.61901490956	0.285047619047619	0.0623333333333334	-0.00279342610135026	0.0343008478797571	-0.00279342618332965	8.19793860802511E-11	-8.58964545376188E-4	0.0351598124251333
1701.39005268695	0.161095238095238	0.054095238095238	-0.0103876769644051	0.0722990699437386	-0.0103876781759107	1.21150560698493E-9	-0.00319415895617111	0.0754932288999097
1699.16691545302	0.100952380952381	0.0822857142857143	-0.0326295880371639	0.127087821839543	-0.0326296031064337	1.506926984848E-8	-0.0100334393532159	0.137121261192759
1696.9498683676	-0.118952380952381	0.0952857142857143	-0.0866829063722014	0.184296815392344	-0.0866830642971924	1.57924990949292E-7	-0.0266546076499871	0.210951423042331
1694.73802485401	-0.263095238095238	0.177904761904762	-0.195073113326752	0.215286754198656	-0.195074510834993	1.39750824130405E-6	-0.0599844339950072	0.275271188193663
1692.53308563676	-0.430190476190476	0.138095238095238	-0.372143305713502	0.190588212714778	-0.372153744675652	1.04389621507229E-5	-0.114435410541022	0.3050236232558
1690.33187637994	-0.580428571428571	0.0857619047619047	-0.603068487490726	0.10193155604593	-0.603134576229357	6.60887386309547E-5	-0.185460858125841	0.287392414171771
1688.13809509822	-0.788380952380953	-0.0206666666666669	-0.830372304507805	-0.0248948277249455	-0.830726263158018	3.53958650212829E-4	-0.255444160731338	0.230549333006392
1685.9488638222	-0.892	-0.217238095238095	-0.972500690520071	-0.141901482845579	-0.974110078467775	0.0016093879477036	-0.299533965025019	0.15763248217944
1683.76587033521	-0.920904761904762	-0.274714285714286	-0.967263102584132	-0.207344315123502	-0.973475494815958	0.0062123922318255	-0.299338833733833	0.0919945186103309
1681.58908823567	-0.793047619047619	-0.253904761904762	-0.809846988666918	-0.209404459125619	-0.830233617279264	0.0203866286123466	-0.255292674593705	0.0458882154680861
1679.41708104884	-0.506666666666667	-0.167857142857143	-0.547947432658219	-0.166435801864775	-0.604935180257753	0.0569877475995339	-0.1860145348365	0.0195787329717252
1677.25095884244	-0.316238095238095	-0.179666666666666	-0.24129015577035	-0.108791275790569	-0.377072319115898	0.135782163345548	-0.11594784752009	0.00715657172952116
1675.09097837876	0.078142857142857	-0.0931428571428572	0.074746271797432	-0.0596680107006882	-0.201344136047073	0.276090407844505	-0.0619123123123622	0.00224430161167398
1672.93599430533	0.373047619047619	-0.00347619047619051	0.387658894835915	-0.0277403308427479	-0.0921787894780521	0.479837684313967	-0.0283445155880099	6.04184745262005E-4
1670.78598952384	0.70052380952381	0.0388095238095239	0.677356726476467	-0.0109981378587912	-0.0362214500755506	0.713578176552017	-0.0111379142870088	1.39776428217506E-4
1668.6420607596	0.9	0.0575714285714289	0.896675959715778	-0.00373490930472855	-0.0122367922211908	0.908912751936969	-0.00376275225379659	2.78429490680437E-5
1666.5039047853	1.13671428571429	0.19652380952381	0.989338346920851	-0.00108932830354117	-0.00355813521398087	0.992896482134832	-0.00109410873811639	4.78043457522518E-6
