# Supplementary material for: Ultrafast proton-coupled isomerization in the phototransformation of phytochrome
Source: Nat Chem. 2022 May 16;14(7):823–30. doi: 10.1038/s41557-022-00944-x (PMC9252900; doi:10.1038/s41557-022-00944-x)
Supplement: Source Data Fig. 4 — Data for Fig. 4a and 4b and insets (ascii format). [file 41557_2022_944_MOESM2_ESM.zip › Fig 4 upper inset CB averaged.dat]

	1772-1832	Smoothed Y1
	aus CB verrauscht iso	17 pts SG smooth of "1772-1832"
-61.1	0.06516	0.0431715995872033
-60.989	-0.01624	0.0295192672858617
-60.878	0.05424	0.0176311971104231
-60.767	-0.0256	0.00750323013415889
-60.656	0.0466	-8.68792569659488E-4
-60.544	-0.05408	-0.00748902992776062
-60.433	0.00164	-0.0123616408668731
-60.322	-0.00488	-0.0154907843137255
-60.211	-0.03144	-0.0168806191950464
-60.1	-0.03536	-0.0125601238390093
-1.1	0.01152	-0.0121659442724458
-1.05	0.0152	-0.0102885448916409
-1	-5.2E-4	-0.00433671826625387
-0.95	0.00148	0.00809176470588235
-0.9	-0.02568	0.0142076780185758
-0.85	0.00156	0.0242875541795666
-0.8	0.0634	0.0319450154798762
-0.75	0.02684	0.0280894117647059
-0.7	0.01168	0.0266956037151703
-0.65	0.10732	0.0225550464396285
-0.6	0.02052	0.0221565325077399
-0.55	0.0326	0.0244527554179567
-0.5	-0.00188	0.0204604334365325
-0.45	-0.0258	0.0101024148606811
-0.4	-0.03576	0.00670229102167183
-0.35	0.04744	0.0205482352941177
-0.3	-0.005	0.0230475541795666
-0.25	0.06608	0.0224443343653251
-0.2	0.04948	0.0401878637770898
-0.15	1.59999999999999E-4	0.0466990712074304
-0.1	0.06836	0.059934613003096
-0.05	0.13544	0.0708006191950465
0	0.113	0.0780695975232198
0.05	-0.0118	0.0844396284829721
0.1	0.08132	0.0894795046439629
0.15	0.12696	0.0919229721362229
0.2	0.05688	0.0987073684210526
0.25	0.13712	0.0976660061919505
0.3	0.10368	0.0907039009287926
0.35	0.1018	0.0869499690402477
0.4	0.0986	0.0897915789473684
0.45	0.04536	0.0902855727554179
0.5	0.10844	0.0795026625386997
0.55	0.05816	0.070959133126935
0.6	0.03552	0.0673632198142415
0.65	0.08348	0.0603980185758514
0.7	0.06508	0.0580911455108359
0.75	0.05792	0.0544144891640867
0.8	0.04704	0.0561895975232198
0.85	0.06564	0.0631214860681115
0.9	0.03776	0.0593315170278638
0.95	0.068	0.0617446439628483
1	0.0718	0.063452879256966
1.05	0.0394	0.057741919504644
1.1	0.07424	0.0594234055727554
1.15	0.09524	0.0536362848297214
1.2	0.05916	0.0519808049535604
1.25	-0.00144	0.0439519504643963
1.3	0.04952	0.0438751702786378
1.35	0.0484	0.0363817956656347
1.4	0.00428	0.0315597523219814
1.45	0.04216	0.0278606811145511
1.5	-0.00832	0.0198364086687307
1.55	0.0564	0.0196151083591331
1.6	0.00136	0.0181084829721362
1.65	0.0562	0.0143487306501548
1.7	-0.02124	0.0116136222910217
1.75	0.01424	0.0109232198142415
1.8	0.00812	0.0109041486068111
1.85	0.0032	0.00674006191950464
1.9	0.0222	0.00681832817337461
1.95	-0.03288	0.00777374613003096
2	0.0206	0.0106553560371517
2.05	0.05308	0.00665176470588235
2.1	-0.01156	0.0153327554179567
2.15	0.00956	0.0188035913312694
2.2	0.01972	0.0245263157894737
2.25	0.0362	0.0292149845201238
2.3	0.04664	0.0271365944272446
2.35	-0.01236	0.0260747987616099
2.4	0.03272	0.0271425386996904
2.45	0.08776	0.0308271207430341
2.5	0.0324	0.0385659442724458
2.55	0.01476	0.0367110835913313
2.6	0.00628	0.033685572755418
2.65	-0.00432	0.0361074922600619
2.7	0.06308	0.0367316408668731
2.75	0.09892	0.0365738699690403
2.8	0.02068	0.0280506501547988
2.85	0.01836	0.0188738080495356
2.9	-0.00244	0.0172210526315789
3.586	0.02568	0.0195538080495356
4.429	0.04632	0.0176863157894737
5.464	-0.02436	0.0115084829721362
6.736	-0.01696	0.00173399380804954
8.299	-0.01172	0.00291801857585139
10.219	0.00276	0.0122504024767802
12.578	0.04948	0.0150141176470588
15.477	0.06116	0.0206489164086687
19.038	-0.01596	0.0228471826625387
23.413	-0.00156	0.0235607430340557
28.789	0.03004	0.0264350464396285
35.394	0.06328	0.0220040454076269
43.509	0.02568	0.0161114447883932
53.479	0.00188	0.00911072239418331
65.728	0.017	0.00135535603713777
80.778	-0.02644	-0.00680117647064549
99.269	-0.03908	-0.0150053973168411
121.988	-0.0168	-0.0229038286893939
149.9	-0.01928	-0.0301429927760211
