# Supplementary material for: Ultrafast proton-coupled isomerization in the phototransformation of phytochrome
Source: Nat Chem. 2022 May 16;14(7):823–30. doi: 10.1038/s41557-022-00944-x (PMC9252900; doi:10.1038/s41557-022-00944-x)
Supplement: Source Data Fig. 4 — Data for Fig. 4a and 4b and insets (ascii format). [file 41557_2022_944_MOESM2_ESM.zip › Fig 4b data pD 9 iso.dat]

x	0	0.3	0.5	1.5	3.7	7.1	14
						6-6.8 ps #3	10-18 #4
1794.87520053243	0.316	0.516	0.472	0.119	-0.032	-0.0403333333333333	-0.0285
1792.40122256103	0.287	0.525	0.461	0.156	0	-0.0383333333333333	-5E-4
1789.93405524954	0.245	0.507	0.443	0.153	0.002	-0.042	0.0065
1787.47367051283	0.216	0.503	0.456	0.111	-0.038	-0.0436666666666667	-0.0155
1785.02004041999	0.239	0.537	0.478	0.105	-0.042	-0.0446666666666667	-0.02075
1782.57313719325	0.285	0.545	0.486	0.1	-0.034	-0.0476666666666667	-0.0195
1780.13293320692	0.301	0.557	0.488	0.098	-0.025	-0.0446666666666667	-0.01675
1777.69940098641	0.312	0.561	0.48	0.102	-0.022	-0.0493333333333333	-0.016
1775.27251320714	0.313	0.531	0.458	0.12	-0.005	-0.0576666666666667	-0.01975
1772.85224269354	0.307	0.478	0.409	0.137	0.013	-0.0673333333333333	-0.02475
1770.43856241805	0.284	0.438	0.376	0.119	-0.014	-0.0663333333333333	-0.02725
1768.03144550008	0.251	0.453	0.398	0.089	-0.025	-0.0506666666666667	-0.0205
1765.63086520503	0.218	0.482	0.418	0.094	0	-0.0463333333333333	-0.0185
1763.23679494332	0.22	0.49	0.412	0.103	0.027	-0.051	-0.03175
1760.84920826937	0.244	0.481	0.392	0.11	0.051	-0.057	-0.0385
1758.46807888066	0.252	0.456	0.39	0.097	0.038	-0.057	-0.0345
1756.09338061673	0.242	0.441	0.385	0.079	0.033	-0.0586666666666667	-0.03175
1753.72508745827	0.221	0.41	0.351	0.077	0.038	-0.058	-0.034
1751.36317352611	0.194	0.374	0.313	0.063	0.034	-0.064	-0.02925
1749.00761308034	0.126	0.332	0.258	0.033	0.023	-0.0866666666666667	-0.028
1746.65838051931	-0.027	0.201	0.163	-0.054	-0.076	-0.107666666666667	-0.043
1744.31545037876	-0.214	0.054	0.036	-0.164	-0.154	-0.131333333333333	-0.05975
1741.97879733087	-0.268	0.018	-0.021	-0.179	-0.131	-0.129	-0.049
1739.64839618335	-0.112	0.146	0.078	-0.067	-0.046	-0.073	-0.0105
1737.32422187854	0.185	0.368	0.293	0.1	0.056	0.002	0.02175
1735.00624949251	0.403	0.531	0.446	0.228	0.134	0.0456666666666667	0.04525
1732.69445423417	0.445	0.551	0.449	0.255	0.17	0.037	0.03725
1730.38881144438	0.445	0.522	0.431	0.222	0.148	0.026	0.0195
1728.08929659508	0.431	0.513	0.427	0.191	0.123	0.021	0.015
1725.79588528842	0.4	0.476	0.387	0.163	0.095	0.011	0.00525
1723.5085532559	0.381	0.439	0.348	0.145	0.067	0.0106666666666667	0.00475
1721.2272763575	0.389	0.428	0.328	0.14	0.058	0.013	0.01175
1718.95203058084	0.418	0.443	0.331	0.148	0.027	0.0103333333333333	0.0245
1716.68279204036	0.367	0.387	0.282	0.135	0.046	-0.001	0.02475
1714.41953697643	0.214	0.251	0.182	0.079	0.096	0.0156666666666667	0.03
1712.16224175457	0.111	0.165	0.12	0.026	0.081	0.0343333333333333	0.0405
1709.91088286461	0.107	0.16	0.097	0.016	0.053	0.0226666666666667	0.03925
1707.66543691986	0.152	0.184	0.107	0.034	0.043	0.0143333333333333	0.04375
1705.42588065634	0.201	0.179	0.112	0.034	0.058	0.02	0.0515
1703.19219093193	0.223	0.17	0.109	0.029	0.07	0.0433333333333333	0.07
1700.9643447256	0.226	0.176	0.106	0.061	0.083	0.0716666666666667	0.11175
1698.7423191366	0.155	0.124	0.069	0.054	0.095	0.101333333333333	0.13525
1696.52609138372	0.034	0.059	0.004	0.023	0.128	0.128	0.171
1694.31563880444	-0.178	-0.089	-0.108	-0.064	0.12	0.116	0.1765
1692.11093885422	-0.431	-0.31	-0.303	-0.232	-0.022	0.0466666666666667	0.1135
1689.91196910571	-0.651	-0.553	-0.572	-0.431	-0.218	-0.083	0.03325
1687.71870724798	-0.904	-0.875	-0.877	-0.688	-0.41	-0.240666666666667	-0.08425
1685.53113108578	-1.09	-1.074	-1.084	-0.879	-0.585	-0.389	-0.201
1683.34921853879	-1.004	-0.919	-0.922	-0.777	-0.541	-0.404333333333333	-0.278
1681.17294764088	-0.62	-0.462	-0.445	-0.401	-0.255	-0.254666666666667	-0.2705
1679.00229653934	-0.21	-0.081	-0.057	-0.037	0.02	-0.104333333333333	-0.193
1676.83724349421	0.047	0.103	0.123	0.168	0.158	-0.0133333333333333	-0.11275
1674.67776687749	0.398	0.387	0.394	0.333	0.257	0.0446666666666667	-0.04875
1672.52384517246	0.866	0.757	0.766	0.54	0.34	0.107333333333333	0.01525
1670.37545697297	1.259	1.079	1.058	0.698	0.359	0.14	0.07125
1668.23258098268	1.577	1.389	1.278	0.747	0.314	0.157	0.06475
1666.09519601443	1.779	1.534	1.366	0.695	0.24	0.135	0.026
1663.96328098949	1.832	1.508	1.34	0.639	0.199	0.0613333333333333	0.00875
1661.83681493686	1.787	1.453	1.208	0.588	0.178	0.0463333333333333	-0.00099999999999999
1659.71577699262	1.781	1.31	1.066	0.451	0.127	0.0266666666666667	-0.028
1657.60014639924	1.755	1.105	0.928	0.307	0.028	-0.02	-0.05275
1655.48990250489	1.658	0.958	0.732	0.345	-0.011	-0.0446666666666667	-0.021
1653.38502476275	1.267	0.649	0.455	0.305	-0.09	-0.0236666666666667	-0.09525
1651.28549273038	0.418	0.428	0.362	0.087	-0.257	-0.055	-0.186
1649.19128606905	-0.02	0.594	0.568	-0.032	-0.216	-0.147333333333333	-0.1005
1647.10238454306	-0.085	0.798	0.733	-0.133	-0.097	-0.213	-0.14425
1645.01876801912	-0.52	0.918	0.538	-0.086	-0.025	-0.345333333333333	-0.34275
1642.94041646568	-0.42	0.788	0.596	0.06	-0.064	-0.237666666666667	-0.284
1640.86730995229	0.095	1.001	1.011	0.305	-0.017	0.002	-0.12625
1638.79942864897	0.248	1.289	1.131	0.537	0.058	-0.0506666666666667	-0.06075
1636.73675282558	0.219	1.04	0.936	0.412	0.057	-0.181	-0.1155
1634.67926285119	-0.047	0.644	0.48	-0.069	-0.076	-0.0453333333333333	-0.203
1632.62693919346	-0.298	0.401	0.273	-0.174	-0.199	-0.0493333333333333	-0.233
1630.57976241801	-0.265	0.476	0.329	-0.006	-0.144	-0.225333333333333	-0.2925
1628.5377131878	-0.161	0.664	0.557	-0.22	-0.237	-0.159666666666667	-0.347
1626.50077226257	-0.095	0.616	0.566	-0.255	-0.271	-0.197666666666667	-0.32375
1624.46892049817	-0.135	0.297	0.187	-0.234	-0.351	-0.326666666666667	-0.2895
1622.442138846	-0.22	0.134	-0.001	-0.332	-0.451	-0.348333333333333	-0.35525
1620.42040835242	-0.081	0.204	0.091	-0.313	-0.409	-0.322333333333333	-0.33725
1618.40371015814	-0.111	0.129	0.064	-0.34	-0.382	-0.319	-0.29325
1616.39202549761	-0.642	-0.329	-0.356	-0.517	-0.456	-0.328666666666667	-0.305
1614.38533569852	-0.991	-0.628	-0.599	-0.63	-0.467	-0.301666666666667	-0.26625
1612.38362218111	-0.924	-0.558	-0.507	-0.597	-0.398	-0.263666666666667	-0.206
1610.3868664577	-0.812	-0.46	-0.422	-0.541	-0.346	-0.216666666666667	-0.1645
1608.39505013207	-0.799	-0.485	-0.469	-0.552	-0.341	-0.182	-0.121
1606.40815489887	-0.955	-0.622	-0.617	-0.651	-0.399	-0.198666666666667	-0.11475
1604.42616254313	-1.18	-0.847	-0.821	-0.803	-0.49	-0.238	-0.126
1602.44905493965	-1.394	-1.08	-1.031	-0.954	-0.576	-0.262666666666667	-0.12575
1600.47681405244	-1.551	-1.221	-1.158	-1.034	-0.604	-0.271333333333333	-0.12625
1598.50942193423	-1.622	-1.284	-1.21	-1.042	-0.586	-0.263333333333333	-0.12925
1596.54686072587	-1.686	-1.331	-1.232	-1.026	-0.559	-0.243666666666667	-0.13575
1594.58911265581	-1.652	-1.297	-1.159	-0.93	-0.469	-0.198	-0.132
1592.63616003955	-1.511	-1.134	-0.979	-0.757	-0.336	-0.132	-0.1145
1590.68798527914	-1.384	-0.978	-0.81	-0.589	-0.24	-0.085	-0.1055
1588.74457086262	-1.273	-0.876	-0.711	-0.477	-0.155	-0.052	-0.102
1586.8058993635	-1.141	-0.746	-0.606	-0.378	-0.087	0.00333333333333333	-0.0875
1584.87195344027	-0.917	-0.572	-0.435	-0.236	-0.011	0.0586666666666667	-0.0575
1582.94271583582	-0.654	-0.37	-0.257	-0.108	0.089	0.0963333333333333	-0.01825
1581.01816937701	-0.388	-0.173	-0.093	-0.02	0.151	0.120666666666667	0.008
1579.09829697407	-0.163	-0.007	0.063	0.052	0.16	0.107666666666667	0.0245
1577.18308162017	-0.206	-0.027	0.043	0	0.089	0.075	0.00875
1575.27250639088	-0.56	-0.308	-0.214	-0.236	-0.067	0.014	-0.021
1573.36655444367	-0.8	-0.544	-0.407	-0.402	-0.162	-0.0436666666666667	-0.035
1571.46520901744	-0.882	-0.629	-0.509	-0.463	-0.192	-0.0816666666666667	-0.0575
1569.568453432	-1.091	-0.81	-0.702	-0.559	-0.245	-0.0903333333333333	-0.0885
1567.6762710876	-1.245	-0.987	-0.821	-0.615	-0.258	-0.0816666666666667	-0.102
1565.78864546443	-1.107	-0.94	-0.748	-0.54	-0.199	-0.066	-0.0985
1563.90556012216	-0.784	-0.746	-0.589	-0.43	-0.118	-0.0263333333333333	-0.11275
1562.02699869946	-0.454	-0.505	-0.368	-0.322	-0.06	-0.019	-0.12025
1560.1529449135	-0.132	-0.214	-0.088	-0.139	-0.05	-0.00733333333333333	-0.10375
1558.28338255951	0.11	0.138	0.197	0.009	-0.019	0.0443333333333333	-0.09825
1556.41829551029	0.194	0.42	0.418	0.111	0.03	0.0533333333333333	-0.112
1554.55766771579	0.253	0.543	0.533	0.215	0.115	0.0586666666666667	-0.1245
1552.70148320257	0.289	0.604	0.566	0.212	0.172	0.0666666666666667	-0.11
1550.84972607341	0.281	0.641	0.593	0.193	0.138	0.0526666666666667	-0.09825
1549.00238050686	0.287	0.61	0.558	0.188	0.124	0.067	-0.099
1547.15943075673	0.279	0.502	0.446	0.129	0.124	0.0463333333333333	-0.092
1545.32086115168	0.278	0.392	0.41	0.08	0.094	0.0116666666666667	-0.1095
1543.48665609481	0.247	0.306	0.345	0.044	0.054	0.0286666666666667	-0.12675
1541.65680006315	0.309	0.328	0.264	0.092	-0.002	-0.00333333333333333	-0.125
1539.83127760725	0.362	0.347	0.263	0.075	-0.065	0.0263333333333333	-0.092
1538.01007335078	0.234	0.304	0.267	-0.008	-0.012	0.06	-0.06125
1536.19317199004	0.148	0.318	0.296	-0.008	0.061	0.025	-0.05775
1534.38055829357	0.167	0.385	0.334	0.012	0.074	0.0403333333333333	-0.0465
1532.57221710173	0.167	0.442	0.331	0.022	0.085	0.0463333333333333	-0.0115
1530.76813332623	0.166	0.4	0.3	-0.038	0.11	0.056	0.00425
1528.96829194977	0.213	0.404	0.311	-0.04	0.109	0.0363333333333333	-0.0105
1527.17267802557	0.244	0.394	0.332	-0.005	0.065	0.0103333333333333	-0.03225
