# Supplementary material for: Ultrafast proton-coupled isomerization in the phototransformation of phytochrome
Source: Nat Chem. 2022 May 16;14(7):823–30. doi: 10.1038/s41557-022-00944-x (PMC9252900; doi:10.1038/s41557-022-00944-x)
Supplement: Source Data Fig. 5 — Data for Fig. 5a (ascii format). [file 41557_2022_944_MOESM3_ESM.dat]

X H2O data	0.5 ps H2O	X D2O data	0.5 ps D2O	X static H2O	sim static H2O	X- transient H2O	sim transient H2O	X static D2O	sim static D2O	X transient D2O	sim transient D2O
	0.4-0.6 ps #5		0.4-0.6 ps #5
2018.6221934591	0.1408	1924.73960197925	0.1006	0	0.04451	2.03451	-18.5264	0	0.01857	2.03451	0.0919
2015.49350164585	0.1356	1921.89495767795	0.1052	10	17.64879	4.06901	-19.1547	10	14.02419	4.06901	0.2953
2012.37449323379	0.1174	1919.05870937928	0.1098	20	20.84357	6.10352	-19.7643	20	23.20444	6.10352	0.5213
2009.26512333673	0.1288	1916.23081996667	0.1156	30	25.79017	8.13802	-20.3523	30	19.74393	8.13802	0.7707
2006.16534734546	0.1446	1913.41125254197	0.105	40	19.7703	10.17253	-20.9162	40	17.09874	10.17253	1.0442
2003.07512092565	0.1202	1910.59997042391	0.0818	50	20.85274	12.20703	-21.4531	50	18.75772	12.20703	1.3426
1999.99440001568	0.1494	1907.79693714649	0.0908	60	21.5451	14.24154	-21.9606	60	20.01605	14.24154	1.6665
1996.92314082462	0.198	1905.00211645735	0.1122	70	22.36058	16.27604	-22.4364	70	21.10406	16.27604	2.0165
1993.86129983008	0.1638	1902.2154723163	0.1154	80	23.6272	18.31055	-22.8782	80	22.40298	18.31055	2.3929
1990.80883377622	0.119	1899.43696889368	0.1078	90	25.39997	20.34505	-23.284	90	24.21265	20.34505	2.7962
1987.76569967166	0.1284	1896.66657056889	0.102	100	27.42297	22.37956	-23.6521	100	26.46435	22.37956	3.2267
1984.73185478749	0.1522	1893.90424192884	0.0958	110	29.24955	24.41406	-23.9808	110	28.77477	24.41406	3.6844
1981.70725665527	0.1442	1891.14994776644	0.0954	120	30.6257	26.44857	-24.2689	120	30.92419	26.44857	4.1698
1978.69186306503	0.1172	1888.4036530791	0.0912	130	31.85041	28.48307	-24.5152	130	33.30626	28.48307	4.6828
1975.68563206332	0.1322	1885.66532306727	0.0782	140	33.74968	30.51758	-24.7189	140	36.90914	30.51758	5.2236
1972.68852195129	0.1506	1882.93492313295	0.0836	150	37.2832	32.55208	-24.8793	150	42.83526	32.55208	5.7923
1969.7004912827	0.1454	1880.21241887824	0.0976	160	43.19557	34.58659	-24.9963	160	51.57804	34.58659	6.3889
1966.72149886205	0.1362	1877.49777610388	0.0954	170	51.85322	36.62109	-25.0699	170	62.36866	36.62109	7.0135
1963.75150374271	0.1264	1874.79096080787	0.084	180	63.00235	38.6556	-25.1006	180	73.20695	38.6556	7.6662
1960.79046522499	0.1262	1872.09193918397	0.0862	190	75.40003	40.6901	-25.0889	190	81.86186	40.6901	8.3471
1957.8383428543	0.1236	1869.40067762036	0.093	200	86.77663	42.72461	-25.0357	200	87.10425	42.72461	9.0562
1954.89509641934	0.1126	1866.71714269821	0.0854	210	94.64795	44.75911	-24.9424	210	89.05873	44.75911	9.7938
1951.96068595022	0.1108	1864.0413011903	0.0792	220	97.60934	46.79362	-24.8102	220	88.44178	46.79362	10.5601
1949.03507171669	0.1234	1861.37312005968	0.0966	230	95.97946	48.82812	-24.641	230	85.67452	48.82812	11.3552
1946.11821422636	0.126	1858.71256645827	0.1122	240	91.13907	50.86263	-24.4368	240	80.83593	50.86263	12.1796
1943.21007422285	0.1288	1856.05960772551	0.1056	250	84.35793	52.89714	-24.1996	250	74.22062	52.89714	13.0336
1940.31061268412	0.1342	1853.41421138708	0.102	260	76.33915	54.93164	-23.9317	260	66.58494	54.93164	13.9177
1937.41979082066	0.1322	1850.7763451535	0.0968	270	67.72984	56.96615	-23.6357	270	58.81032	56.96615	14.8324
1934.53757007379	0.1308	1848.14597691887	0.0912	280	59.587	59.00065	-23.3139	280	51.50645	59.00065	15.7782
1931.66391211393	0.1254	1845.52307475956	0.0902	290	52.92458	61.03516	-22.9691	290	44.91234	61.03516	16.7557
1928.79877883892	0.12	1842.90760693287	0.0884	300	47.85429	63.06966	-22.604	300	39.08897	63.06966	17.7657
1925.94213237231	0.1226	1840.29954187583	0.0878	310	43.6344	65.10417	-22.2211	310	34.13976	65.10417	18.8088
1923.09393506173	0.1188	1837.69884820387	0.0902	320	39.60127	67.13867	-21.8232	320	30.26201	67.13867	19.8857
1920.25414947719	0.1106	1835.10549470957	0.0978	330	35.77263	69.17318	-21.4129	330	27.62344	69.17318	20.9971
1917.42273840947	0.108	1832.51945036145	0.0996	340	32.60259	71.20768	-20.9926	340	26.20055	71.20768	22.1436
1914.59966486847	0.109	1829.94068430266	0.0938	350	30.55528	73.24219	-20.5648	350	25.71539	73.24219	23.3257
1911.78489208165	0.1046	1827.36916584983	0.0936	360	29.9245	75.27669	-20.1317	360	25.73859	75.27669	24.5439
1908.97838349238	0.1082	1824.80486449182	0.097	370	30.65533	77.3112	-19.6955	370	25.91481	77.3112	25.7984
1906.18010275836	0.1136	1822.24774988848	0.1024	380	32.1065	79.3457	-19.258	380	26.09601	79.3457	27.0895
1903.39001375009	0.1154	1819.69779186952	0.1092	390	33.15203	81.38021	-18.821	390	26.34456	81.38021	28.4174
1900.60808054929	0.1154	1817.15496043327	0.1078	400	32.84163	83.41471	-18.3859	400	26.81854	83.41471	29.7818
1897.83426744736	0.1112	1814.61922574553	0.1016	410	31.09637	85.44922	-17.9537	410	27.62266	85.44922	31.1826
1895.06853894385	0.1078	1812.09055813839	0.096	420	28.75386	87.48372	-17.5254	420	28.79807	87.48372	32.619
1892.31085974495	0.106	1809.56892810908	0.0952	430	27.0411	89.51823	-17.1015	430	30.52745	89.51823	34.0902
1889.56119476199	0.109	1807.05430631884	0.0966	440	27.06312	91.55273	-16.6823	440	33.28741	91.55273	35.5951
1886.81950910994	0.1118	1804.54666359172	0.0984	450	29.71776	93.58724	-16.2678	450	37.79824	93.58724	37.1321
1884.08576810597	0.1116	1802.04597091354	0.0984	460	35.9113	95.62174	-15.8576	460	44.96113	95.62174	38.6994
1881.35993726793	0.1066	1799.55219943069	0.095	470	46.65683	97.65625	-15.4512	470	55.82553	97.65625	40.295
1878.64198231296	0.0982	1797.06532044909	0.0996	480	62.43481	99.69076	-15.0476	480	71.113	99.69076	41.9164
1875.931869156	0.0936	1794.58530543304	0.1056	490	81.70987	101.72526	-14.6458	490	89.78365	101.72526	43.5609
1873.22956390841	0.0866	1792.11212600412	0.1046	500	99.7786	103.75977	-14.2442	500	107.42545	103.75977	45.2252
1870.53503287652	0.0848	1789.64575394017	0.1034	510	109.97771	105.79427	-13.8413	510	116.96896	105.79427	46.906
1867.84824256027	0.0906	1787.18616117417	0.1062	520	107.62579	107.82878	-13.4352	520	113.04035	107.82878	48.5996
1865.16915965177	0.093	1784.73331979316	0.1068	530	93.65267	109.86328	-13.0239	530	96.54994	109.86328	50.3019
1862.49775103397	0.1084	1782.28720203723	0.0996	540	74.15497	111.89779	-12.6054	540	74.38553	111.89779	52.0086
1859.83398377927	0.1188	1779.84778029844	0.0954	550	56.07184	113.93229	-12.1776	550	54.29837	113.93229	53.7152
1857.17782514819	0.1096	1777.4150271198	0.094	560	43.22752	115.9668	-11.7382	560	40.33491	115.9668	55.4171
1854.529242588	0.1028	1774.98891519422	0.0942	570	35.81725	118.0013	-11.2849	570	32.45994	118.0013	57.1093
1851.88820373141	0.0998	1772.56941736352	0.0964	580	32.25666	120.03581	-10.8153	580	28.88988	120.03581	58.7869
1849.25467639523	0.0982	1770.15650661738	0.0998	590	30.85888	122.07031	-10.3269	590	28.0568	122.07031	60.4448
1846.62862857909	0.0892	1767.75015609234	0.1052	600	30.40791	124.10482	-9.8176	600	29.02398	124.10482	62.0781
1844.01002846414	0.0858	1765.35033907084	0.1042	610	30.16574	126.13932	-9.2849	610	31.12001	126.13932	63.6814
1841.39884441174	0.0868	1762.95702898019	0.0936	620	29.81288	128.17383	-8.7267	620	33.7369	128.17383	65.2501
1838.79504496222	0.089	1760.57019939162	0.0836	630	29.40108	130.20833	-8.141	630	36.40986	130.20833	66.779
1836.19859883357	0.0902	1758.18982401926	0.0814	640	29.25348	132.24284	-7.5258	640	38.8508	132.24284	68.2637
1833.60947492026	0.0806	1755.81587671925	0.0734	650	29.70056	134.27734	-6.8793	650	40.89052	134.27734	69.6997
1831.0276422919	0.0782	1753.44833148871	0.0668	660	30.77887	136.31185	-6.1998	660	42.46617	136.31185	71.0827
1828.45307019212	0.0804	1751.08716246482	0.0646	670	32.14723	138.34635	-5.4861	670	43.68055	138.34635	72.4088
1825.88572803724	0.0854	1748.73234392389	0.063	680	33.34199	140.38086	-4.7369	680	44.81758	140.38086	73.6745
1823.32558541515	0.0904	1746.38385028042	0.0488	690	34.1535	142.41536	-3.9512	690	46.2439	142.41536	74.8766
1820.77261208403	0.0894	1744.04165608615	0.0084	700	34.84627	144.44987	-3.1284	700	48.1654	144.44987	76.0123
1818.22677797124	0.0852	1741.70573602917	-0.0246	710	36.1346	146.48438	-2.2679	710	50.32017	146.48438	77.0792
1815.68805317206	0.08	1739.376064933	-0.0144	720	38.88509	148.51888	-1.3695	720	51.83078	148.51888	78.0753
1813.15640794859	0.0768	1737.05261775567	0.0432	730	43.59252	150.55339	-0.4331	730	51.49383	150.55339	78.9991
1810.63181272852	0.0744	1734.73536958884	0.1146	740	49.76814	152.58789	0.5409	740	48.59093	152.58789	79.8495
1808.11423810405	0.0754	1732.42429565692	0.1532	750	55.60136	154.6224	1.552	750	43.69682	154.6224	80.6258
1805.60365483069	0.0812	1730.11937131614	0.1446	760	58.43484	156.6569	2.5994	760	38.56626	156.6569	81.3279
1803.10003382616	0.0812	1727.82057205375	0.1132	770	56.2804	158.69141	3.6822	770	34.93823	158.69141	81.9562
1800.60334616923	0.0786	1725.52787348706	0.0882	780	49.45068	160.72591	4.7989	780	33.38572	160.72591	82.5112
1798.11356309868	0.0802	1723.24125136265	0.0726	790	40.6605	162.76042	5.9478	790	33.31982	162.76042	82.9942
1795.63065601211	0.0828	1720.9606815555	0.063	800	33.2581	164.79492	7.127	800	33.83329	164.79492	83.4065
1793.1545964649	0.0816	1718.68614006811	0.0638	810	29.19031	166.82943	8.3343	810	34.36592	166.82943	83.7502
1790.68535616911	0.0822	1716.41760302968	0.0696	820	28.43141	168.86393	9.5673	820	34.78979	168.86393	84.0273
1788.22290699238	0.0936	1714.1550466953	0.0548	830	29.84173	170.89844	10.8232	830	35.2299	170.89844	84.2402
1785.76722095691	0.0944	1711.89844744506	0.0204	840	32.21826	172.93294	12.0992	840	35.8908	172.93294	84.3915
1783.31827023834	0.0874	1709.64778178329	0.0022	850	34.74074	174.96745	13.3922	850	36.94682	174.96745	84.4838
1780.87602716477	0.0882	1707.40302633772	-4.00000000000001E-4	860	36.90034	177.00195	14.699	860	38.52397	177.00195	84.5202
1778.44046421564	0.0898	1705.16415785864	0.0022	870	38.39146	179.03646	16.016	870	40.73284	179.03646	84.5039
1776.01155402077	0.0914	1702.93115321817	0.0062	880	39.09135	181.07096	17.3397	880	43.68791	181.07096	84.438
1773.58926935926	0.0876	1700.70398940938	0.0064	890	39.10296	183.10547	18.6661	890	47.38443	183.10547	84.326
1771.17358315855	0.0854	1698.48264354556	0.0036	900	38.76239	185.13997	19.9913	900	51.44726	185.13997	84.1711
1768.76446849335	0.092	1696.26709285943	-0.0182	910	38.61171	187.17448	21.3112	910	54.98953	187.17448	83.9766
1766.36189858468	0.087	1694.05731470232	-0.056	920	39.18027	189.20898	22.6214	920	56.931	189.20898	83.7459
1763.96584679886	0.0762	1691.85328654344	-0.1126	930	40.58165	191.24349	23.9178	930	56.76494	191.24349	83.4819
1761.57628664651	0.0722	1689.6549859691	-0.1804	940	42.38973	193.27799	25.1961	940	55.14824	193.27799	83.1879
1759.19319178161	0.072	1687.46239068197	-0.2638	950	44.1296	195.3125	26.452	950	53.69406	195.3125	82.8666
1756.81653600051	0.0648	1685.27547850027	-0.356	960	45.89235	197.34701	27.6811	960	54.03997	197.34701	82.5209
1754.44629324096	0.0508	1683.09422735708	-0.3732	970	48.30455	199.38151	28.8793	970	56.95833	199.38151	82.1535
1752.08243758119	0.023	1680.91861529959	-0.2032	980	51.9364	201.41602	30.0424	980	62.17415	201.41602	81.767
1749.72494323892	-0.0116	1678.74862048832	-0.0052	990	56.67429	203.45052	31.1664	990	68.75133	203.45052	81.3638
1747.37378457048	-0.0074	1676.58422119645	0.079	1000	61.33931	205.48503	32.2475	1000	75.36198	205.48503	80.9465
1745.02893606982	0.067	1674.42539580905	0.158	1010	64.04525	207.51953	33.2818	1010	80.36562	207.51953	80.5171
1742.69037236762	0.1722	1672.27212282237	0.289	1020	63.61352	209.55404	34.2661	1020	82.30146	209.55404	80.0778
1740.35806823039	0.2432	1670.12438084314	0.4204	1030	60.76596	211.58854	35.1972	1030	80.76809	211.58854	79.6306
1738.03199855952	0.2648	1667.98214858785	0.4828	1040	57.37755	213.62305	36.0721	1040	76.71298	213.62305	79.1772
1735.71213839041	0.2432	1665.84540488206	0.5338	1050	54.61578	215.65755	36.8885	1050	71.7714	215.65755	78.7195
1733.39846289158	0.2168	1663.71412865967	0.5668	1060	52.41805	217.69206	37.6442	1060	67.4153	217.69206	78.2591
1731.09094736376	0.1578	1661.58829896227	0.5408	1070	50.5051	219.72656	38.3374	1070	64.57671	219.72656	77.7979
1728.78956723902	0.0926	1659.46789493842	0.4896	1080	49.03115	221.76107	38.9669	1080	63.67321	221.76107	77.3375
1726.49429807993	0.0862	1657.35289584299	0.4452	1090	48.24825	223.79557	39.5317	1090	64.80234	223.79557	76.8798
1724.20511557864	0.0936	1655.24328103647	0.3868	1100	48.27227	225.83008	40.0313	1100	68.01593	225.83008	76.4265
1721.92199555606	0.0936	1653.1390299843	0.2816	1110	49.29698	227.86458	40.4657	1110	73.46981	227.86458	75.9796
1719.64491396101	0.0958	1651.04012225622	0.1618	1120	51.535	229.89909	40.8352	1120	81.20383	229.89909	75.5411
1717.37384686933	0.1134	1648.94653752557	0.1386	1130	54.786	231.93359	41.1404	1130	90.7033	231.93359	75.1128
1715.10877048312	0.0894	1646.85825556869	0.178	1140	58.21604	233.9681	41.3826	1140	101.02121	233.9681	74.6968
1712.84966112982	0.0368	1644.77525626421	0.1684	1150	60.77573	236.0026	41.5634	1150	111.91368	236.0026	74.2952
1710.59649526148	0.0034	1642.69751959245	0.1656	1160	61.93525	238.03711	41.6848	1160	124.77937	238.03711	73.9103
1708.34924945384	-0.0028	1640.62502563477	0.2446	1170	62.08267	240.07161	41.7492	1170	141.89463	240.07161	73.5443
1706.10790040561	0.0028	1638.55775457289	0.3362	1180	62.09152	242.10612	41.7597	1180	163.96074	242.10612	73.1997
1703.8724249376	-0.0358	1636.49568668832	0.3506	1190	62.49852	244.14063	41.7193	1190	187.72889	244.14063	72.8788
1701.64279999197	-0.1138	1634.4388023617	0.2284	1200	63.22559	246.17513	41.6315	1200	206.2049	246.17513	72.5841
1699.41900263138	-0.1116	1632.38708207218	0.0942	1210	64.08184	248.20964	41.5002	1210	212.44758	248.20964	72.3181
1697.20101003826	-0.0798	1630.3405063968	0.0976	1220	65.3202	250.24414	41.3293	1220	204.22392	250.24414	72.0832
1694.98879951401	0.0248	1628.29905600991	0.1274	1230	67.43162	252.27865	41.123	1230	185.10504	252.27865	71.8819
1692.78234847821	0.1314	1626.26271168249	0.11	1240	70.42409	254.31315	40.8857	1240	161.47283	254.31315	71.7166
1690.58163446785	0.099	1624.23145428162	0.0718	1250	73.59155	256.34766	40.6217	1250	139.01713	256.34766	71.5896
1688.38663513661	0.0814	1622.20526476985	0.0358	1260	76.13054	258.38216	40.3356	1260	121.2113	258.38216	71.5029
1686.19732825406	0.0386	1620.18412420461	0.0266	1270	77.77716	260.41667	40.0318	1270	109.248	260.41667	71.4587
				1280	78.69167	262.45117	39.7147	1280	102.59562	262.45117	71.4586
				1290	78.89559	264.48568	39.3889	1290	99.90416	264.48568	71.5044
				1300	78.15574	266.52018	39.0585	1300	99.93388	266.52018	71.5973
				1310	76.59227	268.55469	38.7277	1310	101.95043	268.55469	71.7387
				1320	75.27583	270.58919	38.4004	1320	105.39607	270.58919	71.9292
				1330	75.72361	272.6237	38.0804	1330	109.21743	272.6237	72.1694
				1340	78.53004	274.6582	37.7712	1340	111.91269	274.6582	72.4593
				1350	82.71093	276.69271	37.4762	1350	112.77276	276.69271	72.7989
				1360	86.5113	278.72721	37.1983	1360	112.91113	278.72721	73.1877
				1370	88.7329	280.76172	36.9403	1370	114.45827	280.76172	73.6251
				1380	89.27226	282.79622	36.7044	1380	118.66414	282.79622	74.1099
				1390	88.82655	284.83073	36.4927	1390	125.01839	284.83073	74.6407
				1400	88.41004	286.86523	36.3068	1400	132.14591	286.86523	75.2159
				1410	89.08224	288.89974	36.1482	1410	139.09097	288.89974	75.8335
				1420	91.61762	290.93424	36.0177	1420	145.61258	290.93424	76.4914
				1430	96.03481	292.96875	35.9162	1430	151.54832	292.96875	77.1873
				1440	101.46553	295.00326	35.8441	1440	156.37679	295.00326	77.9189
				1450	106.59008	297.03776	35.8014	1450	159.62556	297.03776	78.6835
				1460	110.15032	299.07227	35.788	1460	161.58397	299.07227	79.4785
				1470	111.2356	301.10677	35.8037	1470	163.1612	301.10677	80.3013
				1480	109.56076	303.14128	35.8475	1480	164.73781	303.14128	81.1491
				1490	105.77771	305.17578	35.9185	1490	165.49369	305.17578	82.0192
				1500	101.4424	307.21029	36.0157	1500	164.32757	307.21029	82.909
				1510	98.35641	309.24479	36.1378	1510	161.09708	309.24479	83.8157
				1520	97.56683	311.2793	36.2835	1520	156.7546	311.2793	84.7371
				1530	98.98161	313.3138	36.4512	1530	152.63553	313.3138	85.6705
				1540	102.16957	315.34831	36.6394	1540	149.80526	315.34831	86.6139
				1550	107.37303	317.38281	36.8464	1550	148.52446	317.38281	87.5651
				1560	115.4373	319.41732	37.0706	1560	148.09907	319.41732	88.5223
				1570	126.746	321.45182	37.3102	1570	147.51375	321.45182	89.4836
				1580	140.6364	323.48633	37.5638	1580	146.39019	323.48633	90.4479
				1590	156.55791	325.52083	37.8295	1590	145.31807	325.52083	91.4137
				1600	175.83661	327.55534	38.1058	1600	145.22277	327.55534	92.3803
				1610	201.38594	329.58984	38.3911	1610	146.30573	329.58984	93.3468
				1620	234.50191	331.62435	38.6838	1620	147.53725	331.62435	94.3128
				1630	271.96997	333.65885	38.9824	1630	147.65973	333.65885	95.2777
				1640	306.36702	335.69336	39.2857	1640	146.79338	335.69336	96.2412
				1650	328.9823	337.72786	39.5922	1650	146.51826	337.72786	97.203
				1660	333.00072	339.76237	39.9008	1660	148.23479	339.76237	98.1631
				1670	316.15534	341.79688	40.2103	1670	151.98359	341.79688	99.1213
				1680	282.41206	343.83138	40.5197	1680	156.79739	343.83138	100.0778
				1690	241.03467	345.86589	40.8284	1690	161.62133	345.86589	101.0327
				1700	202.25135	347.90039	41.1355	1700	165.9611	347.90039	101.9861
				1710	172.47931	349.9349	41.4407	1710	170.06332	349.9349	102.9383
				1720	152.86972	351.9694	41.7435	1720	174.46303	351.9694	103.8892
				1730	141.34801	354.00391	42.0437	1730	179.2916	354.00391	104.8389
				1740	135.36708	356.03841	42.3412	1740	184.02662	356.03841	105.7875
				1750	133.30176	358.07292	42.6364	1750	187.88246	358.07292	106.7348
				1760	134.4088	360.10742	42.9296	1760	190.37657	360.10742	107.6807
				1770	138.11764	362.14193	43.2215	1770	191.66211	362.14193	108.6248
				1780	143.27751	364.17643	43.5128	1780	192.60138	364.17643	109.5671
				1790	148.08778	366.21094	43.8045	1790	194.54565	366.21094	110.5071
				1800	150.94907	368.24544	44.0978	1800	198.62325	368.24544	111.4444
				1810	151.46648	370.27995	44.394	1810	204.17256	370.27995	112.3785
				1820	150.56609	372.31445	44.695	1820	207.64792	372.31445	113.3089
				1830	149.80626	374.34896	45.0026	1830	204.18824	374.34896	114.2347
				1840	150.4711	376.38346	45.3192	1840	191.66599	376.38346	115.1553
				1850	152.86136	378.41797	45.6471	1850	173.169	378.41797	116.0698
				1860	156.25375	380.45247	45.9889	1860	154.86273	380.45247	116.9772
				1870	159.84377	382.48698	46.3476	1870	141.41961	382.48698	117.8767
				1880	163.77578	384.52148	46.7263	1880	133.68035	384.52148	118.7672
				1890	168.8707	386.55599	47.1284	1890	129.86845	386.55599	119.6478
				1900	175.1745	388.59049	47.5575	1900	127.68252	388.59049	120.5171
				1910	181.28935	390.625	48.0176	1910	125.04397	390.625	121.3741
				1920	185.57504	392.65951	48.5125	1920	120.19794	392.65951	122.2173
				1930	187.84296	394.69401	49.0464	1930	112.35177	394.69401	123.0455
				1940	189.46436	396.72852	49.6233	1940	102.28256	396.72852	123.8574
				1950	191.81098	398.76302	50.2472	1950	91.77406	398.76302	124.6514
				1960	195.07754	400.79753	50.9223	1960	82.40964	400.79753	125.4264
				1970	198.75568	402.83203	51.6529	1970	74.95877	402.83203	126.1807
				1980	202.6189	404.86654	52.443	1980	69.49539	404.86654	126.9129
				1990	206.81411	406.90104	53.2968	1990	65.5866	406.90104	127.6215
				2000	211.41609	408.93555	54.2183	2000	62.49079	408.93555	128.3049
				2010	216.12593	410.97005	55.2113	2010	59.66915	410.97005	128.9616
				2020	220.05568	413.00456	56.2794	2020	57.16145	413.00456	129.5901
				2030	221.8089	415.03906	57.4258	2030	55.30003	415.03906	130.1889
				2040	220.74293	417.07357	58.6534	2040	54.14582	417.07357	130.7564
				2050	218.1262	419.10807	59.9649	2050	53.31247	419.10807	131.291
				2060	216.40066	421.14258	61.3625	2060	52.22302	421.14258	131.7912
				2070	216.98688	423.17708	62.8479	2070	50.43218	423.17708	132.2556
				2080	219.05329	425.21159	64.4226	2080	47.82216	425.21159	132.6826
				2090	220.57358	427.24609	66.087	2090	44.6602	427.24609	133.0711
				2100	220.45844	429.2806	67.8414	2100	41.48131	429.2806	133.4198
				2110	219.27426	431.3151	69.6851	2110	38.83128	431.3151	133.7275
				2120	217.75992	433.34961	71.6172	2120	37.01578	433.34961	133.9933
				2130	215.4091	435.38411	73.6359	2130	36.03026	435.38411	134.2163
				2140	211.29032	437.41862	75.7389	2140	35.62622	437.41862	134.3957
				2150	205.96595	439.45313	77.9233	2150	35.42767	439.45313	134.5311
				2160	201.72262	441.48763	80.1858	2160	35.10594	441.48763	134.6218
				2170	200.39734	443.52214	82.522	2170	34.52597	443.52214	134.6676
				2180	201.2559	445.55664	84.9275	2180	33.73287	445.55664	134.6682
				2190	201.59756	447.59115	87.3971	2190	32.81742	447.59115	134.6237
				2200	199.38363	449.62565	89.9252	2200	31.8255	449.62565	134.5345
				2210	194.73457	451.66016	92.5059	2210	30.7742	451.66016	134.4008
				2220	189.11816	453.69466	95.1329	2220	29.68548	453.69466	134.2235
				2230	183.97442	455.72917	97.7994	2230	28.56113	455.72917	134.0033
				2240	180.14011	457.76367	100.4984	2240	27.36829	457.76367	133.7413
				2250	177.85465	459.79818	103.2228	2250	26.11214	459.79818	133.4387
				2260	177.01568	461.83268	105.9655	2260	24.89479	461.83268	133.0968
				2270	177.48235	463.86719	108.7193	2270	23.85956	463.86719	132.7173
				2280	179.11313	465.90169	111.4771	2280	23.10876	465.90169	132.3019
				2290	181.21754	467.9362	114.2317	2290	22.69862	467.9362	131.8522
				2300	182.30214	469.9707	116.9763	2300	22.61624	469.9707	131.3701
				2310	181.08725	472.00521	119.7038	2310	22.70148	472.00521	130.8577
				2320	178.10548	474.03971	122.4078	2320	22.66563	474.03971	130.3169
				2330	175.82116	476.07422	125.0819	2330	22.28562	476.07422	129.7498
				2340	176.83668	478.10872	127.7203	2340	21.58626	478.10872	129.1585
				2350	181.94915	480.14323	130.3176	2350	20.8023	480.14323	128.5454
				2360	190.05236	482.17773	132.8687	2360	20.14372	482.17773	127.9127
				2370	199.5267	484.21224	135.369	2370	19.61496	484.21224	127.2628
				2380	209.20321	486.24674	137.8141	2380	19.10662	486.24674	126.5979
				2390	218.11278	488.28125	140.2003	2390	18.6288	488.28125	125.9202
				2400	225.29049	490.31576	142.5244	2400	18.32469	490.31576	125.2317
				2410	230.39921	492.35026	144.7836	2410	18.22285	492.35026	124.5344
				2420	234.06594	494.38477	146.976	2420	18.10381	494.38477	123.8303
				2430	237.10691	496.41927	149.0996	2430	17.70239	496.41927	123.1212
				2440	239.39388	498.45378	151.1534	2440	16.99725	498.45378	122.4091
				2450	239.93152	500.48828	153.1364	2450	16.23667	500.48828	121.6957
				2460	238.31264	502.52279	155.0483	2460	15.67642	502.52279	120.983
				2470	235.81806	504.55729	156.889	2470	15.34394	504.55729	120.2726
				2480	234.54075	506.5918	158.6586	2480	15.09676	506.5918	119.5662
				2490	235.36817	508.6263	160.358	2490	14.85258	508.6263	118.865
				2500	237.22739	510.66081	161.9878	2500	14.65108	510.66081	118.1705
				2510	238.3783	512.69531	163.5491	2510	14.49512	512.69531	117.4838
				2520	238.51442	514.72982	165.0431	2520	14.26546	514.72982	116.8061
				2530	239.38211	516.76432	166.4711	2530	13.84276	516.76432	116.1386
				2540	242.91399	518.79883	167.8347	2540	13.22373	518.79883	115.4823
				2550	248.60243	520.83333	169.1353	2550	12.47745	520.83333	114.8384
				2560	252.73924	522.86784	170.3743	2560	11.67244	522.86784	114.2083
				2570	250.20832	524.90234	171.5533	2570	10.899	524.90234	113.593
				2580	237.54709	526.93685	172.6738	2580	10.30895	526.93685	112.9935
				2590	215.47807	528.97135	173.7373	2590	10.05567	528.97135	112.4105
				2600	188.94841	531.00586	174.7451	2600	10.16157	531.00586	111.8447
				2610	164.18862	533.04036	175.6985	2610	10.43916	533.04036	111.2969
				2620	145.35283	535.07487	176.5988	2620	10.5436	535.07487	110.7677
				2630	133.43726	537.10938	177.4468	2630	10.14294	537.10938	110.258
				2640	127.18437	539.14388	178.2437	2640	9.10515	539.14388	109.7684
				2650	124.23235	541.17839	178.99	2650	7.58711	541.17839	109.2996
				2660	122.01291	543.21289	179.6866	2660	5.94633	543.21289	108.8525
				2670	118.90426	545.2474	180.3339	2670	4.52821	545.2474	108.4276
				2680	115.01487	547.2819	180.9321	2680	3.50001	547.2819	108.0257
				2690	111.60719	549.31641	181.4814	2690	2.8413	549.31641	107.6474
				2700	109.52245	551.35091	181.9815	2700	2.44635	551.35091	107.2933
				2710	108.2606	553.38542	182.4323	2710	2.21337	553.38542	106.9639
				2720	106.40103	555.41992	182.833	2720	2.07372	555.41992	106.6598
				2730	102.64594	557.45443	183.183	2730	1.98327	557.45443	106.3815
				2740	96.62035	559.48893	183.4814	2740	1.91231	559.48893	106.1294
				2750	89.00494	561.52344	183.7274	2750	1.84406	561.52344	105.9041
				2760	81.07866	563.55794	183.92	2760	1.77582	563.55794	105.7059
				2770	74.10909	565.59245	184.0581	2770	1.71261	565.59245	105.5354
				2780	68.97864	567.62695	184.1405	2780	1.65732	567.62695	105.3929
				2790	66.00688	569.66146	184.166	2790	1.60643	569.66146	105.2792
				2800	64.96133	571.69596	184.1332	2800	1.55572	571.69596	105.1949
				2810	65.28009	573.73047	184.041	2810	1.50622	573.73047	105.1406
				2820	66.30278	575.76497	183.888	2820	1.46382	575.76497	105.1169
				2830	67.23024	577.79948	183.6733	2830	1.43558	577.79948	105.1247
				2840	67.12398	579.83398	183.3956	2840	1.4267	579.83398	105.1646
				2850	65.4268	581.86849	183.0541	2850	1.43747	581.86849	105.2374
				2860	62.54665	583.90299	182.6479	2860	1.45974	583.90299	105.3441
				2870	59.53868	585.9375	182.1763	2870	1.47934	585.9375	105.4854
				2880	57.0414	587.97201	181.639	2880	1.4862	587.97201	105.6622
				2890	54.80404	590.00651	181.0359	2890	1.48072	590.00651	105.8755
				2900	52.36246	592.04102	180.3677	2900	1.4685	592.04102	106.1263
				2910	49.80908	594.07552	179.6351	2910	1.45131	594.07552	106.4157
				2920	47.56613	596.11003	178.8396	2920	1.42772	596.11003	106.745
				2930	45.64129	598.14453	177.9831	2930	1.39987	598.14453	107.1154
				2940	43.55031	600.17904	177.0681	2940	1.37362	600.17904	107.5281
				2950	40.9812	602.21354	176.0975	2950	1.35201	602.21354	107.9845
				2960	38.23033	604.24805	175.0747	2960	1.33405	604.24805	108.4857
				2970	35.89249	606.28255	174.0036	2970	1.32207	606.28255	109.0329
				2980	34.32264	608.31706	172.8886	2980	1.3234	608.31706	109.6272
				2990	33.47212	610.35156	171.7348	2990	1.33976	610.35156	110.2697
				3000	33.08564	612.38607	170.5478	3000	1.3598	612.38607	110.9611
				3010	32.894	614.42057	169.334	3010	1.36809	614.42057	111.7024
				3020	32.68141	616.45508	168.1001	3020	1.35953	616.45508	112.4941
				3030	32.30871	618.48958	166.8532	3030	1.34143	618.48958	113.3367
				3040	31.78189	620.52409	165.6009	3040	1.32353	620.52409	114.2306
				3050	31.28453	622.55859	164.3509	3050	1.30944	622.55859	115.1757
				3060	31.04445	624.5931	163.1112	3060	1.29525	624.5931	116.1717
				3070	31.06459	626.6276	161.8901	3070	1.27378	626.6276	117.2179
				3080	31.00934	628.66211	160.6962	3080	1.24114	628.66211	118.3134
				3090	30.47046	630.69661	159.5378	3090	1.20069	630.69661	119.4568
				3100	29.36919	632.73112	158.4238	3100	1.16083	632.73112	120.6464
				3110	28.05321	634.76562	157.3625	3110	1.12937	634.76562	121.88
				3120	26.98297	636.80013	156.3623	3120	1.11069	636.80013	123.155
				3130	26.36444	638.83464	155.4315	3130	1.10523	638.83464	124.4684
				3140	26.10637	640.86914	154.5777	3140	1.10856	640.86914	125.8169
				3150	26.0665	642.90365	153.8085	3150	1.11345	642.90365	127.1969
				3160	26.21183	644.93815	153.131	3160	1.11473	644.93815	128.6042
				3170	26.53229	646.97266	152.5517	3170	1.11194	646.97266	130.0343
				3180	26.92473	649.00716	152.0768	3180	1.10721	649.00716	131.4824
				3190	27.2093	651.04167	151.7119	3190	1.10186	651.04167	132.9432
				3200	27.21121	653.07617	151.4619	3200	1.09439	653.07617	134.4113
				3210	26.87682	655.11068	151.3311	3210	1.08204	655.11068	135.8809
				3220	26.37445	657.14518	151.3232	3220	1.06563	657.14518	137.3461
				3230	26.01056	659.17969	151.4411	3230	1.05112	659.17969	138.8008
				3240	25.9638	661.21419	151.6873	3240	1.04426	661.21419	140.2388
				3250	26.16949	663.2487	152.0637	3250	1.04556	663.2487	141.6539
				3260	26.50025	665.2832	152.571	3260	1.05197	665.2832	143.0399
				3270	26.94525	667.31771	153.2096	3270	1.06144	667.31771	144.3907
				3280	27.54076	669.35221	153.9789	3280	1.07347	669.35221	145.7002
				3290	28.21039	671.38672	154.8779	3290	1.08622	671.38672	146.9626
				3300	28.77291	673.42122	155.905	3300	1.09534	673.42122	148.1723
				3310	29.05666	675.45573	157.058	3310	1.09616	675.45573	149.3238
				3320	28.94842	677.49023	158.3342	3320	1.08704	677.49023	150.4122
				3330	28.41534	679.52474	159.7303	3330	1.07052	679.52474	151.433
				3340	27.61189	681.55924	161.2425	3340	1.04993	681.55924	152.3819
				3350	26.87947	683.59375	162.8664	3350	1.02477	683.59375	153.2553
				3360	26.43881	685.62826	164.5971	3360	0.99118	685.62826	154.05
				3370	26.07856	687.66276	166.4291	3370	0.94794	687.66276	154.7633
				3380	25.32253	689.69727	168.3567	3380	0.90038	689.69727	155.3928
				3390	23.93902	691.73177	170.3738	3390	0.85829	691.73177	155.9369
				3400	22.16865	693.76628	172.4737	3400	0.83194	693.76628	156.3945
				3410	20.44507	695.80078	174.6495	3410	0.8282	695.80078	156.765
				3420	19.03935	697.83529	176.8936	3420	0.84615	697.83529	157.0485
				3430	18.0088	699.86979	179.1982	3430	0.87519	699.86979	157.2457
				3440	17.32634	701.9043	181.555	3440	0.90043	701.9043	157.3576
				3450	16.91404	703.9388	183.9554	3450	0.91333	703.9388	157.3859
				3460	16.60213	705.97331	186.3906	3460	0.91755	705.97331	157.3325
				3470	16.19307	708.00781	188.8517	3470	0.92293	708.00781	157.1998
				3480	15.62648	710.04232	191.3292	3480	0.93438	710.04232	156.9908
				3490	15.02067	712.07682	193.8138	3490	0.94882	712.07682	156.7083
				3500	14.51368	714.11133	196.2957	3500	0.96012	714.11133	156.3561
				3510	14.08778	716.14583	198.7648	3510	0.9615	716.14583	155.9379
				3520	13.5928	718.18034	201.211	3520	0.94519	718.18034	155.458
				3530	12.92623	720.21484	203.6241	3530	0.90735	720.21484	154.9204
				3540	12.17276	722.24935	205.994	3540	0.85526	722.24935	154.3297
				3550	11.58497	724.28385	208.3107	3550	0.80511	724.28385	153.6902
				3560	11.41952	726.31836	210.5642	3560	0.7708	726.31836	153.0065
				3570	11.75087	728.35286	212.7449	3570	0.75649	728.35286	152.2831
				3580	12.41947	730.38737	214.8434	3580	0.75902	730.38737	151.5247
				3590	13.15158	732.42188	216.8507	3590	0.77297	732.42188	150.736
				3600	13.71434	734.45638	218.7582	3600	0.79204	734.45638	149.9213
				3610	13.93824	736.49089	220.5578	3610	0.8092	736.49089	149.0853
				3620	13.64431	738.52539	222.2419	3620	0.81927	738.52539	148.2322
				3630	12.6622	740.5599	223.8035	3630	0.82188	740.5599	147.3659
				3640	11.00052	742.5944	225.2364	3640	0.82143	742.5944	146.4904
				3650	8.96278	744.62891	226.5352	3650	0.82354	744.62891	145.6093
				3660	7.00792	746.66341	227.6952	3660	0.8307	746.66341	144.7262
				3670	5.46551	748.69792	228.7128	3670	0.84015	748.69792	143.8446
				3680	4.39394	750.73242	229.5851	3680	0.84578	750.73242	142.9678
				3690	3.67364	752.76693	230.3104	3690	0.84263	752.76693	142.0987
				3700	3.17319	754.80143	230.8877	3700	0.83065	754.80143	141.2402
				3710	2.82416	756.83594	231.3171	3710	0.81404	756.83594	140.3947
				3720	2.59899	758.87044	231.5997	3720	0.7975	758.87044	139.5648
				3730	2.46804	760.90495	231.7374	3730	0.78392	760.90495	138.7526
				3740	2.38653	762.93945	231.7329	3740	0.7753	762.93945	137.9604
				3750	2.31078	764.97396	231.59	3750	0.77255	764.97396	137.1901
				3760	2.21842	767.00846	231.3134	3760	0.77309	767.00846	136.4436
				3770	2.11107	769.04297	230.9084	3770	0.77099	769.04297	135.7226
				3780	2.00106	771.07747	230.381	3780	0.76233	771.07747	135.0287
				3790	1.89932	773.11198	229.7378	3790	0.74966	773.11198	134.3636
				3800	1.8123	775.14648	228.9857	3800	0.73935	775.14648	133.7287
				3810	1.74758	777.18099	228.1323	3810	0.73505	777.18099	133.1256
				3820	1.7154	779.21549	227.1854	3820	0.73506	779.21549	132.5558
				3830	1.71941	781.25	226.1533	3830	0.73538	781.25	132.0207
				3840	1.74717	783.28451	225.0442	3840	0.73388	783.28451	131.5218
				3850	1.7767	785.31901	223.8668	3850	0.731	785.31901	131.0606
				3860	1.79317	787.35352	222.6294	3860	0.72745	787.35352	130.6386
				3870	1.79576	789.38802	221.34	3870	0.72299	789.38802	130.2574
				3880	1.7884	791.42253	220.0066	3880	0.71762	791.42253	129.9186
				3890	1.77133	793.45703	218.6366	3890	0.71202	793.45703	129.6242
				3900	1.74454	795.49154	217.2371	3900	0.70579	795.49154	129.3758
				3910	1.71355	797.52604	215.815	3910	0.69739	797.52604	129.1753
				3920	1.68586	799.56055	214.3765	3920	0.68644	799.56055	129.0246
				3930	1.66466	801.59505	212.9276	3930	0.67453	801.59505	128.9256
				3940	1.64961	803.62956	211.4733	3940	0.66334	803.62956	128.8801
				3950	1.64223	805.66406	210.0181	3950	0.65383	805.66406	128.8902
				3960	1.64717	807.69857	208.5659	3960	0.64708	807.69857	128.9578
				3970	1.66855	809.73307	207.1201	3970	0.64399	809.73307	129.0849
				3980	1.70619	811.76758	205.6833	3980	0.64329	811.76758	129.2734
				3990	1.75317	813.80208	204.2577	3990	0.6414	813.80208	129.5249
				4000	1.79543	815.83659	202.8451	4000	0.63547	815.83659	129.8411
				4010	1.81721	817.87109	201.4465	4010	0.62585	817.87109	130.2234
				4020	1.81068	819.9056	200.0628	4020	0.61518	819.9056	130.6733
				4030	1.78116	821.9401	198.6944	4030	0.60569	821.9401	131.1918
				4040	1.74283	823.97461	197.3413	4040	0.59831	823.97461	131.7797
				4050	1.711	826.00911	196.0035	4050	0.59305	826.00911	132.4375
				4060	1.69544	828.04362	194.6805	4060	0.58939	828.04362	133.165
				4070	1.69543	830.07813	193.372	4070	0.58627	830.07813	133.9619
				4080	1.70041	832.11263	192.0775	4080	0.58258	832.11263	134.8271
				4090	1.69756	834.14714	190.7964	4090	0.57811	834.14714	135.7591
				4100	1.68058	836.18164	189.5281	4100	0.57378	836.18164	136.7558
				4110	1.65265	838.21615	188.2721	4110	0.57035	838.21615	137.815
				4120	1.62303	840.25065	187.028	4120	0.56715	840.25065	138.9339
				4130	1.60043	842.28516	185.7958	4130	0.56263	842.28516	140.109
				4140	1.58838	844.31966	184.5757	4140	0.55595	844.31966	141.3363
				4150	1.58559	846.35417	183.3683	4150	0.54809	846.35417	142.6111
				4160	1.5897	848.38867	182.1744	4160	0.54137	848.38867	143.9279
				4170	1.60027	850.42318	180.9949	4170	0.53795	850.42318	145.2808
				4180	1.6182	852.45768	179.8315	4180	0.53802	852.45768	146.6635
				4190	1.64053	854.49219	178.6858	4190	0.53969	854.49219	148.0688
				4200	1.65605	856.52669	177.5599	4200	0.54064	856.52669	149.4893
				4210	1.65134	858.5612	176.4563	4210	0.53996	858.5612	150.917
				4220	1.62545	860.5957	175.3775	4220	0.53819	860.5957	152.3439
				4230	1.59462	862.63021	174.3264	4230	0.53606	862.63021	153.7615
				4240	1.57792	864.66471	173.306	4240	0.53381	864.66471	155.1614
				4250	1.58023	866.69922	172.3195	4250	0.53165	866.69922	156.535
				4260	1.59105	868.73372	171.3703	4260	0.53027	868.73372	157.8736
				4270	1.59619	870.76823	170.4616	4270	0.53047	870.76823	159.1687
				4280	1.58724	872.80273	169.5965	4280	0.53254	872.80273	160.4118
				4290	1.56352	874.83724	168.7785	4290	0.53588	874.83724	161.5948
				4300	1.52905	876.87174	168.0107	4300	0.53909	876.87174	162.71
				4310	1.48928	878.90625	167.2963	4310	0.54062	878.90625	163.75
				4320	1.45042	880.94076	166.6382	4320	0.53974	880.94076	164.708
				4330	1.41929	882.97526	166.0388	4330	0.53694	882.97526	165.5779
				4340	1.40126	885.00977	165.5006	4340	0.53357	885.00977	166.3542
				4350	1.39833	887.04427	165.0257	4350	0.53091	887.04427	167.0322
				4360	1.40975	889.07878	164.6161	4360	0.52927	889.07878	167.6084
				4370	1.43118	891.11328	164.2735	4370	0.52779	891.11328	168.0797
				4380	1.45208	893.14779	163.9992	4380	0.52541	893.14779	168.4444
				4390	1.45799	895.18229	163.7942	4390	0.52245	895.18229	168.7017
				4400	1.44078	897.2168	163.6594	4400	0.52079	897.2168	168.8514
				4410	1.40761	899.2513	163.5951	4410	0.52246	899.2513	168.8949
				4420	1.37704	901.28581	163.6014	4420	0.5278	901.28581	168.8339
				4430	1.36423	903.32031	163.6779	4430	0.53491	903.32031	168.6715
				4440	1.36945	905.35482	163.8239	4440	0.54108	905.35482	168.4113
				4450	1.3799	907.38932	164.0383	4450	0.5448	907.38932	168.0581
				4460	1.38031	909.42383	164.3198	4460	0.54638	909.42383	167.6173
				4470	1.36288	911.45833	164.6669	4470	0.5468	911.45833	167.0953
				4480	1.33124	913.49284	165.0779	4480	0.54651	913.49284	166.4988
				4490	1.29649	915.52734	165.5512	4490	0.54576	915.52734	165.8354
				4500	1.26878	917.56185	166.0843	4500	0.54559	917.56185	165.113
				4510	1.25265	919.59635	166.675	4510	0.54771	919.59635	164.3398
				4520	1.24822	921.63086	167.3204	4520	0.55307	921.63086	163.5243
				4530	1.25276	923.66536	168.0181	4530	0.56063	923.66536	162.6752
				4540	1.26051	925.69987	168.7654	4540	0.56771	925.69987	161.8011
				4550	1.26571	927.73438	169.5594	4550	0.57138	927.73438	160.9106
				4560	1.26739	929.76888	170.3973	4560	0.57026	929.76888	160.0121
				4570	1.26908	931.80339	171.2765	4570	0.56539	931.80339	159.1139
				4580	1.27256	933.83789	172.1941	4580	0.55928	933.83789	158.2239
				4590	1.27435	935.8724	173.1475	4590	0.55406	935.8724	157.3496
				4600	1.26876	937.9069	174.1343	4600	0.55034	937.9069	156.4981
				4610	1.25389	939.94141	175.1519	4610	0.54789	939.94141	155.6759
				4620	1.23376	941.97591	176.1979	4620	0.54664	941.97591	154.8891
				4630	1.21545	944.01042	177.2699	4630	0.54653	944.01042	154.1433
				4640	1.20411	946.04492	178.3653	4640	0.54667	946.04492	153.4432
				4650	1.1995	948.07943	179.482	4650	0.54545	948.07943	152.7932
				4660	1.19655	950.11393	180.6177	4660	0.5419	950.11393	152.1967
				4670	1.18999	952.14844	181.7707	4670	0.53636	952.14844	151.6569
				4680	1.17813	954.18294	182.9392	4680	0.53028	954.18294	151.1763
				4690	1.16206	956.21745	184.1219	4690	0.52564	956.21745	150.757
				4700	1.14362	958.25195	185.3176	4700	0.5239	958.25195	150.4005
				4710	1.12682	960.28646	186.5253	4710	0.52506	960.28646	150.1078
				4720	1.11893	962.32096	187.7444	4720	0.52779	962.32096	149.8796
				4730	1.12572	964.35547	188.9746	4730	0.53083	964.35547	149.7162
				4740	1.14533	966.38997	190.2156	4740	0.53353	966.38997	149.6174
				4750	1.16919	968.42448	191.4674	4750	0.53534	968.42448	149.5831
				4760	1.18934	970.45898	192.7299	4760	0.5357	970.45898	149.6127
				4770	1.20305	972.49349	194.0038	4770	0.5343	972.49349	149.7057
				4780	1.21159	974.52799	195.2899	4780	0.53147	974.52799	149.8613
				4790	1.21679	976.5625	196.5897	4790	0.52829	976.5625	150.0788
				4800	1.21885	978.59701	197.9048	4800	0.52611	978.59701	150.3573
				4810	1.2155	980.63151	199.2368	4810	0.52546	980.63151	150.6962
				4820	1.20263	982.66602	200.5878	4820	0.52564	982.66602	151.0946
				4830	1.17723	984.70052	201.9598	4830	0.52556	984.70052	151.5518
				4840	1.14106	986.73503	203.3551	4840	0.52475	986.73503	152.0671
				4850	1.10169	988.76953	204.7763	4850	0.52361	988.76953	152.6397
				4860	1.06945	990.80404	206.2262	4860	0.52299	990.80404	153.269
				4870	1.0519	992.83854	207.7076	4870	0.52355	992.83854	153.9543
				4880	1.05064	994.87305	209.2235	4880	0.52523	994.87305	154.6952
				4890	1.06211	996.90755	210.7767	4890	0.52718	996.90755	155.4915
				4900	1.08052	998.94206	212.3702	4900	0.52854	998.94206	156.3428
				4910	1.10006	1000.97656	214.0068	4910	0.52912	1000.97656	157.2488
				4920	1.11555	1003.01107	215.689	4920	0.52931	1003.01107	158.2092
				4930	1.12255	1005.04557	217.4191	4930	0.52942	1005.04557	159.2232
				4940	1.11795	1007.08008	219.199	4940	0.52925	1007.08008	160.29
				4950	1.09897	1009.11458	221.0301	4950	0.52733	1009.11458	161.4085
				4960	1.0598	1011.14909	222.9135	4960	0.51948	1011.14909	162.5774
				4970	1.7941	1013.18359	224.8497	4970	0.6468	1013.18359	163.7953
				4980	0.55593	1015.2181	226.8385	4980	0.54249	1015.2181	165.0605
				4990	1.38406	1017.2526	228.8793	4990	0.56414	1017.2526	166.371
				5000	0.74195	1019.28711	230.9703	5000	0.26404	1019.28711	167.7245
						1021.32161	233.1095			1021.32161	169.1181
						1023.35612	235.2938			1023.35612	170.5488
						1025.39062	237.5194			1025.39062	172.0129
						1027.42513	239.7817			1027.42513	173.5064
						1029.45964	242.0752			1029.45964	175.0247
						1031.49414	244.3936			1031.49414	176.5631
						1033.52865	246.7299			1033.52865	178.116
						1035.56315	249.0761			1035.56315	179.6778
						1037.59766	251.4234			1037.59766	181.2427
						1039.63216	253.7625			1039.63216	182.8043
						1041.66667	256.0835			1041.66667	184.3563
						1043.70117	258.3759			1043.70117	185.892
						1045.73568	260.6289			1045.73568	187.4044
						1047.77018	262.8313			1047.77018	188.8865
						1049.80469	264.9718			1049.80469	190.3313
						1051.83919	267.0389			1051.83919	191.7318
						1053.8737	269.0211			1053.8737	193.0815
						1055.9082	270.9072			1055.9082	194.3735
						1057.94271	272.6861			1057.94271	195.6017
						1059.97721	274.3474			1059.97721	196.76
						1062.01172	275.8809			1062.01172	197.8427
						1064.04622	277.2772			1064.04622	198.8448
						1066.08073	278.5275			1066.08073	199.7618
						1068.11523	279.624			1068.11523	200.5901
						1070.14974	280.5599			1070.14974	201.3262
						1072.18424	281.3294			1072.18424	201.9677
						1074.21875	281.9279			1074.21875	202.5126
						1076.25326	282.3521			1076.25326	202.96
						1078.28776	282.5996			1078.28776	203.3097
						1080.32227	282.6693			1080.32227	203.5623
						1082.35677	282.5616			1082.35677	203.7195
						1084.39128	282.2779			1084.39128	203.7836
						1086.42578	281.8213			1086.42578	203.7579
						1088.46029	281.1959			1088.46029	203.6462
						1090.49479	280.4069			1090.49479	203.4532
						1092.5293	279.4608			1092.5293	203.1844
						1094.5638	278.365			1094.5638	202.8459
						1096.59831	277.1278			1096.59831	202.4444
						1098.63281	275.7584			1098.63281	201.9873
						1100.66732	274.2669			1100.66732	201.4821
						1102.70182	272.664			1102.70182	200.9368
						1104.73633	270.9609			1104.73633	200.3597
						1106.77083	269.1693			1106.77083	199.759
						1108.80534	267.3008			1108.80534	199.1431
						1110.83984	265.3676			1110.83984	198.5204
						1112.87435	263.3817			1112.87435	197.8993
						1114.90885	261.3553			1114.90885	197.288
						1116.94336	259.3003			1116.94336	196.6945
						1118.97786	257.2285			1118.97786	196.1261
						1121.01237	255.1512			1121.01237	195.5898
						1123.04688	253.0793			1123.04688	195.092
						1125.08138	251.0231			1125.08138	194.6385
						1127.11589	248.9924			1127.11589	194.2343
						1129.15039	246.9966			1129.15039	193.8839
						1131.1849	245.0442			1131.1849	193.591
						1133.2194	243.1432			1133.2194	193.3584
						1135.25391	241.3005			1135.25391	193.1881
						1137.28841	239.5223			1137.28841	193.0815
						1139.32292	237.8139			1139.32292	193.039
						1141.35742	236.18			1141.35742	193.0604
						1143.39193	234.6246			1143.39193	193.1447
						1145.42643	233.151			1145.42643	193.2904
						1147.46094	231.7619			1147.46094	193.4951
						1149.49544	230.4592			1149.49544	193.7556
						1151.52995	229.2443			1151.52995	194.0684
						1153.56445	228.1176			1153.56445	194.4292
						1155.59896	227.0792			1155.59896	194.8338
						1157.63346	226.1284			1157.63346	195.2772
						1159.66797	225.2645			1159.66797	195.7546
						1161.70247	224.4862			1161.70247	196.2606
						1163.73698	223.7916			1163.73698	196.7902
						1165.77148	223.1785			1165.77148	197.3382
						1167.80599	222.6446			1167.80599	197.8996
						1169.84049	222.1873			1169.84049	198.4695
						1171.875	221.8039			1171.875	199.0432
						1173.90951	221.4919			1173.90951	199.6162
						1175.94401	221.2485			1175.94401	200.1842
						1177.97852	221.0711			1177.97852	200.7433
						1180.01302	220.957			1180.01302	201.2904
						1182.04753	220.9036			1182.04753	201.8224
						1184.08203	220.9083			1184.08203	202.3369
						1186.11654	220.9685			1186.11654	202.8316
						1188.15104	221.0816			1188.15104	203.3048
						1190.18555	221.2456			1190.18555	203.7551
						1192.22005	221.4582			1192.22005	204.1817
						1194.25456	221.7175			1194.25456	204.5838
						1196.28906	222.0215			1196.28906	204.9612
						1198.32357	222.3681			1198.32357	205.314
						1200.35807	222.7553			1200.35807	205.6424
						1202.39258	223.1815			1202.39258	205.947
						1204.42708	223.6449			1204.42708	206.2284
						1206.46159	224.144			1206.46159	206.4874
						1208.49609	224.6775			1208.49609	206.7247
						1210.5306	225.2436			1210.5306	206.9409
						1212.5651	225.841			1212.5651	207.1367
						1214.59961	226.4683			1214.59961	207.3122
						1216.63411	227.1243			1216.63411	207.4679
						1218.66862	227.8075			1218.66862	207.6037
						1220.70312	228.5165			1220.70312	207.7195
						1222.73763	229.2496			1222.73763	207.8152
						1224.77214	230.0052			1224.77214	207.8903
						1226.80664	230.7814			1226.80664	207.9442
						1228.84115	231.5766			1228.84115	207.9761
						1230.87565	232.3887			1230.87565	207.9853
						1232.91016	233.2157			1232.91016	207.9707
						1234.94466	234.055			1234.94466	207.9314
						1236.97917	234.9042			1236.97917	207.8667
						1239.01367	235.7608			1239.01367	207.7754
						1241.04818	236.6219			1241.04818	207.6566
						1243.08268	237.4849			1243.08268	207.5095
						1245.11719	238.3465			1245.11719	207.3333
						1247.15169	239.2031			1247.15169	207.1278
						1249.1862	240.0512			1249.1862	206.8929
						1251.2207	240.8869			1251.2207	206.6288
						1253.25521	241.7062			1253.25521	206.3363
						1255.28971	242.5053			1255.28971	206.0164
						1257.32422	243.2803			1257.32422	205.6707
						1259.35872	244.027			1259.35872	205.3012
						1261.39323	244.7411			1261.39323	204.9103
						1263.42773	245.4183			1263.42773	204.501
						1265.46224	246.0537			1265.46224	204.0765
						1267.49674	246.6426			1267.49674	203.6406
						1269.53125	247.1805			1269.53125	203.1976
						1271.56576	247.6626			1271.56576	202.7521
						1273.60026	248.0846			1273.60026	202.3091
						1275.63477	248.4422			1275.63477	201.8738
						1277.66927	248.7317			1277.66927	201.4515
						1279.70378	248.9495			1279.70378	201.0478
						1281.73828	249.0926			1281.73828	200.6682
						1283.77279	249.1582			1283.77279	200.3185
						1285.80729	249.1437			1285.80729	200.0043
						1287.8418	249.0475			1287.8418	199.7311
						1289.8763	248.8686			1289.8763	199.5042
						1291.91081	248.6067			1291.91081	199.3284
						1293.94531	248.2625			1293.94531	199.2083
						1295.97982	247.8374			1295.97982	199.148
						1298.01432	247.3334			1298.01432	199.1511
						1300.04883	246.7536			1300.04883	199.2206
						1302.08333	246.1016			1302.08333	199.359
						1304.11784	245.3819			1304.11784	199.5681
						1306.15234	244.6			1306.15234	199.8486
						1308.18685	243.7618			1308.18685	200.2008
						1310.22135	242.8744			1310.22135	200.6237
						1312.25586	241.9451			1312.25586	201.1162
						1314.29036	240.9821			1314.29036	201.6761
						1316.32487	239.994			1316.32487	202.3008
						1318.35938	238.9899			1318.35938	202.9872
						1320.39388	237.9792			1320.39388	203.7312
						1322.42839	236.9713			1322.42839	204.5284
						1324.46289	235.9757			1324.46289	205.3735
						1326.4974	235.0015			1326.4974	206.2608
						1328.5319	234.0578			1328.5319	207.184
						1330.56641	233.153			1330.56641	208.1369
						1332.60091	232.2948			1332.60091	209.1126
						1334.63542	231.4905			1334.63542	210.1039
						1336.66992	230.7462			1336.66992	211.1037
						1338.70443	230.0672			1338.70443	212.1046
						1340.73893	229.4577			1340.73893	213.0996
						1342.77344	228.9207			1342.77344	214.0817
						1344.80794	228.4583			1344.80794	215.0442
						1346.84245	228.071			1346.84245	215.9806
						1348.87695	227.7581			1348.87695	216.8849
						1350.91146	227.5178			1350.91146	217.7511
						1352.94596	227.3468			1352.94596	218.5739
						1354.98047	227.2408			1354.98047	219.3482
						1357.01497	227.1943			1357.01497	220.0695
						1359.04948	227.2009			1359.04948	220.734
						1361.08398	227.2532			1361.08398	221.3385
						1363.11849	227.3429			1363.11849	221.8803
						1365.15299	227.461			1365.15299	222.3574
						1367.1875	227.598			1367.1875	222.7683
						1369.22201	227.7438			1369.22201	223.112
						1371.25651	227.8885			1371.25651	223.388
						1373.29102	228.0219			1373.29102	223.5966
						1375.32552	228.1343			1375.32552	223.7387
						1377.36003	228.216			1377.36003	223.8153
						1379.39453	228.258			1379.39453	223.8283
						1381.42904	228.2515			1381.42904	223.7799
						1383.46354	228.1884			1383.46354	223.6725
						1385.49805	228.0612			1385.49805	223.5092
						1387.53255	227.8631			1387.53255	223.293
						1389.56706	227.5884			1389.56706	223.0275
						1391.60156	227.2321			1391.60156	222.7162
						1393.63607	226.7903			1393.63607	222.3629
						1395.67057	226.2598			1395.67057	221.9715
						1397.70508	225.6386			1397.70508	221.5461
						1399.73958	224.9256			1399.73958	221.0905
						1401.77409	224.1204			1401.77409	220.6089
						1403.80859	223.2234			1403.80859	220.1051
						1405.8431	222.2359			1405.8431	219.5831
						1407.8776	221.1595			1407.8776	219.0466
						1409.91211	219.9963			1409.91211	218.4992
						1411.94661	218.7493			1411.94661	217.9444
						1413.98112	217.4217			1413.98112	217.3858
						1416.01562	216.0171			1416.01562	216.8266
						1418.05013	214.5393			1418.05013	216.27
						1420.08464	212.992			1420.08464	215.7189
						1422.11914	211.3791			1422.11914	215.1757
						1424.15365	209.704			1424.15365	214.6425
						1426.18815	207.9703			1426.18815	214.1212
						1428.22266	206.1816			1428.22266	213.6135
						1430.25716	204.3412			1430.25716	213.1208
						1432.29167	202.4524			1432.29167	212.6445
						1434.32617	200.5184			1434.32617	212.1854
						1436.36068	198.542			1436.36068	211.7441
						1438.39518	196.526			1438.39518	211.321
						1440.42969	194.473			1440.42969	210.9159
						1442.46419	192.3857			1442.46419	210.5282
						1444.4987	190.2671			1444.4987	210.1572
						1446.5332	188.12			1446.5332	209.8017
						1448.56771	185.9475			1448.56771	209.4603
						1450.60221	183.7526			1450.60221	209.1315
						1452.63672	181.5384			1452.63672	208.8134
						1454.67122	179.3082			1454.67122	208.5038
						1456.70573	177.0656			1456.70573	208.2
						1458.74023	174.8146			1458.74023	207.8995
						1460.77474	172.5598			1460.77474	207.5993
						1462.80924	170.306			1462.80924	207.2963
						1464.84375	168.0586			1464.84375	206.9873
						1466.87826	165.8233			1466.87826	206.669
						1468.91276	163.606			1468.91276	206.338
						1470.94727	161.4132			1470.94727	205.9907
						1472.98177	159.2517			1472.98177	205.6239
						1475.01628	157.1285			1475.01628	205.2343
						1477.05078	155.0512			1477.05078	204.8187
						1479.08529	153.0273			1479.08529	204.3742
						1481.11979	151.0645			1481.11979	203.8981
						1483.1543	149.1708			1483.1543	203.3878
						1485.1888	147.3538			1485.1888	202.8412
						1487.22331	145.6212			1487.22331	202.2565
						1489.25781	143.9804			1489.25781	201.6321
						1491.29232	142.4389			1491.29232	200.967
						1493.32682	141.0037			1493.32682	200.2606
						1495.36133	139.6816			1495.36133	199.5129
						1497.39583	138.479			1497.39583	198.7242
						1499.43034	137.4017			1499.43034	197.8955
						1501.46484	136.4551			1501.46484	197.0282
						1503.49935	135.6439			1503.49935	196.1241
						1505.53385	134.9723			1505.53385	195.1855
						1507.56836	134.4439			1507.56836	194.2151
						1509.60286	134.0612			1509.60286	193.2162
						1511.63737	133.8265			1511.63737	192.1921
						1513.67188	133.7408			1513.67188	191.1465
						1515.70638	133.8046			1515.70638	190.0837
						1517.74089	134.0178			1517.74089	189.0079
						1519.77539	134.3794			1519.77539	187.9241
						1521.8099	134.8878			1521.8099	186.8373
						1523.8444	135.541			1523.8444	185.7529
						1525.87891	136.3359			1525.87891	184.6761
						1527.91341	137.2691			1527.91341	183.6122
						1529.94792	138.3367			1529.94792	182.5665
						1531.98242	139.5339			1531.98242	181.5439
						1534.01693	140.8557			1534.01693	180.5492
						1536.05143	142.2964			1536.05143	179.5869
						1538.08594	143.8503			1538.08594	178.6616
						1540.12044	145.5111			1540.12044	177.7776
						1542.15495	147.2722			1542.15495	176.9389
						1544.18945	149.127			1544.18945	176.1491
						1546.22396	151.0681			1546.22396	175.4113
						1548.25846	153.0882			1548.25846	174.7282
						1550.29297	155.1796			1550.29297	174.1023
						1552.32747	157.3349			1552.32747	173.5358
						1554.36198	159.5465			1554.36198	173.0303
						1556.39648	161.8068			1556.39648	172.5871
						1558.43099	164.1085			1558.43099	172.2071
						1560.46549	166.4443			1560.46549	171.8905
						1562.5	168.8071			1562.5	171.6374
						1564.53451	171.19			1564.53451	171.4474
						1566.56901	173.5865			1566.56901	171.32
						1568.60352	175.9904			1568.60352	171.2544
						1570.63802	178.3958			1570.63802	171.2494
						1572.67253	180.7974			1572.67253	171.3037
						1574.70703	183.1905			1574.70703	171.416
						1576.74154	185.571			1576.74154	171.5843
						1578.77604	187.9352			1578.77604	171.8068
						1580.81055	190.28			1580.81055	172.0815
						1582.84505	192.6031			1582.84505	172.406
						1584.87956	194.9026			1584.87956	172.7782
						1586.91406	197.1773			1586.91406	173.1961
						1588.94857	199.4267			1588.94857	173.6573
						1590.98307	201.6508			1590.98307	174.16
						1593.01758	203.8502			1593.01758	174.7019
						1595.05208	206.0258			1595.05208	175.281
						1597.08659	208.1791			1597.08659	175.8953
						1599.12109	210.3117			1599.12109	176.5429
						1601.1556	212.4254			1601.1556	177.2218
						1603.1901	214.5222			1603.1901	177.9301
						1605.22461	216.6039			1605.22461	178.6661
						1607.25911	218.6724			1607.25911	179.428
						1609.29362	220.7294			1609.29362	180.2142
						1611.32813	222.7762			1611.32813	181.0227
						1613.36263	224.8136			1613.36263	181.8517
						1615.39714	226.842			1615.39714	182.6994
						1617.43164	228.8608			1617.43164	183.5637
						1619.46615	230.8686			1619.46615	184.4427
						1621.50065	232.8632			1621.50065	185.3342
						1623.53516	234.8412			1623.53516	186.2356
						1625.56966	236.798			1625.56966	187.1441
						1627.60417	238.7279			1627.60417	188.0565
						1629.63867	240.624			1629.63867	188.9695
						1631.67318	242.4779			1631.67318	189.8792
						1633.70768	244.2803			1633.70768	190.7817
						1635.74219	246.0208			1635.74219	191.6727
						1637.77669	247.6878			1637.77669	192.5474
						1639.8112	249.2688			1639.8112	193.4009
						1641.8457	250.7506			1641.8457	194.2277
						1643.88021	252.1192			1643.88021	195.0222
						1645.91471	253.3603			1645.91471	195.7784
						1647.94922	254.4592			1647.94922	196.4901
						1649.98372	255.401			1649.98372	197.1507
						1652.01823	256.1712			1652.01823	197.7534
						1654.05273	256.7555			1654.05273	198.2911
						1656.08724	257.1403			1656.08724	198.7567
						1658.12174	257.3127			1658.12174	199.1431
						1660.15625	257.261			1660.15625	199.4429
						1662.19076	256.9747			1662.19076	199.6493
						1664.22526	256.4452			1664.22526	199.7554
						1666.25977	255.6654			1666.25977	199.7548
						1668.29427	254.6301			1668.29427	199.6415
						1670.32878	253.3363			1670.32878	199.4098
						1672.36328	251.7833			1672.36328	199.0543
						1674.39779	249.9726			1674.39779	198.5703
						1676.43229	247.9084			1676.43229	197.9535
						1678.4668	245.5968			1678.4668	197.2006
						1680.5013	243.0466			1680.5013	196.309
						1682.53581	240.2686			1682.53581	195.2768
						1684.57031	237.2757			1684.57031	194.1028
						1686.60482	234.0832			1686.60482	192.787
						1688.63932	230.7079			1688.63932	191.3299
						1690.67383	227.1686			1690.67383	189.7331
						1692.70833	223.4856			1692.70833	187.9991
						1694.74284	219.6808			1694.74284	186.1312
						1696.77734	215.777			1696.77734	184.1334
						1698.81185	211.7977			1698.81185	182.0109
						1700.84635	207.7669			1700.84635	179.7694
						1702.88086	203.7085			1702.88086	177.4154
						1704.91536	199.6466			1704.91536	174.9563
						1706.94987	195.6044			1706.94987	172.3997
						1708.98438	191.6048			1708.98438	169.754
						1711.01888	187.6693			1711.01888	167.0281
						1713.05339	183.8186			1713.05339	164.2309
						1715.08789	180.072			1715.08789	161.372
						1717.1224	176.4472			1717.1224	158.4609
						1719.1569	172.9601			1719.1569	155.5074
						1721.19141	169.6248			1721.19141	152.5214
						1723.22591	166.453			1723.22591	149.5126
						1725.26042	163.4543			1725.26042	146.4905
						1727.29492	160.6362			1727.29492	143.4646
						1729.32943	158.0039			1729.32943	140.4442
						1731.36393	155.5606			1731.36393	137.4382
						1733.39844	153.3073			1733.39844	134.4553
						1735.43294	151.243			1735.43294	131.5035
						1737.46745	149.3648			1737.46745	128.5903
						1739.50195	147.6679			1739.50195	125.7228
						1741.53646	146.1458			1741.53646	122.9073
						1743.57096	144.7905			1743.57096	120.1498
						1745.60547	143.5928			1745.60547	117.4557
						1747.63997	142.5419			1747.63997	114.8298
						1749.67448	141.6263			1749.67448	112.2761
						1751.70898	140.8335			1751.70898	109.7985
						1753.74349	140.1504			1753.74349	107.3999
						1755.77799	139.5634			1755.77799	105.0828
						1757.8125	139.059			1757.8125	102.8492
						1759.84701	138.6235			1759.84701	100.7004
						1761.88151	138.2436			1761.88151	98.6371
						1763.91602	137.9062			1763.91602	96.6598
						1765.95052	137.5987			1765.95052	94.7685
						1767.98503	137.309			1767.98503	92.9627
						1770.01953	137.0256			1770.01953	91.2417
						1772.05404	136.7378			1772.05404	89.6043
						1774.08854	136.4357			1774.08854	88.0492
						1776.12305	136.1105			1776.12305	86.5746
						1778.15755	135.7544			1778.15755	85.1787
						1780.19206	135.3607			1780.19206	83.8593
						1782.22656	134.9238			1782.22656	82.6142
						1784.26107	134.439			1784.26107	81.4409
						1786.29557	133.9029			1786.29557	80.3369
						1788.33008	133.313			1788.33008	79.2995
						1790.36458	132.6677			1790.36458	78.3258
						1792.39909	131.9665			1792.39909	77.4132
						1794.43359	131.2098			1794.43359	76.559
						1796.4681	130.3987			1796.4681	75.7604
						1798.5026	129.5353			1798.5026	75.015
						1800.53711	128.6222			1800.53711	74.32
						1802.57161	127.6625			1802.57161	73.673
						1804.60612	126.6599			1804.60612	73.0716
						1806.64063	125.6185			1806.64063	72.5133
						1808.67513	124.5428			1808.67513	71.9958
						1810.70964	123.4376			1810.70964	71.5169
						1812.74414	122.3078			1812.74414	71.0743
						1814.77865	121.1582			1814.77865	70.6661
						1816.81315	119.9939			1816.81315	70.2901
						1818.84766	118.8198			1818.84766	69.9445
						1820.88216	117.6407			1820.88216	69.6274
						1822.91667	116.461			1822.91667	69.3371
						1824.95117	115.2849			1824.95117	69.0718
						1826.98568	114.1163			1826.98568	68.8299
						1829.02018	112.9584			1829.02018	68.6094
						1831.05469	111.8139			1831.05469	68.4084
						1833.08919	110.6854			1833.08919	68.2251
						1835.1237	109.5744			1835.1237	68.0576
						1837.1582	108.4822			1837.1582	67.904
						1839.19271	107.4095			1839.19271	67.7624
						1841.22721	106.3566			1841.22721	67.6308
						1843.26172	105.3232			1843.26172	67.5075
						1845.29622	104.3086			1845.29622	67.3905
						1847.33073	103.3115			1847.33073	67.2777
						1849.36523	102.3303			1849.36523	67.1669
						1851.39974	101.3628			1851.39974	67.0557
						1853.43424	100.4067			1853.43424	66.9418
						1855.46875	99.4595			1855.46875	66.8228
						1857.50326	98.5185			1857.50326	66.6964
						1859.53776	97.5813			1859.53776	66.5602
						1861.57227	96.6451			1861.57227	66.412
						1863.60677	95.7076			1863.60677	66.2494
						1865.64128	94.7666			1865.64128	66.0701
						1867.67578	93.8201			1867.67578	65.8717
						1869.71029	92.8663			1869.71029	65.6524
						1871.74479	91.904			1871.74479	65.4102
						1873.7793	90.9322			1873.7793	65.1434
						1875.8138	89.9505			1875.8138	64.8504
						1877.84831	88.9588			1877.84831	64.5299
						1879.88281	87.9579			1879.88281	64.1807
						1881.91732	86.949			1881.91732	63.802
						1883.95182	85.934			1883.95182	63.3931
						1885.98633	84.9154			1885.98633	62.954
						1888.02083	83.8963			1888.02083	62.4849
						1890.05534	82.8804			1890.05534	61.9863
						1892.08984	81.872			1892.08984	61.4593
						1894.12435	80.8759			1894.12435	60.9051
						1896.15885	79.8973			1896.15885	60.3252
						1898.19336	78.9419			1898.19336	59.7217
						1900.22786	78.0157			1900.22786	59.0967
						1902.26237	77.1252			1902.26237	58.4529
						1904.29688	76.2768			1904.29688	57.7932
						1906.33138	75.4774			1906.33138	57.1206
						1908.36589	74.7336			1908.36589	56.4387
						1910.40039	74.0522			1910.40039	55.751
						1912.4349	73.4397			1912.4349	55.0613
						1914.4694	72.9024			1914.4694	54.3736
						1916.50391	72.4464			1916.50391	53.6918
						1918.53841	72.0771			1918.53841	53.0201
						1920.57292	71.7995			1920.57292	52.3625
						1922.60742	71.6182			1922.60742	51.7228
						1924.64193	71.5368			1924.64193	51.1051
						1926.67643	71.5585			1926.67643	50.5128
						1928.71094	71.6855			1928.71094	49.9497
						1930.74544	71.9192			1930.74544	49.4191
						1932.77995	72.2604			1932.77995	48.924
						1934.81445	72.7089			1934.81445	48.4673
						1936.84896	73.2635			1936.84896	48.0514
						1938.88346	73.9226			1938.88346	47.6784
						1940.91797	74.6832			1940.91797	47.3501
						1942.95247	75.5419			1942.95247	47.0679
						1944.98698	76.4943			1944.98698	46.8328
						1947.02148	77.5354			1947.02148	46.6454
						1949.05599	78.6594			1949.05599	46.5059
						1951.09049	79.8598			1951.09049	46.4141
						1953.125	81.1294			1953.125	46.3695
						1955.15951	82.4607			1955.15951	46.3712
						1957.19401	83.8459			1957.19401	46.418
						1959.22852	85.2766			1959.22852	46.5083
						1961.26302	86.7444			1961.26302	46.6404
						1963.29753	88.2405			1963.29753	46.8121
						1965.33203	89.7561			1965.33203	47.0212
						1967.36654	91.2825			1967.36654	47.2653
						1969.40104	92.8112			1969.40104	47.5417
						1971.43555	94.3337			1971.43555	47.8479
						1973.47005	95.8421			1973.47005	48.1809
						1975.50456	97.3287			1975.50456	48.5379
						1977.53906	98.7863			1977.53906	48.9161
						1979.57357	100.2085			1979.57357	49.3125
						1981.60807	101.5893			1981.60807	49.7245
						1983.64258	102.9236			1983.64258	50.1494
						1985.67708	104.2068			1985.67708	50.5846
						1987.71159	105.4353			1987.71159	51.0277
						1989.74609	106.6064			1989.74609	51.4764
						1991.7806	107.7181			1991.7806	51.9286
						1993.8151	108.7692			1993.8151	52.3824
						1995.84961	109.7594			1995.84961	52.836
						1997.88411	110.6892			1997.88411	53.2879
						1999.91862	111.5596			1999.91862	53.7367
						2001.95313	112.3725			2001.95313	54.1814
						2003.98763	113.1302			2003.98763	54.6211
						2006.02214	113.8359			2006.02214	55.0552
						2008.05664	114.4929			2008.05664	55.4833
						2010.09115	115.1053			2010.09115	55.9052
						2012.12565	115.6774			2012.12565	56.3208
						2014.16016	116.2138			2014.16016	56.7299
						2016.19466	116.7192			2016.19466	57.1329
						2018.22917	117.1982			2018.22917	57.5301
						2020.26367	117.6555			2020.26367	57.922
						2022.29818	118.0953			2022.29818	58.3093
						2024.33268	118.5216			2024.33268	58.6926
						2026.36719	118.9381			2026.36719	59.0727
						2028.40169	119.348			2028.40169	59.4502
						2030.4362	119.7538			2030.4362	59.8255
						2032.4707	120.1578			2032.4707	60.1994
						2034.50521	120.5614			2034.50521	60.5724
						2036.53971	120.9652			2036.53971	60.9451
						2038.57422	121.3692			2038.57422	61.3179
						2040.60872	121.7726			2040.60872	61.6912
						2042.64323	122.1737			2042.64323	62.0655
						2044.67773	122.57			2044.67773	62.4409
						2046.71224	122.9583			2046.71224	62.8176
						2048.74674	123.335			2048.74674	63.1953
						2050.78125	123.6955			2050.78125	63.5741
						2052.81576	124.0349			2052.81576	63.9534
						2054.85026	124.3478			2054.85026	64.3329
						2056.88477	124.6283			2056.88477	64.712
						2058.91927	124.8704			2058.91927	65.0899
						2060.95378	125.0677			2060.95378	65.4658
						2062.98828	125.2141			2062.98828	65.839
						2065.02279	125.3031			2065.02279	66.2083
						2067.05729	125.3287			2067.05729	66.5728
						2069.0918	125.2849			2069.0918	66.9313
						2071.1263	125.1662			2071.1263	67.2829
						2073.16081	124.9675			2073.16081	67.6264
						2075.19531	124.6843			2075.19531	67.9609
						2077.22982	124.3128			2077.22982	68.2852
						2079.26432	123.8499			2079.26432	68.5986
						2081.29883	123.2932			2081.29883	68.9
						2083.33333	122.6414			2083.33333	69.1886
						2085.36784	121.894			2085.36784	69.4636
						2087.40234	121.0514			2087.40234	69.7243
						2089.43685	120.1149			2089.43685	69.9703
						2091.47135	119.0869			2091.47135	70.2012
						2093.50586	117.9705			2093.50586	70.4167
						2095.54036	116.7696			2095.54036	70.6167
						2097.57487	115.4891			2097.57487	70.8012
						2099.60938	114.1344			2099.60938	70.9702
						2101.64388	112.7117			2101.64388	71.124
						2103.67839	111.228			2103.67839	71.2629
						2105.71289	109.6905			2105.71289	71.3874
						2107.7474	108.1071			2107.7474	71.4982
						2109.7819	106.4858			2109.7819	71.5958
						2111.81641	104.835			2111.81641	71.681
						2113.85091	103.1628			2113.85091	71.7544
						2115.88542	101.4775			2115.88542	71.8167
						2117.91992	99.7871			2117.91992	71.8685
						2119.95443	98.0994			2119.95443	71.9106
						2121.98893	96.4217			2121.98893	71.9437
						2124.02344	94.7609			2124.02344	71.9684
						2126.05794	93.1234			2126.05794	71.9854
						2128.09245	91.5148			2128.09245	71.995
						2130.12695	89.94			2130.12695	71.9977
						2132.16146	88.4031			2132.16146	71.9937
						2134.19596	86.9075			2134.19596	71.9832
						2136.23047	85.4558			2136.23047	71.9662
						2138.26497	84.0497			2138.26497	71.9426
						2140.29948	82.6903			2140.29948	71.9122
						2142.33398	81.3776			2142.33398	71.8747
						2144.36849	80.111			2144.36849	71.8294
						2146.40299	78.8888			2146.40299	71.7758
						2148.4375	77.7087			2148.4375	71.7129
						2150.47201	76.5678			2150.47201	71.64
						2152.50651	75.4625			2152.50651	71.5561
						2154.54102	74.3888			2154.54102	71.4601
						2156.57552	73.3422			2156.57552	71.3509
						2158.61003	72.3179			2158.61003	71.2273
						2160.64453	71.3107			2160.64453	71.0882
						2162.67904	70.3155			2162.67904	70.9325
						2164.71354	69.3267			2164.71354	70.7592
						2166.74805	68.3392			2166.74805	70.5671
						2168.78255	67.3475			2168.78255	70.3554
						2170.81706	66.3468			2170.81706	70.1232
						2172.85156	65.3321			2172.85156	69.8697
						2174.88607	64.2989			2174.88607	69.5944
						2176.92057	63.2434			2176.92057	69.2971
						2178.95508	62.162			2178.95508	68.9776
						2180.98958	61.0519			2180.98958	68.6361
						2183.02409	59.911			2183.02409	68.2728
						2185.05859	58.7379			2185.05859	67.8884
						2187.0931	57.5317			2187.0931	67.4836
						2189.1276	56.2924			2189.1276	67.0596
						2191.16211	55.0205			2191.16211	66.6178
						2193.19661	53.7171			2193.19661	66.1597
						2195.23112	52.3841			2195.23112	65.6872
						2197.26562	51.024			2197.26562	65.2025
						2199.30013	49.64			2199.30013	64.708
						2201.33464	48.2357			2201.33464	64.2062
						2203.36914	46.8151			2203.36914	63.7001
						2205.40365	45.383			2205.40365	63.1927
						2207.43815	43.9441			2207.43815	62.6872
						2209.47266	42.5037			2209.47266	62.1869
						2211.50716	41.0672			2211.50716	61.6953
						2213.54167	39.6403			2213.54167	61.2159
						2215.57617	38.2285			2215.57617	60.7523
						2217.61068	36.8376			2217.61068	60.3081
						2219.64518	35.4732			2219.64518	59.887
						2221.67969	34.1409			2221.67969	59.4927
						2223.71419	32.8461			2223.71419	59.1288
						2225.7487	31.5937			2225.7487	58.7989
						2227.7832	30.3887			2227.7832	58.5064
						2229.81771	29.2354			2229.81771	58.2547
						2231.85221	28.1379			2231.85221	58.047
						2233.88672	27.0999			2233.88672	57.8863
						2235.92122	26.1245			2235.92122	57.7757
						2237.95573	25.2145			2237.95573	57.7177
						2239.99023	24.3723			2239.99023	57.7152
						2242.02474	23.5996			2242.02474	57.7703
						2244.05924	22.8979			2244.05924	57.8853
						2246.09375	22.268			2246.09375	58.062
						2248.12826	21.7106			2248.12826	58.3023
						2250.16276	21.2257			2250.16276	58.6076
						2252.19727	20.813			2252.19727	58.9793
						2254.23177	20.472			2254.23177	59.4184
						2256.26628	20.2018			2256.26628	59.9258
						2258.30078	20.0011			2258.30078	60.5022
						2260.33529	19.8684			2260.33529	61.1479
						2262.36979	19.802			2262.36979	61.8631
						2264.4043	19.8			2264.4043	62.6477
						2266.4388	19.8605			2266.4388	63.5014
						2268.47331	19.9814			2268.47331	64.4236
						2270.50781	20.1605			2270.50781	65.4133
						2272.54232	20.3954			2272.54232	66.4694
						2274.57682	20.6838			2274.57682	67.5905
						2276.61133	21.0232			2276.61133	68.7749
						2278.64583	21.411			2278.64583	70.0208
						2280.68034	21.8445			2280.68034	71.3257
						2282.71484	22.321			2282.71484	72.6872
						2284.74935	22.8375			2284.74935	74.1023
						2286.78385	23.3912			2286.78385	75.5677
						2288.81836	23.979			2288.81836	77.08
						2290.85286	24.5977			2290.85286	78.6351
						2292.88737	25.244			2292.88737	80.2291
						2294.92188	25.9146			2294.92188	81.8574
						2296.95638	26.6059			2296.95638	83.5151
						2298.99089	27.3144			2298.99089	85.1972
						2301.02539	28.0361			2301.02539	86.8982
						2303.0599	28.7673			2303.0599	88.6126
						2305.0944	29.5039			2305.0944	90.3344
						2307.12891	30.2418			2307.12891	92.0576
						2309.16341	30.9766			2309.16341	93.7761
						2311.19792	31.704			2311.19792	95.4833
						2313.23242	32.4194			2313.23242	97.1729
						2315.26693	33.1184			2315.26693	98.8382
						2317.30143	33.7961			2317.30143	100.4729
						2319.33594	34.4481			2319.33594	102.0705
						2321.37044	35.0696			2321.37044	103.6247
						2323.40495	35.6563			2323.40495	105.1294
						2325.43945	36.2038			2325.43945	106.5787
						2327.47396	36.7078			2327.47396	107.9672
						2329.50846	37.1646			2329.50846	109.2898
						2331.54297	37.5706			2331.54297	110.5416
						2333.57747	37.9225			2333.57747	111.7183
						2335.61198	38.2175			2335.61198	112.816
						2337.64648	38.4533			2337.64648	113.8317
						2339.68099	38.6279			2339.68099	114.7628
						2341.71549	38.7399			2341.71549	115.6072
						2343.75	38.7886			2343.75	116.3638
						2345.78451	38.7737			2345.78451	117.032
						2347.81901	38.6958			2347.81901	117.6117
						2349.85352	38.5558			2349.85352	118.1039
						2351.88802	38.3555			2351.88802	118.5099
						2353.92253	38.0972			2353.92253	118.832
						2355.95703	37.7839			2355.95703	119.0731
						2357.99154	37.4189			2357.99154	119.2366
						2360.02604	37.0064			2360.02604	119.3267
						2362.06055	36.5509			2362.06055	119.348
						2364.09505	36.0573			2364.09505	119.3057
						2366.12956	35.5311			2366.12956	119.2055
						2368.16406	34.978			2368.16406	119.0532
						2370.19857	34.4042			2370.19857	118.8551
						2372.23307	33.816			2372.23307	118.6177
						2374.26758	33.2199			2374.26758	118.3473
						2376.30208	32.6226			2376.30208	118.0506
						2378.33659	32.0309			2378.33659	117.7342
						2380.37109	31.4513			2380.37109	117.4045
						2382.4056	30.8903			2382.4056	117.0676
						2384.4401	30.3544			2384.4401	116.7295
						2386.47461	29.8494			2386.47461	116.3957
						2388.50911	29.3812			2388.50911	116.0715
						2390.54362	28.955			2390.54362	115.7615
						2392.57812	28.5757			2392.57812	115.4699
						2394.61263	28.2476			2394.61263	115.2004
						2396.64714	27.9744			2396.64714	114.9558
						2398.68164	27.7594			2398.68164	114.7385
						2400.71615	27.6052			2400.71615	114.5501
						2402.75065	27.514			2402.75065	114.3917
						2404.78516	27.4874			2404.78516	114.2635
						2406.81966	27.5262			2406.81966	114.1651
						2408.85417	27.6308			2408.85417	114.0956
						2410.88867	27.8009			2410.88867	114.0534
						2412.92318	28.0358			2412.92318	114.0364
						2414.95768	28.3338			2414.95768	114.0418
						2416.99219	28.693			2416.99219	114.0664
						2419.02669	29.1111			2419.02669	114.1067
						2421.0612	29.5852			2421.0612	114.1589
						2423.0957	30.1121			2423.0957	114.2188
						2425.13021	30.6884			2425.13021	114.2822
						2427.16471	31.3105			2427.16471	114.3447
						2429.19922	31.9743			2429.19922	114.4017
						2431.23372	32.6757			2431.23372	114.4486
						2433.26823	33.4104			2433.26823	114.4812
						2435.30273	34.1739			2435.30273	114.4952
						2437.33724	34.9617			2437.33724	114.4865
						2439.37174	35.7695			2439.37174	114.4516
						2441.40625	36.5927			2441.40625	114.3872
						2443.44076	37.4272			2443.44076	114.2903
						2445.47526	38.2689			2445.47526	114.1585
						2447.50977	39.1135			2447.50977	113.99
						2449.54427	39.9572			2449.54427	113.7833
						2451.57878	40.7964			2451.57878	113.5376
						2453.61328	41.6275			2453.61328	113.2524
						2455.64779	42.4475			2455.64779	112.928
						2457.68229	43.2534			2457.68229	112.5653
						2459.7168	44.0427			2459.7168	112.1654
						2461.7513	44.8129			2461.7513	111.7302
						2463.78581	45.5619			2463.78581	111.262
						2465.82031	46.2877			2465.82031	110.7637
						2467.85482	46.9884			2467.85482	110.2385
						2469.88932	47.6626			2469.88932	109.6903
						2471.92383	48.3089			2471.92383	109.123
						2473.95833	48.9263			2473.95833	108.541
						2475.99284	49.5141			2475.99284	107.9486
						2478.02734	50.0715			2478.02734	107.3508
						2480.06185	50.5981			2480.06185	106.7523
						2482.09635	51.0936			2482.09635	106.1583
						2484.13086	51.558			2484.13086	105.5735
						2486.16536	51.9913			2486.16536	105.0029
						2488.19987	52.3935			2488.19987	104.451
						2490.23438	52.7649			2490.23438	103.9226
						2492.26888	53.1055			2492.26888	103.4219
						2494.30339	53.4155			2494.30339	102.9534
						2496.33789	53.6948			2496.33789	102.5209
						2498.3724	53.9439			2498.3724	102.128
						2500.4069	54.1628			2500.4069	101.7782
						2502.44141	54.3521			2502.44141	101.4743
						2504.47591	54.5119			2504.47591	101.2187
						2506.51042	54.6425			2506.51042	101.0136
						2508.54492	54.744			2508.54492	100.8605
						2510.57943	54.8166			2510.57943	100.7607
						2512.61393	54.8602			2512.61393	100.715
						2514.64844	54.8748			2514.64844	100.7235
						2516.68294	54.8606			2516.68294	100.7861
						2518.71745	54.8174			2518.71745	100.9022
						2520.75195	54.7453			2520.75195	101.0707
						2522.78646	54.6442			2522.78646	101.2905
						2524.82096	54.5142			2524.82096	101.5598
						2526.85547	54.3554			2526.85547	101.8766
						2528.88997	54.1679			2528.88997	102.2384
						2530.92448	53.9518			2530.92448	102.6425
						2532.95898	53.7075			2532.95898	103.0857
						2534.99349	53.4353			2534.99349	103.5648
						2537.02799	53.1354			2537.02799	104.0763
						2539.0625	52.8085			2539.0625	104.6167
						2541.09701	52.4551			2541.09701	105.1822
						2543.13151	52.0761			2543.13151	105.7691
						2545.16602	51.6725			2545.16602	106.3732
						2547.20052	51.2454			2547.20052	106.9906
						2549.23503	50.7961			2549.23503	107.6172
						2551.26953	50.326			2551.26953	108.2489
						2553.30404	49.8368			2553.30404	108.8814
						2555.33854	49.3303			2555.33854	109.5107
						2557.37305	48.8085			2557.37305	110.1326
						2559.40755	48.2738			2559.40755	110.743
						2561.44206	47.7284			2561.44206	111.3381
						2563.47656	47.1751			2563.47656	111.9142
						2565.51107	46.6165			2565.51107	112.4677
						2567.54557	46.0557			2567.54557	112.9954
						2569.58008	45.4955			2569.58008	113.4939
						2571.61458	44.9394			2571.61458	113.9602
						2573.64909	44.3905			2573.64909	114.3917
						2575.68359	43.8524			2575.68359	114.7857
						2577.7181	43.3286			2577.7181	115.1398
						2579.7526	42.8224			2579.7526	115.452
						2581.78711	42.3376			2581.78711	115.7204
						2583.82161	41.8778			2583.82161	115.9434
						2585.85612	41.4465			2585.85612	116.1199
						2587.89062	41.0474			2587.89062	116.2486
						2589.92513	40.6842			2589.92513	116.329
						2591.95964	40.3604			2591.95964	116.3605
						2593.99414	40.0792			2593.99414	116.3432
						2596.02865	39.844			2596.02865	116.277
						2598.06315	39.6579			2598.06315	116.1625
						2600.09766	39.5238			2600.09766	116.0003
						2602.13216	39.4445			2602.13216	115.7912
						2604.16667	39.4225			2604.16667	115.5364
						2606.20117	39.4602			2606.20117	115.2372
						2608.23568	39.5594			2608.23568	114.8952
						2610.27018	39.722			2610.27018	114.5121
						2612.30469	39.9492			2612.30469	114.0898
						2614.33919	40.2421			2614.33919	113.6303
						2616.3737	40.6013			2616.3737	113.1359
						2618.4082	41.0272			2618.4082	112.6088
						2620.44271	41.5199			2620.44271	112.0514
						2622.47721	42.0788			2622.47721	111.4661
						2624.51172	42.7033			2624.51172	110.8554
						2626.54622	43.3921			2626.54622	110.2216
						2628.58073	44.1435			2628.58073	109.5669
						2630.61523	44.9553			2630.61523	108.8937
						2632.64974	45.8251			2632.64974	108.2043
						2634.68424	46.7499			2634.68424	107.5007
						2636.71875	47.7264			2636.71875	106.7849
						2638.75326	48.751			2638.75326	106.0586
						2640.78776	49.8196			2640.78776	105.3234
						2642.82227	50.9279			2642.82227	104.5807
						2644.85677	52.0711			2644.85677	103.8319
						2646.89128	53.2443			2646.89128	103.0781
						2648.92578	54.4421			2648.92578	102.3202
						2650.96029	55.6592			2650.96029	101.5589
						2652.99479	56.8899			2652.99479	100.7946
						2655.0293	58.1283			2655.0293	100.0276
						2657.0638	59.3687			2657.0638	99.2579
						2659.09831	60.6051			2659.09831	98.4854
						2661.13281	61.8316			2661.13281	97.7097
						2663.16732	63.0426			2663.16732	96.9304
						2665.20182	64.2323			2665.20182	96.1468
						2667.23633	65.3954			2667.23633	95.3582
						2669.27083	66.5268			2669.27083	94.5637
						2671.30534	67.6217			2671.30534	93.7624
						2673.33984	68.6757			2673.33984	92.9532
						2675.37435	69.685			2675.37435	92.1351
						2677.40885	70.6463			2677.40885	91.3069
						2679.44336	71.5568			2679.44336	90.4677
						2681.47786	72.4144			2681.47786	89.6163
						2683.51237	73.2176			2683.51237	88.7519
						2685.54688	73.9655			2685.54688	87.8735
						2687.58138	74.6579			2687.58138	86.9804
						2689.61589	75.2952			2689.61589	86.0719
						2691.65039	75.8788			2691.65039	85.1476
						2693.6849	76.4106			2693.6849	84.2072
						2695.7194	76.8933			2695.7194	83.2507
						2697.75391	77.3301			2697.75391	82.2782
						2699.78841	77.7249			2699.78841	81.29
						2701.82292	78.0823			2701.82292	80.2867
						2703.85742	78.4073			2703.85742	79.2689
						2705.89193	78.7054			2705.89193	78.2377
						2707.92643	78.9826			2707.92643	77.1943
						2709.96094	79.245			2709.96094	76.1401
						2711.99544	79.4991			2711.99544	75.0768
						2714.02995	79.7516			2714.02995	74.0061
						2716.06445	80.009			2716.06445	72.9302
						2718.09896	80.2779			2718.09896	71.8511
						2720.13346	80.565			2720.13346	70.771
						2722.16797	80.8766			2722.16797	69.6924
						2724.20247	81.2188			2724.20247	68.6177
						2726.23698	81.5972			2726.23698	67.5492
						2728.27148	82.0171			2728.27148	66.4895
						2730.30599	82.4832			2730.30599	65.441
						2732.34049	82.9997			2732.34049	64.4059
						2734.375	83.5702			2734.375	63.3867
						2736.40951	84.1974			2736.40951	62.3855
						2738.44401	84.8837			2738.44401	61.4045
						2740.47852	85.6305			2740.47852	60.4455
						2742.51302	86.4387			2742.51302	59.5105
						2744.54753	87.3084			2744.54753	58.6008
						2746.58203	88.2393			2746.58203	57.7177
						2748.61654	89.2301			2748.61654	56.8623
						2750.65104	90.2789			2750.65104	56.0353
						2752.68555	91.3833			2752.68555	55.2373
						2754.72005	92.5403			2754.72005	54.4686
						2756.75456	93.7465			2756.75456	53.7291
						2758.78906	94.9979			2758.78906	53.0187
						2760.82357	96.2901			2760.82357	52.337
						2762.85807	97.6185			2762.85807	51.6833
						2764.89258	98.978			2764.89258	51.0569
						2766.92708	100.3634			2766.92708	50.4565
						2768.96159	101.7692			2768.96159	49.8811
						2770.99609	103.1897			2770.99609	49.3293
						2773.0306	104.6191			2773.0306	48.7996
						2775.0651	106.0517			2775.0651	48.2904
						2777.09961	107.4816			2777.09961	47.8001
						2779.13411	108.9031			2779.13411	47.3269
						2781.16862	110.3102			2781.16862	46.869
						2783.20312	111.6974			2783.20312	46.4249
						2785.23763	113.0591			2785.23763	45.9928
						2787.27214	114.3898			2787.27214	45.5712
						2789.30664	115.6842			2789.30664	45.1584
						2791.34115	116.9371			2791.34115	44.7533
						2793.37565	118.1436			2793.37565	44.3544
						2795.41016	119.2988			2795.41016	43.9607
						2797.44466	120.3983			2797.44466	43.5714
						2799.47917	121.4378			2799.47917	43.1856
						2801.51367	122.4133			2801.51367	42.8025
						2803.54818	123.3211			2803.54818	42.4216
						2805.58268	124.1579			2805.58268	42.0422
						2807.61719	124.9206			2807.61719	41.664
						2809.65169	125.6065			2809.65169	41.2869
						2811.6862	126.2133			2811.6862	40.9107
						2813.7207	126.7394			2813.7207	40.5355
						2815.75521	127.1834			2815.75521	40.1616
						2817.78971	127.5447			2817.78971	39.7891
						2819.82422	127.8233			2819.82422	39.4183
						2821.85872	128.0197			2821.85872	39.0497
						2823.89323	128.1352			2823.89323	38.6834
						2825.92773	128.1715			2825.92773	38.3201
						2827.96224	128.1314			2827.96224	37.9603
						2829.99674	128.0178			2829.99674	37.6046
						2832.03125	127.8349			2832.03125	37.2535
						2834.06576	127.5871			2834.06576	36.9075
						2836.10026	127.2798			2836.10026	36.5669
						2838.13477	126.9191			2838.13477	36.2324
						2840.16927	126.5117			2840.16927	35.9044
						2842.20378	126.0648			2842.20378	35.5836
						2844.23828	125.5862			2844.23828	35.2704
						2846.27279	125.0838			2846.27279	34.9653
						2848.30729	124.5661			2848.30729	34.6686
						2850.3418	124.0417			2850.3418	34.3808
						2852.3763	123.5195			2852.3763	34.1023
						2854.41081	123.0084			2854.41081	33.8337
						2856.44531	122.517			2856.44531	33.5756
						2858.47982	122.054			2858.47982	33.3285
						2860.51432	121.6278			2860.51432	33.0932
						2862.54883	121.2463			2862.54883	32.8704
						2864.58333	120.9172			2864.58333	32.6609
						2866.61784	120.6473			2866.61784	32.4658
						2868.65234	120.4428			2868.65234	32.286
						2870.68685	120.309			2870.68685	32.1227
						2872.72135	120.2504			2872.72135	31.977
						2874.75586	120.2707			2874.75586	31.8498
						2876.79036	120.3726			2876.79036	31.7426
						2878.82487	120.5579			2878.82487	31.6565
						2880.85938	120.8273			2880.85938	31.593
						2882.89388	121.1808			2882.89388	31.5536
						2884.92839	121.6172			2884.92839	31.5397
						2886.96289	122.1345			2886.96289	31.5528
						2888.9974	122.7298			2888.9974	31.5947
						2891.0319	123.3993			2891.0319	31.6669
						2893.06641	124.1383			2893.06641	31.7711
						2895.10091	124.9417			2895.10091	31.909
						2897.13542	125.8036			2897.13542	32.0821
						2899.16992	126.7174			2899.16992	32.2919
						2901.20443	127.6765			2901.20443	32.5398
						2903.23893	128.6734			2903.23893	32.827
						2905.27344	129.7007			2905.27344	33.1548
						2907.30794	130.7508			2907.30794	33.5243
						2909.34245	131.816			2909.34245	33.9364
						2911.37695	132.8886			2911.37695	34.3919
						2913.41146	133.9611			2913.41146	34.8915
						2915.44596	135.0262			2915.44596	35.4357
						2917.48047	136.0767			2917.48047	36.0247
						2919.51497	137.1059			2919.51497	36.6586
						2921.54948	138.1073			2921.54948	37.3371
						2923.58398	139.0746			2923.58398	38.0598
						2925.61849	140.0023			2925.61849	38.826
						2927.65299	140.8849			2927.65299	39.6349
						2929.6875	141.7175			2929.6875	40.4852
						2931.72201	142.4956			2931.72201	41.3756
						2933.75651	143.2147			2933.75651	42.3045
						2935.79102	143.871			2935.79102	43.2699
						2937.82552	144.461			2937.82552	44.27
						2939.86003	144.9815			2939.86003	45.3022
						2941.89453	145.4295			2941.89453	46.3641
						2943.92904	145.8024			2943.92904	47.4528
						2945.96354	146.0976			2945.96354	48.5655
						2947.99805	146.3127			2947.99805	49.6989
						2950.03255	146.4457			2950.03255	50.8497
						2952.06706	146.4946			2952.06706	52.0145
						2954.10156	146.4577			2954.10156	53.1895
						2956.13607	146.3334			2956.13607	54.3709
						2958.17057	146.1203			2958.17057	55.5546
						2960.20508	145.8169			2960.20508	56.7366
						2962.23958	145.4222			2962.23958	57.9126
						2964.27409	144.9351			2964.27409	59.0786
						2966.30859	144.3546			2966.30859	60.2301
						2968.3431	143.6804			2968.3431	61.3629
						2970.3776	142.9122			2970.3776	62.4727
						2972.41211	142.05			2972.41211	63.5552
						2974.44661	141.0941			2974.44661	64.606
						2976.48112	140.045			2976.48112	65.6211
						2978.51562	138.9038			2978.51562	66.5962
						2980.55013	137.6718			2980.55013	67.5273
						2982.58464	136.3506			2982.58464	68.4106
						2984.61914	134.9425			2984.61914	69.2424
						2986.65365	133.4499			2986.65365	70.0191
						2988.68815	131.876			2988.68815	70.7376
						2990.72266	130.224			2990.72266	71.3947
						2992.75716	128.4978			2992.75716	71.9877
						2994.79167	126.7017			2994.79167	72.514
						2996.82617	124.8404			2996.82617	72.9714
						2998.86068	122.9189			2998.86068	73.3581
						3000.89518	120.9427			3000.89518	73.6724
						3002.92969	118.9174			3002.92969	73.9131
						3004.96419	116.8489			3004.96419	74.0792
						3006.9987	114.7434			3006.9987	74.1703
						3009.0332	112.6072			3009.0332	74.1862
						3011.06771	110.4467			3011.06771	74.1272
						3013.10221	108.2683			3013.10221	73.9938
						3015.13672	106.0784			3015.13672	73.7871
						3017.17122	103.8835			3017.17122	73.5084
						3019.20573	101.6897			3019.20573	73.1593
						3021.24023	99.5031			3021.24023	72.7419
						3023.27474	97.3294			3023.27474	72.2584
						3025.30924	95.1741			3025.30924	71.7115
						3027.34375	93.0425			3027.34375	71.1039
						3029.37826	90.9395			3029.37826	70.4389
						3031.41276	88.8697			3031.41276	69.7196
						3033.44727	86.8373			3033.44727	68.9497
						3035.48177	84.846			3035.48177	68.1327
						3037.51628	82.8992			3037.51628	67.2725
						3039.55078	80.9998			3039.55078	66.3729
						3041.58529	79.1503			3041.58529	65.4378
						3043.61979	77.3527			3043.61979	64.4711
						3045.6543	75.6087			3045.6543	63.4765
						3047.6888	73.9198			3047.6888	62.4579
						3049.72331	72.2869			3049.72331	61.4188
						3051.75781	70.7108			3051.75781	60.3627
						3053.79232	69.192			3053.79232	59.293
						3055.82682	67.7308			3055.82682	58.2127
						3057.86133	66.3271			3057.86133	57.125
						3059.89583	64.9811			3059.89583	56.0327
						3061.93034	63.6925			3061.93034	54.9383
						3063.96484	62.4609			3063.96484	53.8441
						3065.99935	61.2861			3065.99935	52.7522
						3068.03385	60.1675			3068.03385	51.6644
						3070.06836	59.105			3070.06836	50.5823
						3072.10286	58.0982			3072.10286	49.5073
						3074.13737	57.1472			3074.13737	48.4403
						3076.17188	56.252			3076.17188	47.3824
						3078.20638	55.4126			3078.20638	46.3343
						3080.24089	54.6296			3080.24089	45.2964
						3082.27539	53.9033			3082.27539	44.2692
						3084.3099	53.2345			3084.3099	43.2531
						3086.3444	52.6239			3086.3444	42.2482
						3088.37891	52.0726			3088.37891	41.2545
						3090.41341	51.5817			3090.41341	40.2722
						3092.44792	51.1526			3092.44792	39.3014
						3094.48242	50.787			3094.48242	38.3419
						3096.51693	50.4864			3096.51693	37.394
						3098.55143	50.2527			3098.55143	36.4577
						3100.58594	50.0878			3100.58594	35.5332
						3102.62044	49.9939			3102.62044	34.6206
						3104.65495	49.9729			3104.65495	33.7202
						3106.68945	50.027			3106.68945	32.8325
						3108.72396	50.1583			3108.72396	31.9578
						3110.75846	50.3687			3110.75846	31.0968
						3112.79297	50.6602			3112.79297	30.2502
						3114.82747	51.0346			3114.82747	29.4188
						3116.86198	51.4938			3116.86198	28.6035
						3118.89648	52.0392			3118.89648	27.8052
						3120.93099	52.6724			3120.93099	27.025
						3122.96549	53.3942			3122.96549	26.2639
						3125	54.2054			3125	25.5229
						3127.03451	55.1067			3127.03451	24.8031
						3129.06901	56.0981			3129.06901	24.1056
						3131.10352	57.1794			3131.10352	23.4314
						3133.13802	58.3503			3133.13802	22.7817
						3135.17253	59.6095			3135.17253	22.1573
						3137.20703	60.9559			3137.20703	21.559
						3139.24154	62.3875			3139.24154	20.9874
						3141.27604	63.9021			3141.27604	20.4429
						3143.31055	65.4969			3143.31055	19.926
						3145.34505	67.1688			3145.34505	19.4369
						3147.37956	68.9141			3147.37956	18.9755
						3149.41406	70.7288			3149.41406	18.5418
						3151.44857	72.6085			3151.44857	18.1352
						3153.48307	74.5485			3153.48307	17.7552
						3155.51758	76.5434			3155.51758	17.401
						3157.55208	78.588			3157.55208	17.0717
						3159.58659	80.6764			3159.58659	16.766
						3161.62109	82.8023			3161.62109	16.4827
						3163.6556	84.9595			3163.6556	16.2201
						3165.6901	87.1412			3165.6901	15.9767
						3167.72461	89.3405			3167.72461	15.7505
						3169.75911	91.5507			3169.75911	15.5395
						3171.79362	93.7648			3171.79362	15.3418
						3173.82813	95.9757			3173.82813	15.1553
						3175.86263	98.1766			3175.86263	14.9778
						3177.89714	100.3605			3177.89714	14.8073
						3179.93164	102.5206			3179.93164	14.6414
						3181.96615	104.6505			3181.96615	14.4781
						3184.00065	106.7437			3184.00065	14.3151
						3186.03516	108.7939			3186.03516	14.1506
						3188.06966	110.7953			3188.06966	13.9826
						3190.10417	112.7422			3190.10417	13.8092
						3192.13867	114.6293			3192.13867	13.6289
						3194.17318	116.4515			3194.17318	13.4401
						3196.20768	118.2042			3196.20768	13.2415
						3198.24219	119.883			3198.24219	13.0319
						3200.27669	121.4842			3200.27669	12.8103
						3202.3112	123.0042			3202.3112	12.5758
						3204.3457	124.44			3204.3457	12.3277
						3206.38021	125.7888			3206.38021	12.0654
						3208.41471	127.0481			3208.41471	11.7887
						3210.44922	128.2163			3210.44922	11.4975
						3212.48372	129.2919			3212.48372	11.1918
						3214.51823	130.274			3214.51823	10.8719
						3216.55273	131.1623			3216.55273	10.5382
						3218.58724	131.9565			3218.58724	10.1912
						3220.62174	132.6568			3220.62174	9.8314
						3222.65625	133.2638			3222.65625	9.4597
						3224.69076	133.7784			3224.69076	9.0768
						3226.72526	134.2018			3226.72526	8.6836
						3228.75977	134.5355			3228.75977	8.2812
						3230.79427	134.7816			3230.79427	7.8705
						3232.82878	134.9423			3232.82878	7.4528
						3234.86328	135.0198			3234.86328	7.0293
						3236.89779	135.0171			3236.89779	6.6009
						3238.93229	134.937			3238.93229	6.1688
						3240.9668	134.7829			3240.9668	5.7342
						3243.0013	134.5584			3243.0013	5.298
						3245.03581	134.2672			3245.03581	4.8614
						3247.07031	133.9135			3247.07031	4.4255
						3249.10482	133.5015			3249.10482	3.9911
						3251.13932	133.0355			3251.13932	3.5593
						3253.17383	132.5199			3253.17383	3.1309
						3255.20833	131.9591			3255.20833	2.7069
						3257.24284	131.3576			3257.24284	2.288
						3259.27734	130.7201			3259.27734	1.8749
						3261.31185	130.0514			3261.31185	1.4683
						3263.34635	129.3561			3263.34635	1.0688
						3265.38086	128.6391			3265.38086	0.677
						3267.41536	127.905			3267.41536	0.2934
						3269.44987	127.1586			3269.44987	-0.0815
						3271.48438	126.4045			3271.48438	-0.4474
						3273.51888	125.6473			3273.51888	-0.804
						3275.55339	124.8916			3275.55339	-1.151
						3277.58789	124.1414			3277.58789	-1.4882
						3279.6224	123.4007			3279.6224	-1.8154
						3281.6569	122.6733			3281.6569	-2.1326
						3283.69141	121.9627			3283.69141	-2.4397
						3285.72591	121.2721			3285.72591	-2.7366
						3287.76042	120.6045			3287.76042	-3.0236
						3289.79492	119.9628			3289.79492	-3.3005
						3291.82943	119.3493			3291.82943	-3.5676
						3293.86393	118.7661			3293.86393	-3.825
						3295.89844	118.215			3295.89844	-4.073
						3297.93294	117.6975			3297.93294	-4.3117
						3299.96745	117.2149			3299.96745	-4.5416
						3302.00195	116.7679			3302.00195	-4.7628
						3304.03646	116.3569			3304.03646	-4.9758
						3306.07096	115.982			3306.07096	-5.181
						3308.10547	115.6431			3308.10547	-5.3787
						3310.13997	115.3396			3310.13997	-5.5693
						3312.17448	115.0706			3312.17448	-5.7533
						3314.20898	114.8352			3314.20898	-5.931
						3316.24349	114.6317			3316.24349	-6.1028
						3318.27799	114.4583			3318.27799	-6.2692
						3320.3125	114.313			3320.3125	-6.4306
						3322.34701	114.1933			3322.34701	-6.5874
						3324.38151	114.0967			3324.38151	-6.74
						3326.41602	114.0207			3326.41602	-6.8888
						3328.45052	113.9625			3328.45052	-7.0342
						3330.48503	113.919			3330.48503	-7.1764
						3332.51953	113.8875			3332.51953	-7.3159
						3334.55404	113.8646			3334.55404	-7.4528
						3336.58854	113.8473			3336.58854	-7.5874
						3338.62305	113.8324			3338.62305	-7.7197
						3340.65755	113.8166			3340.65755	-7.8501
						3342.69206	113.797			3342.69206	-7.9785
						3344.72656	113.7705			3344.72656	-8.105
						3346.76107	113.7345			3346.76107	-8.2298
						3348.79557	113.6861			3348.79557	-8.3528
						3350.83008	113.6229			3350.83008	-8.4741
						3352.86458	113.5424			3352.86458	-8.5935
						3354.89909	113.4426			3354.89909	-8.7109
						3356.93359	113.3214			3356.93359	-8.8261
						3358.9681	113.1772			3358.9681	-8.939
						3361.0026	113.0086			3361.0026	-9.0493
						3363.03711	112.8146			3363.03711	-9.1568
						3365.07161	112.5943			3365.07161	-9.2613
						3367.10612	112.3473			3367.10612	-9.3625
						3369.14063	112.0732			3369.14063	-9.4604
						3371.17513	111.7722			3371.17513	-9.5546
						3373.20964	111.4444			3373.20964	-9.645
						3375.24414	111.0903			3375.24414	-9.7313
						3377.27865	110.7107			3377.27865	-9.8135
						3379.31315	110.3064			3379.31315	-9.8913
						3381.34766	109.8785			3381.34766	-9.9645
						3383.38216	109.4281			3383.38216	-10.0331
						3385.41667	108.9563			3385.41667	-10.0969
						3387.45117	108.4645			3387.45117	-10.1558
						3389.48568	107.954			3389.48568	-10.2099
						3391.52018	107.4265			3391.52018	-10.2592
						3393.55469	106.8833			3393.55469	-10.3038
						3395.58919	106.326			3395.58919	-10.3438
						3397.6237	105.7561			3397.6237	-10.3793
						3399.6582	105.1751			3399.6582	-10.4106
						3401.69271	104.5846			3401.69271	-10.4379
						3403.72721	103.9858			3403.72721	-10.4615
						3405.76172	103.3802			3405.76172	-10.4816
						3407.79622	102.769			3407.79622	-10.4987
						3409.83073	102.1535			3409.83073	-10.5132
						3411.86523	101.5348			3411.86523	-10.5253
						3413.89974	100.9143			3413.89974	-10.5356
						3415.93424	100.2931			3415.93424	-10.5445
						3417.96875	99.6725			3417.96875	-10.5524
						3420.00326	99.0539			3420.00326	-10.5599
						3422.03776	98.4387			3422.03776	-10.5673
						3424.07227	97.8284			3424.07227	-10.5751
						3426.10677	97.2245			3426.10677	-10.5838
						3428.14128	96.6285			3428.14128	-10.5939
						3430.17578	96.0419			3430.17578	-10.6059
						3432.21029	95.4662			3432.21029	-10.6201
						3434.24479	94.9032			3434.24479	-10.637
						3436.2793	94.3543			3436.2793	-10.6569
						3438.3138	93.8211			3438.3138	-10.6802
						3440.34831	93.3051			3440.34831	-10.7073
						3442.38281	92.8079			3442.38281	-10.7384
						3444.41732	92.331			3444.41732	-10.7738
						3446.45182	91.8761			3446.45182	-10.8138
						3448.48633	91.4445			3448.48633	-10.8586
						3450.52083	91.0376			3450.52083	-10.9082
						3452.55534	90.6566			3452.55534	-10.9629
						3454.58984	90.3026			3454.58984	-11.0228
						3456.62435	89.9765			3456.62435	-11.088
						3458.65885	89.6791			3458.65885	-11.1584
						3460.69336	89.4108			3460.69336	-11.2341
						3462.72786	89.1722			3462.72786	-11.3151
						3464.76237	88.9632			3464.76237	-11.4013
						3466.79688	88.7838			3466.79688	-11.4927
						3468.83138	88.6336			3468.83138	-11.5893
						3470.86589	88.5121			3470.86589	-11.6908
						3472.90039	88.4184			3472.90039	-11.7972
						3474.9349	88.3514			3474.9349	-11.9084
						3476.9694	88.3101			3476.9694	-12.0241
						3479.00391	88.2929			3479.00391	-12.1442
						3481.03841	88.2982			3481.03841	-12.2685
						3483.07292	88.3241			3483.07292	-12.3968
						3485.10742	88.3685			3485.10742	-12.5289
						3487.14193	88.4292			3487.14193	-12.6645
						3489.17643	88.504			3489.17643	-12.8034
						3491.21094	88.5905			3491.21094	-12.9455
						3493.24544	88.6866			3493.24544	-13.0902
						3495.27995	88.7898			3495.27995	-13.2375
						3497.31445	88.8979			3497.31445	-13.387
						3499.34896	89.0084			3499.34896	-13.5384
						3501.38346	89.1188			3501.38346	-13.6914
						3503.41797	89.2268			3503.41797	-13.8457
						3505.45247	89.3301			3505.45247	-14.0008
						3507.48698	89.4263			3507.48698	-14.1566
						3509.52148	89.5132			3509.52148	-14.3125
						3511.55599	89.5888			3511.55599	-14.4682
						3513.59049	89.651			3513.59049	-14.6233
						3515.625	89.6983			3515.625	-14.7773
						3517.65951	89.7288			3517.65951	-14.9299
						3519.69401	89.7413			3519.69401	-15.0806
						3521.72852	89.7341			3521.72852	-15.2289
						3523.76302	89.7062			3523.76302	-15.3745
						3525.79753	89.6564			3525.79753	-15.5168
						3527.83203	89.584			3527.83203	-15.6554
						3529.86654	89.4884			3529.86654	-15.7899
						3531.90104	89.3694			3531.90104	-15.9198
						3533.93555	89.227			3533.93555	-16.0446
						3535.97005	89.0612			3535.97005	-16.164
						3538.00456	88.8724			3538.00456	-16.2774
						3540.03906	88.6617			3540.03906	-16.3846
						3542.07357	88.43			3542.07357	-16.4852
						3544.10807	88.179			3544.10807	-16.5787
						3546.14258	87.9107			3546.14258	-16.665
						3548.17708	87.6274			3548.17708	-16.7436
						3550.21159	87.332			3550.21159	-16.8143
						3552.24609	87.0277			3552.24609	-16.8769
						3554.2806	86.7177			3554.2806	-16.9313
						3556.3151	86.4059			3556.3151	-16.9772
						3558.34961	86.0962			3558.34961	-17.0146
						3560.38411	85.7929			3560.38411	-17.0435
						3562.41862	85.5008			3562.41862	-17.0638
						3564.45313	85.225			3564.45313	-17.0755
						3566.48763	84.9708			3566.48763	-17.0788
						3568.52214	84.7438			3568.52214	-17.0738
						3570.55664	84.5492			3570.55664	-17.0606
						3572.59115	84.3925			3572.59115	-17.0394
						3574.62565	84.2786			3574.62565	-17.0104
						3576.66016	84.2129			3576.66016	-16.9741
						3578.69466	84.2003			3578.69466	-16.9305
						3580.72917	84.2455			3580.72917	-16.8801
						3582.76367	84.353			3582.76367	-16.8233
						3584.79818	84.5267			3584.79818	-16.7605
						3586.83268	84.7703			3586.83268	-16.692
						3588.86719	85.0871			3588.86719	-16.6183
						3590.90169	85.4798			3590.90169	-16.5398
						3592.9362	85.9505			3592.9362	-16.4569
						3594.9707	86.5007			3594.9707	-16.3702
						3597.00521	87.1311			3597.00521	-16.2801
						3599.03971	87.8416			3599.03971	-16.1869
						3601.07422	88.6316			3601.07422	-16.0912
						3603.10872	89.4998			3603.10872	-15.9934
						3605.14323	90.4439			3605.14323	-15.8939
						3607.17773	91.4613			3607.17773	-15.7931
						3609.21224	92.5483			3609.21224	-15.6914
						3611.24674	93.7008			3611.24674	-15.5893
						3613.28125	94.9141			3613.28125	-15.487
						3615.31576	96.1831			3615.31576	-15.3848
						3617.35026	97.5021			3617.35026	-15.2832
						3619.38477	98.8652			3619.38477	-15.1825
						3621.41927	100.2658			3621.41927	-15.0829
						3623.45378	101.697			3623.45378	-14.9846
						3625.48828	103.152			3625.48828	-14.888
						3627.52279	104.6238			3627.52279	-14.7933
						3629.55729	106.1055			3629.55729	-14.7007
						3631.5918	107.5902			3631.5918	-14.6104
						3633.6263	109.0711			3633.6263	-14.5226
						3635.66081	110.5415			3635.66081	-14.4374
						3637.69531	111.9951			3637.69531	-14.3551
						3639.72982	113.4255			3639.72982	-14.2757
						3641.76432	114.8272			3641.76432	-14.1994
						3643.79883	116.1949			3643.79883	-14.1263
						3645.83333	117.5237			3645.83333	-14.0565
						3647.86784	118.8093			3647.86784	-13.9902
						3649.90234	120.0475			3649.90234	-13.9275
						3651.93685	121.235			3651.93685	-13.8684
						3653.97135	122.3687			3653.97135	-13.8131
						3656.00586	123.446			3656.00586	-13.7616
						3658.04036	124.4649			3658.04036	-13.7139
						3660.07487	125.424			3660.07487	-13.6701
						3662.10938	126.3223			3662.10938	-13.6303
						3664.14388	127.1589			3664.14388	-13.5946
						3666.17839	127.9337			3666.17839	-13.5628
						3668.21289	128.6466			3668.21289	-13.5351
						3670.2474	129.2978			3670.2474	-13.5114
						3672.2819	129.8878			3672.2819	-13.4918
						3674.31641	130.4173			3674.31641	-13.4761
						3676.35091	130.887			3676.35091	-13.4644
						3678.38542	131.2976			3678.38542	-13.4567
						3680.41992	131.6502			3680.41992	-13.4527
						3682.45443	131.9455			3682.45443	-13.4525
						3684.48893	132.1845			3684.48893	-13.4558
						3686.52344	132.3677			3686.52344	-13.4627
						3688.55794	132.4959			3688.55794	-13.4729
						3690.59245	132.5696			3690.59245	-13.4863
						3692.62695	132.5889			3692.62695	-13.5026
						3694.66146	132.5541			3694.66146	-13.5218
						3696.69596	132.4651			3696.69596	-13.5436
						3698.73047	132.3215			3698.73047	-13.5678
						3700.76497	132.1227			3700.76497	-13.5941
						3702.79948	131.8679			3702.79948	-13.6224
						3704.83398	131.5562			3704.83398	-13.6523
						3706.86849	131.1865			3706.86849	-13.6837
						3708.90299	130.7577			3708.90299	-13.7162
						3710.9375	130.2686			3710.9375	-13.7497
						3712.97201	129.7178			3712.97201	-13.7837
						3715.00651	129.1041			3715.00651	-13.8181
						3717.04102	128.4265			3717.04102	-13.8526
						3719.07552	127.6839			3719.07552	-13.8869
						3721.11003	126.8753			3721.11003	-13.9208
						3723.14453	125.9999			3723.14453	-13.9541
						3725.17904	125.0572			3725.17904	-13.9865
						3727.21354	124.0468			3727.21354	-14.0179
						3729.24805	122.9686			3729.24805	-14.0481
						3731.28255	121.8227			3731.28255	-14.0768
						3733.31706	120.6094			3733.31706	-14.1041
						3735.35156	119.3296			3735.35156	-14.1297
						3737.38607	117.9843			3737.38607	-14.1535
						3739.42057	116.5751			3739.42057	-14.1755
						3741.45508	115.104			3741.45508	-14.1957
						3743.48958	113.5732			3743.48958	-14.2138
						3745.52409	111.9853			3745.52409	-14.2301
						3747.55859	110.3432			3747.55859	-14.2445
						3749.5931	108.6502			3749.5931	-14.257
						3751.6276	106.9098			3751.6276	-14.2676
						3753.66211	105.1256			3753.66211	-14.2766
						3755.69661	103.3015			3755.69661	-14.2839
						3757.73112	101.4414			3757.73112	-14.2897
						3759.76563	99.5494			3759.76563	-14.2941
						3761.80013	97.6296			3761.80013	-14.2973
						3763.83464	95.6864			3763.83464	-14.2994
						3765.86914	93.724			3765.86914	-14.3006
						3767.90365	91.7464			3767.90365	-14.3011
						3769.93815	89.7578			3769.93815	-14.3011
						3771.97266	87.762			3771.97266	-14.3008
						3774.00716	85.7627			3774.00716	-14.3003
						3776.04167	83.7637			3776.04167	-14.2998
						3778.07617	81.7682			3778.07617	-14.2996
						3780.11068	79.7794			3780.11068	-14.2997
						3782.14518	77.8			3782.14518	-14.3004
						3784.17969	75.8324			3784.17969	-14.3018
						3786.21419	73.879			3786.21419	-14.3041
						3788.2487	71.9414			3788.2487	-14.3075
						3790.2832	70.0214			3790.2832	-14.3121
						3792.31771	68.12			3792.31771	-14.3181
						3794.35221	66.2386			3794.35221	-14.3255
						3796.38672	64.3779			3796.38672	-14.3345
						3798.42122	62.5386			3798.42122	-14.3451
						3800.45573	60.7208			3800.45573	-14.3575
						3802.49023	58.9248			3802.49023	-14.3716
						3804.52474	57.1502			3804.52474	-14.3875
						3806.55924	55.3969			3806.55924	-14.4053
						3808.59375	53.6646			3808.59375	-14.4249
						3810.62826	51.9529			3810.62826	-14.4464
						3812.66276	50.2612			3812.66276	-14.4697
						3814.69727	48.5891			3814.69727	-14.4948
						3816.73177	46.9361			3816.73177	-14.5217
						3818.76628	45.3016			3818.76628	-14.5502
						3820.80078	43.6851			3820.80078	-14.5803
						3822.83529	42.0861			3822.83529	-14.612
						3824.86979	40.5042			3824.86979	-14.6451
						3826.9043	38.9388			3826.9043	-14.6795
						3828.9388	37.3897			3828.9388	-14.715
						3830.97331	35.8567			3830.97331	-14.7516
						3833.00781	34.3394			3833.00781	-14.7892
						3835.04232	32.8378			3835.04232	-14.8275
						3837.07682	31.3519			3837.07682	-14.8665
						3839.11133	29.8818			3839.11133	-14.9059
						3841.14583	28.4278			3841.14583	-14.9456
						3843.18034	26.9902			3843.18034	-14.9855
						3845.21484	25.5696			3845.21484	-15.0254
						3847.24935	24.1664			3847.24935	-15.0651
						3849.28385	22.7813			3849.28385	-15.1045
						3851.31836	21.4149			3851.31836	-15.1435
						3853.35286	20.0677			3853.35286	-15.1819
						3855.38737	18.7404			3855.38737	-15.2197
						3857.42188	17.4336			3857.42188	-15.2565
						3859.45638	16.1478			3859.45638	-15.2924
						3861.49089	14.8837			3861.49089	-15.3273
						3863.52539	13.6418			3863.52539	-15.3609
						3865.5599	12.4228			3865.5599	-15.3933
						3867.5944	11.2273			3867.5944	-15.4245
						3869.62891	10.056			3869.62891	-15.4542
						3871.66341	8.9095			3871.66341	-15.4825
						3873.69792	7.7881			3873.69792	-15.5094
						3875.73242	6.6922			3875.73242	-15.5348
						3877.76693	5.6218			3877.76693	-15.5588
						3879.80143	4.5772			3879.80143	-15.5812
						3881.83594	3.5587			3881.83594	-15.6022
						3883.87044	2.5662			3883.87044	-15.6216
						3885.90495	1.5999			3885.90495	-15.6396
						3887.93945	0.6596			3887.93945	-15.6561
						3889.97396	-0.2548			3889.97396	-15.6711
						3892.00846	-1.1436			3892.00846	-15.6848
						3894.04297	-2.0072			3894.04297	-15.6971
						3896.07747	-2.8461			3896.07747	-15.708
						3898.11198	-3.661			3898.11198	-15.7175
						3900.14648	-4.4523			3900.14648	-15.7257
						3902.18099	-5.2208			3902.18099	-15.7325
						3904.21549	-5.9671			3904.21549	-15.7381
						3906.25	-6.6918			3906.25	-15.7422
						3908.28451	-7.3954			3908.28451	-15.745
						3910.31901	-8.0784			3910.31901	-15.7463
						3912.35352	-8.7414			3912.35352	-15.7463
						3914.38802	-9.3848			3914.38802	-15.7448
						3916.42253	-10.0091			3916.42253	-15.7417
						3918.45703	-10.6148			3918.45703	-15.7371
						3920.49154	-11.2021			3920.49154	-15.7309
						3922.52604	-11.7713			3922.52604	-15.7229
						3924.56055	-12.3228			3924.56055	-15.7131
						3926.59505	-12.8567			3926.59505	-15.7015
						3928.62956	-13.3733			3928.62956	-15.688
						3930.66406	-13.8726			3930.66406	-15.6725
						3932.69857	-14.3546			3932.69857	-15.6548
						3934.73307	-14.8192			3934.73307	-15.635
						3936.76758	-15.2664			3936.76758	-15.613
						3938.80208	-15.6959			3938.80208	-15.5887
						3940.83659	-16.1077			3940.83659	-15.5621
						3942.87109	-16.5016			3942.87109	-15.533
						3944.9056	-16.8776			3944.9056	-15.5016
						3946.9401	-17.2354			3946.9401	-15.4678
						3948.97461	-17.575			3948.97461	-15.4315
						3951.00911	-17.8963			3951.00911	-15.3928
						3953.04362	-18.1993			3953.04362	-15.3517
						3955.07813	-18.484			3955.07813	-15.3083
						3957.11263	-18.7503			3957.11263	-15.2626
						3959.14714	-18.9984			3959.14714	-15.2147
						3961.18164	-19.2283			3961.18164	-15.1647
						3963.21615	-19.4402			3963.21615	-15.1126
						3965.25065	-19.6345			3965.25065	-15.0587
						3967.28516	-19.8117			3967.28516	-15.0031
						3969.31966	-19.9723			3969.31966	-14.9459
						3971.35417	-20.117			3971.35417	-14.8873
						3973.38867	-20.2464			3973.38867	-14.8274
						3975.42318	-20.3615			3975.42318	-14.7665
						3977.45768	-20.4629			3977.45768	-14.7048
						3979.49219	-20.5518			3979.49219	-14.6424
						3981.52669	-20.629			3981.52669	-14.5796
						3983.5612	-20.6956			3983.5612	-14.5166
						3985.5957	-20.7526			3985.5957	-14.4537
						3987.63021	-20.8012			3987.63021	-14.3911
						3989.66471	-20.8423			3989.66471	-14.3291
						3991.69922	-20.8771			3991.69922	-14.2678
						3993.73372	-20.9065			3993.73372	-14.2075
						3995.76823	-20.9315			3995.76823	-14.1485
						3997.80273	-20.9532			3997.80273	-14.091
						3999.83724	-20.9725			3999.83724	-14.0352
						4001.87174	-20.9902			4001.87174	-13.9814
						4003.90625	-21.0073			4003.90625	-13.9298
						4005.94076	-21.0245			4005.94076	-13.8806
						4007.97526	-21.0424			4007.97526	-13.834
						4010.00977	-21.0617			4010.00977	-13.7902
						4012.04427	-21.0829			4012.04427	-13.7495
						4014.07878	-21.1065			4014.07878	-13.712
						4016.11328	-21.133			4016.11328	-13.6779
						4018.14779	-21.1628			4018.14779	-13.6474
						4020.18229	-21.1962			4020.18229	-13.6206
						4022.2168	-21.2337			4022.2168	-13.5977
						4024.2513	-21.2755			4024.2513	-13.5787
						4026.28581	-21.3218			4026.28581	-13.5639
						4028.32031	-21.3727			4028.32031	-13.5533
						4030.35482	-21.4284			4030.35482	-13.547
						4032.38932	-21.4889			4032.38932	-13.545
						4034.42383	-21.5543			4034.42383	-13.5473
						4036.45833	-21.6247			4036.45833	-13.554
						4038.49284	-21.7002			4038.49284	-13.565
						4040.52734	-21.7807			4040.52734	-13.5804
						4042.56185	-21.8664			4042.56185	-13.6001
						4044.59635	-21.9573			4044.59635	-13.6239
						4046.63086	-22.0535			4046.63086	-13.6518
						4048.66536	-22.1551			4048.66536	-13.6837
						4050.69987	-22.2622			4050.69987	-13.7194
						4052.73438	-22.3748			4052.73438	-13.7587
						4054.76888	-22.4931			4054.76888	-13.8015
						4056.80339	-22.6172			4056.80339	-13.8475
						4058.83789	-22.7471			4058.83789	-13.8965
						4060.8724	-22.8829			4060.8724	-13.9482
						4062.9069	-23.0247			4062.9069	-14.0023
						4064.94141	-23.1727			4064.94141	-14.0586
[truncated: 459 more rows]
