# Supplementary material for: Ultrafast proton-coupled isomerization in the phototransformation of phytochrome
Source: Nat Chem. 2022 May 16;14(7):823–30. doi: 10.1038/s41557-022-00944-x (PMC9252900; doi:10.1038/s41557-022-00944-x)
Supplement: Source Data Fig. 6 — Data for Fig. 6a and 6b and inset (ascii format). [file 41557_2022_944_MOESM4_ESM.zip]

Archive with 4 entries (4 files):
- Fig 6a data pH dependence.dat
- Fig 6a data transients.dat
- Fig 6b data inset.dat
- Fig 6b data specs.dat
