# Supplementary material for: Ultrafast proton-coupled isomerization in the phototransformation of phytochrome
Source: Nat Chem. 2022 May 16;14(7):823–30. doi: 10.1038/s41557-022-00944-x (PMC9252900; doi:10.1038/s41557-022-00944-x)
Supplement: Source Data Fig. 6 — Data for Fig. 6a and 6b and inset (ascii format). [file 41557_2022_944_MOESM4_ESM.zip › Fig 6a data pH dependence.dat]

	1.8 900nm	5 ps 817nm	125 fs 740 nm	125 fs 817 nm	125 fs 900 nm	125 fs 700nm	125 fs 555 nm	300 fs 817 nm	300 fs 900 nm	300 fs 700 nm	300 fs 555 nm	pH dependence	Standard Deviation
													Statistics On Rows of B"1.8 900nm":L"300 fs 555 nm"
6.64	1.04225352112676	1.09230769230769	0.820143884892086	0.941860465116279	0.870056497175141	1	1.04336734693878	0.984042553191489	0.981395348837209	1.01379310344828	1.02926829268293	0.983498973246967	0.079657436289267
6.93	0.95774647887324	0.946153846153846	1.21762589928058	1.08372093023256	1.03954802259887	1	0.97704081632653	1.01418439716312	1.01860465116279	0.982758620689655	0.975609756097561	1.01936303805261	0.0764600839600426
7.3	0.309859154929577	0.353846153846154	0.444244604316547	0.623255813953488	0.265536723163842	0.536977491961415	0.0790816326530609	0.313829787234043	0.265116279069767	0.406896551724138	0.0536585365853656	0.332027520857945	0.172245219347374
7.75	-0.0563380281690141	-0.076923076923077	0	0.0813953488372092	-0.265536723163842	0.167202572347267	0.10204081632653	0.0230496453900709	-0.0186046511627907	0.210344827586207	0.190243902439024	0.0324431485006895	0.139403044124695
8.11	0.0281690140845071	-0.107692307692308	-0.0539568345323741	-0.0232558139534883	0.0225988700564972	-0.045016077170418	0.0153061224489793	-0.0230496453900709	-0.00465116279069768	-0.0448275862068964	0	-0.0214886746496609	0.0401220267620035
8.4	-0.0140845070422535	0.0384615384615387	0.0269784172661871	-0.0697674418604651	-0.016949152542373	0.0321543408360129	-0.0178571428571429	0.0230496453900709	0.00930232558139536	0.0448275862068966	0	0.00510141903998791	0.0335471456899795
