# Supplementary material for: Ultrafast proton-coupled isomerization in the phototransformation of phytochrome
Source: Nat Chem. 2022 May 16;14(7):823–30. doi: 10.1038/s41557-022-00944-x (PMC9252900; doi:10.1038/s41557-022-00944-x)
Supplement: Source Data Fig. 6 — Data for Fig. 6a and 6b and inset (ascii format). [file 41557_2022_944_MOESM4_ESM.zip › Fig 6a data transients.dat]

	PH 6.6 803.65 nm	PH 6.9 803.65 nm	PH 7.3 803.65 nm	PH 7.8 803.65 nm	PH 8.1 803.65 nm	PH 8.4 803.65 nm
-61.2	0.001	0.027	0.139	0.055	-0.025	-0.017
-60.95	-0.085	0.023	0.006	-0.07	-0.022	-0.023
-60.7	0.002	-0.013	-0.096	-0.033	-0.006	0.002
-60.45	-0.02	-0.059	-0.027	0.079	0.04	-0.032
-60.2	0.102	0.021	-0.022	-0.031	0.013	0.07
-0.2	0.038	-0.011	0.04	0.057	-0.004	-0.081
-0.175	0.134	0.016	0.004	0.04	0.017	-0.025
-0.15	0.054	-0.057	-0.019	0.026	0.031	-0.031
-0.125	-0.032	-0.055	-0.12	-0.019	0.008	-0.098
-0.1	-0.113	-0.075	-0.12	0.083	0.1	-0.066
-0.075	-0.031	0.029	-0.026	0.333	0.391	0.277
-0.05	0.233	0.271	0.456	-0.151	-0.977	-1.187
-0.025	-1.401	-1.926	-0.661	-5.951	-7.622	-7.608
0	-9.326	-11.15	-9.235	-17.141	-18.131	-17.223
0.025	-16.599	-18.447	-20.474	-22.076	-22.387	-20.913
0.05	-19.265	-19.662	-20.719	-18.052	-18.243	-16.556
0.075	-15.679	-16.182	-15.71	-14.933	-15.511	-13.722
0.1	-14.801	-15.688	-14.832	-13.879	-14.305	-12.177
0.125	-13.925	-14.297	-13.368	-8.895	-9.113	-7.191
0.15	-9.237	-9.115	-8.09	-3.305	-3.554	-2.661
0.175	-6.05	-6.323	-3.813	-2.484	-2.649	-2.461
0.2	-6.724	-7.321	-4.346	-3.388	-3.463	-3.077
0.225	-7.283	-7.681	-4.973	-0.88	-0.543	0.05
0.25	-3.887	-3.952	-1.3	2.831	3.43	3.574
0.275	-2.038	-2.138	2.488	3.182	3.9	3.146
0.3	-3.387	-3.827	1.216	0.946	1.363	0.755
0.325	-4.573	-4.777	-1.247	0.618	0.996	0.886
0.35	-3.337	-3.549	-0.388	1.855	2.277	2.117
0.375	-2.755	-2.987	0.91	1.833	2.324	1.909
0.4	-2.99	-3.168	0.515	1.215	1.622	1.309
0.425	-3.262	-3.536	-0.132	1.602	1.978	1.913
0.45	-2.462	-2.653	0.863	2.829	3.33	3.038
0.475	-1.631	-1.688	2.116	2.857	3.416	2.847
0.5	-1.745	-1.826	1.492	1.995	2.504	1.92
0.525	-2.419	-2.468	0.561	1.46	1.852	1.376
0.55	-2.747	-2.864	0.289	1.321	1.753	1.384
0.575	-2.785	-2.971	0.286	2.043	2.673	2.265
0.6	-1.933	-2.02	1.269	2.783	3.382	2.908
0.625	-1.343	-1.338	1.99	2.287	2.75	2.293
0.65	-1.746	-1.931	1.281	1.761	2.111	1.709
0.675	-2.087	-2.288	0.683	1.493	1.867	1.409
0.7	-2.296	-2.409	0.533	1.739	2.24	1.887
0.725	-1.855	-1.812	1.162	2.723	3.421	2.846
0.75	-1.127	-0.986	2.174	2.892	3.522	2.765
0.775	-1.224	-1.3	1.688	2.016	2.565	1.944
0.8	-1.903	-1.937	0.946	1.874	2.556	2.158
0.825	-1.51	-1.38	1.527	2.62	3.289	2.76
0.85	-1.052	-0.95	2	2.637	3.165	2.559
0.875	-1.31	-1.324	1.544	2.286	2.7	2.275
0.9	-1.308	-1.396	1.362	2.534	3.135	2.809
0.925	-0.784	-0.719	2.066	3.249	4.094	3.583
0.95	-0.151	-0.085	2.875	3.435	4.209	3.553
0.975	-0.278	-0.401	2.616	2.927	3.658	2.94
1	-0.782	-0.751	2.137	2.828	3.555	2.908
1.025	-0.588	-0.548	2.214	3.351	4.091	3.508
1.05	-0.197	0.015	2.776	3.462	4.284	3.564
1.075	-0.349	-0.151	2.684	2.961	3.632	2.972
1.1	-0.692	-0.626	2.062	2.796	3.482	2.909
1.125	-0.638	-0.41	2.112	3.222	3.931	3.393
1.15	0.011	-0.015	2.72	3.417	4.124	3.492
1.175	0.034	-0.018	2.632	2.837	3.539	2.873
1.2	-0.767	-0.631	1.807	2.54	3.203	2.58
1.225	-0.753	-0.366	2.054	3.21	4.001	3.272
1.25	0.052	0.282	2.701	3.515	4.31	3.568
1.275	-0.108	0.09	2.701	3.166	3.948	3.31
1.3	-0.16	-0.093	2.392	3.251	4.073	3.407
1.325	0.169	0.279	2.565	3.628	4.511	3.781
1.35	0.502	0.618	3.071	3.9	4.75	4.015
1.375	0.42	0.725	3.291	3.795	4.63	3.869
1.4	0.298	0.495	3.007	3.585	4.574	3.828
1.425	0.366	0.649	3.081	3.939	4.971	4.268
1.45	0.921	1.237	3.589	4.096	5.062	4.233
1.475	0.825	0.936	3.489	3.626	4.508	3.641
1.5	0.186	0.51	3.083	3.508	4.3	3.702
1.525	0.414	0.657	2.975	3.807	4.725	4.151
1.55	0.683	1.033	3.389	4.033	5.018	4.177
1.575	0.812	1.036	3.388	3.848	4.752	3.801
1.6	0.618	0.732	3.065	3.716	4.647	3.88
1.625	0.621	0.901	3.074	4.077	5.034	4.251
1.65	0.903	1.226	3.391	4.248	5.144	4.294
1.675	0.977	1.17	3.582	4	4.88	4.068
1.7	1.02	1.037	3.414	3.983	4.78	4.01
1.725	0.841	1.201	3.496	4.161	5.084	4.231
1.75	1.051	1.477	3.692	4.182	5.265	4.287
1.775	1.075	1.516	3.859	4.166	5.144	4.146
1.8	1.1	1.555	3.855	4.139	5.097	4.151
1.929	1.253	1.712	3.807	4.041	4.948	4.168
2.067	1.351	1.686	3.713	4.076	5.039	4.206
2.213	1.321	1.636	3.671	4.131	5.088	4.261
2.369	1.356	1.736	3.615	4.076	5.047	4.059
2.535	1.43	1.673	3.642	4.134	5.094	4.12
2.711	1.455	1.797	3.203	4.041	4.754	3.931
2.899	1.474	1.82	3.525	3.802	4.769	3.85
3.099	1.391	1.832	3.303	3.762	4.563	3.76
3.312	1.349	1.751	3.255	3.753	4.584	3.675
3.539	1.226	1.813	3.137	3.553	4.504	3.482
3.781	1.278	1.68	2.97	3.509	4.23	3.473
4.038	1.308	1.734	2.853	3.336	4.052	3.289
4.311	1.2	1.48	2.512	3.027	3.838	3.098
4.603	1.017	1.392	2.509	2.913	3.602	2.924
4.913	1.047	1.307	2.12	2.746	3.412	2.786
5.243	0.941	1.187	2.062	2.553	3.193	2.553
5.594	0.783	1.054	1.757	2.392	2.927	2.429
5.968	0.54	0.936	1.758	2.245	2.852	2.286
6.367	0.515	0.837	1.451	2.095	2.472	1.993
6.791	0.493	0.681	1.164	1.849	2.334	1.789
7.242	0.197	0.6	1.095	1.707	2.106	1.585
7.723	0.23	0.399	0.778	1.522	1.929	1.439
8.234	0.174	0.452	0.843	1.36	1.746	1.232
8.779	0.011	0.224	0.599	1.239	1.463	1.052
9.359	-0.025	0.145	0.446	1.042	1.271	0.921
9.976	-0.351	0.006	0.176	0.961	1.156	0.813
10.633	-0.165	-0.017	0.197	0.76	1.085	0.638
11.333	-0.196	-0.117	0.192	0.676	0.791	0.53
12.077	-0.336	-0.136	0.082	0.518	0.747	0.498
12.87	-0.414	-0.219	-0.111	0.561	0.593	0.43
13.714	-0.362	-0.252	-0.133	0.399	0.48	0.341
14.612	-0.31	-0.32	-0.234	0.344	0.44	0.255
15.569	-0.529	-0.349	-0.266	0.364	0.327	0.261
16.587	-0.555	-0.361	-0.354	0.278	0.296	0.15
17.671	-0.513	-0.392	-0.367	0.171	0.249	0.138
18.825	-0.534	-0.378	-0.403	0.221	0.155	0.088
20.053	-0.631	-0.444	-0.339	0.239	0.159	0.135
21.361	-0.709	-0.385	-0.426	0.168	0.062	0.038
22.753	-0.584	-0.4	-0.344	0.06	0.209	-0.04
24.236	-0.482	-0.46	-0.387	0.043	0.111	0
25.813	-0.308	-0.472	-0.408	0.118	0.051	-0.018
27.493	-0.554	-0.468	-0.506	0.109	0.122	-0.049
29.281	-0.476	-0.434	-0.407	0.116	0.129	0.008
31.185	-0.583	-0.38	-0.418	0.017	0.045	0.123
33.212	-0.595	-0.403	-0.35	0.044	-0.011	-0.043
35.369	-0.554	-0.425	-0.442	0.13	0.053	-0.052
37.666	-0.481	-0.405	-0.399	0.108	0.031	-0.054
40.111	-0.349	-0.405	-0.297	0.104	0.103	0.009
42.714	-0.439	-0.347	-0.39	0.084	-0.034	0.011
45.485	-0.483	-0.36	-0.311	0.137	0.065	-0.059
48.435	-0.475	-0.39	-0.356	0.111	-0.038	0.022
51.575	-0.333	-0.397	-0.235	0.132	0.047	-0.061
54.918	-0.538	-0.375	-0.312	0.115	0.026	-0.036
58.477	-0.285	-0.308	-0.246	0.141	0.088	0.064
62.266	-0.303	-0.263	-0.267	0.121	0.004	-0.066
66.3	-0.168	-0.278	-0.277	0.167	0.066	-0.036
70.594	-0.186	-0.359	-0.16	0.091	0.054	-0.021
75.165	-0.394	-0.199	-0.355	0.089	0.065	-0.034
80.031	-0.388	-0.227	-0.218	0.089	0.031	-0.067
85.212	-0.174	-0.335	-0.224	0.127	0.202	0.032
90.727	-0.393	-0.268	-0.308	0.04	0.154	-0.051
96.598	-0.331	-0.208	-0.224	0.102	0.032	-0.059
102.849	-0.225	-0.207	-0.147	0.145	0.153	-0.011
109.503	-0.231	-0.2	-0.18	0.229	0.108	0.005
116.586	-0.082	-0.199	-0.196	0.126	0.123	-0.078
124.127	-0.317	-0.211	-0.222	0.135	0.094	0.043
132.155	-0.217	-0.116	-0.238	0.179	0.122	-0.007
140.702	-0.104	-0.149	-0.146	0.244	0.147	-0.094
149.8	0.065	-0.082	-0.163	0.091	0.16	0.067
