# Supplementary material for: Ultrafast proton-coupled isomerization in the phototransformation of phytochrome
Source: Nat Chem. 2022 May 16;14(7):823–30. doi: 10.1038/s41557-022-00944-x (PMC9252900; doi:10.1038/s41557-022-00944-x)
Supplement: Source Data Fig. 6 — Data for Fig. 6a and 6b and inset (ascii format). [file 41557_2022_944_MOESM4_ESM.zip › Fig 6b data inset.dat]

X	pH 6.0 908.65 nm	X	pH 7.8 908.65 nm
-61.2	0.009	-61.2	-0.002
-60.95	0.012	-60.95	0.001
-60.7	0.005	-60.7	-0.034
-60.45	-0.005	-60.45	0
-60.2	-0.021	-60.2	0.032
-0.2	-0.008	-0.2	0.004
-0.175	0.016	-0.175	0.022
-0.15	0.012	-0.15	-0.018
-0.125	0.02	-0.125	0.018
-0.1	0.465	-0.1	0.03
-0.075	1.216	-0.075	0.162
-0.05	0.572	-0.05	0.886
-0.025	-0.64	-0.025	-1.141
0	-0.691	0	-2.361
0.025	-0.665	0.025	-2.432
0.05	-0.814	0.05	-2.638
0.075	-0.837	0.075	-3.043
0.1	-0.777	0.1	-2.967
0.125	-0.741	0.125	-2.524
0.15	-0.723	0.15	-2.237
0.175	-0.657	0.175	-2.136
0.2	-0.616	0.2	-1.934
0.225	-0.593	0.225	-1.536
0.25	-0.592	0.25	-1.329
0.275	-0.579	0.275	-1.389
0.3	-0.533	0.3	-1.366
0.325	-0.512	0.325	-1.207
0.35	-0.527	0.35	-1.121
0.375	-0.517	0.375	-1.076
0.4	-0.496	0.4	-1.191
0.425	-0.487	0.425	-1.043
0.45	-0.472	0.45	-0.933
0.475	-0.485	0.475	-0.932
0.5	-0.471	0.5	-0.956
0.525	-0.468	0.525	-0.843
0.55	-0.424	0.55	-0.843
0.575	-0.396	0.575	-0.682
0.6	-0.402	0.6	-0.693
0.625	-0.407	0.625	-0.726
0.65	-0.399	0.65	-0.693
0.675	-0.361	0.675	-0.631
0.7	-0.373	0.7	-0.633
0.725	-0.383	0.725	-0.601
0.75	-0.397	0.75	-0.648
0.775	-0.369	0.775	-0.642
0.8	-0.371	0.8	-0.601
0.825	-0.368	0.825	-0.616
0.85	-0.368	0.85	-0.568
0.875	-0.354	0.875	-0.584
0.9	-0.35	0.9	-0.544
0.925	-0.341	0.925	-0.508
0.95	-0.347	0.95	-0.525
0.975	-0.353	0.975	-0.581
1	-0.332	1	-0.479
1.025	-0.323	1.025	-0.44
1.05	-0.322	1.05	-0.512
1.075	-0.339	1.075	-0.506
1.1	-0.344	1.1	-0.435
1.125	-0.336	1.125	-0.484
1.15	-0.331	1.15	-0.499
1.175	-0.317	1.175	-0.471
1.2	-0.315	1.2	-0.4
1.225	-0.291	1.225	-0.409
1.25	-0.281	1.25	-0.415
1.275	-0.293	1.275	-0.42
1.3	-0.322	1.3	-0.388
1.325	-0.333	1.325	-0.369
1.35	-0.292	1.35	-0.43
1.375	-0.237	1.375	-0.414
1.4	-0.274	1.4	-0.377
1.425	-0.267	1.425	-0.37
1.45	-0.268	1.45	-0.385
1.475	-0.287	1.475	-0.322
1.5	-0.292	1.5	-0.363
1.525	-0.275	1.525	-0.327
1.55	-0.286	1.55	-0.306
1.575	-0.263	1.575	-0.352
1.6	-0.211	1.6	-0.357
1.625	-0.265	1.625	-0.264
1.65	-0.267	1.65	-0.339
1.675	-0.218	1.675	-0.294
1.7	-0.226	1.7	-0.287
1.725	-0.234	1.725	-0.3
1.75	-0.243	1.75	-0.305
1.775	-0.251	1.775	-0.309
1.8	-0.255	1.8	-0.314
1.929	-0.197	1.929	-0.266
2.067	-0.222	2.067	-0.232
2.213	-0.244	2.213	-0.214
2.369	-0.194	2.369	-0.168
2.535	-0.176	2.535	-0.164
2.711	-0.158	2.711	-0.157
2.899	-0.173	2.899	-0.134
3.099	-0.172	3.099	-0.148
3.312	-0.174	3.312	-0.127
3.539	-0.191	3.539	-0.075
3.781	-0.187	3.781	-0.083
4.038	-0.182	4.038	-0.082
4.311	-0.168	4.311	-0.066
4.603	-0.152	4.603	-0.099
4.913	-0.163	4.913	-0.09
5.243	-0.156	5.243	-0.046
5.594	-0.145	5.594	-0.012
5.968	-0.158	5.968	0.002
6.367	-0.174	6.367	0.004
6.791	-0.157	6.791	-0.015
7.242	-0.162	7.242	-0.023
7.723	-0.145	7.723	-0.029
8.234	-0.129	8.234	-0.012
8.779	-0.172	8.779	0.016
9.359	-0.157	9.359	-0.013
9.976	-0.157	9.976	-0.032
10.633	-0.096	10.633	-0.009
11.333	-0.092	11.333	-0.033
12.077	-0.126	12.077	-0.001
12.87	-0.151	12.87	0.006
13.714	-0.126	13.714	0.014
14.612	-0.119	14.612	-0.009
15.569	-0.059	15.569	-0.045
16.587	-0.118	16.587	0.01
17.671	-0.155	17.671	0.023
18.825	-0.131	18.825	-0.043
20.053	-0.094	20.053	-0.03
21.361	-0.123	21.361	-0.053
22.753	-0.132	22.753	0.031
24.236	-0.11	24.236	0.004
25.813	-0.125	25.813	-0.016
27.493	-0.13	27.493	0.027
29.281	-0.135	29.281	-0.002
31.185	-0.135	31.185	0.014
33.212	-0.114	33.212	0.054
35.369	-0.108	35.369	-0.007
37.666	-0.123	37.666	-0.002
40.111	-0.084	40.111	-0.024
42.714	-0.1	42.714	0.02
45.485	-0.083	45.485	-0.027
48.435	-0.129	48.435	-0.024
51.575	-0.12	51.575	0.079
54.918	-0.07	54.918	0.012
58.477	-0.045	58.477	0.015
62.266	-0.051	62.266	0.034
66.3	-0.07	66.3	-0.005
70.594	-0.105	70.594	0.028
75.165	-0.077	75.165	0.029
80.031	-0.061	80.031	-0.008
85.212	-0.059	85.212	-0.016
90.727	-0.046	90.727	0.017
96.598	-0.054	96.598	0.023
102.849	-0.076	102.849	0.039
109.503	-0.01	109.503	0.04
116.586	-0.055	116.586	-0.019
124.127	-0.026	124.127	-0.016
132.155	-0.066	132.155	-0.018
140.702	-0.096	140.702	0.037
149.8	-0.063	149.8	0.004
