# Supplementary material for: Ultrafast proton-coupled isomerization in the phototransformation of phytochrome
Source: Nat Chem. 2022 May 16;14(7):823–30. doi: 10.1038/s41557-022-00944-x (PMC9252900; doi:10.1038/s41557-022-00944-x)
Supplement: Source Data Fig. 6 — Data for Fig. 6a and 6b and inset (ascii format). [file 41557_2022_944_MOESM4_ESM.zip › Fig 6b data specs.dat]

x	0.2 pH6	2.9 pH6	150 pH6	0.2 pH7.8	2.9 pH7.8	150 pH7.8
19169.9415316783	1.143	0.444	0.358999999999995	5.114	1.023	0.119
19060.3259315734	0.822	0.331	0.281999999999996	4.88	0.994	-0.202
18951.9567895385	1.075	0.497	0.332999999999998	4.843	0.949	-0.034
18844.8129652313	0.75	0.362	0.156000000000006	4.699	0.818	-0.059
18738.873793685	0.582	0.36	0.192999999999998	4.52	0.809	0.009
18634.1190720209	0.912	0.446	0.162000000000006	4.515	0.916	0.048
18530.5290466043	0.894	0.468	0.185000000000002	4.35	0.783	0.039
18428.0844006266	0.865	0.453	0.159999999999997	4.332	0.843	0.11
18326.7662420966	0.924	0.489	0.126000000000005	4.228	0.765	0.034
18226.5560922264	0.812	0.477	0.134	4.199	0.808	0.088
18127.4358741956	0.879	0.522	0.141999999999996	4.14	0.797	0.076
18029.3879022807	0.825	0.47	0.135000000000005	4.02	0.81	0.096
17932.3948713351	0.801	0.475	0.116	3.925	0.845	0.167
17836.4398466066	0.803	0.5	0.114999999999995	3.75	0.75	0.091
17741.506253881	0.774	0.504	0.116	3.623	0.739	0.1
17647.5778699374	0.789	0.534	0.0969999999999942	3.765	0.784	0.151
17554.6388133064	0.798	0.47	0.105000000000004	3.893	0.823	0.121
17462.6735353183	0.743	0.498	0.135000000000005	3.496	0.747	0.154
17371.6668114306	0.767	0.492	0.111999999999995	3.202	0.701	0.151
17281.6037328264	0.745	0.463	0.0789999999999935	3.111	0.672	0.14
17192.4696982722	0.78	0.458	0.0900000000000034	3.018	0.681	0.148
17104.2504062259	0.779	0.464	0.102000000000004	2.953	0.692	0.152
17016.931847188	0.797	0.47	0.0960000000000036	2.9	0.677	0.148
16930.5002962838	0.805	0.44	0.070999999999998	2.827	0.64	0.158
16844.9423060726	0.776	0.441	0.0810000000000031	2.749	0.642	0.164
16760.2446995726	0.796	0.445	0.0949999999999989	2.668	0.626	0.186
16676.3945634954	0.771	0.428	0.0829999999999984	2.602	0.645	0.186
16593.3792416826	0.79	0.427	0.0930000000000035	2.47	0.623	0.182
16511.1863287377	0.737	0.393	0.0919999999999987	2.327	0.562	0.181
16429.8036638462	0.72	0.372	0.0930000000000035	2.173	0.567	0.178
16349.2193247772	0.711	0.366	0.0939999999999941	2.051	0.527	0.161
16269.4216220613	0.672	0.359	0.090999999999994	2.001	0.522	0.202
16190.3990933377	0.663	0.345	0.0819999999999936	1.968	0.512	0.174
16112.1404978651	0.637	0.339	0.0879999999999939	1.942	0.536	0.216
16034.6348111922	0.621	0.346	0.0849999999999937	1.867	0.483	0.169
15957.8712199793	0.613	0.337	0.097999999999999	1.864	0.498	0.188
15881.8391169697	0.605	0.331	0.0810000000000031	1.796	0.496	0.225
15806.5280961037	0.608	0.372	0.100999999999999	1.697	0.458	0.234
15731.92794777	0.571	0.357	0.0840000000000032	1.636	0.497	0.228
15658.0286541924	0.526	0.33	0.116	1.583	0.51	0.253
15584.8203849451	0.517	0.335	0.0969999999999942	1.454	0.46	0.28
15512.2934925929	0.51	0.337	0.125	1.385	0.484	0.283
15440.4385084536	0.481	0.341	0.090999999999994	1.289	0.469	0.299
15369.2461384769	0.439	0.337	0.100999999999999	1.153	0.404	0.259
15298.7072592366	0.406	0.345	0.128	1.061	0.422	0.3
15228.8129140334	0.436	0.334	0.150999999999996	1.039	0.415	0.334
15159.5543091033	0.437	0.325	0.150000000000006	0.906	0.362	0.316
15090.9228099298	0.442	0.316	0.102000000000004	0.802	0.3	0.295
15022.9099376549	0.41	0.389	0.209999999999994	0.658	0.372	0.334
14955.5073655874	0.455	0.471	0.198000000000008	0.546	0.326	0.371
14888.7069158044	0.506	0.534	0.236000000000004	0.467	0.373	0.39
14822.5005558438	0.503	0.607	0.313999999999993	0.336	0.352	0.408
14756.8803954844	0.577	0.759	0.372	0.166	0.359	0.436
14691.8386836113	0.673	0.895	0.424000000000007	0.061	0.409	0.494
14627.3678051635	0.781	1.028	0.477999999999994	-0.071	0.428	0.476
14563.4602781621	0.909	1.259	0.617999999999995	-0.158	0.558	0.59
14500.1087508156	1.063	1.458	0.697000000000003	-0.175	0.586	0.6
14437.3059987006	1.26	1.709	0.819999999999993	-0.169	0.717	0.711
14375.0449220154	1.388	1.84	0.856999999999999	-0.146	0.846	0.738
14313.3185429042	1.536	2.072	0.956000000000003	-0.054	0.871	0.716
14252.1200028504	1.704	2.238	1.06700000000001	0.033	1.063	0.788
14191.4425601362	1.795	2.376	1.06999999999999	0.049	1.106	0.749
14131.2795873666	1.833	2.375	1.119	0.198	0.981	0.763
14071.6245690565	1.742	2.219	1.051	0.179	0.908	0.734
14012.4710992784	1.608	1.986	0.896000000000001	0.205	0.705	0.703
13953.8128793693	1.399	1.648	0.736999999999995	0.034	0.273	0.479
13895.6437156951	1.048	1.185	0.587000000000003	-0.016	-0.084	0.322
13837.9575174704	0.677	0.569	0.283000000000001	-0.208	-0.627	0.155
13780.7482946324	0.217	-0.0119999999999996	0.0579999999999927	-0.368	-1.179	0.008
13724.0101557675	-0.215	-0.657	-0.218999999999994	-0.597	-1.729	-0.212
13667.737306089	-0.685000000000001	-1.295	-0.504999999999995	-0.859	-2.357	-0.494
13611.9240454638	-1.31	-2.033	-0.924999999999997	-1.122	-2.996	-0.579
13556.5647664882	-2.302	-3.083	-1.682	-1.672	-3.725	-1.143
13501.6539526092	-3.767	-4.395	-2.95699999999999	-2.238	-4.559	-1.619
13447.1861762926	-5.442	-5.862	-4.553	-3.139	-5.563	-2.31
13393.1560972343	-6.529	-7.095	-5.76000000000001	-3.988	-6.375	-2.846
13339.558460615	-7.666	-8.067	-6.27	-4.889	-7.029	-3.213
13286.3880953963	-8.599	-8.524	-7.185	-5.853	-7.424	-3.513
13233.639912658	-9.012	-9.03	-7.461	-6.888	-7.948	-3.807
13181.3089039742	-9.175	-8.953	-7.592	-8.111	-8.393	-4.191
13129.390139828	-9.111	-8.919	-7.42699999999999	-9.143	-8.812	-4.406
13077.8787680638	-8.687	-8.458	-6.813	-9.987	-8.919	-4.496
13026.7700123754	-8.051	-7.646	-6.03700000000001	-10.527	-8.743	-4.21
12976.0591708298	-7.157	-6.99	-5.053	-10.689	-8.225	-3.883
12925.7416144251	-5.955	-5.668	-3.79900000000001	-10.481	-7.412	-3.328
12875.8127856821	-4.73	-4.401	-2.539	-9.808	-6.094	-2.538
12826.268197268	-3.777	-3.484	-1.622	-8.936	-4.897	-1.784
12777.1034306523	-3.186	-2.907	-1.235	-8.144	-3.779	-1.37
12728.3141347928	-2.807	-2.542	-1.02800000000001	-7.275	-2.974	-1.134
12679.8960248526	-2.596	-2.25	-0.942000000000007	-6.538	-2.153	-1.044
12631.8448809449	-2.345	-2	-0.885999999999996	-5.547	-1.319	-0.884
12584.1565469074	-2.145	-1.724	-0.828000000000003	-4.541	-0.598	-0.752
12536.8269291042	-1.903	-1.553	-0.745999999999995	-3.745	0.088	-0.677
12489.8519952539	-1.716	-1.287	-0.688999999999993	-2.807	0.635	-0.455
12443.2277732844	-1.496	-1.118	-0.632000000000005	-2.191	1.053	-0.359
12396.9503502138	-1.369	-1.019	-0.567999999999998	-1.64	1.269	-0.298
12351.0158710554	-1.321	-0.956	-0.549000000000007	-1.321	1.495	-0.221
12305.4205377469	-1.239	-0.897	-0.498999999999995	-1.048	1.547	-0.203
12260.160608104	-1.173	-0.874	-0.512	-0.881	1.554	-0.161
12215.2323947963	-1.086	-0.78	-0.453999999999994	-0.761	1.463	-0.104
12170.6322643461	-1.162	-0.837	-0.486999999999995	-0.721	1.353	-0.11
12126.3566361487	-1.125	-0.822	-0.453999999999994	-0.735	1.232	-0.098
12082.4019815139	-1.084	-0.744	-0.472999999999999	-0.757	1.19	-0.093
12038.7648227292	-0.997	-0.712	-0.387	-0.768	0.971	-0.129
11995.4417321418	-1.164	-0.872	-0.471000000000004	-0.904	0.828	-0.11
11952.4293312616	-1.121	-0.834	-0.442000000000007	-0.926	0.788	-0.092
11909.7242898827	-1.195	-0.878	-0.429000000000002	-0.998	0.572	-0.113
11867.323325224	-1.11	-0.836	-0.415000000000006	-0.969	0.439	-0.127
11825.2232010879	-1.152	-0.852	-0.430000000000007	-1.096	0.358	-0.108
11783.4207270371	-1.223	-0.851	-0.436000000000007	-1.211	0.286	-0.109
11741.9127575882	-1.204	-0.867	-0.376000000000005	-1.26	0.213	-0.107
11700.6961914234	-1.124	-0.831	-0.417000000000002	-1.192	0.139	-0.083
11659.7679706174	-1.145	-0.824	-0.352999999999994	-2.02	0.141	-0.084
11619.1250798815	-0.986	-0.655	-0.278000000000006	-1.525	0.044	-0.066
11578.764545823	-1.164	-0.82	-0.337000000000003	-1.396	-0.005	-0.077
11538.6834362199	-1.074	-0.727	-0.337000000000003	-1.466	-0.034	-0.06
11498.8788593112	-1.039	-0.679	-0.299000000000007	-1.539	-0.061	-0.041
11459.3479631009	-0.982	-0.613	-0.265000000000001	-1.621	-0.08	-0.06
11420.0879346771	-0.931	-0.557	-0.204999999999998	-1.55	-0.087	-0.03
11381.0959995448	-0.913	-0.525	-0.213999999999999	-1.579	-0.116	-0.02
11342.369420972	-0.898	-0.492	-0.197000000000003	-1.605	-0.119	-0.018
11303.90549935	-0.87	-0.466	-0.123999999999995	-1.979	-0.155	-0.054
11265.7015715654	-0.962	-0.451	-0.138000000000005	-1.444	-0.119	-0.018
11227.7550103857	-0.795	-0.403	-0.123000000000005	-1.456	-0.143	-0.017
11190.0632238572	-0.779	-0.366	-0.123999999999995	-1.873	-0.152	-0.011
11152.6236547148	-0.746	-0.327	-0.140000000000001	-1.875	-0.118	0
11115.4337798033	-0.684	-0.295	-0.0670000000000073	-1.713	-0.147	0.015
11078.4911095109	-0.691	-0.214	-0.0649999999999977	-1.701	-0.115	0.009
11041.7931872136	-0.689	-0.209	-0.0939999999999941	-1.804	-0.1	0.094
11005.3375887305	-0.616	-0.173	-0.0630000000000024	-1.934	-0.134	0.004
10969.1219217902	-0.631	-0.178	-0.0550000000000068	-1.472	-0.084	-0.001
10933.143825507	-0.591	-0.151	-0.027000000000001	-1.469	-0.086	0.013
10897.4009698687	-0.585	-0.165	-0.034000000000006	-1.76	-0.11	0.041
10861.8910552327	-0.544	-0.159	0	-1.55	-0.084	-0.01
10826.6118118335	-0.534	-0.121	-0.007000000000005	-1.409	-0.074	0.03
10791.5609992986	-0.481	-0.118	0	-1.262	-0.072	0.017
10756.7364061744	-0.448	-0.0810000000000004	-0.0100000000000051	-1.316	-0.064	0.073
10722.1358494612	-0.464	-0.0709999999999997	-0.00499999999999545	-1.057	-0.015	0.031
10687.757174157	-0.436	-0.069	-0.00199999999999534	-1.325	-0.042	0.089
10653.5982528099	-0.392	-0.0389999999999997	-0.0150000000000006	-1.076	-0.011	0.089
10619.6569850794	-0.369	-0.00199999999999978	-0.00199999999999534	-1.153	-0.01	0.115
10585.9312973059	-0.35	-0.0250000000000004	0.007000000000005	-1.116	0.016	0.033
10552.4191420883	-0.363	0.00699999999999967	-0.00499999999999545	-0.938	0.024	0.001
10519.1184978699	-0.315	0.00699999999999967	-0.0150000000000006	-1.035	0.02	-0.007
10486.0273685314	-0.332	0.0270000000000001	0.0139999999999958	-1.001	0.007	-0.052
10453.1437829927	-0.314	0.00300000000000011	0.0120000000000005	-0.95	0.041	-0.069
10420.465794821	-0.363	0.00199999999999978	-0.0420000000000016	-0.867	0.043	0.027
10387.991481847	-0.292	-0.00900000000000034	0.0190000000000055	-0.773	0.043	0.001
10355.7189457878	-0.242	-0.0419999999999998	0.0139999999999958	-0.76	0.013	0.022
10323.6463118774	-0.267	-0.0439999999999996	0.0349999999999966	-0.685	0.043	-0.03
