# Supplementary material for: Ultrafast proton-coupled isomerization in the phototransformation of phytochrome
Source: Nat Chem. 2022 May 16;14(7):823–30. doi: 10.1038/s41557-022-00944-x (PMC9252900; doi:10.1038/s41557-022-00944-x)
Supplement: Source Data Extended Data Fig. 2 — Data for Extended Data Fig. 2a, 2c, and 2d (ascii format). [file 41557_2022_944_MOESM5_ESM.zip]

Archive with 5 entries (5 files):
- EDF 2a Data Interpol para.dat
- EDF 2a Data Interpol perp.dat
- EDF 2c SAS_para_polarization.txt
- EDF 2c SAS_perp_polarization.txt
- EDF 2d SADS spectra.dat
