# Supplementary material for: Ultrafast proton-coupled isomerization in the phototransformation of phytochrome
Source: Nat Chem. 2022 May 16;14(7):823–30. doi: 10.1038/s41557-022-00944-x (PMC9252900; doi:10.1038/s41557-022-00944-x)
Supplement: Source Data Extended Data Fig. 2 — Data for Extended Data Fig. 2a, 2c, and 2d (ascii format). [file 41557_2022_944_MOESM5_ESM.zip › EDF 2a Data Interpol para.dat]

0	-0.3	-0.28	-0.26	-0.24	-0.22	-0.2	-0.18	-0.16	-0.14	-0.12	-0.1	-0.08	-0.06	-0.04	-0.02	0	0.02	0.04	0.06	0.08	0.1	0.12	0.14	0.16	0.18	0.2	0.22	0.24	0.26	0.28	0.3	0.32	0.34	0.36	0.38	0.4	0.42	0.44	0.46	0.48	0.5	0.52	0.54	0.56	0.58	0.6	0.62	0.64	0.66
18309.988527628	0	0	0	0	0	-0.025	0	-0.025	-0.036	-0.071	0.024	-0.108	-0.311	-0.264	-0.366	2.441	9.136	7.589	5.454	3.853	6.897	7.374	7.317	7.176	6.798	6.695	6.334	6.047	5.683	5.381	5.09	4.804	4.369	4.119	3.919	3.778	3.437	3.342	3.334	3.145	3.009	3.104	3.133	2.938	2.843	2.89	2.894	2.758	2.716
18209.9612089395	0	0	0	0	0	-0.04	-0.063	-0.043	-0.016	-0.041	-0.015	-0.107	-0.266	-0.527	-0.679	3.049	8.654	7.669	5.231	4.803	6.919	7.352	7.33	7.185	6.774	6.542	6.286	6.066	5.761	5.47	5.125	4.807	4.414	4.081	3.9	3.752	3.462	3.365	3.325	3.196	3.144	3.161	3.123	2.953	2.947	2.978	2.913	2.805	2.801
18111.0201483214	0	0	0	0	0	-0.008	-0.052	-0.011	-0.001	0	-0.035	-0.167	-0.312	-0.634	-0.828	3.813	8.459	7.388	4.816	5.235	6.844	7.327	7.305	7.078	6.86	6.565	6.251	5.959	5.681	5.369	5.04	4.736	4.408	4.086	3.925	3.751	3.558	3.482	3.367	3.197	3.105	3.172	3.121	2.953	2.918	3.008	2.935	2.76	2.821
18013.1491729494	0	0	0	0	0	-0.039	-0.055	0.006	-0.047	-0.052	-0.073	-0.104	-0.308	-0.732	-1.315	4.023	8.122	6.513	4.603	5.409	6.91	7.265	7.268	6.987	6.883	6.53	6.214	5.951	5.693	5.453	5.087	4.597	4.267	4.051	3.923	3.68	3.461	3.418	3.29	3.21	3.148	3.157	3.103	2.996	2.915	3.006	2.956	2.752	2.841
17916.3310927346	0	0	0	0	0	0.013	-0.006	0.089	-0.024	-0.002	-0.098	0.011	-0.291	-0.72	-1.675	3.613	7.643	5.595	4.366	5.231	6.934	7.153	7.108	6.852	6.787	6.351	6.004	5.901	5.509	5.341	4.948	4.579	4.255	4.046	3.834	3.718	3.392	3.483	3.227	3.215	3.101	3.09	3.132	2.993	2.911	3.013	3.034	2.606	2.912
17820.5466650033	0	0	0	0	-0.017	-0.046	-0.056	0.041	-0.059	-0.036	-0.128	0.07	-0.16	-0.907	-1.385	2.718	6.727	5.233	4.353	4.988	6.861	6.971	6.956	6.651	6.596	6.211	5.883	5.749	5.287	5.325	4.781	4.456	4.089	3.887	3.766	3.598	3.337	3.319	3.146	3.152	3.068	3.03	3.07	2.978	2.899	3.029	3.033	2.644	2.862
17725.7818464342	0	0	0	0	-0.007	-0.01	-0.004	0.049	-0.005	-0.07	-0.067	0.085	-0.27	-1.085	-1.126	2.053	5.712	5.177	4.367	4.976	6.686	6.859	6.823	6.576	6.489	6.098	5.768	5.637	5.236	5.229	4.695	4.354	4.056	3.909	3.698	3.571	3.36	3.322	3.15	3.098	3.052	3.066	3.095	2.98	2.939	3.074	2.951	2.646	2.89
17632.0195033003	0	0	0	0	-0.007	0.003	0.042	0.037	-0.019	-0.056	0.046	0.163	-0.342	-1.193	-1.269	1.566	4.865	4.902	4.056	4.929	6.479	6.675	6.568	6.412	6.293	5.939	5.693	5.399	5.126	5.008	4.595	4.232	3.968	3.808	3.653	3.5	3.319	3.199	3.063	3.07	3.041	3.081	3.125	2.963	2.93	3.057	2.877	2.683	2.787
17539.2435555671	0	0	0	0	0.008	-0.018	0.066	0.052	-0.011	-0.061	0.085	0.152	-0.462	-1.121	-1.741	1.061	4.862	4.967	3.571	4.856	6.242	6.516	6.385	6.228	6.145	5.751	5.587	5.165	5.077	4.931	4.509	4.073	3.863	3.686	3.567	3.438	3.296	3.139	3.032	3.035	2.979	3.045	3.073	2.926	2.933	3.059	2.805	2.735	2.79
17447.4400108233	0	0	0	0	0.024	0	0.088	0.024	0.033	-0.068	0.125	0.154	-0.629	-0.983	-2.487	0.396	5.104	4.582	2.924	4.777	5.988	6.228	6.087	5.989	5.961	5.526	5.501	4.943	4.921	4.675	4.302	3.922	3.748	3.549	3.453	3.356	3.191	3.06	2.901	3.014	2.911	3.045	3.031	2.841	2.917	3.062	2.702	2.656	2.737
17356.5907520367	0	0	0	0	0.025	-0.02	0.12	-0.001	-0.018	-0.048	0.117	0.152	-0.69	-0.869	-3.021	-0.268	6.116	4.485	2.221	4.677	5.898	6.025	5.865	5.8	5.759	5.378	5.396	4.752	4.797	4.597	4.135	3.796	3.6	3.447	3.351	3.315	3.073	3.041	2.794	2.952	2.879	3.056	3.04	2.774	2.901	3.023	2.566	2.624	2.69
17266.6838892629	0	0	0	-0.037	-0.03	-0.045	0.052	0.028	-0.013	-0.081	0.143	0.064	-0.639	-1.046	-3.048	-0.717	5.899	3.996	1.809	4.265	5.658	5.756	5.689	5.632	5.504	5.257	5.145	4.648	4.514	4.457	3.927	3.725	3.492	3.353	3.247	3.316	3.044	2.991	2.741	2.907	2.836	3.02	2.979	2.716	2.933	2.911	2.536	2.584	2.654
17177.7034073725	0	0	0	-0.006	-0.001	0.008	0.088	0.008	-0.011	-0.021	0.125	-0.008	-0.513	-1.287	-2.728	-0.194	5.666	3.753	1.714	3.968	5.417	5.481	5.386	5.417	5.291	5.131	4.869	4.502	4.31	4.254	3.806	3.641	3.376	3.231	3.13	3.223	3.008	2.891	2.73	2.819	2.8	2.928	2.923	2.711	2.882	2.822	2.54	2.542	2.565
17089.6353762441	0	0	0	-0.053	-0.024	0.034	0.068	0.014	-0.043	-0.008	0.11	-0.021	-0.412	-1.436	-2.756	0.229	4.965	3.059	1.462	3.597	5.153	5.169	5.138	5.114	5.004	4.952	4.673	4.299	4.147	4.049	3.688	3.499	3.22	3.11	3.101	3.141	2.924	2.791	2.687	2.727	2.783	2.876	2.814	2.701	2.816	2.673	2.471	2.51	2.538
17002.4648458199	0	0	0	0.01	-0.001	0.037	0.045	0.007	-0.03	0.051	0.123	-0.014	-0.396	-1.418	-2.833	0.738	4.409	2.267	1.249	3.529	4.853	4.813	4.855	4.79	4.743	4.692	4.42	4.038	3.952	3.782	3.568	3.361	3.119	2.972	3.068	3.053	2.877	2.682	2.554	2.579	2.678	2.84	2.72	2.679	2.764	2.561	2.429	2.429	2.492
16916.1799832096	0	0	0	-0.034	-0.018	0.058	0.044	0	-0.037	0.023	0.072	-0.008	-0.345	-1.357	-2.952	1.245	4.442	1.506	0.895	3.587	4.7	4.579	4.669	4.499	4.571	4.526	4.235	3.826	3.803	3.605	3.528	3.236	3.013	2.864	3.022	2.998	2.81	2.616	2.47	2.545	2.671	2.818	2.672	2.659	2.692	2.467	2.436	2.389	2.484
16830.7669000993	0	0	0	0.027	-0.016	0.049	0.027	-0.018	-0.037	0.05	0.071	0.025	-0.252	-1.333	-3.117	1.183	4.351	0.664	0.398	3.713	4.423	4.2	4.392	4.08	4.268	4.213	4.011	3.578	3.54	3.373	3.361	3.133	2.855	2.762	2.935	2.936	2.699	2.541	2.353	2.454	2.615	2.782	2.553	2.64	2.671	2.35	2.411	2.332	2.475
16746.210688039	0	0	0	0.003	-0.012	0.075	-0.017	0.023	-0.051	0.07	0.092	0.033	-0.147	-1.335	-3.184	1.015	4.565	0.011	-0.117	4.021	4.191	3.94	4.169	3.806	4.043	4.099	3.756	3.554	3.271	3.258	3.201	3.024	2.667	2.665	2.83	2.954	2.627	2.485	2.278	2.319	2.566	2.695	2.497	2.578	2.626	2.231	2.404	2.276	2.497
16662.5005870718	0	0	-0.004	-0.011	0.013	0.034	-0.004	0.012	0.004	0.115	0.1	0.004	-0.134	-1.474	-2.694	0.247	3.581	-0.456	-0.547	3.862	3.907	3.734	3.843	3.515	3.692	3.926	3.479	3.291	2.946	3.075	2.991	2.905	2.461	2.535	2.661	2.802	2.433	2.349	2.049	2.194	2.523	2.613	2.479	2.466	2.549	2.141	2.319	2.208	2.441
16579.6237815087	0	0	-0.03	-0.015	0.015	0.035	-0.019	0.002	0.037	0.101	0.073	0.005	-0.196	-1.44	-2.396	-0.174	2.681	-0.485	-0.336	3.586	3.597	3.502	3.468	3.266	3.396	3.645	3.225	3.007	2.653	2.838	2.811	2.746	2.343	2.423	2.556	2.695	2.33	2.211	1.953	2.047	2.406	2.461	2.383	2.398	2.445	2.152	2.213	2.156	2.352
16497.5664346876	0	0	-0.05	-0.002	0.014	0.02	-0.006	-0.016	0.012	0.098	0.035	0	-0.26	-1.402	-2.381	-0.435	1.814	-0.793	-0.305	3.345	3.394	3.334	3.217	3.039	3.199	3.443	3.129	2.879	2.459	2.633	2.661	2.579	2.221	2.307	2.434	2.5	2.273	2.07	1.814	1.966	2.315	2.388	2.352	2.358	2.345	2.119	2.123	2.137	2.287
16416.3178219987	0	0	0.001	-0.009	0.005	0.045	0.026	0	0.065	0.097	0.034	0.001	-0.24	-1.335	-3.047	-1.179	1.103	-1.098	0.073	3.066	3.172	3.131	2.972	2.807	3.068	3.244	3.011	2.577	2.255	2.429	2.557	2.383	2.079	2.155	2.33	2.338	2.169	1.969	1.689	1.876	2.266	2.332	2.268	2.322	2.247	2.073	2.038	2.122	2.253
16335.8651635176	0	0	0.018	0.002	-0.018	-0.02	-0.007	-0.004	0.031	0.075	0.016	-0.015	-0.184	-1.213	-3.492	-1.312	0.789	-1.512	0.421	2.818	3.049	2.97	2.783	2.519	2.901	3.02	2.892	2.298	2.066	2.203	2.44	2.211	1.972	2.044	2.223	2.248	2.106	1.823	1.566	1.824	2.169	2.278	2.205	2.279	2.202	2.05	1.964	2.126	2.255
16256.1977565618	0	0	0.023	-0.007	0.013	0.021	-0.003	-0.004	0.077	0.088	0.06	-0.025	-0.084	-1.012	-4.056	-1.646	0.77	-2.132	0.666	2.563	2.901	2.789	2.631	2.279	2.793	2.87	2.712	2.064	1.884	2.019	2.335	2.075	1.849	1.939	2.093	2.128	2.027	1.77	1.451	1.76	2.12	2.231	2.137	2.254	2.167	1.972	1.892	2.123	2.202
16177.3028434238	0	0	0.005	-0.051	-0.005	-0.001	0.005	0.017	0.067	0.059	0.027	-0.053	-0.041	-0.855	-4.45	-1.889	1.355	-2.753	1.055	2.394	2.884	2.677	2.55	2.147	2.641	2.803	2.707	1.853	1.658	1.881	2.279	2.01	1.738	1.915	2.008	2.071	1.938	1.715	1.347	1.697	2.16	2.274	2.112	2.226	2.161	1.937	1.847	2.139	2.168
16099.1707750825	0	0	-0.01	-0.022	0.022	0.016	0.002	0.012	0.059	0.085	0.03	-0.07	-0.033	-0.613	-4.934	-2.346	2.156	-3.578	1.262	2.171	2.821	2.504	2.317	1.867	2.429	2.709	2.501	1.666	1.367	1.704	2.144	1.883	1.57	1.79	1.849	2.109	1.947	1.646	1.205	1.629	2.086	2.236	2.043	2.191	2.217	1.853	1.778	2.116	2.236
16021.7898471503	0	0.053	0.014	-0.012	0.009	-0.007	0.007	0.013	0.078	0.088	0.023	-0.087	-0.021	-0.694	-5.041	-2.913	3.29	-3.918	1.048	1.932	2.655	2.406	2.027	1.621	2.076	2.602	2.259	1.534	1.054	1.498	1.902	1.781	1.377	1.624	1.668	2.02	1.791	1.529	1.039	1.41	1.992	2.197	1.974	2.076	2.144	1.723	1.667	2.042	2.138
15945.1483655766	0	-0.007	0.008	0.001	0.071	0.051	0.018	0.043	0.055	0.083	0.024	-0.031	-0.021	-1.011	-4.768	-3.459	3.249	-3.023	0.747	1.777	2.472	2.319	1.849	1.501	1.84	2.483	2.122	1.332	0.804	1.307	1.727	1.693	1.243	1.485	1.592	1.904	1.699	1.443	1.047	1.353	1.873	2.102	1.921	2.065	2.124	1.692	1.655	2.04	2.109
15869.2377424463	0	-0.024	0.013	0.038	0.016	0.02	0.003	0.034	0.064	0.069	0.006	-0.046	-0.057	-1.304	-4.571	-2.736	2.564	-2.575	0.352	1.583	2.25	2.111	1.531	1.22	1.527	2.217	1.881	1.102	0.61	1.094	1.536	1.548	1.127	1.303	1.477	1.77	1.613	1.284	0.901	1.238	1.811	2.03	1.889	1.989	2.016	1.555	1.55	1.95	2.087
15794.0452706576	0	0.033	0.024	0.015	0.041	0.035	0.009	0.052	0.078	0.07	-0.008	-0.019	-0.059	-1.48	-4.276	-1.483	1.9	-2.242	-0.039	1.321	2.036	1.914	1.272	0.927	1.25	1.975	1.661	0.803	0.293	0.733	1.281	1.348	0.974	1.09	1.326	1.578	1.488	1.107	0.712	1.003	1.673	1.923	1.757	1.904	1.881	1.424	1.454	1.888	1.961
15719.5634120006	0	0.018	0.01	0.008	0.02	0.015	0.024	0.055	0.073	0.042	-0.024	-0.05	-0.101	-1.505	-4.162	-0.772	1.081	-2.081	-0.515	0.938	1.715	1.559	0.885	0.54	0.982	1.664	1.344	0.349	-0.138	0.351	1.019	1.041	0.647	0.72	1.04	1.313	1.26	0.829	0.45	0.784	1.45	1.656	1.534	1.701	1.664	1.235	1.266	1.703	1.783
15645.7794778695	0	-0.023	-0.038	-0.015	0.039	0.027	-0.017	0.052	0.093	0.042	-0.017	-0.017	-0.018	-1.537	-4.231	0.291	0.636	-2.23	-0.935	0.624	1.523	1.286	0.543	0.051	0.588	1.374	1.092	-0.003	-0.513	-0.071	0.776	0.799	0.394	0.457	0.781	1.043	1.053	0.58	0.158	0.521	1.284	1.499	1.349	1.563	1.497	1.01	1.079	1.564	1.607
15572.6859467481	0	-0.006	-0.025	0.025	0.05	0.026	-0.003	0.071	0.089	0.064	0.014	-0.006	0.03	-1.315	-4.156	1.33	0.309	-2.573	-1.41	0.214	1.284	0.962	0.156	-0.471	0.136	1.028	0.679	-0.535	-1.036	-0.586	0.41	0.397	-0.035	0.037	0.398	0.711	0.772	0.22	-0.242	0.146	0.985	1.196	1.026	1.3	1.241	0.687	0.822	1.36	1.327
15500.2711791924	0	-0.011	-0.018	0.047	0.038	0.023	0.029	0.048	0.04	0.053	-0.021	-0.007	0.007	-1.043	-4.138	2.47	0.39	-3.001	-1.732	-0.095	1.125	0.596	-0.263	-0.979	-0.345	0.807	0.333	-1.077	-1.562	-1.001	0.179	0.106	-0.427	-0.322	0.012	0.386	0.549	-0.098	-0.588	-0.207	0.771	0.953	0.675	1.048	0.978	0.315	0.52	1.103	0.96
15428.5276694043	0	-0.005	-0.016	-0.009	0.05	-0.007	-0.071	0.06	0.05	0.046	-0.017	0.023	0.035	-1.102	-4.33	3.344	0.562	-3.949	-2.199	-0.459	0.98	0.308	-0.63	-1.443	-0.919	0.505	-0.133	-1.601	-2.266	-1.646	-0.173	-0.263	-0.955	-0.813	-0.416	-0.013	0.191	-0.599	-1.129	-0.695	0.492	0.642	0.236	0.745	0.706	-0.09	0.171	0.858	0.637
15357.4448255348	0	0.016	-0.074	0.028	-0.007	-0.009	-0.058	0.112	0.077	0.049	-0.041	0.024	-0.078	-0.716	-4.433	4.242	0.919	-5.135	-2.602	-0.799	0.791	0.001	-1.182	-2.014	-1.526	0.286	-0.403	-2.143	-2.962	-2.196	-0.54	-0.66	-1.501	-1.307	-0.891	-0.402	-0.133	-0.98	-1.625	-1.182	0.2	0.311	-0.221	0.416	0.45	-0.584	-0.27	0.582	0.279
15287.0141257695	-0.014	0	-0.057	-0.006	-0.039	-0.019	0.057	0.037	0.031	0.022	-0.03	-0.026	-0.13	-0.747	-4.127	4.349	1.214	-6.403	-2.923	-1.296	0.338	-0.429	-1.662	-2.693	-2.347	-0.131	-0.885	-2.849	-3.807	-3.156	-0.838	-1.201	-2.169	-1.987	-1.425	-1.118	-0.57	-1.504	-2.145	-1.77	-0.169	-0.124	-0.734	-0.026	0.016	-1.051	-0.74	0.126	-0.18
15217.2260247764	0.012	0.012	-0.015	0.038	0.048	0.045	0.041	0.036	0.097	0.043	-0.009	-0.067	-0.092	-0.785	-3.185	4.153	1.259	-7.104	-3.499	-1.856	-0.092	-0.721	-2.301	-3.253	-3.044	-0.691	-1.474	-3.562	-4.559	-3.586	-1.463	-1.772	-2.68	-2.576	-1.933	-1.616	-1.153	-1.913	-2.649	-2.236	-0.646	-0.578	-1.17	-0.464	-0.455	-1.445	-1.213	-0.301	-0.597
15148.0720153514	0.021	0.026	-0.015	0.028	0.026	0.019	0.028	0.09	0.068	-0.001	-0.035	0.015	-0.091	-1.121	-2.605	3.827	1.366	-7.995	-4.151	-2.513	-0.71	-1.341	-3.062	-4.123	-3.714	-1.504	-2.149	-4.49	-5.389	-4.317	-2.225	-2.454	-3.338	-3.283	-2.691	-2.346	-1.72	-2.639	-3.403	-2.87	-1.382	-1.232	-1.832	-1.121	-1.039	-2.006	-1.853	-0.955	-1.151
15079.5446276017	0.009	0.01	-0.035	0.05	0.033	0.052	-0.003	0.039	0.068	0.004	-0.024	0.033	-0.086	-1.309	-1.951	3.944	1.502	-8.46	-4.734	-3.097	-1.333	-1.866	-3.678	-4.803	-4.346	-2.144	-2.768	-5.094	-5.984	-4.907	-2.834	-3.07	-3.911	-3.895	-3.298	-2.858	-2.351	-3.256	-3.929	-3.361	-1.97	-1.763	-2.232	-1.558	-1.579	-2.491	-2.305	-1.517	-1.582
15011.6343374059	0.046	0.007	0.008	0.052	0.054	0.019	0.051	0.075	0.059	0.001	0.01	0.038	-0.101	-1.618	-1.76	3.799	0.141	-9.469	-5.701	-4.018	-2.049	-2.594	-4.476	-5.805	-5.29	-3.109	-3.638	-6.114	-7.166	-5.953	-3.67	-3.9	-4.854	-4.813	-4.175	-3.638	-3.017	-3.974	-4.782	-4.076	-2.77	-2.617	-3.039	-2.397	-2.291	-3.234	-3.057	-2.219	-2.207
14944.3326580246	-0.003	-0.024	-0.036	-0.003	0.003	0.02	0.041	0.071	0.044	0.001	0.009	-0.003	-0.122	-1.817	-1.745	3.91	-1.399	-10.306	-6.549	-4.764	-2.718	-3.229	-5.3	-6.702	-6.037	-3.906	-4.555	-7.155	-8.223	-6.662	-4.434	-4.789	-5.699	-5.506	-4.9	-4.312	-3.809	-4.77	-5.434	-4.707	-3.471	-3.407	-3.611	-2.985	-3.089	-4.029	-3.735	-2.943	-2.931
14877.6311093314	0.013	-0.005	0.021	0.08	0.058	0.037	0.05	0.085	0.076	0.039	0.043	-0.051	-0.108	-1.931	-1.777	3.846	-3.554	-10.861	-7.456	-5.526	-3.319	-3.907	-6.094	-7.545	-6.682	-4.576	-5.382	-7.886	-8.989	-7.257	-5.134	-5.453	-6.443	-6.256	-5.78	-4.941	-4.338	-5.468	-6.208	-5.374	-4.031	-4.12	-4.454	-3.647	-3.618	-4.605	-4.422	-3.641	-3.518
14811.5232773976	0.035	0.016	0.009	-0.004	0.016	0.023	0.06	0.068	0.042	-0.051	-0.067	-0.096	0.154	-1.855	-2.651	3.671	-6.243	-11.569	-8.101	-5.999	-3.628	-4.2	-6.644	-8.271	-7.405	-4.956	-6.003	-8.524	-9.693	-7.784	-5.755	-5.989	-6.987	-6.712	-6.358	-5.48	-4.928	-6.019	-6.715	-5.968	-4.687	-4.708	-4.886	-4.104	-4.174	-5.202	-4.927	-4.136	-3.995
14745.9996645148	-0.002	-0.052	-0.021	0.034	0.051	0.017	0.034	0.041	-0.005	-0.002	0.017	-0.021	0.303	-1.641	-2.689	3.003	-9.556	-12.108	-9.088	-6.778	-4.219	-4.773	-7.295	-8.95	-8.482	-5.688	-6.915	-9.333	-10.609	-8.468	-6.462	-6.759	-7.904	-7.428	-7.132	-6.106	-5.597	-6.758	-7.36	-6.695	-5.411	-5.436	-5.637	-4.71	-4.831	-5.942	-5.651	-4.828	-4.79
14681.0538685638	0.049	0.012	-0.012	-0.001	0.036	0.017	0.086	0.056	0.025	-0.018	0.049	0.091	0.467	-0.452	-4.365	2.889	-11.8	-11.872	-9.606	-7.049	-4.193	-4.886	-7.778	-9.413	-8.947	-5.782	-7.447	-9.772	-11.247	-8.719	-6.888	-7.148	-8.336	-7.771	-7.669	-6.411	-5.867	-7.272	-7.792	-7.059	-5.864	-5.966	-6.157	-5.089	-5.181	-6.449	-5.987	-5.087	-5.079
14616.6774337112	0.034	-0.013	0.028	0.016	0.037	0.018	0.048	0.075	0.026	0.009	0.079	0.13	0.48	0.345	-6.753	3.154	-13.691	-11.565	-10.13	-7.3	-4.207	-4.813	-8.092	-9.641	-9.506	-5.764	-7.683	-10.082	-11.77	-9.154	-7.311	-7.536	-8.832	-8.221	-8.021	-7.051	-6.341	-7.829	-8.217	-7.734	-6.271	-6.343	-6.601	-5.478	-5.601	-6.921	-6.48	-5.487	-5.61
14552.8629395846	0.044	-0.078	0.011	0.026	0.124	0.045	0.037	0.079	-0.004	-0.084	-0.034	-0.015	0.303	1.071	-8.553	4.35	-16.036	-10.979	-10.304	-7.267	-3.734	-4.426	-8.157	-9.592	-9.832	-5.606	-8.029	-10.152	-11.959	-9.272	-7.455	-7.581	-8.875	-8.346	-8.284	-7.143	-6.226	-8.152	-8.316	-7.859	-6.356	-6.635	-6.868	-5.579	-5.623	-7.282	-6.785	-5.639	-5.7
14489.6040005367	0.063	-0.006	0.008	0.016	0.01	0.018	0.074	0.055	-0.019	-0.097	0.009	-0.098	0.082	1.601	-9.742	5.936	-16.832	-10.23	-10.3	-7.054	-3.143	-3.914	-8.32	-9.5	-10.363	-5.123	-7.832	-10.27	-12.264	-9.601	-7.478	-7.734	-9.229	-8.624	-8.422	-7.595	-6.404	-8.262	-8.335	-8.219	-6.961	-6.714	-7.095	-5.552	-5.886	-7.533	-7.026	-5.725	-6.008
14426.8921777414	0.045	-0.018	0.062	0.068	-0.012	0.057	0.047	0.057	0.02	-0.044	-0.025	-0.183	0.036	1.822	-10.359	7.824	-17.393	-9.114	-9.983	-6.567	-2.227	-3.175	-8.028	-9.19	-10.478	-4.626	-7.519	-10.073	-12.136	-9.741	-7.47	-7.621	-9.148	-8.666	-8.382	-7.708	-6.164	-8.534	-8.466	-8.233	-6.778	-6.774	-7.343	-5.636	-5.819	-7.757	-7.256	-5.571	-6.086
14364.7200671934	0.1	-0.072	-0.062	0.109	-0.031	-0.033	0.073	-0.026	0.125	-0.047	0.035	-0.026	-0.029	1.05	-7.674	7.791	-16.065	-7.75	-9.094	-5.689	-1.217	-2.327	-7.531	-8.643	-9.712	-4.354	-7.148	-9.687	-11.564	-9.555	-7.316	-7.304	-8.936	-8.645	-8.163	-7.448	-6.06	-8.094	-8.277	-7.999	-7.002	-6.608	-7.196	-5.393	-5.841	-7.556	-7.169	-5.486	-6.083
14303.0823278034	-0.004	-0.092	-0.01	0.004	0.021	-0.016	0.067	-0.025	0.082	0.019	0.055	0.092	0.265	0.291	-4.948	6.684	-14.7	-7.644	-7.98	-4.807	-0.135	-1.421	-6.916	-8.393	-9.619	-4.373	-6.498	-9.799	-11.413	-9.991	-7.422	-7.464	-8.742	-8.877	-8.253	-7.948	-6.33	-8.368	-8.416	-8.279	-7.183	-6.78	-7.411	-5.631	-6.01	-7.7	-7.407	-5.613	-6.139
14241.9715653328	0.133	0.048	0.014	0.085	0.128	0.07	0.101	-0.02	0.026	-0.016	0.014	0.259	0.266	-0.514	-3.645	5.911	-13.114	-6.552	-6.743	-3.662	1.236	-0.427	-5.979	-7.873	-8.693	-3.938	-5.874	-9.502	-10.983	-9.965	-7.204	-7.344	-8.54	-8.652	-8.128	-7.866	-6.376	-8.148	-8.473	-8.244	-7.381	-6.796	-7.251	-5.7	-6.145	-7.634	-7.44	-5.766	-6.066
14181.379362131	0.306	0.032	0.012	0.044	0.238	0.112	0.14	-0.115	0.066	0.058	-0.022	0.234	0.125	-1.12	-1.581	5.596	-10.876	-5.378	-5.371	-2.219	2.939	0.953	-5.109	-7.542	-8.083	-3.773	-5.274	-9.177	-10.648	-9.925	-7.021	-7.235	-8.261	-8.745	-8.095	-7.978	-6.236	-8.011	-8.44	-8.263	-7.499	-6.88	-7.168	-5.744	-6.292	-7.67	-7.283	-5.674	-5.998
14121.3024483204	0.306	0.034	-0.092	0.104	0.154	0.059	-0.02	-0.186	-0.013	0.023	-0.062	0.099	-0.119	-1.384	0.211	4.799	-9.195	-4.01	-4.017	-0.691	4.382	2.003	-4.185	-6.932	-7.334	-3.181	-4.782	-8.95	-10.546	-10.172	-6.963	-7.291	-8.291	-8.713	-8.242	-7.923	-6.393	-8.021	-8.797	-8.563	-7.674	-6.964	-7.387	-6.175	-6.619	-7.864	-7.701	-6.05	-6.241
14061.7313871573	0.459	0.108	-0.079	0.159	0.255	0.167	0.025	-0.153	0.165	0.053	-0.047	0.142	0.008	-1.312	1.516	4.359	-7.202	-2.676	-2.393	1.367	6.277	3.259	-3.27	-6.465	-6.426	-2.626	-4.244	-8.551	-10.257	-9.799	-6.789	-7.051	-8.215	-8.751	-8.243	-7.856	-6.499	-7.933	-8.645	-8.557	-7.938	-7.298	-7.444	-6.319	-6.943	-8.16	-7.624	-6.035	-6.299
14002.6608606064	0.592	0.167	-0.075	0.266	0.495	0.33	-0.017	-0.223	0.235	0.148	0.025	0.149	0.233	-0.981	2.603	4.004	-4.95	-1.181	-0.682	3.074	7.876	4.415	-2.218	-5.871	-5.554	-1.883	-3.906	-8.441	-10.24	-9.7	-6.488	-6.935	-8.237	-8.624	-8.357	-7.959	-6.603	-8.107	-8.907	-8.797	-8.198	-7.415	-7.382	-6.791	-7.421	-8.473	-7.915	-6.568	-6.716
13944.084526459	0.782	0.185	0.017	0.486	0.637	0.484	-0.144	-0.322	0.381	0.169	-0.14	0.156	0.715	-0.571	2.716	2.49	-3.625	0.077	0.622	4.642	9.405	5.201	-1.85	-5.602	-5.182	-1.65	-3.816	-8.253	-10.308	-9.93	-6.981	-7.174	-8.512	-8.914	-8.807	-8.374	-7.127	-8.408	-9.233	-9.383	-8.844	-7.988	-7.925	-7.469	-8.074	-9.157	-8.278	-6.967	-7.381
13885.9960468342	1	0.448	0.244	0.67	0.826	0.347	-0.176	-0.105	0.605	0.198	-0.016	0.324	1.428	-0.392	2.191	1.216	-2.191	1.417	1.925	6.513	11.467	6.47	-1.157	-5.14	-4.637	-1.173	-3.837	-8.084	-10.584	-9.938	-7.1	-7.309	-8.387	-8.669	-9.126	-8.559	-7.394	-8.695	-9.425	-9.89	-9.396	-8.509	-8.403	-8.098	-8.723	-9.811	-8.716	-7.606	-7.973
13828.3901159656	1.018	0.109	-0.061	0.773	0.868	0.807	-0.209	-0.067	0.868	-0.149	0.022	0.439	1.863	-0.462	1.007	-0.761	-1.679	2.244	2.758	7.804	12.574	7.36	-0.691	-4.893	-3.973	-0.68	-4.119	-7.89	-10.818	-10.121	-7.431	-7.431	-8.969	-9.137	-9.691	-8.957	-7.684	-9.099	-9.734	-10.369	-9.811	-8.724	-8.648	-8.764	-9.478	-10.378	-9.16	-8.342	-8.698
13771.2593763653	1.278	0.092	-0.012	0.965	0.992	0.587	0.048	0.408	0.797	-0.457	-0.047	0.302	2.155	-0.816	-0.241	-2.289	-1.385	3.066	3.476	8.959	13.451	7.773	-0.478	-4.967	-4.19	-0.459	-4.021	-7.6	-11.338	-10.058	-7.564	-7.612	-9.166	-9.21	-10.108	-9.247	-7.828	-9.358	-10.187	-11.214	-10.432	-9.076	-9.114	-9.519	-10.22	-11.153	-9.7	-9.062	-9.543
13714.5995580087	1.541	0.034	-0.151	1.076	1.118	0.662	0.34	0.541	0.82	-0.345	0.119	0.255	1.745	-1.634	-1.644	-4.448	-2.261	3.262	3.725	9.496	13.695	7.746	-0.579	-4.81	-3.867	-0.197	-4.522	-7.673	-12.024	-10.377	-8.037	-8.086	-9.503	-9.638	-10.906	-10.026	-8.686	-9.866	-10.268	-11.87	-11.115	-9.928	-10.009	-10.411	-11.129	-12.136	-10.485	-10.015	-10.67
13658.4033115369	1.782	-0.083	-0.266	1.039	1.103	0.61	0.414	0.465	0.981	-0.216	0.045	0.282	1.375	-2.104	-3.548	-8.287	-4.172	3.289	3.656	9.562	13.448	7.409	-0.814	-4.597	-3.969	-0.234	-5.207	-7.659	-12.535	-10.598	-8.575	-8.418	-10.173	-10.045	-11.535	-10.587	-9.176	-10.62	-11.203	-12.89	-11.923	-10.58	-10.804	-11.338	-11.884	-13.115	-11.205	-10.928	-11.781
13602.6663742545	1.587	-0.32	-0.368	1.086	1.258	0.791	0.375	0.494	1.066	-0.363	-0.302	0.339	0.9	-2.774	-5.085	-13.377	-7.419	2.073	2.633	8.849	10.558	5.731	-1.642	-4.828	-4.46	-0.734	-6.362	-7.598	-13.32	-10.554	-9.281	-9.26	-11.16	-10.996	-12.648	-11.645	-10.142	-11.505	-12.004	-14.02	-12.648	-11.253	-11.906	-12.611	-13.016	-14.475	-12.305	-12.238	-13.202
13547.3824319902	1.574	-0.379	-0.354	1.278	1.113	0.707	0.359	0.799	1.004	-0.495	-0.196	0.804	0.671	-3.777	-7.574	-19.193	-11.457	0.526	1.256	7.477	9.649	4.688	-2.712	-5.053	-5.493	-1.427	-7.739	-8.069	-14.572	-11.332	-10.401	-10.244	-12.452	-11.742	-13.749	-12.513	-10.885	-12.619	-12.833	-15.162	-13.746	-12.384	-13.216	-14.042	-14.339	-15.823	-13.588	-13.769	-14.708
13492.5451745046	1.698	-0.444	-0.271	1.409	1.365	0.724	0.398	0.887	1.017	-0.6	0.079	1.179	0.867	-3.85	-11.063	-27.393	-16.797	-2.133	-1.544	4.972	7.007	2.453	-4.647	-6.588	-7.433	-3.716	-10.03	-9.492	-16.035	-12.286	-11.868	-11.717	-13.465	-12.921	-15.145	-14.28	-12.676	-13.992	-13.998	-16.553	-15.092	-14.353	-14.981	-15.619	-15.79	-17.11	-15.199	-15.417	-16.581
13438.151376604	1.406	-0.777	-0.4	1.263	1.067	0.375	0.272	1.022	0.822	-1.235	-0.277	1.203	0.794	-4.276	-14.832	-35.838	-22.755	-5.104	-4.787	1.648	2.605	-0.777	-6.795	-7.828	-9.408	-6.014	-12.356	-10.549	-17.379	-12.801	-13.379	-13.222	-14.79	-14.163	-16.535	-15.285	-14.039	-15.41	-15.298	-18.002	-16.561	-15.472	-16.396	-17.283	-17.23	-18.514	-16.337	-17.02	-17.877
13384.193707813	1.371	-0.931	-0.404	1.365	0.977	0.436	0.24	0.431	1.044	-1.155	-0.239	1.173	1.266	-3.95	-20.454	-46.705	-29.712	-8.996	-8.818	-3.294	-4.571	-4.804	-9.587	-9.589	-11.67	-9.054	-14.822	-11.936	-18.98	-14.477	-15.557	-15.157	-16.096	-15.705	-18.184	-17.038	-15.934	-17.176	-16.652	-19.5	-18.196	-17.685	-18.298	-19.232	-19.048	-20.003	-17.694	-18.887	-19.964
13330.6668955497	1.13	-0.998	-0.417	1.223	0.759	0.263	0.032	0.348	0.837	-1.232	0.516	0.779	1.415	-3.342	-24.658	-56.708	-38.277	-13.468	-13.253	-8.512	-9.854	-9.337	-12.291	-11.162	-14.371	-12.53	-17.403	-12.793	-20.083	-15.494	-17.543	-16.716	-17.849	-17.106	-19.618	-18.565	-17.742	-18.432	-17.492	-20.686	-19.701	-19.239	-19.952	-21.083	-20.919	-21.531	-19.276	-20.513	-21.418
13277.567723987	1.138	-0.962	-0.272	1.372	0.809	0.477	0.084	0.677	0.659	-0.753	0.475	0.626	1.663	-2.211	-28.402	-67.827	-44.921	-18.119	-17.849	-14.617	-15.31	-13.816	-14.656	-12.978	-16.493	-16.303	-19.809	-14.6	-20.713	-16.716	-19.989	-18.589	-18.471	-18.318	-20.947	-19.931	-18.75	-20.101	-18.376	-21.709	-20.982	-20.882	-21.375	-22.803	-22.388	-21.882	-20.185	-21.983	-22.296
13224.8888731925	1.008	-1.028	-0.236	1.226	0.948	0.457	0.025	0.332	0.602	-0.974	0.135	0.352	1.288	-2.308	-33.313	-76.257	-55.68	-23.801	-22.489	-20.641	-22.55	-18.329	-17.172	-14.959	-18.515	-20.182	-21.969	-16.488	-21.08	-17.32	-21.766	-20.549	-20.261	-19.376	-21.968	-21.293	-20.416	-21.12	-19.055	-22.406	-22.55	-22.097	-22.563	-24.265	-24.036	-23.013	-21.163	-23.268	-23.547
13172.6271333698	0.929	-0.8	-0.139	1.23	0.754	0.484	0.07	0.36	0.662	-1.087	-0.652	0.451	0.911	-2.696	-36.222	-82.24	-63.048	-29.405	-26.359	-25.874	-27.76	-22.517	-19.509	-16.047	-20.012	-23.542	-23.256	-17.7	-20.309	-18.022	-23.082	-21.675	-20.563	-20.175	-22.287	-21.477	-21.058	-21.478	-19.308	-22.492	-23.153	-22.894	-23.342	-25.132	-24.574	-23.133	-21.53	-23.75	-23.979
13120.7772442148	0.872	-0.451	-0.116	1.18	0.701	0.515	-0.094	0.52	0.437	-0.992	-0.323	0.748	0.703	-3.632	-37.732	-86.712	-66.92	-34.765	-30.282	-31.242	-34.336	-27.02	-21.559	-17.243	-21.26	-26.398	-24.595	-18.312	-19.138	-18.123	-23.966	-22.405	-20.225	-19.97	-22.205	-21.578	-21.205	-21.239	-19.333	-22.175	-23.395	-22.956	-23.542	-25.523	-24.759	-22.786	-22.03	-23.801	-23.924
13069.3329222406	0.649	-0.506	-0.039	0.699	0.462	0.349	-0.36	0.342	0.179	-0.613	-0.077	0.643	0.172	-4.995	-37.481	-89.248	-74.275	-39.899	-34.04	-35.207	-38.734	-30.305	-22.964	-18.248	-22.022	-28.304	-24.755	-17.93	-17.45	-17.293	-23.761	-21.582	-19.718	-19.157	-21.464	-21.448	-22.051	-20.45	-18.576	-21.177	-22.777	-22.55	-22.998	-25.048	-24.169	-22.194	-21.296	-23.159	-23.579
13018.290966077	0.334	-0.46	-0.069	0.701	0.224	0.131	0.186	0.513	-0.216	-0.568	0.157	0.594	-0.603	-6.171	-35.777	-88.155	-77.802	-43.159	-36.634	-38.343	-41.535	-32.232	-22.642	-18.181	-21.768	-28.875	-24.324	-16.859	-14.582	-15.513	-22.708	-20.921	-17.824	-17.47	-19.809	-19.919	-20.45	-18.513	-16.665	-19.028	-21.335	-21.091	-21.247	-23.474	-22.424	-19.818	-19.576	-21.52	-21.64
12967.6461243639	0.397	0.029	-0.056	0.485	0.226	0.189	-0.136	0.137	-0.331	-0.509	0.174	0.534	-0.852	-6.962	-34.373	-84.982	-75.356	-45.654	-38.225	-40.416	-43.039	-33.391	-22.683	-17.544	-21.015	-28.668	-22.867	-14.741	-11.367	-13.311	-21.284	-19.352	-15.874	-15.817	-17.63	-18.217	-18.787	-16.261	-14.446	-16.251	-19.279	-19.445	-19.234	-21.372	-20.218	-17.639	-17.451	-19.381	-19.562
12917.3931487471	0.213	0.039	-0.054	0.244	-0.01	0.034	-0.099	0.006	-0.5	-0.609	-0.28	-0.16	-1.462	-7.231	-32.093	-79.188	-75.1	-46.361	-38.609	-40.782	-43.235	-33.525	-22.034	-16.708	-19.902	-27.568	-20.64	-11.935	-7.797	-10.668	-19.219	-17.064	-12.934	-13.053	-15.087	-15.779	-16.859	-13.641	-11.799	-13.61	-16.723	-16.7	-16.45	-18.661	-17.121	-14.281	-14.656	-16.703	-16.948
12867.5288456392	0.057	-0.04	-0.066	0.067	0.016	-0.018	-0.077	0.057	-0.291	-0.513	-0.437	-0.711	-1.724	-6.753	-29.164	-72.102	-71.655	-45.112	-37.623	-40.127	-41.719	-32.142	-20.062	-14.073	-17.081	-24.812	-17.034	-8.161	-3.447	-6.671	-15.71	-13.736	-9.484	-9.313	-11.236	-12.227	-13.274	-9.838	-7.889	-9.377	-12.678	-13.033	-12.507	-14.479	-13.196	-10.433	-10.876	-12.8	-13.043
12818.0479719749	0.063	0.04	-0.01	-0.046	0.011	0.059	0.123	0.082	-0.085	-0.111	-0.447	-1.044	-1.86	-5.773	-26.289	-65.99	-69.505	-43.004	-35.762	-38.071	-39.861	-30.449	-17.752	-11.934	-14.411	-21.413	-13.542	-4.372	0.639	-3.276	-12.497	-10.306	-5.566	-5.723	-7.528	-8.385	-9.596	-6.11	-4.141	-5.615	-8.882	-9.005	-8.526	-10.507	-8.668	-5.983	-6.937	-8.858	-8.919
12768.9463132843	0.058	-0.024	-0.014	-0.016	0.029	0.016	-0.051	-0.098	-0.039	-0.05	-0.344	-1.125	-1.736	-4.39	-22.406	-56.491	-62.102	-40.436	-33.603	-35.746	-37.261	-27.973	-15.548	-9.372	-11.713	-18.375	-10.266	-0.972	4.387	0.369	-8.996	-6.651	-2.232	-2.334	-3.77	-4.835	-6.124	-2.514	-0.632	-1.843	-4.751	-5.198	-4.689	-6.506	-4.98	-2.3	-3.056	-4.931	-5.116
12720.2186319551	0.012	-0.003	0.011	-0.026	0.043	0.108	0.044	-0.065	-0.016	0.068	-0.119	-0.714	-1.132	-2.883	-17.741	-47.337	-55.18	-36.455	-30.109	-31.954	-33.598	-24.892	-12.944	-6.676	-8.516	-14.536	-7.04	2.188	7.069	2.216	-5.653	-3.142	1.162	1.015	-0.438	-1.566	-2.754	0.816	2.675	1.576	-1.078	-1.525	-1.14	-2.667	-1.048	1.52	0.625	-1.161	-1.234
12671.8617442044	-0.063	-0.069	-0.026	-0.032	-0.008	0.004	-0.011	-0.054	-0.133	-0.024	0.083	-0.293	-0.44	-1.368	-12.326	-37.905	-49.041	-32.875	-27.029	-28.687	-30.696	-22.293	-10.859	-4.551	-6.147	-11.335	-4.21	5.133	10.285	5.245	-2.987	-0.257	4.032	3.997	2.668	1.533	0.303	3.653	5.46	4.664	2.243	1.799	2.112	0.689	2.222	4.789	3.918	2.075	1.976
12623.8714428468	-0.004	-0.009	-0.037	-0.029	0.011	0.013	-0.014	-0.07	-0.085	-0.069	0.135	0.176	0.304	0.028	-6.604	-29.164	-42.781	-29.026	-23.713	-25.173	-27.307	-19.529	-8.713	-2.423	-3.856	-8.343	-1.746	7.201	12.302	7.613	-0.307	2.32	6.442	6.369	5.195	3.973	2.772	5.968	7.77	7.047	4.863	4.458	4.71	3.528	5.139	7.473	6.558	4.83	4.795
12576.2435230637	0.007	-0.011	-0.046	-0.044	0.001	0.024	-0.004	-0.016	-0.028	-0.106	0.049	0.338	0.82	1.1	-3.56	-24.387	-37.138	-25.466	-20.695	-22.084	-24.51	-17.52	-7.343	-1.064	-2.204	-6.252	-0.319	8.702	13.437	8.569	1.625	4.111	7.993	8.068	7.165	5.769	4.531	7.596	9.523	8.975	7.015	6.591	6.768	5.621	7.083	9.476	8.701	7.047	6.931
12528.9727571587	-0.004	-0.008	-0.028	-0.036	-0.014	0.019	0.011	0	0.003	-0.068	0.008	0.42	0.944	1.533	-1.261	-20.644	-32.323	-22.414	-18.049	-19.382	-22.153	-15.736	-6.188	0.028	-0.85	-4.304	1.139	9.403	13.835	9.441	3.245	5.452	9.02	9.072	8.408	7.033	6.023	8.747	10.52	10.263	8.4	8.015	8.138	7.15	8.556	10.801	10.028	8.355	8.286
12482.0569954823	-0.021	-0.02	-0.031	-0.042	-0.014	0.013	-0.028	-0.027	0.02	-0.068	-0.088	0.289	0.906	1.692	0.514	-17.483	-28.127	-20.097	-16.25	-17.129	-20.086	-14.283	-5.365	0.701	0.274	-2.693	2.03	9.863	14.553	9.979	3.913	6.344	9.852	9.909	9.204	7.694	6.895	9.597	11.43	11.402	9.65	9.218	9.232	8.216	9.64	11.887	11.104	9.827	9.742
12435.4910148269	-0.023	-0.023	0	-0.005	0.028	0.021	-0.059	-0.07	-0.043	-0.019	-0.098	0.162	0.389	1.163	1.412	-15.277	-24.539	-17.427	-13.748	-15.058	-18.249	-13.281	-5.163	0.929	0.775	-2.668	1.548	9.363	13.717	9.617	4.471	6.508	9.533	9.571	9.313	7.997	7.103	9.386	11.05	11.178	9.703	9.283	9.306	8.539	9.759	11.892	11.197	9.79	9.635
12389.2706195436	-0.015	-0.007	-0.02	-0.032	-0.012	-0.005	-0.029	-0.081	-0.068	0.027	-0.108	-0.009	0.036	0.751	2.003	-13.77	-21.789	-16.044	-12.473	-13.489	-16.796	-12.376	-4.833	0.946	1.215	-1.868	1.984	9.295	13.758	9.783	4.913	6.789	9.923	10.059	9.784	8.307	7.295	9.612	11.42	11.72	10.322	9.921	9.917	9.062	10.2	12.401	11.813	10.455	10.316
12343.3936658816	-0.02	-0.009	-0.044	-0.038	0.012	0.034	-0.02	-0.052	-0.014	0.035	-0.074	-0.073	-0.368	0.14	2.185	-13.011	-19.458	-13.847	-10.701	-12.132	-15.453	-11.727	-4.851	0.666	2.165	-1.081	1.718	8.442	13.033	9.515	4.904	6.384	9.273	9.395	9.323	7.946	6.999	9.052	10.65	11.038	9.831	9.555	9.398	8.649	9.77	11.985	11.232	9.872	9.805
12297.8539125554	0.008	0.008	-0.01	-0.019	-0.005	0.03	0.002	-0.035	-0.003	-0.013	-0.081	-0.16	-0.68	-0.388	2.197	-12.144	-17.275	-13.011	-10.039	-11.249	-14.586	-11.646	-5.243	0.155	2.117	-1.095	1.369	7.446	12.061	8.946	4.813	5.875	8.491	8.607	8.637	7.55	6.533	8.256	9.763	10.391	9.347	9.048	9.022	8.39	9.207	11.485	10.982	9.61	9.559
12252.6492198046	-0.012	0.006	-0.004	-0.038	-0.009	0.02	-0.023	-0.062	-0.022	-0.095	-0.054	-0.199	-0.807	-0.874	2.128	-11.659	-15.655	-12.043	-9.35	-10.715	-13.878	-11.844	-5.674	-0.378	1.382	-1.664	0.961	6.423	10.658	7.721	4.305	5.362	7.817	7.96	8.209	7.042	6.083	7.837	9.181	9.942	8.892	8.598	8.503	7.804	8.718	10.872	10.23	9.035	8.972
12207.7764247124	-0.009	0.019	0.006	-0.005	0.049	0.031	0.013	0.004	-0.008	-0.111	-0.023	-0.218	-0.606	-1.172	1.859	-11.068	-13.868	-10.905	-8.389	-10.062	-13.355	-11.603	-5.772	-0.972	0.946	-1.683	0.746	5.57	9.78	6.954	3.817	4.467	6.914	7.177	7.505	6.413	5.437	6.937	8.305	9.191	8.249	8.109	7.983	7.358	8.107	10.045	9.551	8.595	8.542
12163.2303171682	0.013	-0.001	-0.037	-0.038	-0.007	0.027	0.011	-0.009	-0.004	-0.032	-0.002	-0.211	-0.466	-1.41	1.809	-10.798	-12.627	-10.156	-7.748	-9.497	-12.901	-11.133	-5.801	-1.672	0.514	-2.379	0.009	4.658	8.942	6.124	3.283	4.042	6.295	6.487	6.829	5.885	4.866	6.541	7.712	8.726	7.781	7.549	7.531	6.923	7.613	9.411	9.044	8.249	8.118
12119.0087626663	-0.02	-0.004	-0.008	-0.01	0.03	0.042	0.022	-0.013	-0.004	0.056	-0.007	-0.152	-0.141	-1.582	1.75	-10.669	-12.065	-10.034	-7.838	-9.728	-12.935	-11.765	-6.661	-2.648	0.162	-3.46	-1.057	3.096	7.212	5.221	2.66	3.016	4.917	5.091	5.47	4.971	3.841	5.121	6.109	7.204	6.455	6.206	6.142	5.589	6.142	8.065	7.736	6.808	6.675
12075.1075794597	-0.005	0.025	-0.017	-0.024	-0.006	-0.007	0.011	-0.062	-0.019	0.104	-0.049	-0.046	0.032	-1.699	1.129	-10.594	-10.703	-8.93	-7.252	-9.286	-12.337	-11.248	-6.528	-3.198	-0.438	-3.266	-1.165	2.353	6.559	4.375	2.209	2.699	4.552	4.622	4.979	4.62	3.523	4.657	5.506	6.65	5.97	5.862	5.766	5.238	5.614	7.373	7.121	6.2	6.137
12031.5225878443	-0.033	-0.017	-0.034	-0.026	0.014	0.029	-0.035	-0.062	0.012	0.054	-0.106	0.062	0.289	-1.532	1.42	-10.29	-10.182	-8.826	-7.127	-9.102	-12.089	-11.687	-7.306	-4.208	-0.936	-3.845	-1.633	1.491	5.324	3.942	1.861	1.805	3.431	3.878	4.039	3.978	2.929	4.112	4.766	5.801	5.269	5.108	5.049	4.478	4.854	6.534	6.483	5.564	5.524
11988.2516583725	-0.003	0.014	-0.014	0.019	0.033	0.025	-0.006	-0.039	0.019	-0.03	-0.071	0.124	0.152	-1.402	1.064	-10.344	-9.705	-8.561	-7.145	-9.126	-12.023	-11.836	-7.736	-4.946	-1.525	-4.451	-2.244	0.564	4.295	3.023	1.182	1.218	2.649	3.013	3.21	3.284	2.149	3.258	3.801	4.944	4.486	4.33	4.243	3.831	4.22	5.732	5.716	4.989	4.918
11945.2906148252	0.032	0.007	-0.006	-0.02	-0.011	0.045	-0.012	-0.02	-0.008	-0.115	-0.014	0.135	0.02	-1.004	1.111	-9.934	-8.784	-8	-6.777	-8.822	-11.884	-12.146	-7.658	-4.992	-2.087	-4.55	-2.571	-0.234	3.465	2.366	0.66	0.55	1.907	2.339	2.451	2.715	1.575	2.678	3.151	4.34	3.874	3.716	3.615	3.15	3.659	5.219	5.076	4.257	4.294
11902.6363069027	-0.003	0.02	-0.016	-0.046	0.022	0.047	0.006	-0.063	-0.036	-0.066	0.06	0.103	-0.001	-0.785	0.966	-9.91	-8.655	-7.705	-6.699	-8.633	-11.709	-12.019	-8.03	-5.607	-2.621	-5.045	-3.088	-0.99	2.525	1.693	0.128	0.04	1.257	1.68	1.909	2.217	1.024	2.073	2.466	3.457	3.148	2.988	3.055	2.579	2.93	4.364	4.314	3.577	3.571
11860.285585909	0.001	0.021	0.014	-0.034	-0.016	0.039	0.026	-0.022	-0.005	-0.02	0.108	0.05	-0.001	-0.587	1.003	-9.719	-8.19	-7.66	-6.829	-8.384	-11.517	-12.372	-8.537	-6.149	-3.153	-5.693	-3.648	-1.622	1.726	1.17	-0.338	-0.479	0.695	1.264	1.351	1.829	0.606	1.582	1.926	2.855	2.6	2.499	2.515	2.034	2.369	3.701	3.84	3.065	3.086
11818.2353047334	0.016	0.009	-0.008	-0.01	0.014	0.032	-0.041	-0.08	-0.008	0.061	0.087	-0.052	0.055	-0.433	1.146	-9.544	-7.792	-7.221	-6.726	-8.08	-11.269	-12.036	-8.634	-6.812	-3.639	-5.633	-4.08	-2.123	1.027	0.644	-0.785	-0.84	0.087	0.677	0.693	1.441	0.085	0.998	1.267	2.251	2.081	1.879	1.903	1.447	1.748	2.963	3.137	2.368	2.406
11776.4823178315	0.007	0.013	-0.015	-0.01	0	0.025	-0.01	-0.013	0.061	0.054	-0.016	-0.167	0.112	-0.307	1.49	-9.489	-7.595	-7.428	-7.168	-8.802	-11.409	-12.345	-8.959	-6.864	-4.007	-6.261	-4.328	-2.643	0.262	0.03	-1.23	-1.291	-0.477	0.149	0.103	0.919	-0.378	0.552	0.769	1.702	1.539	1.239	1.437	0.894	1.208	2.364	2.708	1.846	1.952
11735.0234812064	-0.01	0.015	-0.021	-0.016	-0.01	0.008	-0.032	-0.018	0.003	-0.028	-0.108	-0.176	0.175	-0.275	1.769	-9.24	-6.976	-6.804	-6.511	-8.407	-11.046	-11.945	-8.723	-6.913	-4.214	-6.026	-4.477	-2.94	-0.291	-0.342	-1.514	-1.531	-0.818	-0.255	-0.327	0.464	-0.734	0.127	0.276	1.01	1.038	0.865	0.938	0.515	0.849	1.797	2.118	1.345	1.503
11693.8546288663	0.001	0.02	-0.015	-0.016	0.004	0.029	0.016	-0.035	0.021	-0.048	-0.114	-0.105	0.249	-0.271	2.052	-9.032	-6.833	-6.868	-6.838	-8.858	-11.169	-12.1	-8.919	-7.488	-4.665	-6.489	-4.969	-3.354	-0.847	-0.788	-1.905	-1.959	-1.285	-0.679	-0.793	0.074	-1.118	-0.16	-0.154	0.503	0.582	0.415	0.54	0.062	0.421	1.276	1.626	0.919	1.092
11652.9746669864	0.001	-0.016	-0.027	-0.047	-0.004	-0.003	-0.038	-0.056	-0.025	-0.031	-0.056	0.02	0.242	-0.31	2.268	-9.059	-6.637	-6.649	-6.537	-8.808	-11.202	-12.017	-9.046	-7.558	-5.002	-6.484	-4.959	-3.642	-1.346	-1.128	-2.15	-2.158	-1.657	-1.054	-1.196	-0.316	-1.411	-0.644	-0.551	0.011	0.186	0.02	0.153	-0.321	0.046	0.81	1.195	0.513	0.677
11612.3784091364	-0.011	0	-0.046	-0.005	0.046	0.032	-0.005	-0.067	-0.013	-0.073	-0.004	0.072	0.205	-0.382	2.665	-8.557	-6.561	-6.727	-6.694	-8.859	-11.196	-11.986	-9.263	-7.99	-5.532	-6.846	-5.33	-3.935	-1.881	-1.618	-2.59	-2.593	-2.273	-1.489	-1.664	-0.796	-1.793	-1.189	-0.988	-0.494	-0.207	-0.39	-0.218	-0.717	-0.312	0.353	0.766	0.131	0.316
11572.0647641292	-0.026	-0.024	0.008	0.015	0.018	0.003	-0.016	-0.064	-0.052	-0.023	0.038	0.06	0.086	-0.602	2.772	-8.27	-6.427	-6.604	-6.859	-8.751	-11.188	-12.039	-9.27	-7.986	-5.762	-7.067	-5.716	-4.339	-2.331	-1.824	-3.001	-2.96	-2.533	-1.833	-2.006	-1.141	-2.15	-1.502	-1.38	-0.812	-0.514	-0.746	-0.592	-1.083	-0.649	-0.063	0.403	-0.279	-0.046
11532.0305951903	-0.028	-0.01	-0.031	-0.022	0.019	0.036	-0.007	-0.033	-0.008	-0.001	0.082	0.089	-0.012	-0.701	3.043	-7.867	-6.186	-6.412	-7.029	-8.619	-11.216	-12.01	-9.24	-7.992	-5.802	-7.177	-5.882	-4.438	-2.685	-2.29	-3.311	-3.068	-2.681	-2.085	-2.27	-1.432	-2.258	-1.52	-1.628	-1.133	-0.835	-1.087	-0.845	-1.318	-0.894	-0.453	0.061	-0.622	-0.365
11492.2717438724	-0.015	-0.002	0	-0.034	0.01	0.012	-0.008	-0.025	0.039	0.015	-0.001	-0.015	-0.095	-0.679	2.831	-7.83	-6.065	-6.234	-7.125	-8.325	-10.958	-11.836	-9.45	-8.203	-6.04	-7.18	-6.064	-4.745	-3.138	-2.561	-3.628	-3.314	-3.046	-2.276	-2.519	-1.733	-2.543	-1.885	-1.867	-1.583	-1.14	-1.333	-1.125	-1.63	-1.203	-0.743	-0.177	-0.893	-0.643
11452.7860995477	0.033	0.049	0.012	-0.023	0.054	0.032	0.017	-0.031	0.023	-0.013	-0.04	-0.086	-0.129	-0.775	3.329	-7.292	-6.105	-6.133	-7.463	-8.572	-11.319	-11.959	-9.836	-8.486	-6.531	-7.216	-6.387	-5.109	-3.578	-3.033	-4.024	-3.627	-3.34	-2.698	-2.861	-1.933	-2.913	-2.248	-2.191	-1.941	-1.499	-1.752	-1.483	-2.028	-1.51	-1.127	-0.563	-1.251	-0.947
11413.5705297202	0.034	0.032	-0.017	-0.004	0.001	0.041	-0.007	-0.038	0.008	-0.021	-0.053	-0.12	-0.1	-0.716	3.821	-6.814	-6.276	-5.887	-7.624	-9.02	-11.501	-12.003	-9.825	-8.841	-6.901	-7.653	-6.64	-5.38	-3.748	-3.13	-4.213	-3.82	-3.45	-2.919	-3.057	-2.302	-3.147	-2.495	-2.454	-2.137	-1.588	-2.03	-1.765	-2.173	-1.625	-1.359	-0.868	-1.37	-1.091
11374.6229261652	-0.006	0.012	0.035	0.019	-0.013	0.046	-0.007	0.02	0.045	-0.064	-0.083	-0.062	-0.098	-0.64	3.824	-6.699	-6.415	-5.797	-7.396	-9.336	-11.263	-11.591	-9.902	-8.851	-7.087	-7.636	-6.372	-5.565	-4.308	-3.408	-4.21	-3.876	-3.725	-3.132	-3.167	-2.425	-3.488	-2.802	-2.634	-2.475	-1.874	-2.29	-1.995	-2.357	-1.932	-1.713	-1.128	-1.679	-1.357
11335.9401589207	-0.004	0.027	-0.005	0.033	0.029	0.025	0.039	-0.012	0	-0.036	-0.009	-0.016	-0.017	-0.526	4.244	-6.003	-6.399	-5.373	-7.237	-9.986	-11.148	-11.585	-9.96	-9.054	-7.149	-7.733	-6.56	-5.546	-4.369	-3.577	-4.43	-3.95	-3.846	-3.336	-3.422	-2.646	-3.528	-3.079	-2.86	-2.784	-2.195	-2.455	-2.145	-2.58	-2.158	-1.862	-1.311	-1.908	-1.502
11297.5201221104	-0.006	-0.004	-0.038	-0.012	0.033	0.032	0.003	-0.04	0.01	0.011	-0.02	0.038	0.03	-0.354	4.613	-5.541	-6.451	-4.862	-6.585	-10.198	-10.696	-11.475	-9.922	-8.865	-7.266	-7.742	-6.318	-5.337	-4.452	-3.724	-4.372	-4.003	-3.94	-3.419	-3.465	-2.712	-3.575	-3.11	-2.942	-2.772	-2.195	-2.581	-2.117	-2.531	-2.201	-1.961	-1.428	-1.977	-1.646
11259.3596882503	-0.013	-0.021	-0.032	-0.007	-0.001	0.065	0.051	-0.066	0.013	-0.029	0.011	0.068	0.078	-0.228	4.567	-5.219	-6.635	-4.546	-6.176	-10.358	-10.221	-11.463	-9.698	-8.953	-7.503	-7.858	-6.388	-5.429	-4.655	-3.992	-4.595	-4.133	-4.03	-3.607	-3.722	-2.922	-3.617	-3.057	-3.112	-3.09	-2.408	-2.693	-2.469	-2.807	-2.345	-2.181	-1.69	-2.254	-1.788
11221.45573119	-0.033	-0.008	-0.056	-0.023	0.006	0.111	0.01	-0.098	-0.012	-0.05	0.056	0.051	0.145	-0.016	4.906	-4.804	-7.028	-4.327	-5.653	-9.915	-9.969	-11.439	-9.523	-9.152	-7.732	-7.936	-6.517	-5.733	-5.03	-4.303	-4.846	-4.39	-4.419	-3.856	-3.812	-3.173	-3.847	-3.421	-3.272	-3.324	-2.762	-2.884	-2.551	-3.059	-2.594	-2.373	-1.867	-2.512	-2.011
11183.8061485897	-0.003	0	-0.071	-0.073	0.06	0.044	0.015	-0.049	0.048	-0.029	0.024	0.081	0.131	0.054	5.326	-4.222	-7.464	-3.647	-5.406	-8.957	-10.192	-11.522	-9.224	-9.004	-7.535	-8.13	-6.591	-5.815	-5.057	-4.502	-5.278	-4.633	-4.351	-3.85	-4.135	-3.497	-3.939	-3.225	-3.412	-3.448	-2.843	-3.018	-2.779	-3.197	-2.512	-2.473	-2.028	-2.675	-2.105
11146.4078166916	0.036	0.003	0.006	-0.043	0.056	0.129	0.015	-0.002	0.065	0.003	0.067	0.005	0.156	0.164	5.383	-4.252	-7.806	-3.015	-5.261	-7.68	-10.553	-11.171	-9.059	-9.035	-7.598	-8.045	-7.287	-6	-5.28	-4.573	-5.454	-4.608	-4.581	-3.984	-4.347	-3.553	-4.094	-3.626	-3.339	-3.553	-2.973	-3.165	-2.699	-3.27	-2.732	-2.616	-2.016	-2.863	-2.306
11109.2596577112	0.012	0.102	-0.035	-0.021	0.049	0.039	-0.036	-0.018	0.05	0.011	0.03	-0.053	0.143	0.204	5.807	-4.014	-8.363	-2.003	-5.566	-5.597	-11.092	-10.76	-8.891	-8.818	-7.674	-7.977	-6.926	-5.942	-5.415	-4.633	-5.81	-4.501	-4.584	-3.989	-4.249	-3.465	-4.155	-3.77	-3.264	-3.61	-3.06	-3.314	-2.863	-3.333	-2.807	-2.724	-2.126	-2.984	-2.447
11072.3575277391	0.067	0.053	-0.002	-0.048	0.017	0.048	-0.04	0.008	0.02	0.023	0.085	-0.071	0.078	0.221	6.419	-3.523	-9.053	-1.792	-5.904	-5.032	-11.614	-9.829	-9.092	-8.743	-7.749	-7.893	-6.942	-5.831	-5.462	-4.411	-5.967	-4.361	-4.456	-3.903	-4.168	-3.423	-4.066	-3.79	-3.208	-3.651	-3.131	-3.464	-2.866	-3.344	-2.906	-2.802	-2.242	-2.951	-2.501
11035.7003510064	0.075	0.082	0.078	-0.012	0.015	0.023	-0.051	-0.003	0.027	-0.05	0.009	-0.162	0.009	0.473	7.119	-2.887	-9.969	-0.809	-6.375	-5.218	-11.396	-9.567	-9.612	-8.629	-7.798	-7.961	-7.071	-5.846	-5.612	-4.462	-5.999	-4.251	-4.56	-3.877	-4.16	-3.447	-4.237	-3.97	-3.206	-3.823	-3.115	-3.669	-2.95	-3.384	-2.943	-2.836	-2.357	-2.966	-2.51
10999.2850081627	0.05	0.091	-0.016	0.032	0.004	-0.031	-0.096	-0.009	0.039	-0.002	-0.068	-0.045	-0.104	0.504	7.652	-2.461	-10.815	-0.924	-6.504	-5.834	-10.356	-9.392	-9.292	-8.257	-7.488	-7.63	-7.012	-5.623	-5.654	-4.169	-5.831	-4.101	-4.443	-3.805	-3.975	-3.296	-4.222	-3.77	-3.167	-3.766	-2.998	-3.548	-2.823	-3.36	-3.023	-2.746	-2.31	-2.841	-2.458
10963.1094031411	-0.02	0.023	0.051	-0.001	-0.08	-0.072	-0.12	0.036	0.03	-0.105	-0.153	0.03	-0.113	0.688	8.594	-1.298	-11.951	-1.077	-5.948	-7.947	-8.731	-9.992	-9.052	-8.051	-7.409	-7.718	-7.091	-5.456	-5.453	-4.199	-5.906	-4.098	-4.433	-4.094	-3.997	-3.596	-4.237	-3.978	-3.322	-3.815	-2.989	-3.663	-3.09	-3.451	-2.853	-2.851	-2.493	-2.986	-2.452
10927.1704188331	0.034	0.005	0.099	-0.021	-0.07	-0.012	-0.038	0.058	0.095	-0.152	-0.188	0.177	-0.074	0.946	9.424	-0.602	-13.203	-1.032	-3.897	-10.037	-5.416	-10.574	-8.014	-7.695	-7.331	-7.818	-6.754	-5.157	-5.601	-4.102	-5.606	-4.218	-4.17	-4.155	-3.966	-3.549	-4.31	-3.933	-3.407	-3.788	-3.17	-3.676	-3.076	-3.332	-3.059	-2.807	-2.546	-2.927	-2.468
10891.4669831439	-0.032	0.018	0.047	0.037	-0.082	0.039	0.033	-0.109	0.098	-0.19	-0.304	0.321	0.069	0.473	10.105	0.47	-14.671	-1.203	-2.249	-11.163	-4.387	-10.708	-7.322	-7.89	-7.351	-7.793	-6.51	-5.116	-5.54	-4.287	-5.361	-4.557	-3.937	-4.107	-4.033	-3.582	-4.268	-3.897	-3.364	-3.844	-3.221	-3.509	-3.088	-3.355	-3.075	-2.863	-2.451	-2.986	-2.409
10855.9949591118	-0.058	0.032	-0.016	0.098	0.077	0.03	0.146	-0.204	-0.028	-0.071	-0.351	0.567	0.334	0.295	10.796	1.088	-15.428	-1.405	-0.853	-11.218	-4.883	-9.984	-7.083	-8.277	-6.961	-7.633	-6.429	-5.087	-5.375	-4.589	-5.313	-4.704	-3.985	-4.243	-4.12	-3.405	-4.27	-3.812	-3.344	-3.788	-3.295	-3.417	-3.001	-3.35	-3.046	-2.824	-2.31	-3.008	-2.44
10820.754298282	-0.085	0.031	0.039	0.001	0.087	-0.094	0.01	-0.138	-0.19	0.124	-0.277	0.598	0.824	-0.017	11.702	1.277	-15.66	-1.609	0.069	-9.959	-6.224	-8.312	-7.267	-8.211	-6.545	-7.429	-6.658	-4.996	-5.105	-4.8	-5.297	-4.554	-4.189	-4.129	-4.302	-3.281	-4.245	-3.663	-3.327	-3.811	-3.309	-3.439	-2.963	-3.413	-2.906	-2.934	-2.333	-3.115	-2.423
10785.7408657693	0.023	-0.041	0.013	-0.086	-0.048	-0.005	-0.145	0.067	-0.24	0.31	0.053	0.727	1.362	-0.594	12.248	1.092	-14.572	-1.492	1.146	-7.377	-8.413	-6.455	-7.412	-7.41	-6.092	-7.275	-6.168	-4.664	-5.029	-4.82	-5.052	-4.34	-4.112	-3.681	-4.412	-3.15	-3.929	-3.492	-3.196	-3.58	-3.126	-3.274	-2.834	-3.229	-2.653	-2.871	-2.218	-3.078	-2.334
10750.9546146047	-0.007	-0.037	-0.068	-0.027	-0.055	0.219	-0.211	0.295	-0.053	0.369	0.482	0.189	2.077	-1.261	12.974	0.815	-14.692	-1.41	1.468	-3.197	-11.321	-4.086	-7.45	-6.639	-6.045	-7.32	-5.531	-4.231	-4.896	-4.404	-5.472	-3.92	-4.005	-3.164	-4.373	-2.969	-3.542	-3.401	-2.764	-3.27	-2.983	-3.291	-2.405	-3.025	-2.468	-2.628	-1.995	-2.928	-2.308
10716.3903903903	-0.036	0.039	-0.123	0.089	0.028	0.318	-0.035	0.216	0.303	0.158	0.717	-0.469	2.63	-2.339	13.491	0.187	-14.993	-1.238	1.156	1.52	-13.983	-4.467	-6.761	-5.768	-6.38	-7.374	-5.113	-4.231	-4.364	-4.12	-5.636	-3.5	-3.88	-2.823	-4.294	-2.869	-3.4	-3.317	-2.427	-3.122	-2.951	-3.376	-2.205	-2.956	-2.437	-2.508	-1.968	-2.824	-2.44
10682.0491692956	0.162	0.099	0.052	-0.05	0.357	0.015	0.3	-0.204	0.483	-0.291	1.132	-1.093	3.178	-3.23	14.174	0.01	-14.935	-1.123	-1.573	4.018	-12.261	-5.815	-5.577	-5.969	-6.612	-6.844	-5.648	-4.365	-4.085	-4.095	-5.581	-3.386	-3.586	-2.776	-3.859	-2.738	-3.365	-3.236	-2.267	-3.021	-2.833	-3.358	-2.199	-2.847	-2.494	-2.362	-1.857	-2.686	-2.525
10647.9268204632	0.095	0.203	-0.019	-0.315	0.21	-0.204	0.123	-0.308	0.365	-0.561	0.966	-1.538	3.42	-4.021	14.335	0.617	-15.859	-1.309	-2.423	3.941	-10.607	-7.931	-4.618	-6.694	-6.216	-6.3	-6.253	-3.893	-4.601	-3.976	-5.727	-3.413	-3.465	-2.931	-3.518	-3.018	-3.467	-3.191	-2.442	-3.062	-2.946	-3.319	-2.395	-2.793	-2.616	-2.324	-2.018	-2.689	-2.669
10614.0212571118	0.06	0.158	-0.189	-0.158	-0.112	0.049	-0.357	-0.137	-0.045	-0.443	0.353	-1.628	3.5	-4.706	14.542	0.16	-16.43	-1.235	-3.733	2.783	-7.272	-9.535	-4.352	-7.011	-5.27	-6.577	-5.794	-3.402	-4.724	-3.569	-5.833	-3.368	-3.522	-3.068	-3.364	-3.166	-3.568	-3.191	-2.525	-2.978	-2.968	-3.367	-2.77	-2.675	-2.784	-2.317	-2.159	-2.753	-2.682
10580.3314145647	0.18	0.267	-0.069	0.136	-0.09	0.44	-0.574	0.351	-0.426	-0.047	-0.508	-1.478	2.159	-5.015	14.893	0.461	-17.011	-1.242	-4.638	-0.596	-3.871	-9.253	-5.447	-6.3	-4.7	-7.411	-4.633	-3.954	-3.931	-3.735	-4.983	-3.727	-3.069	-3.376	-3.043	-3.244	-3.483	-3.363	-2.362	-2.945	-2.899	-3.363	-2.854	-2.647	-2.77	-2.129	-2.211	-2.685	-2.492
10546.8541862875	0.228	0.046	0.287	-0.076	0.339	0.289	-0.315	0.595	-0.589	0.38	-1.342	-0.981	0.222	-5.727	15.756	0.482	-17.286	-1.378	-4.896	-4.72	-0.549	-7.557	-7.451	-4.312	-5.415	-7.323	-4.752	-4.585	-3.466	-3.858	-4.487	-3.975	-2.85	-3.491	-3.059	-3.095	-3.623	-3.124	-2.369	-2.874	-2.88	-3.216	-2.976	-2.572	-2.811	-2.016	-2.236	-2.672	-2.26
10513.5885091072	-0.009	0.136	0.104	-0.371	0.481	-0.289	0.39	0.262	-0.297	0.798	-1.815	0.033	-1.183	-6.463	16.457	0.763	-18.233	-1.841	-3.261	-8.697	-0.929	-4.704	-8.254	-2.751	-6.842	-5.067	-5.959	-3.478	-4.19	-3.184	-4.482	-3.604	-2.701	-3.42	-2.951	-2.585	-3.631	-2.991	-2.43	-2.591	-2.811	-2.761	-2.685	-2.479	-2.571	-1.832	-2.001	-2.484	-1.932
10480.532299318	-0.027	0.307	-0.324	-0.027	-0.148	-0.658	0.572	-0.509	0.313	0.776	-2.118	1.432	-3.386	-7.365	17.219	-0.341	-18.833	-2.446	-0.914	-12.09	-2.5	-2.243	-7.368	-2.681	-6.396	-3.405	-5.896	-2.056	-3.991	-2.68	-4.056	-3.35	-2.454	-3.279	-2.978	-2.129	-3.486	-2.578	-2.595	-2.322	-2.763	-2.533	-2.421	-2.447	-2.387	-1.735	-1.869	-2.36	-1.758
10447.6834740136	0.168	0.069	-0.069	0.5	-0.78	-0.063	0.131	-0.817	0.878	0.399	-1.55	2.651	-5.219	-5.793	17.825	-0.777	-18.594	-3.012	3.636	-13.12	-5.562	-1.491	-3.361	-5.177	-3.965	-4.224	-2.892	-2.391	-1.497	-3.596	-3.259	-3.051	-2.265	-2.882	-2.837	-1.964	-2.907	-2.552	-2.104	-2.33	-2.454	-2.342	-2.121	-2.107	-2.306	-1.527	-1.948	-2.055	-1.654
10423.1809806921	0.171	-0.187	0.324	0.676	-0.936	0.529	-0.379	-0.813	0.884	-0.141	-1.011	3.165	-5.893	-6.041	17.936	-1.411	-16.477	-2.8	6.717	-11.376	-7.29	-1.529	-0.042	-6.779	-0.151	-5.157	-0.513	-3.12	-0.759	-3.939	-2.94	-2.615	-2.02	-2.554	-2.229	-2.255	-2.195	-2.649	-1.745	-2.277	-2.247	-1.894	-1.922	-1.914	-2.14	-1.378	-1.842	-1.794	-1.518
[truncated: 136 more columns]
