# Supplementary material for: Ultrafast proton-coupled isomerization in the phototransformation of phytochrome
Source: Nat Chem. 2022 May 16;14(7):823–30. doi: 10.1038/s41557-022-00944-x (PMC9252900; doi:10.1038/s41557-022-00944-x)
Supplement: Source Data Extended Data Fig. 2 — Data for Extended Data Fig. 2a, 2c, and 2d (ascii format). [file 41557_2022_944_MOESM5_ESM.zip › EDF 2a Data Interpol perp.dat]

0	-0.3	-0.28	-0.26	-0.24	-0.22	-0.2	-0.18	-0.16	-0.14	-0.12	-0.1	-0.08	-0.06	-0.04	-0.02	0	0.02	0.04	0.06	0.08	0.1	0.12	0.14	0.16	0.18	0.2	0.22	0.24	0.26	0.28	0.3	0.32	0.34	0.36	0.38	0.4	0.42	0.44	0.46	0.48	0.5	0.52	0.54	0.56	0.58	0.6	0.62	0.64	0.66
18309.988527628	0	0	0	0	0	0.067	0.052	0.001	0.053	0.041	0.029	-0.046	-0.111	-0.102	0.104	2.69	7.706	7.74	6.495	5.951	7.141	7.278	7.247	7.22	6.882	6.708	6.472	6.25	5.972	5.789	5.279	5.083	4.882	4.595	4.449	4.204	3.932	3.959	4.011	3.755	3.528	3.634	3.65	3.5	3.466	3.42	3.379	3.18	3.164
18209.9612089395	0	0	0	0	0	0.084	0.022	-0.02	0.038	0.013	0.015	-0.001	-0.068	-0.225	-0.034	2.93	7.205	7.337	6.241	6.147	6.973	7.16	7.167	7.037	6.758	6.501	6.294	6.161	5.973	5.681	5.273	5.027	4.771	4.507	4.403	4.201	3.953	3.897	3.904	3.785	3.682	3.597	3.582	3.54	3.506	3.473	3.294	3.24	3.222
18111.0201483214	0	0	0	0	0	0.027	-0.017	-0.043	0.031	0.087	0.023	-0.029	-0.087	-0.325	-0.281	3.155	6.785	6.907	5.997	6.172	6.754	6.954	6.974	6.852	6.613	6.338	6.146	5.94	5.752	5.433	5.11	4.901	4.596	4.364	4.289	4.08	3.869	3.834	3.804	3.65	3.54	3.535	3.514	3.45	3.41	3.307	3.224	3.176	3.125
18013.1491729494	0	0	0	0	0	0.036	-0.08	0.001	0.016	0.074	-0.011	0.009	-0.078	-0.377	-0.539	2.855	6.441	6.432	5.765	6.025	6.59	6.731	6.709	6.668	6.469	6.172	5.916	5.734	5.616	5.329	4.966	4.73	4.427	4.28	4.16	3.917	3.74	3.791	3.678	3.5	3.489	3.467	3.491	3.397	3.388	3.279	3.126	3.051	3.075
17916.3310927346	0	0	0	0	0	-0.02	-0.028	0.029	0.021	0.056	-0.037	0.031	-0.189	-0.348	-0.87	3.056	6.25	5.927	5.503	5.76	6.514	6.509	6.343	6.399	6.22	5.962	5.591	5.521	5.354	5.13	4.815	4.608	4.193	4.14	4.01	3.846	3.556	3.666	3.527	3.333	3.368	3.378	3.474	3.255	3.329	3.132	3.041	3.003	3.03
17820.5466650033	0	0	0	0	-0.051	-0.062	-0.005	0.087	0.064	0.113	-0.055	0.065	-0.16	-0.342	-0.608	2.534	5.693	5.704	5.316	5.543	6.31	6.213	6.146	6.131	5.946	5.715	5.365	5.302	5.135	5.016	4.647	4.382	4.023	3.999	3.894	3.668	3.421	3.463	3.366	3.257	3.301	3.327	3.371	3.217	3.272	2.994	2.906	2.905	2.903
17725.7818464342	0	0	0	0	-0.031	-0.046	-0.06	0.062	0.105	0.094	-0.047	0.032	-0.122	-0.406	-0.402	1.996	4.998	5.583	5.16	5.414	6.084	5.964	5.919	5.965	5.8	5.506	5.184	5.225	5.006	4.856	4.542	4.284	3.945	3.889	3.824	3.596	3.402	3.372	3.283	3.221	3.265	3.303	3.29	3.135	3.127	2.89	2.859	2.863	2.825
17632.0195033003	0	0	0	0	-0.05	-0.076	-0.03	0.089	0.131	0.059	-0.001	0.041	-0.097	-0.488	-0.625	1.343	4.424	5.383	4.935	5.248	5.776	5.7	5.704	5.732	5.55	5.256	5.025	4.915	4.826	4.687	4.361	4.005	3.767	3.74	3.634	3.408	3.244	3.23	3.152	3.153	3.208	3.23	3.19	3.116	3.011	2.808	2.807	2.8	2.681
17539.2435555671	0	0	0	0	-0.054	-0.089	0.021	0.114	0.168	0.008	-0.015	-0.003	-0.125	-0.42	-0.647	1.492	4.614	5.206	4.625	5.054	5.443	5.45	5.521	5.435	5.335	4.982	4.806	4.687	4.642	4.481	4.25	3.888	3.64	3.647	3.486	3.294	3.221	3.134	3.016	3.086	3.122	3.165	3.06	3.041	2.918	2.745	2.739	2.723	2.587
17447.4400108233	0	0	0	0	-0.049	-0.112	0.049	0.104	0.165	-0.047	0.009	-0.004	-0.224	-0.392	-0.978	1.113	4.726	4.906	4.222	4.822	5.12	5.128	5.265	5.174	5.169	4.781	4.624	4.464	4.417	4.273	4.047	3.635	3.502	3.525	3.331	3.185	3.072	2.972	2.816	2.959	3.008	3.073	2.922	2.941	2.728	2.584	2.636	2.58	2.475
17356.5907520367	0	0	0	0	-0.056	-0.161	0.088	0.093	0.199	-0.112	-0.003	0.039	-0.238	-0.285	-1.387	0.544	5.196	4.801	3.868	4.735	4.966	4.93	5.11	4.945	5.038	4.59	4.479	4.287	4.287	4.206	3.871	3.468	3.325	3.45	3.207	3.153	3.009	2.879	2.725	2.948	2.986	2.933	2.881	2.954	2.583	2.498	2.661	2.494	2.427
17266.6838892629	0	0	0	-0.041	-0.069	-0.103	0.131	0.141	0.165	-0.083	0.018	0.024	-0.191	-0.372	-1.378	0.454	5.033	4.565	3.606	4.491	4.751	4.704	4.856	4.762	4.796	4.439	4.256	4.159	4.126	4.029	3.71	3.378	3.192	3.321	3.123	3.078	2.912	2.779	2.663	2.862	2.881	2.921	2.793	2.753	2.514	2.454	2.599	2.404	2.348
17177.7034073725	0	0	0	-0.057	-0.089	-0.053	0.114	0.129	0.107	-0.083	0.017	0.004	-0.157	-0.527	-1.265	0.691	4.742	4.378	3.473	4.128	4.442	4.436	4.614	4.579	4.575	4.295	4.081	3.983	3.887	3.864	3.551	3.237	3.062	3.125	2.936	2.994	2.825	2.696	2.593	2.754	2.819	2.771	2.745	2.675	2.433	2.378	2.486	2.337	2.247
17089.6353762441	0	0	0	-0.047	-0.096	-0.031	0.111	0.135	0.061	-0.069	0.021	-0.024	-0.143	-0.691	-1.354	0.907	4.333	3.965	3.196	3.873	4.25	4.277	4.335	4.338	4.298	4.044	3.886	3.768	3.722	3.683	3.377	3.087	2.997	3.003	2.88	2.857	2.727	2.6	2.549	2.633	2.7	2.689	2.665	2.559	2.312	2.32	2.402	2.274	2.207
17002.4648458199	0	0	0	-0.083	-0.104	0.011	0.099	0.141	0.025	-0.025	0.028	-0.04	-0.15	-0.666	-1.361	1.106	3.972	3.468	2.915	3.632	3.908	3.968	4.063	4.072	4.048	3.849	3.65	3.493	3.514	3.453	3.187	2.941	2.868	2.813	2.781	2.749	2.577	2.431	2.42	2.494	2.542	2.533	2.541	2.404	2.214	2.261	2.28	2.136	2.116
16916.1799832096	0	0	0	-0.056	-0.098	0.044	0.096	0.111	-0.041	-0.025	0.055	-0.002	-0.103	-0.566	-1.332	1.421	4	3.146	2.742	3.609	3.822	3.867	3.901	3.886	3.86	3.691	3.536	3.416	3.446	3.361	3.093	2.874	2.855	2.711	2.71	2.733	2.527	2.421	2.393	2.456	2.541	2.527	2.534	2.376	2.203	2.259	2.22	2.105	2.119
16830.7669000993	0	0	0	-0.043	-0.072	0.111	0.099	0.127	-0.033	0.025	0.021	-0.011	-0.047	-0.483	-1.358	1.375	3.884	2.759	2.413	3.524	3.629	3.684	3.725	3.694	3.701	3.592	3.39	3.235	3.263	3.233	2.968	2.77	2.742	2.642	2.566	2.664	2.413	2.331	2.279	2.336	2.466	2.429	2.446	2.268	2.159	2.216	2.184	1.966	2.053
16746.210688039	0	0	0	-0.065	-0.065	0.126	0.086	0.15	-0.052	0.05	0.086	-0.034	-0.003	-0.327	-1.281	1.137	3.852	2.535	2.136	3.581	3.399	3.496	3.573	3.513	3.482	3.469	3.191	3.086	3.076	3.098	2.808	2.719	2.58	2.554	2.533	2.623	2.295	2.265	2.187	2.226	2.394	2.342	2.386	2.179	2.052	2.151	2.123	1.99	2.032
16662.5005870718	0	0	-0.018	-0.055	-0.035	0.103	0.085	0.08	-0.025	0.003	0.05	0.032	0.039	-0.348	-1.036	0.883	3.369	2.287	1.955	3.423	3.221	3.347	3.362	3.308	3.311	3.276	3.002	2.94	2.859	2.946	2.684	2.639	2.475	2.443	2.428	2.525	2.205	2.175	2.103	2.1	2.304	2.258	2.333	2.091	2.027	2.047	2.011	1.882	1.997
16579.6237815087	0	0	-0.053	-0.071	-0.05	0.082	0.048	0.051	-0.043	0.022	0.02	-0.013	-0.054	-0.359	-0.717	0.665	2.839	2.164	1.881	3.266	3.143	3.144	3.118	3.091	3.073	3.105	2.829	2.773	2.653	2.726	2.549	2.463	2.314	2.267	2.273	2.332	2.084	2.019	1.95	1.98	2.149	2.156	2.155	1.97	1.937	1.972	1.897	1.82	1.874
16497.5664346876	0	0	0.013	-0.046	-0.021	0.071	0.058	0.028	-0.048	0.007	0.043	-0.001	-0.047	-0.334	-0.657	0.496	2.536	2.184	1.939	3.104	3.025	3.023	2.989	2.983	2.96	2.957	2.754	2.66	2.527	2.58	2.459	2.392	2.2	2.168	2.25	2.238	2.044	1.997	1.915	1.944	2.106	2.111	2.07	1.915	1.892	1.906	1.86	1.831	1.888
16416.3178219987	0	0	-0.009	-0.029	0.026	0.064	0.033	-0.003	0.005	0.053	0.034	0.005	-0.063	-0.321	-0.811	0.329	2.353	1.992	1.999	3.001	2.958	2.901	2.851	2.808	2.872	2.864	2.692	2.508	2.415	2.466	2.413	2.299	2.136	2.105	2.18	2.145	1.996	1.932	1.816	1.876	2.039	2.081	2.039	1.918	1.895	1.86	1.772	1.775	1.855
16335.8651635176	0	0	-0.03	-0.083	0.001	0.052	0.031	-0.015	0.008	0.037	0.015	-0.031	-0.054	-0.209	-1.229	0	2.299	1.749	2.036	2.796	2.823	2.748	2.703	2.599	2.694	2.657	2.524	2.337	2.309	2.314	2.284	2.167	2.022	2.009	2.075	2.034	1.922	1.842	1.706	1.8	1.952	2.045	1.958	1.828	1.808	1.75	1.709	1.731	1.791
16256.1977565618	0	0	-0.011	-0.047	0.056	0.045	0.031	-0.018	0.011	0.035	0.017	-0.016	-0.037	-0.116	-1.492	-0.052	2.561	1.531	2.141	2.693	2.757	2.649	2.642	2.492	2.633	2.614	2.483	2.226	2.157	2.22	2.265	2.145	1.967	1.934	2.047	2.014	1.894	1.839	1.641	1.794	1.93	2.008	1.902	1.839	1.831	1.747	1.67	1.715	1.768
16177.3028434238	0	0	-0.051	-0.052	0.046	0.027	0.057	-0.002	0.033	0.039	0.03	-0.017	-0.024	-0.037	-1.6	-0.297	3.157	1.363	2.237	2.626	2.768	2.646	2.586	2.402	2.591	2.57	2.461	2.148	2.038	2.134	2.217	2.072	1.908	1.946	2.001	1.982	1.859	1.832	1.583	1.729	1.881	2.006	1.884	1.823	1.839	1.664	1.652	1.713	1.774
16099.1707750825	0	0	-0.021	-0.082	0.043	-0.016	0.013	-0.016	0.001	0.021	0.025	-0.068	-0.031	-0.056	-1.813	-0.507	3.504	1.103	2.226	2.498	2.63	2.511	2.506	2.291	2.417	2.516	2.402	2.083	1.983	2.1	2.116	2.067	1.789	1.868	1.897	1.968	1.81	1.773	1.476	1.655	1.85	1.978	1.863	1.749	1.869	1.658	1.624	1.667	1.763
16021.7898471503	0	-0.025	0.017	-0.023	0.023	0.02	0.001	-0.029	0.043	0.086	0.069	-0.054	-0.022	-0.139	-1.733	-0.905	3.834	1.103	2.079	2.415	2.548	2.503	2.371	2.203	2.265	2.452	2.276	2.014	1.84	1.942	1.975	1.976	1.703	1.791	1.85	1.907	1.773	1.778	1.437	1.628	1.816	1.961	1.747	1.757	1.826	1.641	1.565	1.631	1.757
15945.1483655766	0	0.037	-0.02	-0.035	0.05	-0.001	0.035	-0.007	0.023	0.031	0.02	-0.047	-0.003	-0.286	-1.571	-0.635	3.749	1.331	2.003	2.419	2.488	2.443	2.269	2.157	2.177	2.414	2.236	1.949	1.767	1.929	1.972	1.991	1.716	1.762	1.802	1.885	1.755	1.665	1.423	1.572	1.799	1.901	1.736	1.722	1.807	1.638	1.583	1.705	1.767
15869.2377424463	0	0	-0.011	-0.011	0.025	0.009	0.006	-0.023	0.009	0.031	0.039	-0.01	-0.001	-0.368	-1.425	0.005	3.552	1.577	1.873	2.323	2.429	2.443	2.252	2.05	2.081	2.323	2.163	1.864	1.675	1.857	1.933	1.959	1.68	1.698	1.732	1.827	1.75	1.623	1.408	1.522	1.764	1.868	1.739	1.699	1.745	1.607	1.53	1.647	1.758
15794.0452706576	0	0.024	-0.025	-0.034	-0.004	-0.002	0.004	0.002	0.031	0.04	0.045	-0.026	-0.019	-0.424	-1.395	0.441	3.361	1.686	1.705	2.177	2.338	2.31	2.107	1.917	1.944	2.191	2.06	1.728	1.525	1.696	1.829	1.806	1.564	1.609	1.707	1.715	1.677	1.524	1.338	1.427	1.688	1.82	1.679	1.688	1.716	1.551	1.496	1.615	1.697
15719.5634120006	0	0.064	0	-0.032	-0.007	0.025	0.027	0.013	0.028	0.018	-0.028	-0.063	-0.028	-0.419	-1.26	1.12	3.405	1.874	1.571	2.052	2.256	2.206	1.964	1.747	1.814	2.038	1.915	1.563	1.4	1.552	1.741	1.712	1.473	1.477	1.57	1.617	1.574	1.412	1.255	1.326	1.623	1.75	1.577	1.6	1.614	1.396	1.367	1.538	1.624
15645.7794778695	0	0.023	-0.039	0.01	0.044	0.039	-0.008	-0.024	-0.02	0.012	-0.009	-0.055	-0.009	-0.429	-1.309	1.661	3.339	1.677	1.423	1.978	2.231	2.102	1.823	1.558	1.684	1.936	1.85	1.44	1.271	1.388	1.646	1.627	1.424	1.421	1.487	1.504	1.464	1.286	1.122	1.201	1.534	1.652	1.507	1.565	1.571	1.347	1.302	1.509	1.585
15572.6859467481	0	0.024	-0.029	0.005	0.011	0.038	-0.003	-0.02	-0.025	0.004	-0.026	-0.008	0.034	-0.365	-1.251	2.14	3.766	1.699	1.318	1.803	2.103	1.983	1.712	1.362	1.492	1.773	1.718	1.249	1.038	1.164	1.531	1.496	1.225	1.265	1.346	1.398	1.399	1.169	1.003	1.089	1.452	1.564	1.386	1.467	1.453	1.196	1.195	1.449	1.492
15500.2711791924	0	0.009	-0.045	-0.016	-0.042	0.017	-0.012	0.031	0.01	0.046	-0.02	-0.046	-0.018	-0.333	-1.264	2.647	4.336	1.412	1.207	1.782	2.145	1.951	1.59	1.175	1.367	1.715	1.629	1.064	0.855	0.959	1.42	1.358	1.08	1.133	1.202	1.237	1.3	1.106	0.847	0.917	1.346	1.429	1.245	1.363	1.43	1.104	1.096	1.336	1.4
15428.5276694043	0	-0.015	-0.033	0.029	-0.023	0.077	0.022	0.029	-0.043	0.015	-0.018	-0.007	0.049	-0.253	-1.215	3.084	4.309	0.816	1.13	1.66	2.109	1.874	1.458	0.992	1.109	1.675	1.547	0.871	0.597	0.768	1.331	1.238	0.876	0.964	1.074	1.096	1.203	0.912	0.678	0.717	1.263	1.336	1.097	1.243	1.294	0.933	0.964	1.258	1.264
15357.4448255348	0	0.061	-0.035	0.015	0.006	0.034	-0.005	-0.01	-0.002	0.076	-0.026	0.014	0.03	-0.187	-1.189	3.403	4.695	0.278	1.083	1.554	2.128	1.772	1.325	0.748	0.894	1.623	1.45	0.627	0.362	0.568	1.203	1.068	0.649	0.761	0.836	0.922	1.077	0.725	0.494	0.547	1.149	1.201	0.92	1.164	1.172	0.806	0.755	1.085	1.142
15287.0141257695	-0.003	-0.016	0.032	-0.028	0.001	0.052	0.002	-0.017	0.008	0.064	-0.045	-0.031	0.004	-0.112	-0.999	3.51	5.614	-0.306	0.933	1.381	1.981	1.631	1.083	0.492	0.591	1.387	1.226	0.369	0.023	0.251	1.002	0.845	0.435	0.493	0.607	0.651	0.917	0.551	0.282	0.342	0.97	1.038	0.682	0.949	1.028	0.587	0.595	0.96	0.929
15217.2260247764	0.029	0.026	-0.07	-0.021	-0.006	0.023	-0.007	0.015	-0.011	0.049	-0.066	-0.063	-0.012	-0.173	-0.717	3.475	4.774	-0.431	0.825	1.219	1.816	1.546	0.937	0.255	0.369	1.18	1.014	0.137	-0.229	0.025	0.766	0.661	0.226	0.266	0.416	0.445	0.694	0.361	0.047	0.107	0.758	0.805	0.55	0.743	0.894	0.422	0.369	0.761	0.77
15148.0720153514	0.064	0.003	-0.048	0.044	0.02	0.062	0.006	0.02	-0.037	0.011	-0.046	0.032	0.006	-0.256	-0.332	3.557	4.515	-0.665	0.621	1.091	1.728	1.429	0.67	0.032	0.083	0.91	0.756	-0.143	-0.612	-0.29	0.519	0.397	-0.059	0.002	0.108	0.231	0.439	0.126	-0.2	-0.121	0.468	0.565	0.301	0.594	0.658	0.226	0.2	0.568	0.594
15079.5446276017	-0.012	-0.008	-0.039	-0.029	-0.016	0.032	0.037	0.052	-0.062	-0.013	-0.009	0.016	-0.062	-0.373	-0.121	3.509	4.052	-0.797	0.456	0.821	1.403	1.161	0.37	-0.31	-0.217	0.63	0.498	-0.466	-0.845	-0.522	0.239	0.114	-0.305	-0.283	-0.14	-0.005	0.179	-0.128	-0.413	-0.267	0.254	0.342	0.109	0.348	0.395	-0.03	-0.057	0.315	0.355
15011.6343374059	0.058	0.003	0.001	0.026	-0.028	0.022	0.03	0.028	0.013	0.017	-0.024	0.042	0.047	-0.433	0.018	3.635	3.453	-1.227	0.138	0.61	1.305	1.054	0.163	-0.586	-0.482	0.391	0.293	-0.784	-1.231	-0.86	-0.042	-0.183	-0.589	-0.569	-0.419	-0.302	-0.065	-0.381	-0.713	-0.531	-0.003	0.074	-0.108	0.118	0.153	-0.244	-0.34	0.053	0.118
14944.3326580246	0.044	-0.017	-0.029	-0.011	0.025	0.037	0.008	-0.005	0.023	0.011	0	0.042	0.021	-0.494	0.132	3.709	2.631	-1.197	-0.102	0.327	1.015	0.803	-0.176	-1.017	-0.775	0.126	-0.031	-1.083	-1.55	-1.108	-0.348	-0.497	-0.868	-0.816	-0.728	-0.613	-0.344	-0.645	-0.985	-0.831	-0.304	-0.263	-0.417	-0.198	-0.112	-0.517	-0.545	-0.207	-0.131
14877.6311093314	0.025	-0.042	-0.041	-0.01	0.003	-0.01	0.026	0.056	0.018	-0.034	-0.059	-0.031	-0.003	-0.57	-0.114	3.632	1.861	-1.376	-0.406	0.098	0.81	0.584	-0.412	-1.255	-1.095	-0.202	-0.421	-1.429	-1.948	-1.441	-0.666	-0.831	-1.185	-1.135	-1.054	-0.834	-0.627	-0.95	-1.293	-1.098	-0.577	-0.546	-0.698	-0.404	-0.386	-0.844	-0.843	-0.436	-0.381
14811.5232773976	0.056	-0.037	-0.018	0.012	0.008	-0.027	-0.038	0.005	0.016	-0.025	-0.045	-0.022	0.086	-0.482	-0.753	3.399	1.087	-1.395	-0.642	-0.101	0.715	0.459	-0.724	-1.534	-1.304	-0.343	-0.707	-1.644	-2.106	-1.613	-0.971	-1.033	-1.394	-1.417	-1.438	-1.1	-0.821	-1.258	-1.591	-1.324	-0.827	-0.801	-0.969	-0.637	-0.582	-1.107	-1.113	-0.664	-0.624
14745.9996645148	-0.004	-0.042	0.039	0.022	0.026	0.028	0.001	-0.014	0.004	-0.015	-0.052	-0.012	0.177	-0.365	-0.696	3.539	0.026	-1.483	-0.945	-0.382	0.548	0.362	-0.879	-1.774	-1.721	-0.511	-0.823	-1.982	-2.62	-1.896	-1.124	-1.396	-1.805	-1.674	-1.595	-1.313	-1.094	-1.418	-1.708	-1.604	-1.085	-1.032	-1.165	-0.845	-0.854	-1.375	-1.297	-0.91	-0.912
14681.0538685638	0.037	-0.017	-0.004	0.03	0.023	-0.035	0.009	0.016	0.059	-0.021	0.009	0.043	0.2	-0.128	-1.543	3.524	-0.562	-1.346	-1.086	-0.383	0.622	0.392	-1.082	-1.957	-1.895	-0.529	-1.07	-2.084	-2.72	-2.07	-1.365	-1.444	-1.81	-1.737	-1.846	-1.444	-1.191	-1.626	-1.96	-1.779	-1.248	-1.268	-1.421	-0.929	-0.929	-1.616	-1.492	-0.994	-1.042
14616.6774337112	0.029	-0.008	0.057	0.026	0.07	0.037	0.036	0.008	0.056	0.007	0.02	0.083	0.185	0.17	-2.191	3.84	-1.029	-1.146	-1.204	-0.463	0.698	0.526	-1.058	-1.985	-2.121	-0.514	-1.157	-2.185	-2.905	-2.177	-1.46	-1.594	-2.034	-1.891	-1.903	-1.671	-1.304	-1.764	-2.07	-1.985	-1.415	-1.383	-1.526	-1.022	-1.08	-1.679	-1.623	-1.115	-1.201
14552.8629395846	0.034	-0.015	0.079	-0.003	0.062	-0.012	0.071	-0.002	0.101	-0.041	-0.027	0.099	0.066	0.329	-2.61	4.019	-1.453	-0.92	-1.181	-0.316	0.992	0.728	-1.141	-1.979	-2.208	-0.392	-1.173	-2.223	-2.909	-2.31	-1.567	-1.7	-1.895	-1.955	-2.014	-1.749	-1.365	-1.95	-2.132	-2.009	-1.444	-1.481	-1.668	-1.032	-1.113	-1.88	-1.794	-1.113	-1.272
14489.6040005367	0.005	-0.003	-0.019	0.015	0.082	0.011	0.065	0.022	0.042	-0.038	-0.019	0.026	-0.031	0.49	-3.041	4.371	-1.438	-0.461	-1.026	-0.168	1.326	1.053	-1.051	-1.84	-2.341	-0.194	-1.066	-2.249	-2.904	-2.375	-1.564	-1.692	-2.012	-1.95	-2.042	-1.898	-1.285	-1.866	-2.131	-2.08	-1.566	-1.468	-1.76	-1.045	-1.147	-1.976	-1.852	-1.065	-1.423
14426.8921777414	0.054	-0.03	0.067	-0.034	0.031	0.02	0.1	0.044	0.055	-0.03	-0.001	-0.001	-0.01	0.728	-3.182	4.747	-1.264	0.04	-0.652	0.075	1.85	1.475	-0.803	-1.675	-2.313	0.119	-0.821	-2.215	-2.842	-2.397	-1.396	-1.516	-1.906	-2.006	-1.901	-1.966	-1.222	-1.858	-2.018	-2.118	-1.536	-1.325	-1.766	-1.018	-1.043	-1.826	-1.873	-1.058	-1.319
14364.7200671934	0.098	0.041	0.039	0.02	0.016	0.05	0.073	0.089	0.047	-0.007	0.052	0.108	0.057	0.655	-2.286	4.604	-0.527	0.504	-0.222	0.733	2.454	1.968	-0.557	-1.384	-2.011	0.261	-0.537	-1.959	-2.461	-2.327	-1.368	-1.374	-1.672	-1.924	-1.88	-1.742	-1.009	-1.736	-1.987	-1.967	-1.399	-1.296	-1.746	-0.912	-0.985	-1.867	-1.865	-0.853	-1.197
14303.0823278034	0.032	-0.031	0.032	-0.014	0.124	0.046	0.17	0.036	0.05	0.014	0.13	0.207	0.209	0.319	-1.383	4.492	0.786	1.219	0.582	1.272	3.169	2.498	-0.018	-1.001	-1.62	0.468	-0.119	-1.842	-2.374	-2.311	-1.112	-1.315	-1.649	-1.911	-1.706	-1.846	-1.053	-1.649	-1.797	-1.942	-1.51	-1.23	-1.481	-0.882	-0.954	-1.707	-1.752	-0.904	-1.214
14241.9715653328	-0.012	-0.083	-0.052	0.031	0.08	0.041	0.021	0.016	0.02	-0.011	-0.006	0.058	0.116	-0.154	-0.58	4.561	1.855	1.904	1.313	1.957	3.835	2.972	0.457	-0.813	-1.262	0.695	0.199	-1.643	-2.156	-2.266	-1.147	-1.232	-1.446	-1.722	-1.661	-1.772	-0.993	-1.518	-1.905	-1.857	-1.572	-1.232	-1.554	-0.865	-1.004	-1.709	-1.769	-0.952	-1.225
14181.379362131	0.013	0.008	0.04	0.023	0.017	0.082	0.115	0.054	0.045	0.052	0.08	0.156	0.163	-0.295	0.147	4.936	3.284	2.912	2.309	2.888	4.803	3.81	1.069	-0.382	-0.79	1.096	0.618	-1.374	-1.986	-2.173	-1.009	-1.024	-1.259	-1.708	-1.564	-1.689	-0.983	-1.432	-1.852	-1.857	-1.572	-1.231	-1.503	-0.803	-0.955	-1.611	-1.722	-1.001	-1.195
14121.3024483204	0.034	0.053	0.067	0.088	0.059	0.007	0.012	0.076	0.03	-0.047	0.071	0.082	-0.073	-0.487	0.725	5.207	4.52	3.779	3.156	3.758	5.655	4.449	1.585	-0.052	-0.383	1.424	0.96	-1.167	-1.879	-2.137	-0.868	-0.858	-1.245	-1.655	-1.462	-1.55	-0.859	-1.309	-1.805	-1.829	-1.62	-1.233	-1.45	-0.884	-1.072	-1.727	-1.735	-1.044	-1.26
14061.7313871573	-0.032	-0.039	0.05	0.111	0.053	0.007	0.05	0.069	0.032	0.061	0.05	0.053	-0.06	-0.546	1.325	6.022	5.995	4.893	4.222	4.915	6.777	5.307	2.283	0.389	0.138	1.915	1.326	-0.919	-1.72	-2.031	-0.698	-0.655	-1.054	-1.574	-1.592	-1.506	-0.892	-1.249	-1.774	-1.913	-1.619	-1.338	-1.493	-0.961	-1.112	-1.762	-1.798	-1.141	-1.285
14002.6608606064	0.017	0.072	0.088	0.138	0.14	0.085	0.069	0.114	0.061	0.04	0.148	0.199	0.015	-0.464	1.961	7.014	7.434	5.919	5.17	6.018	7.83	6.076	2.881	0.805	0.681	2.427	1.678	-0.691	-1.69	-1.917	-0.644	-0.589	-1.077	-1.579	-1.63	-1.549	-0.826	-1.216	-1.82	-2.067	-1.724	-1.381	-1.423	-0.904	-1.138	-1.849	-1.85	-1.372	-1.443
13944.084526459	0.082	0.054	0.078	0.109	0.072	0.084	0.076	0.085	0.039	-0.013	0.057	0.155	0.091	-0.307	2.354	7.669	8.536	6.967	6.18	7.187	8.856	6.831	3.444	1.152	1.11	2.862	1.853	-0.531	-1.721	-1.895	-0.555	-0.498	-1.11	-1.619	-1.771	-1.626	-0.931	-1.291	-1.881	-2.149	-1.874	-1.625	-1.668	-1.152	-1.38	-2.147	-2.029	-1.525	-1.638
13885.9960468342	0.094	0.062	0.115	0.175	0.138	0.113	0.133	0.085	0.076	0.031	0.073	0.155	0.193	-0.176	2.68	8.628	9.825	8.114	7.197	8.478	9.99	7.644	4.133	1.688	1.617	3.377	2.075	-0.285	-1.748	-1.825	-0.519	-0.426	-1.148	-1.544	-1.723	-1.539	-0.872	-1.332	-1.994	-2.345	-2.011	-1.857	-1.831	-1.35	-1.579	-2.412	-2.269	-1.823	-1.861
13828.3901159656	0.04	0.042	0.065	0.15	0.179	0.075	0.003	0.014	0.083	0.022	0.118	0.043	0.171	-0.151	2.823	9.498	10.735	8.996	8.045	9.51	10.874	8.41	4.756	2.134	2.06	3.922	2.305	-0.073	-1.737	-1.642	-0.495	-0.372	-1.21	-1.68	-2.05	-1.769	-1.013	-1.486	-2.15	-2.569	-2.218	-2.125	-2.006	-1.603	-1.871	-2.731	-2.538	-2.209	-2.241
13771.2593763653	0.119	0.107	0.134	0.117	0.126	0.104	0.055	-0.003	0.039	-0.041	0.169	-0.003	0.261	-0.036	3.044	10.164	11.194	9.961	8.939	10.542	11.697	9.014	5.25	2.561	2.401	4.416	2.434	0.069	-1.969	-1.68	-0.467	-0.333	-1.332	-1.628	-2.086	-1.784	-1.014	-1.592	-2.265	-2.817	-2.386	-2.383	-2.286	-1.907	-2.187	-3.074	-2.785	-2.555	-2.596
13714.5995580087	0.017	-0.03	0.075	0.124	0.172	0.04	0.003	0.077	0.083	-0.012	0.216	-0.108	0.146	-0.113	2.511	10.16	11.12	10.444	9.331	11.394	12.248	9.376	5.566	2.98	2.783	4.807	2.419	0.277	-2.083	-1.623	-0.463	-0.269	-1.497	-1.858	-2.33	-1.962	-1.347	-1.936	-2.443	-3.095	-2.711	-2.831	-2.625	-2.208	-2.523	-3.466	-3.063	-2.941	-2.989
13658.4033115369	0.147	0.106	0.1	0.066	0.232	0.097	0.037	0.052	0.091	-0.107	0.142	-0.108	0.203	-0.259	3.187	10.213	10.34	10.915	9.737	11.875	12.521	9.648	5.776	3.205	2.859	5.045	2.235	0.397	-2.259	-1.703	-0.595	-0.372	-1.628	-1.976	-2.55	-2.168	-1.309	-2.105	-2.694	-3.39	-2.937	-3.21	-2.921	-2.584	-2.923	-3.932	-3.455	-3.446	-3.526
13602.6663742545	0.114	-0.012	0.067	-0.062	0.117	0.102	0.061	0.022	0.032	-0.077	0.085	-0.112	0.158	-0.459	3.108	8.934	8.858	10.908	9.686	11.804	12.234	9.638	5.787	3.46	2.827	5.037	1.696	0.351	-2.565	-1.538	-0.712	-0.491	-1.893	-2.188	-2.923	-2.48	-1.573	-2.526	-2.939	-3.792	-3.268	-3.644	-3.395	-3.033	-3.383	-4.387	-3.901	-3.99	-4.013
13547.3824319902	0.107	0.016	0.1	0.125	0.21	0.126	0.11	0.106	0.102	-0.278	0.014	0.263	0.044	-0.996	2.133	6.222	6.748	10.07	8.91	10.909	11.172	9.14	5.577	3.244	2.545	4.779	1.253	0.089	-2.924	-1.763	-1.12	-0.993	-2.35	-2.481	-3.271	-2.924	-2.018	-2.934	-3.267	-4.366	-3.763	-4.168	-3.919	-3.637	-3.989	-4.889	-4.233	-4.508	-4.618
13492.5451745046	0.234	-0.001	0.041	0.001	0.24	0.074	-0.031	0.052	0.104	-0.263	0.222	0.306	-0.234	-1.297	1.499	2.665	3.624	9.154	7.967	9.652	9.862	8.107	4.802	2.945	1.905	4.063	0.362	-0.302	-3.626	-2.4	-1.838	-1.569	-3.039	-2.987	-3.762	-3.357	-2.762	-3.648	-3.794	-4.735	-4.302	-4.964	-4.617	-4.398	-4.562	-5.665	-4.91	-5.271	-5.449
13438.151376604	0.171	-0.102	0.144	0.18	0.231	0.114	0.024	0.101	0.021	-0.291	0.59	0.294	-0.374	-1.65	-0.312	-2.112	0.38	7.529	6.381	7.967	7.831	6.606	3.841	2.333	0.945	2.848	-0.695	-0.753	-4.313	-2.586	-2.477	-2.22	-3.693	-3.53	-4.467	-4.133	-3.303	-4.306	-4.393	-5.335	-5.017	-5.735	-5.268	-5.144	-5.285	-6.319	-5.678	-6.078	-6.205
13384.193707813	0.192	-0.044	0.017	0.178	0.165	0.039	0.124	0.091	-0.018	-0.026	0.54	0.019	-0.503	-1.828	-2.984	-8.001	-3.824	5.187	4.25	5.783	5.088	4.638	2.334	1.334	-0.309	1.432	-2.113	-1.703	-5.09	-3.292	-3.626	-3.213	-4.487	-4.429	-5.258	-5.059	-4.525	-5.338	-5.108	-6.096	-5.841	-6.673	-6.137	-6.183	-6.363	-7.305	-6.476	-6.933	-7.333
13330.6668955497	0.203	0.022	0.071	0.079	0.202	-0.113	0.031	0.082	-0.003	-0.046	0.401	-0.341	-0.061	-1.291	-5.91	-13.925	-8.151	2.41	1.828	2.807	1.726	2.205	0.852	0.69	-1.486	-0.443	-3.625	-2.623	-5.791	-3.96	-4.771	-4.282	-5.309	-5.075	-5.993	-5.892	-5.245	-6.035	-5.592	-6.744	-6.701	-7.555	-6.826	-7.251	-7.278	-8.03	-7.341	-7.776	-8.102
13277.567723987	0.189	-0.12	0.06	0.026	0.117	0.025	-0.044	0.203	0.034	-0.277	0.189	-0.315	0.091	-0.559	-8.978	-20.54	-12.837	-0.79	-1.059	-0.482	-1.751	-0.493	-1.131	-0.774	-3.002	-2.729	-5.153	-3.568	-6.282	-4.719	-5.843	-5.533	-6.082	-5.969	-7.021	-6.885	-6.502	-6.959	-6.446	-7.33	-7.505	-8.506	-7.719	-8.285	-8.221	-8.817	-8.033	-8.685	-9.074
13224.8888731925	0.359	0.003	0.165	0.195	0.177	0.104	-0.051	0.135	0.125	-0.323	0.108	-0.212	0.43	-0.052	-11.775	-26.071	-17.382	-4.274	-3.997	-3.902	-5.423	-3.363	-2.953	-2.374	-4.252	-4.965	-6.542	-4.548	-6.874	-5.278	-7.18	-6.672	-6.848	-6.805	-7.454	-7.529	-7.45	-7.609	-7.181	-7.843	-8.257	-9.185	-8.489	-9.121	-9.119	-9.286	-8.58	-9.37	-9.811
13172.6271333698	0.208	-0.033	0.126	0.051	0.115	0.031	0.262	0.07	0.113	-0.236	0.179	0.129	0.565	0.513	-13.985	-30.884	-21.727	-8.092	-6.756	-7.294	-8.928	-6.321	-4.749	-3.661	-5.439	-7.148	-7.852	-5.699	-6.969	-5.922	-8.283	-7.786	-7.487	-7.538	-8.048	-8.305	-8.345	-8.285	-7.549	-8.247	-9.058	-9.812	-9.102	-10.071	-9.999	-9.792	-9.203	-9.979	-10.446
13120.7772442148	0.151	-0.077	0.214	0.006	0.125	0.073	0.173	0.017	-0.031	-0.035	0.319	0.111	0.384	0.314	-15.431	-34.77	-25.867	-11.845	-9.808	-10.728	-12.13	-9.018	-6.167	-4.858	-6.393	-9.088	-8.966	-6.412	-6.763	-6.288	-9.078	-8.482	-7.961	-7.949	-8.632	-8.657	-9.25	-8.784	-7.801	-8.433	-9.533	-10.268	-9.596	-10.552	-10.469	-10.027	-9.489	-10.452	-10.843
13069.3329222406	0.133	0.086	0.192	0.072	0.106	0.088	-0.009	-0.01	-0.038	0.072	0.36	-0.04	0.081	-1.075	-15.855	-36.824	-29.131	-15.089	-12.241	-13.368	-14.817	-11.181	-7.397	-5.825	-7.109	-10.569	-9.498	-6.762	-6.207	-6.288	-9.466	-8.924	-7.974	-8.052	-8.714	-8.896	-9.349	-8.687	-7.723	-8.346	-9.663	-10.145	-9.659	-10.64	-10.467	-9.869	-9.313	-10.292	-10.704
13018.290966077	0.175	0.116	0.082	0.091	-0.165	-0.014	-0.049	-0.104	-0.017	-0.092	0.067	-0.361	-0.474	-1.782	-15.576	-37.692	-31.635	-17.909	-14.467	-15.549	-16.878	-12.952	-8.56	-6.138	-7.809	-11.607	-9.873	-6.585	-5.553	-6.088	-9.754	-8.942	-7.746	-7.592	-8.387	-8.648	-9.252	-8.12	-7.192	-7.879	-9.295	-9.66	-9.207	-10.479	-10.193	-9.302	-8.906	-9.93	-10.036
12967.6461243639	0.078	0.012	0.131	-0.016	-0.023	0.036	-0.013	-0.035	-0.081	-0.22	-0.171	-0.446	-0.668	-2.24	-14.663	-37.461	-32.996	-19.504	-15.72	-16.756	-18.207	-14.037	-8.799	-6.544	-7.604	-11.9	-9.659	-6.206	-4.668	-5.331	-9.244	-8.67	-6.96	-7.054	-7.716	-8.015	-8.766	-7.763	-6.447	-7.005	-8.425	-9.042	-8.59	-9.645	-9.337	-8.319	-8.115	-9.144	-9.301
12917.3931487471	-0.04	-0.024	0.015	-0.06	-0.041	0.006	-0.08	-0.086	-0.18	-0.208	-0.303	-0.586	-0.864	-2.307	-12.617	-35.486	-33.403	-20.825	-16.897	-17.764	-18.983	-14.837	-9.318	-6.589	-7.747	-11.987	-9.284	-5.379	-3.391	-4.454	-8.759	-8.076	-6.181	-6.212	-6.816	-7.289	-8.001	-6.545	-5.481	-6.163	-7.63	-7.993	-7.638	-8.674	-8.371	-7.097	-7.024	-8.022	-8.263
12867.5288456392	0.078	0.07	0.057	0.028	0.014	0.077	-0.008	0.011	-0.093	-0.081	-0.173	-0.439	-0.747	-2.063	-11.131	-32.242	-32.319	-20.699	-16.619	-17.223	-18.774	-14.561	-8.691	-5.949	-7.028	-10.984	-8.05	-4.127	-2.058	-3.49	-7.475	-6.73	-4.811	-4.855	-5.452	-5.848	-6.727	-5.316	-4.084	-4.551	-6.065	-6.568	-6.098	-7.068	-6.692	-5.377	-5.453	-6.387	-6.566
12818.0479719749	-0.002	0.013	0.019	-0.018	-0.002	-0.033	-0.054	-0.07	-0.117	-0.035	-0.118	-0.346	-0.727	-1.653	-9.645	-28.872	-30.998	-20.423	-16.513	-17.091	-18.289	-13.993	-8.312	-5.44	-6.475	-10.153	-7.173	-2.987	-0.774	-2.398	-6.45	-5.728	-3.72	-3.515	-4.216	-4.696	-5.505	-4.002	-2.79	-3.257	-4.711	-5.053	-4.789	-5.681	-5.23	-3.897	-3.977	-4.955	-5.105
12768.9463132843	0.084	0.082	0.047	0.037	0.017	0.024	0.037	0.006	-0.043	0.029	-0.027	-0.211	-0.539	-0.971	-7.64	-24.739	-29.034	-19.642	-15.929	-16.233	-17.574	-13.55	-7.615	-4.653	-5.573	-8.911	-5.92	-1.758	0.422	-1.319	-5.178	-4.37	-2.476	-2.275	-2.816	-3.321	-4.112	-2.586	-1.373	-1.785	-3.156	-3.561	-3.298	-4.073	-3.597	-2.21	-2.355	-3.303	-3.468
12720.2186319551	-0.014	0	0.056	0.03	0.066	0.032	-0.034	-0.064	-0.072	0.035	0.054	-0.153	-0.413	-0.597	-6.114	-20.632	-26.107	-18.242	-14.555	-14.819	-16.071	-12.289	-6.788	-3.91	-4.7	-7.478	-4.787	-0.695	1.507	-0.312	-3.924	-3.135	-1.32	-1.089	-1.566	-2.018	-2.769	-1.295	-0.167	-0.508	-1.74	-2.119	-1.869	-2.572	-2.072	-0.789	-0.904	-1.805	-1.95
12671.8617442044	-0.002	0.05	0.039	0.013	-0.019	-0.031	-0.034	-0.038	-0.081	-0.034	0.023	-0.052	-0.183	0.025	-4.487	-17.538	-23.515	-17.171	-13.813	-13.825	-15.055	-11.491	-6.266	-3.298	-4.021	-6.518	-3.889	0.258	2.438	0.569	-2.921	-2.07	-0.238	-0.023	-0.452	-1.03	-1.698	-0.185	0.953	0.654	-0.481	-0.864	-0.662	-1.3	-0.787	0.442	0.336	-0.537	-0.694
12623.8714428468	0.037	0.047	0.037	-0.012	0.009	0.057	0.018	-0.01	-0.036	-0.032	0.068	0.08	0.068	0.474	-2.866	-14.495	-20.909	-15.716	-12.585	-12.583	-13.922	-10.582	-5.547	-2.618	-3.16	-5.355	-2.925	1.055	3.154	1.406	-1.796	-1.054	0.68	0.927	0.587	-0.003	-0.664	0.771	1.834	1.622	0.647	0.348	0.486	-0.15	0.345	1.604	1.471	0.651	0.489
12576.2435230637	0.021	0.033	-0.012	-0.004	-0.012	-0.009	-0.028	-0.053	-0.042	-0.007	0.035	0.111	0.166	0.714	-1.549	-12.01	-18.573	-14.46	-11.541	-11.54	-12.985	-9.892	-5.112	-2.111	-2.497	-4.483	-2.377	1.425	3.544	1.903	-1.061	-0.376	1.277	1.57	1.276	0.73	0.043	1.335	2.476	2.296	1.417	1.159	1.311	0.715	1.203	2.433	2.247	1.486	1.406
12528.9727571587	0.073	0.059	0.028	0.018	-0.002	0.008	0.002	-0.021	-0.015	-0.002	0.02	0.133	0.241	0.838	0.201	-9.237	-16.59	-13.307	-10.581	-10.508	-11.85	-9.103	-4.752	-1.818	-2.005	-3.788	-1.898	1.765	3.888	2.304	-0.469	0.199	1.807	2.091	1.893	1.281	0.655	1.911	2.953	2.93	2.104	1.827	1.953	1.421	1.939	3.118	2.94	2.231	2.149
12482.0569954823	0.004	0.021	0.007	-0.022	0.029	0.053	-0.015	-0.081	-0.076	-0.049	-0.035	0.094	0.252	0.825	0.759	-7.974	-14.765	-11.982	-9.423	-9.353	-10.735	-8.33	-4.285	-1.451	-1.468	-3.047	-1.479	1.927	4.032	2.482	-0.076	0.561	2.043	2.352	2.212	1.579	1.074	2.236	3.188	3.211	2.562	2.372	2.419	1.919	2.402	3.472	3.315	2.685	2.622
12435.4910148269	0.03	0.011	0.014	0.028	0.024	0.031	0	-0.057	-0.04	0.036	0.012	0.041	0.162	0.712	1.2	-7.025	-13.435	-11.353	-9.122	-9.173	-10.492	-8.278	-4.418	-1.513	-1.331	-2.991	-1.525	1.885	3.948	2.538	0.244	0.807	2.191	2.42	2.446	1.941	1.288	2.309	3.335	3.428	2.819	2.614	2.638	2.22	2.665	3.716	3.525	2.924	2.861
12389.2706195436	-0.012	0.007	0.001	-0.036	0.009	0.008	-0.022	-0.039	-0.038	0.009	-0.036	-0.017	0.004	0.451	1.05	-6.444	-11.891	-10.182	-7.915	-7.975	-9.392	-7.55	-4.103	-1.433	-1.15	-2.675	-1.37	1.676	3.789	2.523	0.394	0.849	2.142	2.451	2.492	1.979	1.383	2.34	3.268	3.409	2.864	2.709	2.751	2.3	2.694	3.816	3.724	3.114	3.049
12343.3936658816	0.009	0.011	0.01	0.004	-0.003	0.055	0.025	-0.01	-0.037	-0.012	-0.011	-0.028	-0.134	0.135	0.93	-6.117	-10.924	-9.629	-7.495	-7.611	-9.026	-7.471	-4.206	-1.546	-1.051	-2.588	-1.401	1.423	3.455	2.379	0.527	0.841	1.987	2.295	2.43	2.021	1.424	2.248	3.05	3.345	2.894	2.727	2.747	2.335	2.654	3.652	3.605	3.102	3.013
12297.8539125554	0.036	0.003	-0.002	0.013	0.027	0.006	-0.023	-0.034	-0.006	0.014	0.046	0.02	-0.225	-0.15	1.12	-5.532	-9.988	-9.081	-7.067	-7.085	-8.472	-7.146	-4.163	-1.684	-1.009	-2.499	-1.434	1.131	3.13	2.152	0.468	0.711	1.839	2.153	2.35	1.946	1.348	2.073	2.822	3.207	2.777	2.578	2.579	2.289	2.623	3.57	3.521	3.01	2.938
12252.6492198046	0.056	0.021	0.005	0.012	0.05	0.051	-0.002	-0.04	-0.037	-0.017	0.021	-0.031	-0.245	-0.364	1.038	-5.209	-9.05	-8.359	-6.495	-6.71	-8.037	-6.945	-4.17	-1.924	-0.979	-2.422	-1.547	0.771	2.765	1.927	0.415	0.591	1.609	1.873	2.052	1.658	1.059	1.832	2.509	2.912	2.595	2.472	2.451	2.1	2.381	3.337	3.287	2.879	2.818
12207.7764247124	0.038	0.038	0.02	0.044	0.051	0.052	0.014	-0.035	-0.009	-0.001	0.061	0.004	-0.217	-0.519	1.082	-4.711	-8.16	-7.686	-5.918	-6.154	-7.501	-6.637	-4.028	-2.1	-1.123	-2.387	-1.563	0.416	2.325	1.62	0.272	0.386	1.297	1.602	1.687	1.413	0.874	1.592	2.191	2.598	2.287	2.215	2.248	1.932	2.136	3.083	3.091	2.673	2.537
12163.2303171682	0.023	0.013	0.013	0.027	0.046	0.052	0.037	0.016	0.004	-0.018	0.015	-0.038	-0.053	-0.61	1.061	-4.498	-7.556	-7.238	-5.557	-5.98	-7.14	-6.458	-4.144	-2.374	-1.348	-2.542	-1.705	0.077	1.91	1.272	0.085	0.151	1.015	1.289	1.464	1.324	0.717	1.345	1.868	2.289	2.031	1.947	1.936	1.661	1.891	2.814	2.753	2.356	2.311
12119.0087626663	0.025	0.026	0.048	0.012	0.028	0.025	0.004	-0.003	-0.028	0.005	0.04	-0.038	-0.003	-0.663	1.06	-4.513	-7.455	-7.416	-5.69	-6.021	-7.331	-6.78	-4.339	-2.624	-1.424	-2.716	-1.931	-0.336	1.392	0.962	-0.055	-0.084	0.688	0.952	1.119	1.051	0.445	1.011	1.426	1.897	1.703	1.637	1.639	1.336	1.489	2.358	2.373	2.005	1.929
12075.1075794597	0.044	0.014	0	-0.022	0.034	0.03	-0.004	-0.005	-0.007	0.044	0.016	-0.004	0.075	-0.657	1.052	-4.176	-6.634	-6.625	-5.225	-5.629	-6.699	-6.282	-4.202	-2.739	-1.63	-2.771	-2.025	-0.651	1.19	0.726	-0.256	-0.295	0.465	0.749	0.863	0.909	0.317	0.85	1.195	1.658	1.445	1.425	1.407	1.179	1.31	2.21	2.213	1.82	1.757
12031.5225878443	-0.009	0.006	0.027	0.011	0.043	0.022	0.007	-0.029	-0.029	0.004	-0.028	0.044	0.116	-0.637	1.007	-4.089	-6.684	-6.939	-5.538	-5.885	-6.99	-6.823	-4.724	-3.274	-1.863	-3.097	-2.323	-0.96	0.761	0.464	-0.422	-0.499	0.142	0.422	0.534	0.709	0.112	0.612	0.901	1.442	1.311	1.245	1.214	0.965	1.128	1.934	1.997	1.624	1.589
11988.2516583725	0.046	0.014	0.035	-0.037	0.021	0.029	0.022	-0.014	0.005	-0.006	-0.026	0.048	0.09	-0.52	0.875	-3.911	-6.282	-6.565	-5.323	-5.754	-6.81	-6.8	-4.785	-3.501	-2.081	-3.289	-2.538	-1.277	0.306	0.179	-0.603	-0.737	-0.192	0.156	0.283	0.477	-0.104	0.395	0.598	1.096	0.989	0.903	0.93	0.716	0.794	1.567	1.624	1.276	1.299
11945.2906148252	-0.002	-0.009	0.037	0.02	0.011	0.009	0.012	0.006	0.005	-0.007	0.015	0.055	0.059	-0.371	0.819	-3.686	-5.651	-6.081	-5.061	-5.406	-6.427	-6.428	-4.599	-3.324	-2.102	-3.221	-2.566	-1.457	-0.008	-0.124	-0.85	-0.89	-0.4	-0.04	0.028	0.24	-0.324	0.129	0.311	0.737	0.718	0.664	0.663	0.471	0.549	1.274	1.331	1.052	1.008
11902.6363069027	0.047	0.004	0.024	0.017	0.028	0.017	0.022	-0.012	-0.014	-0.028	0.051	0.082	0.08	-0.244	0.772	-3.637	-5.58	-6.015	-5.025	-5.524	-6.454	-6.513	-4.793	-3.737	-2.316	-3.322	-2.701	-1.716	-0.319	-0.295	-0.915	-0.999	-0.654	-0.279	-0.199	0.094	-0.477	-0.029	0.098	0.537	0.508	0.452	0.458	0.234	0.307	1.018	1.112	0.785	0.787
11860.285585909	0.044	0.01	0.018	0.006	0.032	0.022	-0.005	-0.045	-0.022	-0.003	0.077	0.036	0.006	-0.182	0.804	-3.512	-5.726	-5.973	-5.081	-5.475	-6.582	-6.661	-5.001	-3.987	-2.611	-3.57	-3.001	-2.054	-0.691	-0.493	-1.158	-1.286	-0.908	-0.476	-0.458	-0.099	-0.68	-0.26	-0.146	0.265	0.307	0.192	0.258	0.034	0.152	0.78	0.927	0.6	0.585
11818.2353047334	0.041	0.022	0.013	0.017	0.013	-0.012	0.001	-0.04	-0.023	0.032	0.093	0.043	0.032	-0.079	0.794	-3.446	-5.478	-5.763	-5.007	-5.304	-6.373	-6.58	-4.991	-4.014	-2.738	-3.583	-3.099	-2.197	-0.948	-0.675	-1.296	-1.407	-1.096	-0.665	-0.668	-0.235	-0.836	-0.459	-0.327	0.034	0.084	-0.029	0.025	-0.156	-0.053	0.481	0.628	0.353	0.428
11776.4823178315	0.043	-0.014	-0.008	0.018	0.046	0.038	0.016	0.022	-0.022	0.019	0.019	-0.053	0.008	-0.034	0.827	-3.466	-5.504	-5.928	-5.221	-5.572	-6.46	-6.767	-5.225	-4.187	-2.942	-3.831	-3.232	-2.408	-1.176	-0.769	-1.523	-1.612	-1.295	-0.867	-0.89	-0.494	-0.986	-0.625	-0.543	-0.19	-0.125	-0.24	-0.187	-0.348	-0.241	0.25	0.45	0.143	0.171
11735.0234812064	0.052	0.023	0.042	-0.007	0.018	-0.011	-0.029	-0.021	-0.052	-0.017	-0.013	-0.047	0.047	0.006	0.984	-3.073	-5.04	-5.318	-4.71	-5.11	-6.007	-6.323	-4.929	-4.14	-2.937	-3.559	-3.171	-2.404	-1.419	-0.998	-1.5	-1.585	-1.379	-0.972	-1.04	-0.603	-1.115	-0.797	-0.685	-0.387	-0.302	-0.411	-0.315	-0.52	-0.377	0.068	0.241	-0.012	0.036
11693.8546288663	0.029	0.008	0.023	0.008	0.012	0.008	0.009	-0.034	0.011	-0.017	0.008	-0.034	0.088	0.021	1.072	-2.866	-5.039	-5.431	-4.809	-5.329	-6.127	-6.459	-5.144	-4.167	-3.013	-3.727	-3.297	-2.498	-1.617	-1.089	-1.651	-1.669	-1.549	-1.124	-1.189	-0.793	-1.243	-0.914	-0.815	-0.551	-0.44	-0.54	-0.45	-0.643	-0.541	-0.093	0.106	-0.199	-0.12
11652.9746669864	0.026	-0.001	-0.013	0.005	0.027	0.028	-0.015	-0.027	-0.031	-0.011	0.023	0.01	0.1	0.006	1.102	-2.677	-4.904	-5.178	-4.697	-5.213	-6.021	-6.3	-5.037	-4.208	-3.157	-3.736	-3.306	-2.565	-1.803	-1.361	-1.819	-1.809	-1.676	-1.26	-1.305	-0.909	-1.324	-1.057	-0.965	-0.789	-0.599	-0.752	-0.6	-0.741	-0.664	-0.282	-0.102	-0.356	-0.303
11612.3784091364	-0.005	-0.022	-0.031	-0.04	0.003	-0.017	-0.015	0.011	-0.043	-0.05	0.008	0.028	0.089	-0.072	1.29	-2.551	-4.93	-5.286	-4.868	-5.445	-6.24	-6.423	-5.279	-4.461	-3.407	-3.849	-3.482	-2.726	-1.965	-1.477	-1.969	-1.99	-1.862	-1.427	-1.496	-1.097	-1.455	-1.205	-1.11	-1.006	-0.772	-0.937	-0.752	-0.928	-0.816	-0.466	-0.255	-0.487	-0.447
11572.0647641292	0.042	-0.016	0.029	0.015	0.019	0.009	0.009	-0.013	-0.018	0.018	0.042	0.042	0.095	-0.045	1.435	-2.256	-4.874	-5.188	-4.823	-5.451	-6.216	-6.405	-5.263	-4.475	-3.341	-3.925	-3.584	-2.831	-2.083	-1.48	-2.029	-2.022	-1.944	-1.496	-1.597	-1.211	-1.609	-1.314	-1.264	-1.096	-0.903	-0.989	-0.874	-1.016	-0.855	-0.629	-0.433	-0.667	-0.567
11532.0305951903	0.029	-0.044	0.024	0.013	0.036	0.065	-0.003	0.036	0	0.011	0.045	0.055	0.032	-0.021	1.476	-1.969	-4.613	-5.098	-4.797	-5.286	-6.014	-6.203	-5.141	-4.374	-3.421	-3.892	-3.571	-2.793	-2.11	-1.697	-2.103	-2.015	-1.97	-1.557	-1.671	-1.259	-1.573	-1.384	-1.31	-1.222	-0.951	-1.08	-1.02	-1.104	-0.987	-0.735	-0.527	-0.805	-0.629
11492.2717438724	0.023	0.014	0.021	-0.01	0.022	0.015	0.012	-0.038	-0.01	0.035	0.041	-0.008	0.003	-0.076	1.467	-1.827	-4.564	-5.043	-4.752	-5.291	-6.06	-6.254	-5.167	-4.507	-3.639	-3.938	-3.605	-2.928	-2.363	-1.793	-2.221	-2.155	-2.14	-1.659	-1.724	-1.372	-1.731	-1.49	-1.414	-1.34	-1.128	-1.247	-1.132	-1.253	-1.094	-0.86	-0.642	-0.897	-0.731
11452.7860995477	0.059	0.042	0.032	-0.012	-0.006	0.017	0.013	-0.022	-0.009	0.04	0.012	0.014	-0.044	-0.141	1.63	-1.447	-4.443	-4.98	-4.917	-5.253	-5.99	-6.255	-5.256	-4.519	-3.731	-4.061	-3.851	-2.982	-2.542	-1.941	-2.387	-2.262	-2.241	-1.844	-1.893	-1.517	-1.838	-1.647	-1.582	-1.48	-1.241	-1.402	-1.284	-1.343	-1.217	-0.967	-0.744	-1.05	-0.881
11413.5705297202	0.018	0.018	0.057	0.027	0.053	0.069	-0.015	-0.004	0.009	0.047	0.042	-0.011	-0.011	-0.127	1.814	-1.211	-4.267	-4.942	-5.037	-5.388	-6.019	-6.318	-5.38	-4.594	-3.738	-4.152	-3.853	-3.062	-2.515	-1.992	-2.495	-2.294	-2.279	-1.929	-1.937	-1.566	-1.927	-1.719	-1.642	-1.516	-1.274	-1.44	-1.301	-1.411	-1.242	-1.075	-0.874	-1.1	-0.9
11374.6229261652	0.029	0.015	0.03	-0.043	0.065	0.046	-0.002	-0.004	-0.014	0.021	0	-0.048	-0.061	-0.11	1.702	-1.07	-4.384	-4.512	-4.667	-5.37	-5.867	-6.029	-5.143	-4.534	-3.908	-4.099	-3.694	-3.147	-2.684	-2.159	-2.487	-2.452	-2.315	-2.064	-1.985	-1.777	-2.107	-1.85	-1.689	-1.75	-1.425	-1.585	-1.385	-1.567	-1.44	-1.237	-0.989	-1.21	-1.093
11335.9401589207	0.026	-0.02	0.016	0.038	0.03	0.015	-0.008	-0.034	0	0.037	0.022	0.003	-0.013	-0.109	1.839	-0.629	-4.21	-4.513	-4.67	-5.281	-5.922	-5.941	-5.222	-4.724	-3.975	-4.109	-3.764	-3.204	-2.726	-2.222	-2.581	-2.424	-2.389	-2.107	-2.129	-1.839	-2.042	-1.883	-1.758	-1.777	-1.463	-1.613	-1.412	-1.613	-1.459	-1.22	-0.993	-1.266	-1.133
11297.5201221104	0.068	-0.033	-0.046	-0.019	0.031	-0.022	-0.033	-0.068	-0.03	0.004	0.081	0.01	-0.005	-0.038	1.752	-0.329	-4.052	-4.216	-4.423	-5.263	-5.785	-5.644	-5.065	-4.318	-3.866	-3.922	-3.674	-3.062	-2.721	-2.193	-2.566	-2.37	-2.374	-2.039	-2.086	-1.85	-2.039	-1.771	-1.738	-1.838	-1.548	-1.602	-1.405	-1.568	-1.455	-1.225	-1.047	-1.243	-1.216
11259.3596882503	0.064	-0.058	-0.05	0.015	0.034	-0.052	0.058	-0.068	-0.04	0.001	0.068	0.034	0.001	0.003	1.838	-0.151	-3.938	-3.979	-4.126	-5.142	-5.594	-5.529	-4.909	-4.379	-3.846	-3.884	-3.552	-3.05	-2.715	-2.328	-2.653	-2.335	-2.343	-2.115	-2.109	-1.794	-2.002	-1.949	-1.778	-1.814	-1.54	-1.701	-1.487	-1.571	-1.484	-1.36	-1.188	-1.303	-1.204
11221.45573119	0.048	-0.105	-0.017	0.004	0.033	-0.054	-0.018	-0.084	-0.098	-0.009	0.086	0.054	0.141	0.069	1.907	-0.021	-3.907	-3.853	-3.926	-5.252	-5.366	-5.55	-4.925	-4.394	-3.881	-3.892	-3.597	-3.129	-2.874	-2.371	-2.657	-2.457	-2.38	-2.158	-2.177	-1.93	-2.037	-1.935	-1.86	-1.883	-1.632	-1.738	-1.519	-1.682	-1.571	-1.374	-1.214	-1.337	-1.279
11183.8061485897	0.013	-0.032	-0.001	-0.014	0.063	0.013	0	-0.055	-0.004	0.064	0.08	-0.044	0.065	0.105	2.028	0.312	-4.03	-3.555	-3.684	-5.144	-5.249	-5.53	-4.771	-4.485	-3.875	-3.909	-3.543	-3.075	-2.766	-2.357	-2.646	-2.344	-2.36	-2.111	-2.174	-1.915	-2.112	-1.871	-1.89	-1.927	-1.582	-1.754	-1.624	-1.658	-1.527	-1.358	-1.31	-1.435	-1.214
11146.4078166916	0.03	-0.022	0.125	0.065	0.098	0.016	0.009	0.034	0.016	0.094	0.1	0.018	0.073	0.137	2.027	0.297	-3.745	-3.316	-3.583	-4.775	-5.006	-5.473	-4.524	-4.36	-3.81	-3.892	-3.546	-3.052	-2.867	-2.353	-2.682	-2.346	-2.451	-2.041	-2.19	-1.929	-2.119	-1.949	-1.844	-1.829	-1.626	-1.758	-1.605	-1.66	-1.535	-1.326	-1.244	-1.468	-1.18
11109.2596577112	0.092	0.043	0.09	-0.009	0.046	0.015	-0.08	-0.056	0.002	0.062	-0.033	-0.038	0.058	0.162	2.113	0.29	-3.695	-3.078	-3.584	-4.398	-4.8	-5.159	-4.381	-4.316	-3.847	-3.908	-3.648	-2.934	-2.87	-2.383	-2.771	-2.337	-2.437	-2.154	-2.165	-1.872	-2.087	-1.98	-1.922	-1.976	-1.615	-1.796	-1.602	-1.679	-1.506	-1.432	-1.252	-1.498	-1.156
11072.3575277391	0.083	0.094	0.135	-0.019	0.031	0.039	-0.087	0.025	0.034	0.059	0.02	0.011	0.051	0.238	2.244	0.467	-3.701	-2.724	-3.47	-4.049	-4.88	-4.819	-4.444	-4.097	-3.799	-3.835	-3.566	-2.952	-2.934	-2.304	-2.751	-2.272	-2.392	-2.085	-2.012	-1.808	-2.086	-1.965	-1.796	-1.924	-1.523	-1.793	-1.555	-1.735	-1.467	-1.393	-1.216	-1.533	-1.114
11035.7003510064	0.018	0.096	0.068	-0.052	0.009	0.071	-0.102	-0.005	0.004	0.029	-0.049	-0.055	0.025	0.223	2.264	0.658	-3.858	-2.542	-3.596	-3.682	-5.064	-4.497	-4.419	-4.037	-3.808	-3.806	-3.643	-2.88	-2.898	-2.327	-2.765	-2.254	-2.238	-2.092	-2.019	-1.872	-2.111	-2.081	-1.78	-1.98	-1.594	-1.87	-1.559	-1.731	-1.506	-1.413	-1.259	-1.589	-1.113
10999.2850081627	0.079	0.13	0.065	-0.005	-0.007	0.131	-0.045	0.084	-0.013	0.053	-0.007	-0.071	0.056	0.286	2.569	0.847	-3.884	-2.181	-3.433	-3.485	-4.973	-4.286	-4.267	-3.766	-3.699	-3.68	-3.392	-2.789	-2.758	-2.198	-2.692	-2.079	-2.187	-2.07	-1.91	-1.767	-2.006	-1.896	-1.662	-1.886	-1.475	-1.781	-1.466	-1.69	-1.392	-1.364	-1.205	-1.491	-1.125
10963.1094031411	0.045	0.081	0.026	-0.066	0.009	0.076	-0.022	0.062	0.037	-0.003	0.017	0.019	0.03	0.387	2.807	0.841	-4.053	-1.992	-3.434	-3.51	-4.682	-4.256	-4.13	-3.599	-3.463	-3.586	-3.404	-2.675	-2.547	-2.113	-2.679	-1.978	-2.122	-2.146	-2.014	-1.769	-1.915	-1.879	-1.623	-1.814	-1.479	-1.793	-1.476	-1.693	-1.394	-1.306	-1.219	-1.434	-1.115
10927.1704188331	0.113	0.027	0.004	-0.03	0.012	0.072	-0.057	0.007	0.038	-0.093	-0.071	0.047	-0.036	0.298	2.946	1.055	-4.381	-1.751	-3.239	-3.537	-4.287	-4.398	-3.703	-3.512	-3.468	-3.59	-3.257	-2.581	-2.549	-2.284	-2.721	-2.053	-2.095	-2.15	-2.014	-1.832	-2.029	-1.921	-1.615	-1.762	-1.567	-1.869	-1.411	-1.646	-1.503	-1.352	-1.203	-1.428	-1.217
10891.4669831439	0.092	-0.069	-0.102	-0.014	0.005	0.027	0.021	-0.068	0.032	-0.12	-0.083	0.136	-0.038	0.328	3.204	1.307	-4.535	-1.66	-2.82	-3.722	-3.757	-4.439	-3.273	-3.468	-3.318	-3.407	-3.019	-2.465	-2.549	-2.173	-2.557	-2.047	-2.009	-2.106	-1.991	-1.784	-2.026	-1.888	-1.561	-1.785	-1.565	-1.761	-1.381	-1.635	-1.433	-1.319	-1.179	-1.397	-1.259
10855.9949591118	0.121	-0.035	-0.063	0.056	-0.025	-0.021	0.024	-0.101	-0.004	-0.077	-0.147	0.244	0.083	0.361	3.36	1.434	-4.625	-1.543	-2.272	-3.79	-3.119	-4.233	-3.038	-3.352	-3.073	-3.317	-2.856	-2.272	-2.414	-2.099	-2.54	-1.991	-1.919	-2.019	-1.87	-1.703	-1.952	-1.836	-1.451	-1.756	-1.528	-1.684	-1.358	-1.49	-1.352	-1.27	-1.072	-1.385	-1.272
10820.754298282	0.067	-0.011	-0.06	0.02	0.046	-0.041	0.033	-0.069	-0.046	0.025	-0.106	0.332	0.197	0.147	3.822	1.44	-4.714	-1.46	-1.759	-3.898	-2.826	-3.86	-3.096	-3.27	-2.823	-3.121	-2.822	-2.207	-2.35	-2.071	-2.389	-1.888	-1.843	-1.842	-1.883	-1.576	-1.807	-1.715	-1.406	-1.668	-1.482	-1.628	-1.287	-1.415	-1.208	-1.189	-1.087	-1.327	-1.158
10785.7408657693	0.074	-0.062	-0.009	-0.015	-0.037	-0.037	-0.021	0.018	-0.143	0.131	-0.006	0.322	0.423	0.075	4.106	1.253	-4.749	-1.363	-1.15	-3.673	-2.831	-3.083	-3.11	-2.922	-2.565	-2.942	-2.579	-1.944	-2.185	-1.918	-2.197	-1.764	-1.753	-1.571	-1.749	-1.395	-1.655	-1.54	-1.247	-1.511	-1.262	-1.499	-1.186	-1.327	-1.085	-1.123	-0.974	-1.19	-1.012
10750.9546146047	-0.011	-0.008	-0.055	-0.021	-0.02	0.037	-0.152	0.084	-0.135	0.197	0.099	0.12	0.785	-0.175	4.42	0.997	-4.692	-1.301	-0.706	-3.17	-2.986	-2.273	-3.077	-2.56	-2.33	-2.859	-2.275	-1.593	-1.968	-1.678	-2.084	-1.509	-1.569	-1.334	-1.623	-1.169	-1.41	-1.357	-1.131	-1.407	-1.087	-1.408	-1.129	-1.185	-0.932	-1.003	-0.901	-1.175	-0.825
10716.3903903903	0.022	0.046	0.035	0.038	0.045	0.11	-0.054	0.036	0.044	0.157	0.341	-0.082	1.058	-0.568	4.757	0.589	-4.706	-1.134	-0.281	-2.583	-3.259	-1.938	-2.641	-2.196	-2.3	-2.694	-2.033	-1.491	-1.71	-1.477	-1.978	-1.366	-1.423	-1.046	-1.441	-0.971	-1.329	-1.25	-0.957	-1.308	-0.867	-1.309	-0.952	-1.141	-0.882	-0.887	-0.764	-1.122	-0.681
10682.0491692956	0.126	0.043	0.177	-0.045	0.131	0.019	0.044	-0.117	0.204	-0.031	0.406	-0.388	1.231	-0.958	4.928	0.387	-4.816	-1.071	-0.126	-1.877	-3.657	-2.046	-2.074	-2.203	-2.263	-2.49	-2.192	-1.521	-1.663	-1.412	-1.925	-1.299	-1.284	-1.002	-1.211	-0.84	-1.24	-1.158	-0.897	-1.226	-0.877	-1.191	-0.874	-1.015	-0.878	-0.774	-0.816	-1.074	-0.561
10647.9268204632	0.065	0.056	0.221	-0.14	-0.021	-0.09	-0.023	-0.235	0.203	-0.146	0.314	-0.635	1.322	-1.325	5.049	0.37	-4.98	-1.195	-0.175	-1.151	-3.658	-2.533	-1.555	-2.269	-1.972	-2.315	-2.267	-1.199	-1.798	-1.348	-1.974	-1.258	-1.166	-1.032	-1.124	-0.914	-1.244	-1.128	-0.968	-1.136	-0.854	-1.219	-0.933	-0.967	-0.757	-0.719	-0.788	-1.057	-0.536
10614.0212571118	0.018	0.18	0.128	-0.093	-0.219	-0.076	-0.406	-0.135	-0.064	-0.184	0.042	-0.715	1.217	-1.715	5.229	0.057	-5.303	-1.098	-0.348	-0.516	-3.333	-3.025	-1.176	-2.384	-1.683	-2.556	-2.086	-1.172	-1.771	-1.319	-2.101	-1.166	-1.24	-0.978	-1.113	-1.01	-1.312	-1.072	-1.021	-1.132	-0.926	-1.287	-1.026	-0.905	-0.962	-0.71	-0.881	-1.096	-0.545
10580.3314145647	0.054	0.276	0.128	0.036	-0.181	0.205	-0.411	0.129	-0.206	-0.005	-0.12	-0.731	1.224	-1.877	5.483	0.136	-5.599	-0.94	-0.587	-0.192	-2.678	-2.853	-1.441	-2.087	-1.557	-3.018	-1.801	-1.408	-1.343	-1.495	-1.836	-1.321	-1.094	-1.124	-1.06	-1.022	-1.225	-1.158	-0.992	-1.174	-0.877	-1.349	-1.003	-0.916	-0.888	-0.658	-0.903	-1.139	-0.519
10546.8541862875	0.175	0.199	0.304	-0.079	0.12	0.318	-0.266	0.414	-0.278	0.179	-0.442	-0.442	0.678	-2.227	5.985	0.111	-5.799	-0.825	-0.863	-0.267	-1.792	-2.343	-2.088	-1.325	-1.859	-2.98	-1.881	-1.678	-1.284	-1.655	-1.852	-1.418	-0.998	-1.228	-0.997	-0.89	-1.403	-1.153	-1.057	-1.156	-0.843	-1.322	-1.071	-0.994	-0.857	-0.602	-0.821	-1.143	-0.516
10513.5885091072	-0.014	0.173	0.183	-0.193	0.28	0.031	-0.015	0.17	-0.207	0.408	-0.687	-0.084	0.137	-2.391	6.056	0.25	-6.09	-0.846	-0.92	-0.847	-1.519	-1.644	-2.656	-0.74	-2.355	-2.46	-2.704	-1.257	-1.619	-1.329	-2.035	-1.257	-1.09	-1.3	-1.089	-0.687	-1.471	-1.055	-1.094	-1.082	-0.912	-1.216	-1.041	-1.016	-0.811	-0.636	-0.734	-1.059	-0.532
10480.532299318	-0.008	0.166	-0.112	-0.081	0.074	-0.2	0.313	-0.083	0.067	0.402	-0.775	0.393	-0.81	-2.735	6.388	-0.062	-6.298	-0.713	-0.842	-1.805	-1.132	-0.821	-2.526	-0.655	-2.272	-1.555	-2.192	-0.554	-1.483	-1.101	-1.902	-1.119	-0.981	-1.261	-1.143	-0.607	-1.41	-0.953	-0.904	-0.849	-1.002	-1.028	-0.849	-0.962	-0.797	-0.581	-0.643	-0.962	-0.607
10447.6834740136	0.191	0.053	-0.176	0.257	-0.261	0.007	0.179	-0.237	0.395	0.282	-0.636	0.965	-1.692	-2.85	6.529	-0.051	-6.646	-0.713	-0.406	-2.71	-1.39	-0.66	-1.302	-1.411	-1.191	-1.784	-1.036	-0.839	-0.564	-1.4	-1.423	-1.036	-0.848	-1.245	-1.012	-0.725	-1.103	-1.065	-0.623	-0.76	-0.922	-1.1	-0.687	-0.846	-0.808	-0.531	-0.66	-0.78	-0.676
10423.1809806921	0.203	-0.106	-0.057	0.402	-0.367	0.127	0.025	-0.274	0.493	0.026	-0.434	1.215	-2.074	-2.498	6.232	0.085	-6.144	-0.511	0.049	-2.878	-1.715	-0.772	-0.175	-1.795	-0.233	-2.163	-0.048	-1.144	0.04	-1.613	-1.203	-0.817	-0.733	-1.15	-0.736	-0.834	-0.772	-1.115	-0.431	-0.656	-0.81	-0.784	-0.576	-0.644	-0.786	-0.393	-0.569	-0.592	-0.775
[truncated: 136 more columns]
