# Supplementary material for: Ultrafast proton-coupled isomerization in the phototransformation of phytochrome
Source: Nat Chem. 2022 May 16;14(7):823–30. doi: 10.1038/s41557-022-00944-x (PMC9252900; doi:10.1038/s41557-022-00944-x)
Supplement: Source Data Extended Data Fig. 2 — Data for Extended Data Fig. 2a, 2c, and 2d (ascii format). [file 41557_2022_944_MOESM5_ESM.zip › EDF 2c SAS_para_polarization.txt]

# WavenumberS1 S1^1 S1^2 GS* Lumi
1.798076058617279705e+04 6.441978630804695349e+00 8.381751191083500530e+00 8.613473840790906166e+00 -1.020979059232952624e+00 1.180398241852297136e+00
1.788428865241885069e+04 6.461755906745537459e+00 8.449468118932015770e+00 8.706580623742164349e+00 -1.006116594142188347e+00 1.210234561715703983e+00
1.778884639331139624e+04 6.434291656767628709e+00 8.397169879604131637e+00 8.694554970798362703e+00 -1.001804605342145882e+00 1.187502460536629334e+00
1.769441741130673472e+04 5.456368915846487866e+00 8.375113388941095138e+00 8.685951766948585728e+00 -9.775201167002525171e-01 1.093064652063198139e+00
1.760098565519669137e+04 4.167774947770952920e+00 8.206540565547395971e+00 8.717225195481562494e+00 -1.018811980155227337e+00 1.122959119967952502e+00
1.750853541101286828e+04 3.463589122569239453e+00 8.022310855503546279e+00 8.599996614079179480e+00 -1.027461107571203458e+00 1.098747475220687386e+00
1.741705129321606000e+04 3.389071122335264086e+00 7.881303396743078338e+00 8.563541289251201505e+00 -1.009521376856777009e+00 1.028377962690225189e+00
1.732651823616044567e+04 3.186438829512605597e+00 7.597981647097987512e+00 8.494101536492346227e+00 -1.019530395771356179e+00 1.057872520296745611e+00
1.723692148582263326e+04 3.492080115317526712e+00 7.283224550916790108e+00 8.315262306931614944e+00 -9.195539019622555044e-01 9.928441633680749057e-01
1.714824659178599177e+04 3.068480788728520370e+00 6.904018633879820399e+00 8.194614567051972998e+00 -9.366917033476013232e-01 9.195890051989432656e-01
1.706047939947112536e+04 2.742977106657022102e+00 6.602870586076769577e+00 8.100874335057492104e+00 -9.421400323360755724e-01 8.699504081784498188e-01
1.697360604260375112e+04 1.718498554188663707e+00 6.259687832101130667e+00 8.003263008740512774e+00 -9.331323563474618332e-01 7.388899719599417715e-01
1.688761293591151116e+04 1.460326058973262731e+00 5.911698703676728783e+00 7.859550474343650173e+00 -9.208272517235328580e-01 7.404419791185716804e-01
1.680248676804167189e+04 8.279969325474408892e-01 5.508783300767972513e+00 7.743380401080339759e+00 -9.289957362587387690e-01 6.578622976490410279e-01
1.671821449469196887e+04 2.923639527370418545e-01 5.108187573072907384e+00 7.624422386993271239e+00 -9.609499802595095064e-01 6.688119232090613542e-01
1.663478333194710285e+04 -2.164588114757015902e-01 4.811841308194461320e+00 7.481484340945645961e+00 -9.131967181812703505e-01 5.689046650759237433e-01
1.655218074981378959e+04 -9.717357647470874493e-01 4.399777843541594180e+00 7.346939528165672861e+00 -9.233948386832014910e-01 5.277218965993176747e-01
1.647039446594746187e+04 -1.661806189020887059e+00 4.142518680563934907e+00 7.252349934532099418e+00 -9.485261379729530429e-01 5.219303590631771961e-01
1.638941243956404287e+04 -2.633015794175111779e+00 3.792228664246861225e+00 7.057951904163018320e+00 -9.663655873526552087e-01 4.390731297534591349e-01
1.630922286553045888e+04 -2.768708035650633281e+00 3.473263121377220042e+00 6.753663153539712027e+00 -9.054439686698171341e-01 3.607121613656846248e-01
1.622981416862777041e+04 -3.053227609409669085e+00 3.212632005971892024e+00 6.581398931744229408e+00 -8.949452368748099795e-01 3.158285271250021453e-01
1.615117499798110293e+04 -3.085375437165480239e+00 2.961805482127970901e+00 6.344250148588401750e+00 -8.471136264732609389e-01 2.400959396936857559e-01
1.607329422165072720e+04 -3.069426716239008535e+00 2.709714270960525972e+00 6.191498414719783128e+00 -8.520277444572001979e-01 2.238397302997612026e-01
1.599616092137886881e+04 -3.243578803099869567e+00 2.470710764896018485e+00 5.976121984837448053e+00 -7.927356275593546719e-01 1.425228530528462323e-01
1.591976438748706641e+04 -3.276585074828809674e+00 2.314617333754748429e+00 5.958933000101055200e+00 -8.269239976730831110e-01 1.207024244481481601e-01
1.584409411391903814e+04 -3.619096755146174349e+00 2.048266087459593265e+00 5.812299850949258051e+00 -8.101593136036714382e-01 1.348316625611938047e-01
1.576913979342426865e+04 -3.909084169162343692e+00 1.746030927120600262e+00 5.554134695335529059e+00 -7.959592812772091630e-01 8.936674066989304388e-02
1.569489131287765849e+04 -3.696173766977122632e+00 1.522508220505816245e+00 5.312207935500548039e+00 -7.019010708089004069e-01 8.893984949696737141e-02
1.562133874873076638e+04 -3.959810030297736816e+00 1.190795193864963908e+00 5.080272675369518431e+00 -6.838419916366402784e-01 8.117160927098357459e-02
1.554847236259037527e+04 -4.093359978652950204e+00 8.480613938779629768e-01 4.665807020999967136e+00 -5.903012434746146564e-01 1.865535001823470651e-02
1.547628259692022039e+04 -4.132774168447219232e+00 3.754704455346359881e-01 4.156825901939498635e+00 -5.863982406898238242e-01 -4.489101895669297959e-02
1.540476007086189747e+04 -4.419752828266239497e+00 -6.610057779742006812e-02 3.753648874788285017e+00 -6.237857063564844484e-01 -6.874695457075759297e-02
1.533389557617112769e+04 -4.681743513027615933e+00 -5.897982396215722956e-01 3.127148516185677796e+00 -6.777819817955675896e-01 -1.084979370699477169e-01
1.526368007326566476e+04 -4.812594771426996765e+00 -1.028424971041529856e+00 2.527331122010274544e+00 -7.637479782041034504e-01 -2.114326470062042052e-01
1.519410468738129748e+04 -5.297030737560886493e+00 -1.515798667100795916e+00 1.931414145055725617e+00 -9.771280755136848573e-01 -2.458340300047049398e-01
1.512516070483248950e+04 -5.850023328097355702e+00 -1.980427048129704604e+00 1.200752737964048356e+00 -1.140013951505462808e+00 -2.866003340445397729e-01
1.505683956937438961e+04 -6.368177226732398388e+00 -2.630880243589494238e+00 4.401569894812861761e-01 -1.440914621382973104e+00 -3.603686971067552869e-01
1.498913287866296923e+04 -7.117448112707152497e+00 -3.235457753242039214e+00 -3.603687231722831341e-01 -1.700832156039565390e+00 -4.089337212551923950e-01
1.492203238081026757e+04 -8.083444039406639803e+00 -4.012074201847055654e+00 -1.558722072040474416e+00 -1.954264876459721467e+00 -5.074889173994444613e-01
1.485552997103171765e+04 -8.831839963836543461e+00 -4.685167065284173482e+00 -2.479899226511354637e+00 -2.187001613262249400e+00 -6.116491466726639015e-01
1.478961768838275566e+04 -1.047624616617614990e+01 -5.659969941752143185e+00 -3.667921681410332813e+00 -2.664650084513793704e+00 -6.283340628515684534e-01
1.472428771258190500e+04 -1.211101661165093546e+01 -6.453322422983515771e+00 -4.999959755455442689e+00 -2.965228547061381281e+00 -8.662367580020686741e-01
1.465953236091768667e+04 -1.356301269580864677e+01 -7.196845944659901129e+00 -5.978398832624418624e+00 -3.410681907685399583e+00 -7.728414422470292200e-01
1.459534408523680941e+04 -1.566041331235269851e+01 -7.600644408708550515e+00 -6.926857378184550385e+00 -3.699669504848848156e+00 -7.934343630469469222e-01
1.453171546901111651e+04 -1.697925113388719609e+01 -8.294155160614335998e+00 -8.221158976284856479e+00 -4.042959430875702864e+00 -8.027337708519093340e-01
1.446863922448093763e+04 -1.792921881213176150e+01 -8.511116160267555131e+00 -9.095616210884655217e+00 -4.074610247260645579e+00 -7.610665640418142752e-01
1.440610818987250605e+04 -1.873332189609449827e+01 -8.558364043702173518e+00 -1.008285025947072455e+01 -4.131497224655552358e+00 -6.233632327866787115e-01
1.434411532668722793e+04 -1.929545869450786455e+01 -8.264140712572206837e+00 -1.070820871141471109e+01 -4.005004404599501910e+00 -5.091052468082288840e-01
1.428265371706062979e+04 -1.832357082352146804e+01 -7.971508590802974581e+00 -1.167764632177212114e+01 -3.589198410264887951e+00 -4.523844048230329373e-01
1.422171656118893588e+04 -1.660473735444213261e+01 -7.305156192266077042e+00 -1.202255682678580762e+01 -3.466584423228705969e+00 -2.410354632874522340e-01
1.416129717482121487e+04 -1.354687236748974932e+01 -6.314984080586670601e+00 -1.257441236964504405e+01 -2.872417085969174444e+00 -1.533612018062438520e-01
1.410138898681520186e+04 -1.093842933879105850e+01 -5.486107682451543788e+00 -1.309041165502916115e+01 -2.795746327591358327e+00 -3.374119705487550469e-01
1.404198553675489711e+04 -8.195806305624763866e+00 -4.190494578016500604e+00 -1.323702800934034229e+01 -2.725637843973712560e+00 -1.931764613372826678e-01
1.398308047262812033e+04 -4.955016712469043405e+00 -2.849290394549742977e+00 -1.291385807330617119e+01 -3.170918578755976824e+00 -1.154290120859957219e-01
1.392466754856227817e+04 -1.818995558202962659e+00 -1.399422079608402258e+00 -1.293213186112163982e+01 -3.649208657583494109e+00 -4.987992780573061169e-01
1.386674062261665495e+04 1.100667061626336762e+00 3.433237133036253219e-01 -1.256264696096233102e+01 -4.339992231884952645e+00 -4.757970952266761810e-01
1.380929365462956594e+04 3.922188519663426742e+00 2.058980126109662745e+00 -1.185547429351322712e+01 -5.623584621710585374e+00 -4.368294999994237204e-01
1.375232070411881978e+04 6.326133849939636455e+00 3.432851241061283254e+00 -1.196429105995325592e+01 -6.726589225000481953e+00 -1.046461702311977993e+00
1.369581592823392566e+04 8.470216343596694841e+00 5.242166961149343329e+00 -1.141422960456101876e+01 -8.382751165980343089e+00 -1.209916245215145736e+00
1.363977357975857558e+04 9.554735310218784861e+00 6.558619002642613438e+00 -1.060533115912254232e+01 -1.030030652391448420e+01 -1.810072044144284797e+00
1.358418800516199190e+04 1.049540426391987502e+01 7.565666500205044720e+00 -9.863736400206352783e+00 -1.220154339660326848e+01 -1.830168624287298762e+00
1.352905364269769416e+04 1.030556436958966593e+01 8.331681060533695060e+00 -9.515619350600415416e+00 -1.420750322831922574e+01 -2.310549321131246003e+00
1.347436502054840639e+04 9.771294188565063266e+00 8.772252047757053361e+00 -9.344613177084792000e+00 -1.609294718411621972e+01 -2.719502186996554105e+00
1.342011675501576974e+04 7.662141040464124586e+00 8.096382677238874948e+00 -9.455846827474523764e+00 -1.816402620823331659e+01 -3.621871338200051582e+00
1.336630354875359262e+04 4.641840366033166632e+00 7.568419403317284022e+00 -1.017300603245126744e+01 -2.001176826605937009e+01 -4.852757789165368152e+00
1.331292018904346696e+04 2.382265116025915064e-01 5.401136048486992358e+00 -1.130377887139067994e+01 -2.210262353198175944e+01 -5.108589096634612581e+00
1.325996154611151724e+04 -5.432769111700904041e+00 2.603670005644166618e+00 -1.209641378049524540e+01 -2.418132937108630998e+01 -6.097664206164019163e+00
1.320742257148517456e+04 -1.279006196225436476e+01 -1.495258574449105815e+00 -1.380043538275744552e+01 -2.601227710445765240e+01 -6.689461173705766761e+00
1.315529829638887168e+04 -2.130747359444044875e+01 -5.529834481575743865e+00 -1.573780022017334979e+01 -2.707404941538991849e+01 -7.760228226212714020e+00
1.310358383017755477e+04 -2.911249063421412231e+01 -9.893938242513149461e+00 -1.734583329940463159e+01 -2.825111524590932532e+01 -7.718768129911949494e+00
1.305227435880702251e+04 -3.912402268441757514e+01 -1.456161417228692301e+01 -1.984113842183307597e+01 -2.817257189253168903e+01 -8.437004491952162510e+00
1.300136514334005187e+04 -4.705368862577216049e+01 -1.855877373563102140e+01 -2.123745404367556588e+01 -2.775387166801203520e+01 -7.937677156934189071e+00
1.295085151848734131e+04 -5.376856414193152034e+01 -2.307407679466660255e+01 -2.298404221546146076e+01 -2.589280144634128789e+01 -7.935428554539626589e+00
1.290072889118235253e+04 -6.118212715717501737e+01 -2.628854452008710751e+01 -2.446011869618713419e+01 -2.309627981636164051e+01 -7.502078980869781866e+00
1.285099273918910330e+04 -6.601083849615194765e+01 -2.846408152605954811e+01 -2.521730263101715508e+01 -1.870064594006595371e+01 -6.687564202798660595e+00
1.280163860974204727e+04 -6.910294518004437236e+01 -2.993986983165892468e+01 -2.578229676936240367e+01 -1.365452782746841720e+01 -5.588932711868531023e+00
1.275266211821717843e+04 -7.074792245577060612e+01 -3.040018645177724110e+01 -2.608976551879327488e+01 -7.450242557020463785e+00 -4.766051473946173900e+00
1.270405894683351289e+04 -7.027901288456573070e+01 -2.933277722952724886e+01 -2.456344610641902548e+01 -6.255115164623411550e-01 -3.206694171562182394e+00
1.265582484338416725e+04 -6.832976819974278726e+01 -2.790842459494873395e+01 -2.324838363581267231e+01 6.483341374318984052e+00 -1.811891397232203715e+00
1.260795561999621714e+04 -6.529089730903918110e+01 -2.624249809837850833e+01 -2.094133268354528710e+01 1.242547946043794127e+01 -5.246689549789207430e-01
1.256044715191860814e+04 -5.970614312006563296e+01 -2.373366809658442023e+01 -1.907073207557428063e+01 1.821979062430382612e+01 4.943395652920841155e-01
1.251329537633735890e+04 -5.466756429391539740e+01 -2.162480665473331953e+01 -1.655489738214076567e+01 2.259891866794093218e+01 1.402283528027653992e+00
1.246649629121735416e+04 -4.880146374346066551e+01 -1.930838740562805356e+01 -1.359420481801334724e+01 2.547392976351189375e+01 1.939110686043560960e+00
1.242004595417003111e+04 -4.307966970048522626e+01 -1.769431746079123613e+01 -1.232854403845304070e+01 2.840587974465659116e+01 2.136055203698821181e+00
1.237394048134628429e+04 -3.816628097804056097e+01 -1.609621488012299295e+01 -9.869542458718882472e+00 2.889094016785253771e+01 2.485033122974508846e+00
1.232817604635394309e+04 -3.415689919745162939e+01 -1.497060035913920117e+01 -8.479319955161685129e+00 2.987896197879861759e+01 2.159256757244467195e+00
1.228274887919916546e+04 -2.930278949677700240e+01 -1.404600096891644156e+01 -5.911980700459550597e+00 2.751370581803562132e+01 2.260682030174284041e+00
1.223765526525117821e+04 -2.654071278853542282e+01 -1.342250752309894146e+01 -5.730717396492751803e+00 2.840635510440593592e+01 1.844831589866175126e+00
1.219289154422971478e+04 -2.281981570522978586e+01 -1.243701900818845907e+01 -3.649622313400426421e+00 2.549063614875866080e+01 1.624218361566988067e+00
1.214845410921460279e+04 -2.061262481450933848e+01 -1.232299931350028466e+01 -3.421033898991194810e+00 2.429787196318284614e+01 1.359325648729286629e+00
1.210433940567693571e+04 -1.837541352266646655e+01 -1.235244140523358958e+01 -2.992082499200676704e+00 2.247509504465360664e+01 1.129570271291450378e+00
1.206054393053126660e+04 -1.603169899811153698e+01 -1.215638871295102419e+01 -3.279920451758546296e+00 2.142965103352950251e+01 5.757068272446559387e-01
1.201706423120831641e+04 -1.414014583255058177e+01 -1.212316556712184479e+01 -2.820873543855956456e+00 1.983190936110421987e+01 3.781567439695305288e-01
1.197389690474765121e+04 -1.334102397430809717e+01 -1.239691758834575630e+01 -2.597854590305761935e+00 1.680751870323332753e+01 1.884018794309743339e-01
1.193103859690986064e+04 -1.153877636026990139e+01 -1.203694241883124327e+01 -2.939434250975259122e+00 1.592129737987761651e+01 2.836281257341832437e-02
1.188848600130773411e+04 -1.067586939022453940e+01 -1.232661640932532698e+01 -2.756696043525498130e+00 1.420016133727512475e+01 4.767083263798087278e-02
1.184623585855594501e+04 -9.968799638813273134e+00 -1.250002856298638854e+01 -3.035649369248996532e+00 1.272087556701902855e+01 -1.209657032620534561e-01
1.180428495543882491e+04 -8.756924123398324156e+00 -1.240822167707518098e+01 -3.354438136152223304e+00 1.165354003183387732e+01 -3.126000220517085038e-01
1.176263012409574731e+04 -8.163089254541144868e+00 -1.241342451355056475e+01 -3.697438043447426548e+00 1.048341228517422508e+01 -4.116269336342894825e-01
1.172126824122370090e+04 -7.612191164932881726e+00 -1.259814806061679882e+01 -3.885492992315945138e+00 9.389515801962652120e+00 -3.706771233078460237e-01
1.168019622729661933e+04 -6.797823341289321419e+00 -1.237087529267869712e+01 -4.300606901048622532e+00 8.379870835388842920e+00 -4.841309466881776880e-01
1.163941104580108367e+04 -6.841984753166723721e+00 -1.269011153456947305e+01 -4.545910316686095243e+00 7.506279983961239743e+00 -4.805166333676783585e-01
1.159890970248796657e+04 -5.679827153489157787e+00 -1.217408727079510733e+01 -4.535991802771864201e+00 6.435567361644491058e+00 -4.910316130199505746e-01
1.155868924463965777e+04 -5.602737710039077612e+00 -1.246850497873989028e+01 -4.786318695369721432e+00 5.695798103575931748e+00 -4.800524431405991943e-01
1.151874676035247467e+04 -5.077530081365757120e+00 -1.230638252077622319e+01 -5.009835557338707446e+00 4.997597829089007071e+00 -4.527080134064196404e-01
1.147907937783389752e+04 -4.940060593768835773e+00 -1.244628521461981663e+01 -5.581196664594018308e+00 4.567576150454866202e+00 -4.857623219644413015e-01
1.143968426471429484e+04 -4.768972933456198326e+00 -1.240594812891432319e+01 -6.038819486733510544e+00 4.169936244863613695e+00 -5.069799521955473676e-01
1.140055862737274219e+04 -4.562541401447152367e+00 -1.230547519227214970e+01 -6.095168749286389520e+00 3.593159387622926193e+00 -4.220597295201117816e-01
1.136169971027665815e+04 -4.315600973850073352e+00 -1.219976034033991574e+01 -6.511543758386205916e+00 3.291046038148071951e+00 -4.298547052894484688e-01
1.132310479533488069e+04 -4.226317931984399756e+00 -1.246242994619417566e+01 -7.127475428267550761e+00 3.081196189448832001e+00 -4.001878941990974492e-01
1.128477120126389491e+04 -4.086101486390179893e+00 -1.268162910664679188e+01 -7.276819451310744924e+00 2.752402933158474951e+00 -4.198427455404864506e-01
1.124669628296687915e+04 -4.078523042705121782e+00 -1.245261682847928242e+01 -7.506834768145155934e+00 2.354901535454971384e+00 -3.692393796662879479e-01
1.120887743092529308e+04 -3.755252494486209791e+00 -1.250395014035823138e+01 -7.814000281537280657e+00 2.251802338210706633e+00 -3.565237401856641286e-01
1.117131207060269298e+04 -3.170357120868703582e+00 -1.224738219745336565e+01 -7.699239474223687374e+00 1.972490273970638031e+00 -3.128359487694444274e-01
1.113399766186049055e+04 -2.857063093242866003e+00 -1.206536722113250093e+01 -8.070862170952979753e+00 1.866555843684776450e+00 -3.797307053915638941e-01
1.109693169838539688e+04 -2.353013438844753669e+00 -1.185697356533750302e+01 -8.636298600353791599e+00 1.794555709701437962e+00 -3.627391569742122734e-01
1.106011170712824241e+04 -1.664143023411319477e+00 -1.161479211022593816e+01 -8.948187750744805768e+00 1.787343621191642695e+00 -2.519448175939852930e-01
1.102353524775395454e+04 -8.859046640211124535e-01 -1.137570153474770152e+01 -9.385684952597161512e+00 1.832232222025269808e+00 -3.153332069229585199e-01
1.098719991210240187e+04 -4.620400318031689380e-02 -1.092036520089543750e+01 -9.568749893002076234e+00 1.793447207294956547e+00 -2.928113298623483685e-01
1.095110332365985960e+04 -1.803119329661103387e-01 -1.073584614783727531e+01 -9.590631671673016001e+00 1.761810401099364487e+00 -3.506092840052028592e-01
1.091524313704087763e+04 1.796605744804468385e-01 -1.075391032547044112e+01 -9.766866358996894704e+00 1.763515225366433237e+00 -3.499309008719527769e-01
1.087961703748028049e+04 -4.694541799538591298e-01 -1.042079193122027192e+01 -9.324680621683876680e+00 1.559021093631755228e+00 -3.107639737951014003e-01
1.084422274033508620e+04 -1.016661511837682275e+00 -1.035902625024726476e+01 -9.462142689153393960e+00 1.546552837733475627e+00 -3.076620871644725197e-01
1.080905799059612036e+04 -7.736722224775589574e-01 -9.617566673771962726e+00 -9.478284361545425085e+00 1.481691555413008343e+00 -2.437694681261501073e-01
1.077412056240909442e+04 -8.671181959783544890e-01 -9.315806464073135729e+00 -9.405041872584426699e+00 1.420299875894188268e+00 -2.115123295924119518e-01
1.073940825860495170e+04 -5.865256841868258242e-01 -9.073220676065430368e+00 -9.535554237451981052e+00 1.523067428941403678e+00 -1.784644015908056491e-01
1.070491891023925564e+04 -3.238998194039722361e-02 -8.659185006195112777e+00 -9.539260134450424644e+00 1.481249346694852198e+00 -1.499170378586375252e-01
1.067065037614042558e+04 1.286299231500262819e+00 -8.017525900525550142e+00 -9.285040616106345013e+00 1.492110822807922732e+00 -7.354480215804432008e-02
1.063660054246662730e+04 2.166435411509457953e+00 -7.287772447213741067e+00 -8.894282370277535321e+00 1.498354453154565613e+00 7.487244045957135771e-04
1.060276732227111279e+04 2.920184542980764686e+00 -6.826313489573681004e+00 -8.797744423175075212e+00 1.554106175112327515e+00 -5.281717842629879422e-02
1.056914865507583454e+04 2.610619425735059007e+00 -6.541137048822901257e+00 -8.672991252453382316e+00 1.593819794899101749e+00 -3.782442629547040636e-02
1.053574250645314169e+04 1.800521704161997194e+00 -6.559440287945020209e+00 -8.830822961528477677e+00 1.670282444730579741e+00 -1.082855107217564061e-01
1.050254686761539779e+04 1.029066224309539646e+00 -6.338866518535770211e+00 -8.753247452541906171e+00 1.568203991612163950e+00 -1.112096217081019883e-01
1.046955975501230205e+04 -1.573935190475757306e-01 -6.275561573143814798e+00 -8.386664939794089335e+00 1.417938019642514424e+00 -5.865614544588915180e-02
1.043677920993581392e+04 -8.758516765727820674e-01 -6.260666056264280854e+00 -8.159357089169487764e+00 1.364988612576859328e+00 -1.297449246789151578e-01
1.040420329813244643e+04 -1.760167662094087593e+00 -6.224930147881886811e+00 -7.521104524146781323e+00 1.227977340509789350e+00 8.147397651147889747e-03
1.037183010942280816e+04 -2.408502720539063002e+00 -5.820081516770632568e+00 -6.665929582552491794e+00 9.575919338410779913e-01 -6.832015608758376657e-02
1.033965775732823204e+04 -1.532006605734909099e+00 -5.053957400024249758e+00 -5.618865121263151963e+00 5.342195918340346683e-01 1.931381397651834864e-01
1.031565917062100380e+04 5.044862472987780011e-01 -3.965918772267909453e+00 -5.062388651942965723e+00 4.672697583448803260e-01 2.289037376994131900e-01
