# Supplementary material for: Ultrafast proton-coupled isomerization in the phototransformation of phytochrome
Source: Nat Chem. 2022 May 16;14(7):823–30. doi: 10.1038/s41557-022-00944-x (PMC9252900; doi:10.1038/s41557-022-00944-x)
Supplement: Source Data Extended Data Fig. 2 — Data for Extended Data Fig. 2a, 2c, and 2d (ascii format). [file 41557_2022_944_MOESM5_ESM.zip › EDF 2c SAS_perp_polarization.txt]

# WavenumberS1 S1^1 S1^2 GS* Lumi
1.798076058617279705e+04 7.186555713533177681e+00 8.692069700210723227e+00 9.598430345788285578e+00 -9.974371325669894039e-01 1.403174850016875697e+00
1.788428865241885069e+04 6.762654256674836439e+00 8.513142687589898117e+00 9.535787080898391110e+00 -9.552487844953724272e-01 1.428635472366793335e+00
1.778884639331139624e+04 6.443918599895800625e+00 8.273203265575412857e+00 9.313778555300011419e+00 -9.415758453928536609e-01 1.371079956442910364e+00
1.769441741130673472e+04 6.030301949763862801e+00 8.012710028220560332e+00 9.092201725986573280e+00 -9.071419663452096049e-01 1.293453946938108112e+00
1.760098565519669137e+04 5.192117021047893743e+00 7.699659021492019306e+00 8.820918565426422830e+00 -8.753877564633909536e-01 1.240004739529882993e+00
1.750853541101286828e+04 4.861898690103677367e+00 7.411184025989674851e+00 8.555593986184256039e+00 -8.796907724620810498e-01 1.227186970056483917e+00
1.741705129321606000e+04 4.824849225615738924e+00 7.162517379200566303e+00 8.405500431207659773e+00 -8.732619247933300910e-01 1.173093138908534394e+00
1.732651823616044567e+04 4.823628828625533771e+00 6.831392505888016053e+00 8.133298303628720305e+00 -8.580927000873685984e-01 1.138410547417941343e+00
1.723692148582263326e+04 4.830451056743979343e+00 6.461818762647459025e+00 7.916722456843149125e+00 -8.310926926089016176e-01 1.099250348071155514e+00
1.714824659178599177e+04 4.524026218864261040e+00 6.110066726983155228e+00 7.648031605603541117e+00 -8.356278496850165771e-01 9.649953112529692234e-01
1.706047939947112536e+04 4.276756502811760008e+00 5.863267375915066637e+00 7.513342034492793253e+00 -8.504035360075212768e-01 9.609491606971463096e-01
1.697360604260375112e+04 3.767774275007798934e+00 5.578678660791527300e+00 7.277768418592150290e+00 -8.003134941533968094e-01 9.283111389720702933e-01
1.688761293591151116e+04 3.538697790612514993e+00 5.264980510539213121e+00 7.015761369690654448e+00 -7.674004434859506008e-01 8.500842085104844958e-01
1.680248676804167189e+04 3.175795660712921187e+00 4.945630644709873458e+00 6.831987871280253977e+00 -7.839309920963523082e-01 7.837787024305582495e-01
1.671821449469196887e+04 2.802071321856067776e+00 4.572841285896276808e+00 6.562907916195453772e+00 -7.762335703786917840e-01 7.098404388401932108e-01
1.663478333194710285e+04 2.617936632531163710e+00 4.378402474271463340e+00 6.518512622411412494e+00 -7.975283640012776898e-01 7.176535201963605282e-01
1.655218074981378959e+04 2.157027695590905569e+00 4.155209128154294440e+00 6.314774027468911477e+00 -7.807425403639006722e-01 7.053437732212219924e-01
1.647039446594746187e+04 1.883061697663807710e+00 3.942685832812011792e+00 6.150105550539952226e+00 -7.836782695425220657e-01 6.808564516466257821e-01
1.638941243956404287e+04 1.455635184087894496e+00 3.719063581577289224e+00 5.906248003759472454e+00 -7.307489335079421222e-01 6.102628019530424996e-01
1.630922286553045888e+04 1.390033126110779893e+00 3.504781798173893126e+00 5.590248022679478623e+00 -7.028690246127355934e-01 4.864881901969243527e-01
1.622981416862777041e+04 1.582734402093644022e+00 3.335350320641388588e+00 5.483933819844246216e+00 -6.966993389800896219e-01 4.684661339718130812e-01
1.615117499798110293e+04 1.619410990321522581e+00 3.192258123539744474e+00 5.311452903768572043e+00 -6.508680494967171715e-01 4.474875904736456134e-01
1.607329422165072720e+04 1.603265789730931257e+00 2.975651203140597723e+00 5.099944525505630821e+00 -6.304895798266356710e-01 3.833920164485415949e-01
1.599616092137886881e+04 1.631552305114571055e+00 2.856619169630107091e+00 5.038259656086783167e+00 -6.200224610822341331e-01 3.838583306114846661e-01
1.591976438748706641e+04 1.821436248105684941e+00 2.790120645738062510e+00 4.932267511279092354e+00 -5.901894401246886579e-01 3.324272592101656931e-01
1.584409411391903814e+04 1.517468584876521920e+00 2.656163715485088783e+00 4.864752858332838770e+00 -6.097621554187909743e-01 3.235036855363722652e-01
1.576913979342426865e+04 1.436406887508888675e+00 2.506366839658070500e+00 4.764659761209849798e+00 -5.920462167994077207e-01 3.220953240503882098e-01
1.569489131287765849e+04 1.348060762314987393e+00 2.442952628323160624e+00 4.671847889984658941e+00 -5.458244662615741039e-01 2.997283320040826093e-01
1.562133874873076638e+04 1.325570837828108806e+00 2.343794371935959742e+00 4.643007684937400015e+00 -5.718631540884193676e-01 3.551651678672932966e-01
1.554847236259037527e+04 1.337714984334822610e+00 2.151356597295702500e+00 4.470440211878848658e+00 -5.352138202253404753e-01 2.892668584137088050e-01
1.547628259692022039e+04 1.635127711080247126e+00 1.979185602904531383e+00 4.233521005372621104e+00 -5.238117838089826339e-01 3.170767888037026583e-01
1.540476007086189747e+04 1.487825491936514144e+00 1.829452269464240333e+00 4.060885064945329859e+00 -5.145326164969257210e-01 2.553433679774442799e-01
1.533389557617112769e+04 1.922623536082118667e+00 1.600305231661487637e+00 3.849367616322699082e+00 -5.559647902011791709e-01 2.874217272232555964e-01
1.526368007326566476e+04 2.019564906336168697e+00 1.483236654306308022e+00 3.631231144096380259e+00 -5.970845616106069675e-01 2.918007642990068651e-01
1.519410468738129748e+04 1.490806168600150139e+00 1.351990100877540346e+00 3.368160345579882975e+00 -6.193033796360550847e-01 2.634123621364942158e-01
1.512516070483248950e+04 1.238970758049966481e+00 1.222958780982496441e+00 3.138250866550842400e+00 -7.290003851605592056e-01 2.322911842770937763e-01
1.505683956937438961e+04 1.090188364081503325e+00 9.530679074110478544e-01 2.775222626721820518e+00 -8.048646872966082055e-01 2.440208258125649288e-01
1.498913287866296923e+04 4.625889912118216207e-01 8.201592004266974323e-01 2.275123784748773303e+00 -7.545505946704411659e-01 1.112259080448861071e-01
1.492203238081026757e+04 5.503100778036720125e-02 6.012488899028509692e-01 1.885773197675949975e+00 -8.602960405347532813e-01 1.094142204805769736e-01
1.485552997103171765e+04 -3.163148860264615170e-01 3.113620716563311741e-01 1.465722759787750462e+00 -9.686286836746871298e-01 2.283589548929360665e-03
1.478961768838275566e+04 -1.100837628053725981e+00 1.184817974252443395e-01 1.060481938976766125e+00 -1.141379665400791721e+00 5.169767853006098507e-02
1.472428771258190500e+04 -1.293164475840133276e+00 -1.763424300906189235e-01 5.629775518244234389e-01 -1.270528866439243121e+00 2.408485282339466182e-02
1.465953236091768667e+04 -1.769190410525605106e+00 -4.420349960651736576e-01 1.003742666424608243e-01 -1.438112998259698072e+00 5.178762346544244638e-02
1.459534408523680941e+04 -2.185083405863130324e+00 -6.000825316875821880e-01 -3.424498672709598290e-01 -1.540093572092061880e+00 4.656061804579179723e-03
1.453171546901111651e+04 -2.546098911882718419e+00 -8.012558600109109808e-01 -7.953372212190863433e-01 -1.657105621133780904e+00 6.707246044113883421e-02
1.446863922448093763e+04 -2.709590790946288408e+00 -8.298141727099241916e-01 -1.155250284048250586e+00 -1.655002613043839110e+00 6.368461152109641810e-02
1.440610818987250605e+04 -2.777156624206945867e+00 -7.874455466344594257e-01 -1.432412744143854777e+00 -1.716006803143578230e+00 2.300875519754632115e-01
1.434411532668722793e+04 -2.543880814147386094e+00 -6.384111349678055491e-01 -1.861668625277820954e+00 -1.494716845544100225e+00 2.675081767377012754e-01
1.428265371706062979e+04 -1.923715502409058642e+00 -3.952441623507606527e-01 -2.093909586863936134e+00 -1.399497469281509421e+00 3.557171594173093032e-01
1.422171656118893588e+04 -1.027004793006086159e+00 -3.267681228502677254e-02 -2.168936465891122101e+00 -1.250715920372142742e+00 4.789982098097957386e-01
1.416129717482121487e+04 9.062979181165854714e-02 5.163090174717815950e-01 -2.215248311507080459e+00 -1.100141244292496934e+00 5.917156521463369234e-01
1.410138898681520186e+04 1.734451157662805221e+00 1.133841197590531369e+00 -2.378825955431322470e+00 -8.639743861757264165e-01 7.502109340564080409e-01
1.404198553675489711e+04 3.177233015426998097e+00 1.774712286595820254e+00 -2.484213044209128807e+00 -7.590987025271921373e-01 4.661948992284488669e-01
1.398308047262812033e+04 4.992250399584092335e+00 2.694926201138590383e+00 -2.441104095638189975e+00 -7.520351367000137621e-01 4.416793577478310140e-01
1.392466754856227817e+04 6.507024561066172552e+00 3.514027724289900068e+00 -2.237215474172315588e+00 -9.876074539942584218e-01 3.275262626708589364e-01
1.386674062261665495e+04 8.285080024726060088e+00 4.604412358269962091e+00 -2.130402249308823492e+00 -1.179281790115401130e+00 1.439413075954374954e-01
1.380929365462956594e+04 9.875680839050277271e+00 5.635009206933213832e+00 -1.840014027724911516e+00 -1.625423085396522360e+00 -2.438721026407464354e-02
1.375232070411881978e+04 1.148005033462002622e+01 6.704337063086283521e+00 -1.688679183847255016e+00 -2.178708610467225970e+00 -3.109314940557514340e-01
1.369581592823392566e+04 1.309514715997143952e+01 7.904171149958029829e+00 -1.411392254161220494e+00 -2.793796868891125218e+00 -6.458858826237335871e-01
1.363977357975857558e+04 1.419521533377107581e+01 9.015904351157875141e+00 -1.041369913520977519e+00 -3.642394119372744488e+00 -9.456728252766731790e-01
1.358418800516199190e+04 1.539496564537375534e+01 1.004548143190253207e+01 -7.567511147106039671e-01 -4.441273079935518453e+00 -1.283811475390800538e+00
1.352905364269769416e+04 1.568112931875243277e+01 1.090317838043166176e+01 -4.629158950584427723e-01 -5.357704982031438412e+00 -1.612302621937197644e+00
1.347436502054840639e+04 1.612866926092943842e+01 1.150992193870363245e+01 1.122364596481956744e-01 -6.560336012016072083e+00 -1.816986674988980921e+00
1.342011675501576974e+04 1.577125484645738496e+01 1.178918200631508206e+01 1.917077518749350507e-01 -7.486593050240472280e+00 -2.298047491209796345e+00
1.336630354875359262e+04 1.428421927764227917e+01 1.141297088022753670e+01 3.139479710008329372e-01 -8.580125729655364353e+00 -2.537039487917426506e+00
1.331292018904346696e+04 1.261670582303223220e+01 1.062736223130240631e+01 2.838239421773510740e-01 -9.928326109191409898e+00 -2.789350183316570142e+00
1.325996154611151724e+04 9.942823902912175882e+00 9.322225227587869867e+00 -1.078611314932826776e-01 -1.098135204907981155e+01 -3.024599108510839240e+00
1.320742257148517456e+04 6.071656733183150578e+00 7.439499749355626967e+00 -1.051258079545521529e+00 -1.195696900141651042e+01 -3.561946485448234778e+00
1.315529829638887168e+04 1.344262374681385319e+00 5.154376408481645910e+00 -2.108949554325643572e+00 -1.259045422613915832e+01 -3.892235027229321798e+00
1.310358383017755477e+04 -3.866977616716903210e+00 2.367866794977784295e+00 -3.083687548668808009e+00 -1.338013015998172683e+01 -3.993753118641881095e+00
1.305227435880702251e+04 -9.097399205584233428e+00 -4.913106050870393871e-01 -4.496378284035850825e+00 -1.355714636781503835e+01 -4.106657791013381242e+00
1.300136514334005187e+04 -1.426032096237731572e+01 -3.320719071723443605e+00 -6.122839324143736661e+00 -1.331703977439556752e+01 -4.248469818923841679e+00
1.295085151848734131e+04 -1.952720127169175157e+01 -6.011724423685263829e+00 -7.539688232342970586e+00 -1.271338275700084175e+01 -4.334921111102312707e+00
1.290072889118235253e+04 -2.386011267461410768e+01 -8.331606719723042787e+00 -8.360670690955307904e+00 -1.178807270892753856e+01 -3.577438315915603795e+00
1.285099273918910330e+04 -2.760471502496560703e+01 -1.031438654985754511e+01 -9.423192036427373353e+00 -9.948711402536623893e+00 -3.333992413864605098e+00
1.280163860974204727e+04 -2.967910963037055438e+01 -1.155249108061152086e+01 -1.010776300774590730e+01 -7.665236979193080558e+00 -2.848829231318807498e+00
1.275266211821717843e+04 -3.126380609252097642e+01 -1.268140969285349051e+01 -1.081111358789626209e+01 -4.931997305481035987e+00 -2.292645572205224358e+00
1.270405894683351289e+04 -3.119043580843278463e+01 -1.264498567591766331e+01 -1.052284261951530198e+01 -1.998783201795312880e+00 -1.524710453192594795e+00
1.265582484338416725e+04 -3.103800792133111131e+01 -1.265464895354909913e+01 -1.068237857702308702e+01 1.021689458945096218e+00 -1.229651147515749887e+00
1.260795561999621714e+04 -3.008737447201981041e+01 -1.234985317172313657e+01 -1.007009279206160102e+01 3.640975977999277635e+00 -4.826314805009383480e-01
1.256044715191860814e+04 -2.813328936298353611e+01 -1.151003861084034696e+01 -9.464240835409023944e+00 5.987499294882784540e+00 -1.192505155667189509e-01
1.251329537633735890e+04 -2.657989684227121074e+01 -1.108546061400220673e+01 -8.950182518897385364e+00 8.031931900590912221e+00 3.020996379501240114e-01
1.246649629121735416e+04 -2.446034486763579707e+01 -1.039622197415989113e+01 -7.949960194883625597e+00 9.460202250352333309e+00 4.914186853057743720e-01
1.242004595417003111e+04 -2.247480198301837717e+01 -9.907910528637742686e+00 -7.454181858829522334e+00 1.065140923234871728e+01 5.452171749616090413e-01
1.237394048134628429e+04 -2.054472279961731118e+01 -9.372287240517678697e+00 -6.698313014233927554e+00 1.129010604812217089e+01 6.553818489454950047e-01
1.232817604635394309e+04 -1.840989627999374534e+01 -8.662536351202845708e+00 -6.005504314140532429e+00 1.147860947335365367e+01 5.994139299347610583e-01
1.228274887919916546e+04 -1.733931988162017745e+01 -8.772874867069184290e+00 -4.972643705250360924e+00 1.103072564781885845e+01 8.118729053086688463e-01
1.223765526525117821e+04 -1.528640511975167193e+01 -8.126640981779809536e+00 -4.987538745595079703e+00 1.119433119199947591e+01 5.189185630300969798e-01
1.219289154422971478e+04 -1.427216632120616602e+01 -8.012239722370201989e+00 -4.102529976613277896e+00 1.026600037259771803e+01 5.383153148819487255e-01
1.214845410921460279e+04 -1.318209110739772960e+01 -7.722195582913978562e+00 -4.157828502064453424e+00 9.981237454342057447e+00 4.721773483919812220e-01
1.210433940567693571e+04 -1.184311836030975762e+01 -7.565563299543710762e+00 -3.655644407410261643e+00 9.170113080536351546e+00 3.420498283715745491e-01
1.206054393053126660e+04 -1.059091372957191446e+01 -7.239290262715220692e+00 -3.647046967227570491e+00 8.586947706880003750e+00 1.934024900406969560e-01
1.201706423120831641e+04 -9.664198209586990274e+00 -7.143221664664970660e+00 -3.523731702987308090e+00 7.893736629794221749e+00 7.294719474099314871e-02
1.197389690474765121e+04 -9.727761578115970309e+00 -7.238327363477397469e+00 -3.133443698006197486e+00 6.768887750989372343e+00 3.283309500412964071e-02
1.193103859690986064e+04 -8.411038652785242320e+00 -6.942948931947497293e+00 -3.364068599085979105e+00 6.531385122553830413e+00 4.046452964075553105e-02
1.188848600130773411e+04 -8.709292506200025485e+00 -7.411067268130386410e+00 -3.213874026188904498e+00 5.944692934553449604e+00 -3.677283293574595824e-02
1.184623585855594501e+04 -8.073084408887041263e+00 -7.335558383515524028e+00 -3.233227158915491284e+00 5.274909743237338411e+00 -9.169286494921502495e-02
1.180428495543882491e+04 -7.275950722126281356e+00 -6.956510774021595012e+00 -3.236891697371854448e+00 4.689248227765993704e+00 -1.778128061984550479e-01
1.176263012409574731e+04 -7.110250827699082343e+00 -7.055292096027187654e+00 -3.247847635235162400e+00 4.220199262705323306e+00 -1.044234988912435963e-01
1.172126824122370090e+04 -7.011879862498034299e+00 -7.232399639843190897e+00 -3.510376932674594830e+00 3.991466329684273173e+00 -2.037871086497626549e-01
1.168019622729661933e+04 -6.630897537796806240e+00 -7.065779097382557161e+00 -3.448322577847312331e+00 3.431896287144897251e+00 -1.704968473437167564e-01
1.163941104580108367e+04 -6.760381930408014384e+00 -7.244442129471894809e+00 -3.556302963230145942e+00 3.091481214006456035e+00 -1.652859218152249454e-01
1.159890970248796657e+04 -5.860569010163690251e+00 -6.764791346334958710e+00 -3.600103415391508577e+00 2.758773414631701559e+00 -2.003796521787370999e-01
1.155868924463965777e+04 -5.991066942352952118e+00 -6.875906178239343802e+00 -3.614364164976411331e+00 2.449209145688281630e+00 -1.827616585962220930e-01
1.151874676035247467e+04 -5.655939216905328415e+00 -6.737012535274020664e+00 -3.732314440483863294e+00 2.193045368698490094e+00 -2.317244894895445217e-01
1.147907937783389752e+04 -5.705965161413575792e+00 -6.942706060723521588e+00 -3.905177541740901592e+00 1.997049902696984791e+00 -2.450590582542779283e-01
1.143968426471429484e+04 -5.591576778901107936e+00 -6.883311252842032602e+00 -3.995820009660804750e+00 1.833159058799070706e+00 -1.741580175735286673e-01
1.140055862737274219e+04 -5.429116835892394910e+00 -6.692467284885298184e+00 -4.039360851080686210e+00 1.661862559984450316e+00 -1.785622752024885740e-01
1.136169971027665815e+04 -5.293173386684658865e+00 -6.723927189091210899e+00 -4.197250162801694273e+00 1.509272865235874228e+00 -1.792599952076131542e-01
1.132310479533488069e+04 -5.190166584186999721e+00 -6.742247609690621424e+00 -4.372547439779917333e+00 1.353617732538662244e+00 -1.303414380730453515e-01
1.128477120126389491e+04 -5.102922817645352715e+00 -6.827775783330073622e+00 -4.354147579467931628e+00 1.226175681129807016e+00 -1.089669020627053175e-01
1.124669628296687915e+04 -4.730418410727867951e+00 -6.558517915636602247e+00 -4.592803148138521863e+00 1.108538497490347829e+00 -1.899494126598765820e-01
1.120887743092529308e+04 -4.624501926461933365e+00 -6.604090200733612193e+00 -4.559577633231648441e+00 9.922374278343619736e-01 -1.201859508580013364e-01
1.117131207060269298e+04 -4.422803456256690247e+00 -6.323729118558842011e+00 -4.431199515751072404e+00 8.711719557055320751e-01 -1.535592367548747061e-01
1.113399766186049055e+04 -4.037849214862090363e+00 -6.161529751909077035e+00 -4.478415188883145603e+00 8.209382095068372687e-01 -1.439945076304004479e-01
1.109693169838539688e+04 -3.799652433353716496e+00 -6.113415873404647982e+00 -4.671817999090253970e+00 8.405077084679277721e-01 -1.491944922917334826e-01
1.106011170712824241e+04 -3.527148278695274808e+00 -5.988069713903440672e+00 -4.694485068969861175e+00 8.386157569649649313e-01 -1.531347073473979248e-01
1.102353524775395454e+04 -3.096222109358704788e+00 -5.813833559425177100e+00 -4.697633110263840450e+00 8.203446424729742281e-01 -4.274862349635791259e-02
1.098719991210240187e+04 -2.778562367811779232e+00 -5.619226223988549762e+00 -4.750552892742746280e+00 7.925320729379695672e-01 -9.984912059755955693e-02
1.095110332365985960e+04 -2.422195717539204818e+00 -5.456167894664602613e+00 -4.687620104305152857e+00 7.789525022006456023e-01 -6.153512632751036854e-02
1.091524313704087763e+04 -2.375545473990669176e+00 -5.344364039727579119e+00 -4.704408257755112288e+00 7.513189836924389908e-01 -8.421056766288646800e-02
1.087961703748028049e+04 -2.052753080177413647e+00 -5.104608603575553794e+00 -4.462859569927434933e+00 6.607223012416805208e-01 8.067584713416280084e-03
1.084422274033508620e+04 -1.964268617717255472e+00 -4.939584497277871300e+00 -4.279300788864027538e+00 5.465020011033385749e-01 1.010558891539620752e-01
1.080905799059612036e+04 -1.827873289371581444e+00 -4.739145388265486147e+00 -4.434771980977422423e+00 6.095216893078904130e-01 -3.513772516419598479e-02
1.077412056240909442e+04 -1.699471122731746053e+00 -4.488546337966743849e+00 -4.318627195374579841e+00 6.012315733603745826e-01 -7.127496547910371072e-02
1.073940825860495170e+04 -1.455388009465217847e+00 -4.165159603956235301e+00 -4.210877402492235078e+00 6.244764993861252611e-01 -6.562529395584545955e-02
1.070491891023925564e+04 -1.146129365296588265e+00 -3.949069514073301868e+00 -4.081455508821507649e+00 6.261149258076748048e-01 -4.142023822322275090e-02
1.067065037614042558e+04 -8.332961616005347683e-01 -3.583954667728244559e+00 -3.775284003644104658e+00 6.036481833175936229e-01 3.578478635908234444e-03
1.063660054246662730e+04 -5.438928569664438495e-01 -3.213738238657640078e+00 -3.397096938657500953e+00 5.671000006992831244e-01 2.388538316924897556e-02
1.060276732227111279e+04 -1.419119291122913906e-01 -2.899108405919165854e+00 -3.056489921198848325e+00 5.049951623241474286e-01 9.710968382696094636e-02
1.056914865507583454e+04 7.421278378974061063e-02 -2.767293391966286986e+00 -2.888489306001932988e+00 4.663778595422863882e-01 1.451037131353508924e-01
1.053574250645314169e+04 1.212507373598616274e-03 -2.609696172563233052e+00 -2.746536593566983431e+00 3.894118730544976481e-01 2.349847567705823370e-01
1.050254686761539779e+04 1.073483727039875879e-01 -2.454404373847075327e+00 -2.804789208622811447e+00 3.879436878459999738e-01 1.638885947434817192e-01
1.046955975501230205e+04 1.729073703088875036e-01 -2.259400294805985698e+00 -2.762245364161109329e+00 3.152544189352964321e-01 2.719662477040434290e-01
1.043677920993581392e+04 3.078907362102343837e-01 -2.135573165214348812e+00 -2.887261107496214674e+00 4.185262110073499353e-01 2.751492583512382128e-01
1.040420329813244643e+04 7.064930768052433974e-02 -2.118618333226212069e+00 -2.900033886963412577e+00 4.359453870318147350e-01 2.031015951490460492e-01
1.037183010942280816e+04 -2.044971231515280707e-01 -1.780386333632457907e+00 -2.514659435363401307e+00 3.139846789515834957e-01 2.296518159821619165e-01
1.033965775732823204e+04 -5.872328693424933022e-01 -1.562118079517887059e+00 -1.988189374711940349e+00 9.864748902726340474e-02 2.621772396564303609e-01
1.031565917062100380e+04 -4.512916317226260410e-01 -1.337748333761544339e+00 -1.642408137240080279e+00 4.275873138883240498e-02 2.172163020231991371e-01
