# Supplementary material for: Ultrafast proton-coupled isomerization in the phototransformation of phytochrome
Source: Nat Chem. 2022 May 16;14(7):823–30. doi: 10.1038/s41557-022-00944-x (PMC9252900; doi:10.1038/s41557-022-00944-x)
Supplement: Source Data Extended Data Fig. 2 — Data for Extended Data Fig. 2a, 2c, and 2d (ascii format). [file 41557_2022_944_MOESM5_ESM.zip › EDF 2d SADS spectra.dat]

X - wavenumber	Bleach par zero	Bleach per zero	SADS 50 fs - Bleach par	SADS 50 fs - Bleach perp	SADS 150 fs -Bleach par	SADS 150 fs -Bleach perp	SADS 1.5 ps - Bleach par	SADS 1.5 ps - Bleach perp	SADS 4 ps - Bleach par	SADS 4 ps - Bleach perp	SADS const - Bleach par	SADS const - Bleach perp
18309.9880985077	0.37259665458872	0.124198884862907	6.06938197621598	7.06235682867027	8.00915453649478	8.56787081534782	8.24087718620219	9.47423146092538	-1.39357571382167	-1.1216360174299	1.04998941274625	1.35970524031486
18209.9608485842	0.293546930772271	0.0978489769240905	6.16820897597327	6.66480527975075	8.15592118815974	8.41529371066581	8.41303369296989	9.4379381039743	-1.29966352491446	-1.05309776141946	1.10749313594541	1.39438833044336
18111.0205560083	0.215340928992465	0.0717803096641552	6.21895072777516	6.37213829023165	8.18182895061167	8.20142295591126	8.4792140418059	9.24199824563586	-1.21714553433461	-1.01335615505701	1.11213313538927	1.34595684806046
18013.1495992074	0.137965212996394	0.0459884043321315	5.31840370285009	5.98431354543173	8.2371481759447	7.96672162388843	8.54798655395219	9.04621332165444	-1.11548532969665	-0.953130370677341	1.04477682751446	1.27735800542186
17916.3307354654	0.061406630320707	0.020468876773569	4.10636831745025	5.17164814427433	8.14513393522669	7.67919014471845	8.65581856516086	8.80044968865285	-1.08021861047593	-0.89585663323696	1.10146679935571	1.23284063265913
17820.5470907957	-0.00327726173665529	-0.0010924205788851	3.46686638430589	4.86299111068256	8.0255881172402	7.41227644656856	8.60327387581584	8.55668640676314	-1.02418384583455	-0.878598351883196	1.09989451682852	1.22756931725909
17725.7821501374	-0.0504211657371928	-0.0168070552457309	3.43949228807246	4.84165628086147	7.93172456248027	7.1793244344463	8.61396245498839	8.42230748645339	-0.959100211119584	-0.856454869547599	1.04602537069824	1.17897560824454
17632.0197478621	-0.0960726001625622	-0.0320242000541874	3.28251142967517	4.85565302867972	7.69405424726055	6.8634167059422	8.59017413665491	8.16532250368291	-0.923457795608794	-0.826068500033181	1.09149793035364	1.14961901743691
17539.2440585811	-0.137326960519403	-0.0457756535064678	3.62940707583693	4.87622671025045	7.42055151143619	6.50759441615393	8.45258926745102	7.96249811034962	-0.782226941442852	-0.785317039102434	1.04090859954987	1.11527182679842
17447.4395882404	-0.225658393221076	-0.0752194644070252	3.2941391819496	4.59924568327129	7.1296770271009	6.18528619139018	8.42027296027305	7.72325107001057	-0.711033310126526	-0.760408385277991	0.99856944282632	0.991322123795428
17356.5911654951	-0.473038216576657	-0.157679405525552	3.21601532323368	4.43443590833731	7.07590880265343	6.02094678144062	8.57391255163415	7.67102144001835	-0.469101815759419	-0.692724130481969	1.03551378398028	1.01613695263109
17266.6839333506	-0.713646756907388	-0.237882252302463	2.43214531109605	4.00565652731026	6.97333458900852	5.81656091309399	8.7169097656479	7.51565067089461	-0.219485599440074	-0.562431241850934	0.988666336877527	1.01156992727793
17177.7033410633	-0.831371174151902	-0.277123724717301	2.29169723312516	3.81582151532982	6.74306987782863	5.54210423525651	8.69092164849555	7.29288509440796	-0.0894560775716314	-0.49027671876865	1.03142189007174	0.94707751216154
17089.6351362898	-1.01421914435735	-0.338073048119118	1.8422160769048	3.51386870883204	6.52300244512533	5.28370369282899	8.75759954543769	7.17006091939937	0.0852234080986156	-0.445857943977234	1.01283899817412	0.90210426927225
17002.4653574768	-1.22402494576236	-0.408008315254119	1.5163888984994	3.21007963711019	6.33221251883527	4.9808496011504	8.84844733275563	6.97091623144957	0.263074965502849	-0.368225255124573	1.09722065422589	0.852643349179135
16916.1803264823	-1.40294095171135	-0.467646983903783	1.18648214023565	3.08558361643495	6.21478225990581	4.84604945817525	8.884425292657	6.9861596063152	0.489744233530079	-0.329881380097494	1.0599339981749	0.881329964562685
16830.7666414205	-1.63404388870214	-0.544681296234048	0.662308123955055	2.70170899182495	6.03382173224374	4.69989042438834	8.98098341686782	6.85945532370296	0.710649050018941	-0.236061244129853	1.09963725764507	0.895982226903139
16746.2111697229	-1.89625368180553	-0.632084560601843	0.234447492784643	2.51514625826565	6.03877236236946	4.57477039341386	9.14860361633763	6.7821901111418	0.947727543832577	-0.151593708940679	1.18561914769511	0.902086047857271
16662.5010414063	-2.13654365127918	-0.712181217093061	-0.496472142895927	2.16781640118096	5.92877231552605	4.43124479867035	9.1944955554422	6.61842922085253	1.17017806392653	-0.0185677164148806	1.18686340770117	0.859526227935614
16579.6236425433	-2.43302750003674	-0.811009166678913	-0.335680535613894	2.20104229278969	5.90629062141396	4.31579096485281	9.18669065357645	6.40125718935839	1.52758353136692	0.108140142066178	1.21227178637854	0.770341398534544
16497.5666089252	-2.78380254975252	-0.92793418325084	-0.269425059657149	2.51066858534448	5.99643455572441	4.26328450389223	9.36520148149675	6.41186800309509	1.88885731287771	0.23123484427075	1.29015941953838	0.793243098109607
16416.317819913	-3.13555562330296	-1.04518520776765	0.0501801861374749	2.66459619808917	6.09736110543093	4.2374433313074	9.47980577189136	6.35663811153622	2.28844199682969	0.394317158270934	1.33754040784972	0.813302413192324
16335.8653924692	-3.49333567600455	-1.16444522533485	0.423908959765539	2.76771101506578	6.20304994696507	4.14009642847545	9.68483409072433	6.26438975084048	2.64130793154735	0.533955645508214	1.44650721690135	0.790947845315739
16256.1976753637	-3.86977256080907	-1.28992418693636	0.626193757709198	2.92147649205093	6.34048332570509	4.14654335656646	9.84589454564652	6.32818384302314	3.07703693324971	0.669901725854122	1.49694324933602	0.835331796039209
16177.3032435493	-4.284819654169	-1.42827321805633	1.00823457934019	3.24970946616202	6.59943698792375	4.2183938637944	10.2437526542701	6.36054072933543	3.45789565649592	0.838083777931645	1.6203893034073	0.832322885529882
16099.170892699	-4.74186894051256	-1.58062298017085	1.12277218536639	3.09809156504738	6.79013502797216	4.23678669565594	10.5541687914618	6.44537583850369	3.93170962690889	0.970860824752063	1.79448579174059	0.876721728596171
16021.7896339021	-5.20896669508056	-1.73632223169352	1.29988252591821	3.17272911920241	6.95499762220116	4.24268907135159	10.7631013904161	6.50098199290337	4.41300741380335	1.14427601489411	1.91250508394809	0.92980810514312
15945.1486885115	-5.66577826175619	-1.88859275391873	1.96960449477906	3.23665351623372	7.188286482262	4.33154538224189	10.9779861972567	6.56044064390339	4.96387719094728	1.34276828765715	2.07196224111163	0.960735795875637
15869.2374831389	-6.20537828389135	-2.06845942796378	2.24556825359361	3.39403026579189	7.39617347775631	4.41225379989974	11.2856509592609	6.71146711290118	5.52153629225471	1.49659627387536	2.25305400863296	1.07912596765462
15794.0456447919	-6.74419826299701	-2.24806608766567	2.65083828434406	3.58578107200049	7.59225965687497	4.39942268496137	11.410005283997	6.71850629954452	6.15389701952239	1.71285226744033	2.37912474206719	1.07608998909669
15719.5629961487	-7.34795090878052	-2.44931696959351	3.2151767403333	4.08444468067375	7.72342135431515	4.42850257249804	11.50477681072	6.68283797496613	6.76155266809069	1.92550518578452	2.52689179911649	1.17433772816143
15645.7795509661	-8.00378776942949	-2.6679292564765	3.58403494116325	4.15575474841301	7.93768719163207	4.49738152594074	11.7574366442178	6.72881432142183	7.38000206307301	2.15339663997957	2.73257876472956	1.18911860774422
15572.6855096161	-8.67067132652746	-2.89022377550915	3.98892781349984	4.81284731159127	8.08087308690588	4.49052900717064	11.7978198427131	6.73959139183185	7.99288934473189	2.33425898530797	2.92623702721466	1.29900004865146
15500.271254747	-9.37620750719097	-3.12540250239699	4.56361273576397	5.14496740873316	8.34778253614944	4.6086391567033	11.9035386292012	6.75663364649337	8.61245952898687	2.52831794078638	3.07023998051064	1.38569164013795
15428.5273470647	-10.1103218319497	-3.37010727731656	4.81329109438879	4.86091344591671	8.59452316484888	4.7220973781941	12.0417359770054	6.73826762289644	9.13319375643599	2.7508038976805	3.29277861117768	1.44294990919729
15357.4445212317	-10.8888524357176	-3.62961747857253	5.03882910762024	4.8685882366225	8.90842538758789	4.85257625955503	12.0896051736816	6.76786834512337	9.74883848421213	2.90061709341197	3.52449801845662	1.50265730177748
15287.0136818772	-11.7192203488222	-3.90640678294073	5.35104312208979	4.99659514702223	9.0883401052327	4.85947469035178	12.1593773383035	6.68162940966255	10.2783057274392	3.10154209564412	3.74135842498101	1.61126319984182
15217.2258997185	-12.6067974801279	-4.20226582670931	5.48934936742077	4.66485481792113	9.37133972688589	5.02242502713601	12.2464287569556	6.47738961145808	10.9059653240884	3.44771523203887	4.00344539678958	1.58201894739314
15148.0724077861	-13.5037810504054	-4.50126035013515	5.4203370109988	4.55629135791551	9.49170684855839	5.102509240038	11.945058978365	6.3870335478111	11.5495161739457	3.64096430960039	4.21883445024246	1.68485534302788
15079.5445977531	-14.4007862733654	-4.8002620911218	5.56894630952884	4.48394720509533	9.71561920808121	5.11162416277813	11.920887046854	6.26598485090955	12.2137846601031	3.83163340744711	4.42862604900522	1.68237532144156
15011.6340163627	-15.3963170893263	-5.13210569644211	4.92007092315019	4.03126806838839	9.73634714757419	5.25058749386736	11.728395407916	6.19258763541888	12.7316670048125	3.99072603104132	4.76037691841265	1.8479346722848
14944.3323619517	-16.4044936663704	-5.46816455545681	4.2934770547195	4.17500007961668	9.95117124338692	5.29182212536619	11.404533910915	6.03114210728123	13.4392651193091	4.19763568901757	4.87533602522758	1.93794244723328
14877.6314810682	-17.4391787269448	-5.81305957564828	3.87616603113618	4.04386916512267	10.2423327822849	5.3710245795831	11.4607798943204	5.91343384229074	14.0284968192594	4.37494657738858	5.33087111218366	2.08635847494234
14811.5233651781	-18.4731764725675	-6.15772549085583	2.81276316021481	3.9726420849927	10.872532063859	5.55764295916825	11.546319094383	5.81527562358487	14.7735069677187	4.61763191876377	5.67217740235168	2.15985998360412
14746.00014746	-19.4701207894694	-6.49004026315646	2.49086965558218	3.94394135127374	11.175965628855	5.68878440314554	11.2489618131845	5.69470304193737	15.4271613585937	4.83293464202267	6.01180850546237	2.3385865525459
14681.0540996844	-20.5434983390644	-6.84783277968811	2.61427952693259	4.13824198874183	12.0323821787968	6.01801860697819	11.4478821281797	5.69258249563986	16.4688880918037	5.19283016664428	6.42915785463071	2.46042608441194
14616.6776291749	-21.5514907019388	-7.1838302339796	2.8181688058443	4.40667360977266	12.9931266582366	6.39638468734514	11.4686404424681	5.75141748983575	17.4199934772832	5.46782343083602	6.9196585128919	2.74442813386832
14552.8632758495	-22.4739143570884	-7.49130478569612	3.1784556625805	4.94742397154874	14.2097736445162	6.85289365072832	11.7657056456737	5.6296361604183	18.4689099524889	5.99658794015202	7.3567647781727	2.88946485173134
14489.6037093386	-23.3624001352387	-7.78746671174622	5.03882931171719	5.86375120933716	15.3908915444357	7.39222254939546	11.6847538134665	5.69355712488228	19.7732017249738	6.38796924246471	7.7244556425105	3.08133050852849
14426.8917261776	-24.2612260591682	-8.08707535305607	7.65648870472608	7.06007056004998	16.9560698669021	8.05439854077104	12.2386692323824	5.91813888716495	20.7946416359395	6.83635943268393	8.25039365742142	3.30947458337942
14364.7202470732	-25.1096499732964	-8.36988332443212	11.5627776058066	8.46051311624378	18.7946658927097	8.8861923419039	12.5352376036513	6.15463501292504	22.2372328873272	7.26974208013962	8.63501628884748	3.52117481569758
14303.0823142387	-25.9322020094556	-8.6440673364852	14.9937726706646	10.378518494148	20.4460943270041	9.77790853407573	12.8417903544264	6.26524138105388	23.1364556818642	7.78009295030948	8.73885873276071	3.77563450182623
14241.9710887987	-26.8565571087821	-8.95218570292736	18.6607508031573	12.1294187183544	22.6660625307656	10.7268979895232	13.6195290994417	6.46797265871823	24.1309192648084	8.19308700040017	9.20661852673644	3.59945989525302
14181.3798482592	-27.7231775232262	-9.24105917440872	22.7681608107571	14.2333095739928	24.8738871286764	11.9359853755473	14.80931944992	6.79995507877053	24.5522589444702	8.4890240377087	9.58768312104316	3.67605006879088
14121.3019840429	-28.5729615161071	-9.52432050536902	26.7539659579041	16.0313450664352	27.1735394364987	13.0383482296589	15.6408296549854	7.28710503119671	24.9237528585236	8.53671305137476	9.50173725258017	3.66103843955002
14061.730999086	-29.5400639499358	-9.84668798331195	30.6407310115622	18.131768008038	29.8833876632395	14.4511003415819	16.9774169889735	7.71628573400313	25.2000717180509	8.66740619319655	9.86322528725087	3.59028210175462
14002.660505496	-30.5502775641971	-10.1834258547324	34.4724660838605	20.0591066937826	32.6092576903067	15.8184350616656	18.6948032706839	8.34341182700745	24.9266929424865	8.55800276933584	10.2557676474696	3.53981183889225
13944.0842222687	-31.5412961512805	-10.5137653837602	37.8674300012201	21.9938157183802	34.9741473923418	17.2181024468464	19.5770050913272	8.8250861999129	24.81470692628	8.33505677329293	9.99299195063619	3.3688863902603
13885.9959730612	-32.6068134852424	-10.8689378284141	41.0770298288391	23.9640849883856	37.8489804463917	18.7731089783722	21.1925838806814	9.45754557425291	24.2240623192621	8.07514095952301	10.2024684746197	3.15824235732121
13828.3896840213	-33.7506365252723	-11.2502121750908	43.3053718354911	25.4454275088619	40.309255527915	20.2661165262487	23.1453053661498	10.2088422615698	23.4503300013579	7.60781805571803	10.002650739701	2.9919014360051
13771.2593816705	-34.8259596230966	-11.6086532076989	45.3213638870165	27.0036188530726	42.3916261233016	21.6541346396014	24.9622232228902	10.8519020929883	22.6244162264933	7.16738012776334	10.3589172437965	2.7792171473038
13714.5991908386	-35.8649673314029	-11.9549891104676	46.1705317009926	27.6361184292201	44.1966483919366	22.8581674908993	26.3493479808025	11.4920732154092	21.6574641030837	6.59728412843619	10.2421892448598	2.57194356672647
13658.4033326504	-36.8550479837569	-12.2850159945856	46.6263421723219	28.4136852555151	45.6273000315139	23.7949379332893	27.5104348066721	12.3972524542338	20.7621007996406	5.72467998256954	10.1797646073183	2.48276892311598
13602.66612256	-37.7033120240508	-12.5677706746836	45.3654530645149	28.339025521141	45.7996947012896	24.3569526809987	28.2474651965762	12.7594784265585	19.5392858158175	5.08117762444312	9.57428787021772	2.10067224492946
13547.3819684346	-38.6699146357615	-12.8899715452538	43.3117550017947	27.1741908228961	46.2383340390788	24.3029424254814	28.4969086033102	13.2039195162547	18.6581463697021	4.30984581559846	8.68171233335115	1.97445055292141
13492.5453686838	-39.4197682239539	-13.139922741318	39.6579947355565	25.7566285643502	44.8209042724409	23.7672849726204	28.1159893525632	13.4237466834953	17.3171446919721	3.21159663212655	8.68832978174924	1.80962277614472
13438.1509104347	-40.0762400421155	-13.3587466807052	34.6434709304145	23.3015705836173	42.6799100477596	22.680971908293	27.9798262616202	13.2508855492119	15.8949106710291	2.37739463162534	7.92901980857639	1.65096222973596
13384.1932677508	-40.6103801886884	-13.5367933962295	27.8203182264341	19.6084501294126	39.1151216142393	20.9762931455851	26.809944805931	12.485535316684	14.5981030842308	1.57982439481297	7.52417189233519	1.17593120323208
13330.6671998934	-40.9420559435052	-13.6473519811684	19.6345823490647	14.9916143558498	35.4122214619294	18.80172838965	25.2042557233318	11.5384024268427	13.8680065281152	1.05689775502923	6.56949135401409	0.884338166179613
13277.5675496249	-41.0420784105837	-13.6806928035279	11.9295877763696	9.81371518681101	31.1481401680706	16.0485595985057	23.6962451111791	10.5970052548591	12.7909631646744	0.300562643546183	6.64595931379235	0.794489362592887
13224.8892415526	-40.9443813305002	-13.6481271101667	1.82035864608259	4.55072790458249	26.3827671582132	13.1568165050797	21.1032429086671	9.15174882613087	12.7718094379685	0.0909807423516806	5.89352897372289	0.67018669754497
13172.6272805111	-40.5012364762145	-13.5004121587382	-6.55245214955762	-0.759908803639133	21.9424627405835	10.1796930870147	19.263782432539	7.37757283459445	12.7473648082025	0.183372384342615	6.2377556097409	0.476674436634521
13120.7767499836	-39.6083227315607	-13.2027742438536	-14.1602414103708	-6.32442702783819	16.5342459368941	7.1910498201683	16.6242805160992	5.66308601151059	13.7155212852194	0.489391486852719	5.92748440150661	0.286049874246434
13069.33281056	-38.3782622495518	-12.7927540831839	-22.8038649076233	-11.0673585914302	12.0897177294647	4.46114736346088	13.9181435533646	4.43208339222862	15.2819824331901	1.00468137425638	5.93031280647334	0.900025613198769
13018.2906984313	-36.7971348688257	-12.2657116229419	-29.2137036273262	-15.3390034020237	8.33305334276618	1.95132507308436	11.5798322378086	2.84251958651454	18.0964889287598	2.31700022040529	6.19143300129034	0.959006654165063
12967.6457239188	-34.6900654193616	-11.5633551397872	-34.4128797606827	-18.1157544905833	4.75019558770271	0.0108640591756881	8.90776864999923	1.4555921320413	21.0355375918932	3.89811816059413	6.55259018490804	1.19834506760672
12917.3932700381	-32.237529946007	-10.7458433153357	-38.5103925097636	-20.5179627771853	1.83734349422977	-1.93556637751783	6.14776442721374	-0.065270272560598	24.7872873889865	5.81384600985463	6.51708400715628	1.46839958816226
12867.5287910957	-29.4612507832729	-9.82041692775764	-40.8177621012928	-21.3700188806751	0.128473553745696	-2.82456874816002	4.89780467685392	-0.702425691757657	28.8357392668106	7.82163372596233	7.10474360258335	1.91243547152258
12818.0478113183	-26.4374168843214	-8.81247229477381	-41.8923513154213	-22.2255356265573	-1.47100771062729	-3.84217665877529	3.18903324850877	-1.86990628224927	32.9207582586404	9.83416175371891	7.4412045122803	1.85471415565508
12768.945923514	-23.3320254956753	-7.77734183189176	-41.9588718133639	-22.3100326401281	-2.91047260270324	-4.57251133983138	2.39069281212998	-2.29275096016984	35.7575049561132	11.418317809891	7.64153996850742	2.23943816066118
12720.2187877632	-20.2820386138096	-6.76067953793652	-39.4241045062561	-21.372609825047	-3.45162948277487	-4.74935907290383	1.21130653823527	-2.70356129747251	38.5018292381134	12.7481788328193	7.59305308012543	2.24698732271106
12671.86213014	-17.3967072483853	-5.79890241612844	-37.2708570455301	-20.7809944261428	-4.22809940634801	-5.28655819787377	0.841809866244542	-3.15128010276895	39.9956259163262	13.8308343167193	7.49113106496251	2.33171548359508
12623.8717414631	-14.6833301838567	-4.89444339461891	-34.1181335596039	-19.5659014730169	-4.62505722177132	-5.50177857954098	1.08912536584338	-3.05551680026472	40.1572599473686	14.3546456449712	7.07827625039342	2.20447387342239
12576.2434760737	-12.2657692500166	-4.08858975000554	-30.8139004504686	-18.3862122330128	-5.42854821077462	-5.8193207786322	-0.0627747884364265	-3.36559210882398	40.6716489946732	14.7399989823543	6.42907444120464	1.97622358746355
12528.9732506421	-10.1430540583289	-3.38101801944298	-28.0232269197116	-17.1637047801743	-5.95316082179406	-5.9912692210747	0.273511599610055	-3.31729499479095	39.0339942261815	14.6711240675651	6.03510204338964	1.83873815575054
12482.0570430007	-8.21422769031317	-2.73807589677106	-25.9426715071385	-15.6718203832227	-6.75637266882603	-5.92446045443179	-0.265092264848516	-3.26742841736948	38.0931896691118	14.2166853701247	5.03423644885408	1.55774049380463
12435.4908910029	-6.59035971895116	-2.19678657298372	-22.7124297778258	-15.1425333086365	-7.45564124996528	-6.57608829408546	0.678379018491614	-2.77585713226664	34.1040655369868	13.2275122208026	4.56730793180719	1.58074820585297
12389.270891408	-5.37120329250105	-1.79040109750035	-21.1695094960344	-13.4960040222513	-8.0513042305979	-6.33623988427946	-0.359514103991707	-3.19713764809473	33.777558396907	12.9847322894998	3.72475274224154	1.14555894715522
12343.3931987904	-4.29095387744814	-1.43031795914938	-18.5288618277816	-12.8418483620568	-8.14606513074032	-6.58192176322082	0.641331564047711	-2.6722120174639	29.7815900262068	11.6963183317471	3.12605221867384	1.03892660058423
12297.8540244727	-3.43061174613589	-1.14353724871196	-17.1820130683735	-12.0385538586858	-8.8923875673644	-6.57865833420202	0.00957784714469234	-3.01429125335249	27.7284837093187	11.124774703054	2.56003975987685	0.872415385441168
12252.6496354837	-2.798612155945	-0.932870718648335	-15.5768013667215	-10.9102476416614	-9.55382924928858	-6.63269258089538	-0.193470343255672	-2.72277368876193	25.2737072005986	10.1029837991847	2.1090845258722	0.668554579898492
12207.7763535372	-2.22893783911837	-0.742979279706122	-13.8027611589932	-9.84793444986579	-9.92745087383266	-6.4963109830091	-1.05098261264018	-2.90406768752145	23.6585888726479	9.32992698658613	1.35583507093608	0.45344523793784
12163.2305540352	-1.74737780535723	-0.582459268452409	-12.3927680271934	-9.08173894113458	-10.3757877617646	-6.56076239621256	-1.07349573849873	-2.9412724345349	21.5792871664614	8.47619589824663	0.98973897584456	0.276807938699336
12119.0086650912	-1.40507925295172	-0.468359750983908	-11.9359447213564	-9.25940182713206	-10.991838335394	-6.76996761249349	-1.19277533735404	-2.66508394702229	18.2125979561851	7.23724750197328	0.680179617964077	0.196759007848497
12075.1071665761	-1.08181112439335	-0.360603708131118	-10.4569652358765	-8.05043494465412	-10.9551312944379	-6.58234522381638	-1.8576231265819	-3.00346489095486	17.003108504271	6.89198883068495	0.406996706111092	0.166675827486647
12031.5225891837	-0.915128314938197	-0.305042771646066	-9.76074107528634	-8.40424973455396	-11.4114880943871	-7.10602449648432	-1.8415677285873	-2.90883125454284	15.1152896522133	6.24973570619952	0.36796574286635	0.069992137140377
11988.2515135168	-0.75314465877995	-0.251048219593317	-9.21565498003332	-7.82203618929372	-11.7468839042064	-7.08451016392221	-2.28250471046905	-2.98217893932217	13.474020225799	5.52595796283066	0.142634927310929	-0.00382598809155417
11945.2905691931	-0.574330060207033	-0.191443353402344	-8.18259406319129	-7.08450736872394	-11.8338916168681	-6.76506742061925	-2.78010807594519	-3.04544834396951	12.2278700920409	4.88069158116834	-0.111584500979247	-0.110807632507635
11902.6364339701	-0.483658421952573	-0.161219473984191	-7.67943083258857	-6.94903135371489	-11.929766091598	-6.894072622043	-3.21377962149485	-3.08662816125097	10.9670707071268	4.38141873668951	-0.242346485950889	-0.0479966829967768
11860.2858328886	-0.429898709269166	-0.143299569756389	-7.18229245566372	-6.86858029274165	-12.1682493513476	-7.0891000700868	-3.45559428304678	-3.36707736291821	9.81941451123182	4.13476589944066	-0.220212575063638	-0.153632259235027
11818.2355374343	-0.362925509507293	-0.120975169835764	-6.43489783178203	-6.50992236796104	-12.0079497831714	-6.94480392754679	-3.93768139154133	-3.32734740801155	8.74279634489614	3.55287145698066	-0.357107018360625	-0.128155537901199
11776.4823647177	-0.295663469773217	-0.0985544899244057	-6.54632128339351	-6.66182744048361	-12.3944480647963	-7.14588763954749	-4.25024684691288	-3.45774847330574	7.80194345373446	3.19003570393086	-0.377034418947052	-0.130791850341683
11735.0231766708	-0.205559934810809	-0.0685199782702696	-5.47426721867835	-5.79204903189342	-11.9685273359843	-6.69627136806469	-4.33043186796106	-3.53158343712124	6.6411272964553	2.82729339290197	-0.419085635836167	-0.176397659784143
11693.8548792609	-0.143104409255701	-0.0477014697519002	-5.45963330078338	-5.94336547260105	-12.3254005694842	-6.82820470848744	-4.64321428611402	-3.56666269522451	5.83890251283163	2.49691061544018	-0.429965899901104	-0.166066144183057
11652.9744217211	-0.122336960265061	-0.0407789867550202	-4.9551931211007	-5.61516023015031	-12.1840455605112	-6.696233548519	-4.88749859707365	-3.69153545372884	5.11993478935407	2.23382435545351	-0.409890077313649	-0.217451844125287
11612.3787957963	-0.105115626455812	-0.0350385421519373	-4.83494496731302	-5.67092661926164	-12.341169588164	-6.90766751857158	-5.47608103813821	-3.87013899958896	4.67269177691068	2.03208844484892	-0.448971852704907	-0.2327955685011
11572.0650350055	-0.0950873515311819	-0.0316957838437273	-4.67388558192502	-5.55988099505738	-12.3108607773831	-6.8516154689983	-5.94373213520233	-3.96412422581708	4.2650235963948	1.8648548426428	-0.473699379159634	-0.163064493228224
11532.0302139192	-0.0955307278386834	-0.0318435759462278	-4.46701067360847	-5.39727325994617	-12.2099444644335	-6.66062370893907	-5.99963802144771	-4.00751727513446	3.68869011546161	1.69370613593068	-0.388623974776573	-0.167417023621309
11492.2714474516	-0.101097686165121	-0.0336992287217069	-4.21450328768495	-5.25947415796295	-12.0986626541748	-6.6902279603695	-6.41044607222109	-4.16355093407999	3.39214372431319	1.54297209395758	-0.394470515131656	-0.167465265155016
11452.7858901678	-0.096437275393229	-0.0321457584644097	-4.12988065659117	-5.15802082572259	-12.3659926708009	-6.71010185122621	-7.03103815287432	-4.34040168131551	3.17763346484206	1.38576349100307	-0.366434847811467	-0.119090422610502
11413.5707356046	-0.0937601049823269	-0.0312533683274423	-3.99234138140785	-5.07166944931791	-12.5878690016645	-6.79652241500263	-7.18305934632842	-4.32289421114049	2.8461630381408	1.25742904945725	-0.387026708796672	-0.0980282231481005
11374.623215606	-0.0818578611798349	-0.0272859537266116	-3.99666518152529	-4.70313245700126	-12.3707589672995	-6.53123196190999	-7.42497690696532	-4.56551719441191	2.43675939663481	1.13582445121696	-0.340589128253346	-0.180399328855563
11335.9405996713	-0.0849916324637822	-0.028330544154594	-3.67026086202243	-4.59617138230734	-12.4189585078945	-6.57575965657902	-7.7290086490735	-4.53124708907705	2.33679397067449	1.02056797198896	-0.32677666882334	-0.110270260403893
11297.5201943173	-0.0856222774543546	-0.0285407591514515	-3.08473484341435	-4.39426269710524	-12.161759919999	-6.29518835940739	-7.61361719676933	-4.40265875659962	2.05811255142499	0.899712714856984	-0.28286815166042	-0.143569971051867
11259.3593424534	-0.0785459804204369	-0.026181993473479	-2.77851711282243	-4.01166722138861	-11.9868212407121	-6.1353477584356	-7.99231619053254	-4.45223319540967	1.94510182410521	0.847120202980316	-0.352239612244411	-0.134830809914683
11221.4554227683	-0.0817148435177579	-0.027238281172586	-2.271298595327	-3.77241415218113	-11.7752587218197	-6.08617759223206	-8.55458375683603	-4.64457971791767	1.8762705532192	0.867745989640514	-0.334138961742997	-0.139661093881328
11183.8058491305	-0.0987096055015028	-0.0329032018338343	-1.56543341790982	-3.49424507686144	-11.5160825047244	-5.95516651206961	-8.8494781452433	-4.66158186713603	1.88605322669315	0.871518958798799	-0.217396455668459	-0.141618586705556
11146.4080699994	-0.123760426579965	-0.0412534755266551	-0.762144237441147	-3.05496863383205	-11.2519411081677	-5.77258008389852	-9.2619245260172	-4.65637963473719	1.95599264860523	0.861598117999629	-0.272017057619971	-0.0283099070620286
11109.2595678498	-0.136929649150755	-0.045643216383585	0.0907256459704381	-2.73291915142819	-10.7834355517447	-5.57358300760496	-9.43182024385132	-4.70490967635916	1.93037685644571	0.838175289321555	-0.244885952659584	-0.0838739948633048
11072.357858606	-0.145446133564535	-0.0484820445215116	-0.0348657994015754	-2.37371367301769	-10.5904000142727	-5.40768585014309	-9.44518553810848	-4.63913805978364	1.9072565346639	0.827434546722157	-0.299703137257616	-0.0445664107449813
11035.7004910887	-0.152571741578917	-0.0508572471929722	0.332232316059363	-2.3246882267977	-10.6013385838915	-5.29350679253461	-9.61429461741798	-4.65355101056214	1.91608696694535	0.802176230885411	-0.296530791319332	-0.0664105311453462
10999.285046472	-0.165023269092362	-0.0550077563641208	-0.304430910861497	-1.99774532381329	-10.2557686621279	-5.04960084721143	-9.15965735259151	-4.40785181356331	1.72404436272412	0.715730057605801	-0.253005829612775	0.0273202994408586
10963.1091377515	-0.166265859012735	-0.055421953004245	-0.850395652824947	-1.90884666471301	-10.1927603912345	-4.88416254427363	-9.29587683014066	-4.22387883585978	1.71281869674621	0.601923954107584	-0.249469036510015	0.120453572705448
10927.1704092225	-0.168101183391523	-0.0560337277971743	-0.605571039086036	-1.77183956157441	-9.44946549038044	-4.68311166046831	-9.3101831781539	-4.37873825318025	1.64979273880453	0.665555417105065	-0.184934053939117	-0.015525920435185
10891.4665359691	-0.174836051107015	-0.0582786837023382	-0.69228214487134	-1.64119243902941	-9.14097041296612	-4.43026765426441	-9.23020582147741	-4.26034851167224	1.5951359270012	0.659510257062713	-0.150319711704957	-0.0508774261832853
10855.9952233621	-0.192968551893568	-0.0643228506311894	-0.393557132293258	-1.39106515883403	-8.88025212417186	-4.10083675332505	-9.34258568555841	-4.14655455186105	1.71603598083497	0.688799350017315	-0.110925408428057	-0.0431122962349292
10820.7542065682	-0.212262768589513	-0.0707542561965042	0.179872786649116	-1.07537510910008	-8.4469222376056	-3.8783152578768	-9.32699736586091	-4.010701252625	1.69351211528436	0.696869182004179	-0.0756250688523081	-0.0166562485544463
10785.7412500674	-0.216333845076158	-0.0721112816920527	1.50263307657642	-0.761184879908482	-7.80119205544939	-3.51184338603619	-9.06870677103019	-3.70317272195205	1.70844466788408	0.675759465009646	0.00217204361861108	0.0288174272281267
10750.9541471806	-0.231472319771258	-0.0771574399237527	2.39790773128072	-0.466735417042691	-7.05630012744248	-3.13658079873389	-8.66281005050628	-3.31993949873375	1.72982677292582	0.644257440623036	0.081764036324536	0.0508904871425624
10716.3907196056	-0.269402888671122	-0.0898009628903739	3.18958743165189	-0.0521109662219175	-6.55691060090256	-2.80930744302879	-8.52834153450395	-2.96668895830847	1.82350906378345	0.594796125214521	0.0414738326085938	0.128540020838592
10682.0488169631	-0.282898836712567	-0.0942996122375223	2.89351826244763	0.168512396027263	-6.25823821211033	-2.67299377972876	-8.39009241574082	-2.79418969376441	1.87671863161167	0.560677471779809	0.061190166553928	0.178108577418484
10647.9263163499	-0.295625310840284	-0.0985417702800946	2.09614701500228	0.0997542776536932	-6.26381497710474	-2.51115440228314	-8.53519765068819	-2.64799482328689	1.96590775557086	0.487953643334592	-0.00481665192765708	0.269474376368615
10614.021121902	-0.298774325098977	-0.0995914416996592	1.32784054940852	0.206939814403647	-6.04009219343679	-2.35481293214742	-8.45447312744293	-2.70519776692315	1.86697831671114	0.487535129545659	-0.0066386079234599	0.198745599338362
10580.3311643654	-0.330503052680593	-0.110167684226864	0.173109533633017	0.283075054535752	-5.94505852046322	-2.14923261057912	-8.0561618871135	-2.65207767993425	1.74844107232311	0.425422103162161	0.0570199229923183	0.310524937183446
10546.854400675	-0.360778814848605	-0.120259604949535	-0.515072861724177	0.428150341159769	-5.89988724141568	-2.01531356026481	-7.79857827432088	-2.76700150254668	1.72576742742546	0.538785815956885	-0.0034723394819034	0.317240120083575
10513.5888135415	-0.392894419445662	-0.130964806481887	-1.36727324264843	0.201614114162412	-5.83203572843622	-1.98765352674432	-7.12821010470112	-2.76906908048153	1.62087175995545	0.566910193513702	0.14566044445713	0.248939277417707
10480.5324110465	-0.438466603621587	-0.146155534540529	-1.97003611691748	-0.0583415886109992	-5.38161491314905	-1.63423079909193	-6.22746297893091	-2.36850390082287	1.39605853746266	0.460140213492112	0.0851431551799716	0.280806253071347
10447.6832262446	-0.45821601316078	-0.152738671053593	-1.07379059257413	-0.4344941982889	-4.59574138686347	-1.40937940846429	-5.16064910810237	-1.83545070365835	0.992435604994814	0.251386160080857	0.353513744371456	0.315635774525188
10423.1811548885	-0.482228876272291	-0.16074295875743	0.986715123571069	-0.290548672965196	-3.48368989599562	-1.17700537500411	-4.58015977567067	-1.48166517848265	0.949498634617172	0.203501690146263	0.397683844394715	0.2734763375883
