# Supplementary material for: Ultrafast proton-coupled isomerization in the phototransformation of phytochrome
Source: Nat Chem. 2022 May 16;14(7):823–30. doi: 10.1038/s41557-022-00944-x (PMC9252900; doi:10.1038/s41557-022-00944-x)
Supplement: Source Data Extended Data Fig. 3 — Data for Extended Data Fig. 3a, 3b, and 3c (ascii format). [file 41557_2022_944_MOESM6_ESM.zip]

Archive with 6 entries (6 files):
- EDF 3a DAS iso.txt
- EDF 3a DAS para.txt
- EDF 3a DAS perp.txt
- EDF 3b model_trans_compare.txt
- EDF 3c SolutionResponse.txt
- EDF 3c SolventResponse.txt
