# Supplementary material for: Ultrafast proton-coupled isomerization in the phototransformation of phytochrome
Source: Nat Chem. 2022 May 16;14(7):823–30. doi: 10.1038/s41557-022-00944-x (PMC9252900; doi:10.1038/s41557-022-00944-x)
Supplement: Source Data Extended Data Fig. 3 — Data for Extended Data Fig. 3a, 3b, and 3c (ascii format). [file 41557_2022_944_MOESM6_ESM.zip › EDF 3a DAS iso.txt]

0.000000000000000000e+00 4.766106807209680163e-02 1.511231690476582123e-01 1.545375142205980046e+00 3.979426969027365146e+00 1.000000000000000000e+03 0.000000000000000000e+00 0.000000000000000000e+00 0.000000000000000000e+00
1.798076058617279705e+04 -3.642517867163152623e+00 5.853014251561290848e+00 5.050120518217068977e+00 -7.881866583289344197e-01 4.659331083374086413e-01 7.032152073356726096e-02 -9.203706243490412664e-01 -4.879114990396029583e-01
1.788428865241885069e+04 -3.772311711022016123e+00 5.697628889359818594e+00 5.023917066425987343e+00 -7.622507209819778806e-01 4.753712829165894771e-01 1.832633680011612198e-01 -1.012838358739615252e+00 -4.310541695029743159e-01
1.778884639331139624e+04 -3.768302086066939616e+00 5.551275755435450598e+00 4.952451465206221037e+00 -7.539770068053132102e-01 4.592614910836553821e-01 1.884759319869571959e-01 -9.384729489243197609e-01 -3.807367030031426625e-01
1.769441741130673472e+04 -4.133811703187737052e+00 5.381354127650340047e+00 4.891000261791809578e+00 -7.296318712251458338e-01 4.300801234288031960e-01 1.611644369772359808e-01 -9.865085432468445603e-01 -4.371832596564487750e-01
1.760098565519669137e+04 -4.773878974975913181e+00 5.125537734503918585e+00 4.801755890761967294e+00 -7.238256229122651542e-01 4.210806359112045927e-01 5.427153765183244660e-01 -1.320290001500848298e+00 -2.580810146479808886e-01
1.750853541101286828e+04 -4.910712200686575102e+00 4.933049819217128373e+00 4.686538131320158840e+00 -7.283352210174054431e-01 4.152549720922240617e-01 4.307120043623128280e-01 -1.038467611226197906e+00 -1.991504610563191724e-01
1.741705129321606000e+04 -4.673444284783862201e+00 4.702247614527560238e+00 4.643352664945043173e+00 -7.202863811985467102e-01 3.943869110320522009e-01 -2.215720073223897968e-02 -5.079607155412042552e-01 -3.302509584650752394e-01
1.732651823616044567e+04 -4.328411180917601797e+00 4.401780973841709077e+00 4.529775152799372151e+00 -7.149733290815989406e-01 3.897272122793424831e-01 -5.707242381656821850e-01 -1.526592704658200073e-01 -6.633167691460304383e-01
1.723692148582263326e+04 -3.745235742782748289e+00 4.013436525781577835e+00 4.417884556751930702e+00 -6.747319058913872070e-01 3.729739757424538338e-01 -6.849684958412989300e-01 -2.249687145228128349e-01 -8.214189230279743681e-01
1.714824659178599177e+04 -3.617122783203422287e+00 3.663937941913939511e+00 4.340578877322388784e+00 -6.815813394628944533e-01 3.330317122490009663e-01 -7.230523833284667745e-01 -5.708631823715993869e-01 -1.069298416982493283e+00
1.706047939947112536e+04 -3.534879788778799714e+00 3.382468809332028759e+00 4.282351443324568407e+00 -6.907284347974448346e-01 3.262846750131598861e-01 -5.566815936100428797e-01 -1.132487004319737256e+00 -1.243569705366448286e+00
1.697360604260375112e+04 -3.807795144266690190e+00 3.061361662263163641e+00 4.189969564883856634e+00 -6.621924530404547093e-01 3.033387382282107247e-01 -1.900071786900950355e-01 -1.635834676268234977e+00 -1.182191095716633278e+00
1.688761293591151116e+04 -3.618286561054457007e+00 2.744641804455758560e+00 4.076089717879497698e+00 -6.417730335553177845e-01 2.852352856739477915e-01 7.848942169048517270e-02 -1.816316551695003501e+00 -1.023162289796453406e+00
1.680248676804167189e+04 -3.604973850495363674e+00 2.374132899565790655e+00 4.016499481967376717e+00 -6.525482944096864246e-01 2.600858480296435182e-01 1.860989304897160135e-01 -1.838062956569316064e+00 -9.287426427129447104e-01
1.671821449469196887e+04 -3.527707246603664082e+00 1.994910175402134334e+00 3.911092190889945641e+00 -6.568760574643939254e-01 2.440831365923696594e-01 2.814299609843793348e-01 -1.835536761694303687e+00 -8.318793975251915773e-01
1.663478333194710285e+04 -3.504260465937435676e+00 1.720989619265627990e+00 3.877702374924666628e+00 -6.555265423608280795e-01 2.342331653035103767e-01 5.170344419690923177e-01 -1.995640176945191246e+00 -6.933825497123990989e-01
1.655218074981378959e+04 -3.686351153629526145e+00 1.442337162350834534e+00 3.780995631852017702e+00 -6.494179223521608924e-01 2.265428239237423091e-01 6.992537741475916002e-01 -2.148397435358452512e+00 -6.038151812106893335e-01
1.647039446594746187e+04 -3.802688630502819578e+00 1.231097981573333833e+00 3.710407868220626959e+00 -6.575204251334908490e-01 2.201422746112584039e-01 8.583836812842424724e-01 -2.201720676568794666e+00 -4.770274557750875388e-01
1.638941243956404287e+04 -4.069946201432419031e+00 1.001155249793032720e+00 3.602101185352033497e+00 -6.345167941412983570e-01 1.939580850955438529e-01 9.173315499994236788e-01 -2.129097609929419654e+00 -3.740314691356287913e-01
1.630922286553045888e+04 -3.859584300042931737e+00 8.552448084800370331e-01 3.456279112553248822e+00 -6.040223563780902083e-01 1.558688075780454430e-01 7.253991357010498575e-01 -1.794098737054500070e+00 -3.627767895849207669e-01
1.622981416862777041e+04 -3.562665675997769732e+00 6.601281507231898660e-01 3.391594181317143075e+00 -5.980536681835317836e-01 1.464107437335081807e-01 4.468852971514174488e-01 -1.483176315832583470e+00 -4.527066408559384803e-01
1.615117499798110293e+04 -3.322644100914782683e+00 5.194097277646760880e-01 3.283324092319554133e+00 -5.615971674359104826e-01 1.326562960923182710e-01 8.347597245531696020e-02 -1.354897343724490444e+00 -7.383108334902761527e-01
1.607329422165072720e+04 -3.037031755030323410e+00 3.296596129326879177e-01 3.189528822337643010e+00 -5.522297246091698586e-01 1.157746654434466393e-01 -1.645120376982932009e-01 -1.402195272344524568e+00 -1.014986488407765730e+00
1.599616092137886881e+04 -2.864469983335165892e+00 1.676590990725987385e-01 3.128202108872988774e+00 -5.312627426730708313e-01 1.063801204390728838e-01 -2.264967507512659350e-01 -1.570591303887340917e+00 -1.179108560823472818e+00
1.591976438748706641e+04 -2.624109280976950842e+00 8.020164231412729716e-02 3.098799245125252178e+00 -5.246042089715577950e-01 9.180840963664928245e-02 -2.183529883933120197e-01 -1.775839708961325369e+00 -1.295454252970955622e+00
1.584409411391903814e+04 -2.704827586001047557e+00 -9.851345890711543651e-02 3.047700655311985418e+00 -5.304533680361012138e-01 9.137389583456863307e-02 2.557903709778819312e-02 -2.229524099517717683e+00 -1.326695728962768772e+00
1.576913979342426865e+04 -2.594916466241194986e+00 -2.809022172792166039e-01 2.962146198749006309e+00 -5.174821772190170144e-01 8.573119727556632874e-02 2.771469489207524783e-01 -2.790443216957805284e+00 -1.415342470338414316e+00
1.569489131287765849e+04 -2.431701366647375906e+00 -3.826121450738696472e-01 2.869249903292260928e+00 -4.687403635483106124e-01 8.045322452824610338e-02 4.762772185030508254e-01 -3.148928545362768894e+00 -1.433644550426513398e+00
1.562133874873076638e+04 -2.302246739354564919e+00 -5.522964031990615918e-01 2.803448123635400080e+00 -4.776309707967151263e-01 9.250320483443566499e-02 8.283009085061276977e-01 -3.294081331253343237e+00 -1.169660478217086075e+00
1.554847236259037527e+04 -2.031405965218941567e+00 -7.460328750262474884e-01 2.669029591287729986e+00 -4.340278550138670366e-01 6.979376731022449154e-02 1.100151838201067767e+00 -3.325230786609331801e+00 -9.167026488315471733e-01
1.547628259692022039e+04 -1.524304676864314700e+00 -8.852774321752217013e-01 2.480256487029171453e+00 -4.270480193187344842e-01 6.886739256685830979e-02 1.235481846642624282e+00 -3.199834944630242539e+00 -7.053162152031969834e-01
1.540476007086189747e+04 -1.417853361864461981e+00 -1.042236659640590535e+00 2.359042001251089093e+00 -4.319689714604563746e-01 5.164971025001624527e-02 1.554276642180744794e+00 -3.349060653105942365e+00 -4.770313899599643026e-01
1.533389557617112769e+04 -8.309186462407924800e-01 -1.203201543815731300e+00 2.168523218368276773e+00 -4.677371953682627481e-01 5.450202010204983211e-02 1.770042733898847143e+00 -3.389832373818352451e+00 -2.859945976919889832e-01
1.526368007326566476e+04 -5.772122658632370396e-01 -1.211751766753093484e+00 1.999344171837125872e+00 -5.116973444925190240e-01 4.349555235350396204e-02 2.153135447523610857e+00 -3.645975467196775455e+00 -5.826052843058970865e-02
1.519410468738129748e+04 -8.346730570614377953e-01 -1.212650858656550756e+00 1.821755711782036213e+00 -5.790774442054222870e-01 3.283951468784627320e-02 2.608105012809869727e+00 -3.892229590540517759e+00 2.473483562027445348e-01
1.512516070483248950e+04 -9.585815432829446481e-01 -1.151603204102599864e+00 1.644342087654447671e+00 -6.789854550753768869e-01 2.080084414066687981e-02 3.042772242275367134e+00 -4.125542530298520916e+00 5.405041298834261099e-01
1.505683956937438961e+04 -8.035013391700733809e-01 -1.220083703540310038e+00 1.410009469027870388e+00 -7.972791241246562910e-01 1.492119828403918463e-02 3.491057580036693864e+00 -4.471719537141373380e+00 7.788224926093925138e-01
1.498913287866296923e+04 -1.202249886091271813e+00 -1.124783302863855639e+00 1.123646420126752199e+00 -8.389090465747763847e-01 -2.179422802468447898e-02 3.853426426428761431e+00 -4.523689741047304480e+00 1.109669815935571124e+00
1.492203238081026757e+04 -1.396891032100724628e+00 -1.070670232112999054e+00 8.039189559271258112e-01 -9.604158139221861124e-01 -3.373588573985004252e-02 4.323775452775253214e+00 -4.850592175971037534e+00 1.381742486441479567e+00
1.485552997103171765e+04 -1.457488294751615232e+00 -1.101285925165258694e+00 5.527669778711702397e-01 -1.077866047976234531e+00 -7.094995527454987794e-02 4.715589867285562065e+00 -5.142502616362781609e+00 1.596504263316371519e+00
1.478961768838275566e+04 -2.088014690918369443e+00 -1.021424163514143668e+00 2.378094911062881844e-01 -1.292994610492567142e+00 -6.134983360907345779e-02 5.131947785474111789e+00 -5.441595831104388381e+00 1.831452970865483643e+00
1.472428771258190500e+04 -2.314652718817558075e+00 -9.354694952248923112e-01 -1.143292377864733034e-01 -1.439055854514836197e+00 -9.560788143330571642e-02 5.267991722703149193e+00 -5.400473601185605155e+00 1.992438802131607289e+00
1.465953236091768667e+04 -2.706408127587879964e+00 -8.486799319282328780e-01 -4.240893852587851454e-01 -1.643069605607268002e+00 -7.821745523778472764e-02 5.281055857338582626e+00 -5.432277243872968064e+00 1.986213051771274829e+00
1.459534408523680941e+04 -3.515338784236266001e+00 -5.857244684085411990e-01 -7.122553735684262755e-01 -1.771900679974958592e+00 -9.164073517145900072e-02 5.194840926168182271e+00 -5.718188808163642278e+00 1.726583985360629958e+00
1.453171546901111651e+04 -3.880990945709293705e+00 -3.821604386400702102e-01 -1.093079539401729638e+00 -1.922780435231437934e+00 -7.813829356834414708e-02 4.829917887030690693e+00 -4.980333191243657254e+00 1.809193014601745420e+00
1.446863922448093763e+04 -4.301668016060564703e+00 -7.805522238727791162e-02 -1.399063312769216250e+00 -1.929953073631109017e+00 -7.406050649327548807e-02 4.549555707213958300e+00 -5.176393394885339561e+00 1.409914306333643452e+00
1.440610818987250605e+04 -4.769695630392702057e+00 4.086477095243882252e-01 -1.739051603849430805e+00 -1.976706983363266446e+00 -1.907187342178374295e-02 4.383178826078618862e+00 -5.284951264890423772e+00 1.177693746586791157e+00
1.434411532668722793e+04 -5.164013756988232728e+00 9.615908789199565376e-01 -2.100364401872153230e+00 -1.827981070891742776e+00 3.028243231295663085e-03 4.110233697282376752e+00 -4.793545346352869885e+00 1.202801383255086343e+00
1.428265371706062979e+04 -4.873210403757054721e+00 1.583657924656093341e+00 -2.461516414417296073e+00 -1.669540334634386225e+00 3.027528537278328241e-02 3.787580866465532381e+00 -4.113327472222799486e+00 1.292721561543009656e+00
1.422171656118893588e+04 -4.387611356063594314e+00 2.300301272580043133e+00 -2.656335820254820401e+00 -1.559727974151733365e+00 8.379156440533830352e-02 3.319620285194493814e+00 -3.028487197179503099e+00 1.482749888965368079e+00
1.416129717482121487e+04 -3.622606643959000117e+00 3.277480537031306262e+00 -2.904724012954721601e+00 -1.325738919088096157e+00 1.203847776817021098e-01 2.729081075775877441e+00 -1.422613137438409447e+00 1.866222563486056751e+00
1.410138898681520186e+04 -2.686919096562777387e+00 4.377941891634420379e+00 -3.134528847763037085e+00 -1.182257802564502969e+00 1.359215141007483751e-01 2.042018605127536190e+00 -4.027029849280550078e-02 2.017593433636736044e+00
1.404198553675489711e+04 -2.071786644920887710e+00 5.652912728824970756e+00 -3.172181342390449466e+00 -1.109117043724977547e+00 8.639221062108859428e-02 1.455058885233412536e+00 9.770317338018011943e-01 2.047658606199099118e+00
1.398308047262812033e+04 -1.331409694941079636e+00 7.197631527067002821e+00 -3.057677349216572082e+00 -1.221798093207780100e+00 8.974830586480982142e-02 1.036013357499811161e+00 1.760570357492438065e+00 2.103853291962260119e+00
1.392466754856227817e+04 -8.209341055064096615e-01 8.817220102044778685e+00 -2.812932090513710737e+00 -1.469930775265829936e+00 1.826139055096567126e-02 5.271532533881556626e-01 2.444861941533881922e+00 2.010037026994052844e+00
1.386674062261665495e+04 -6.085414592136348944e-01 1.082680527089224221e+01 -2.555373569877982476e+00 -1.750652884383779195e+00 -2.196165372402951455e-02 2.944063551152563130e-01 2.838687800427575070e+00 2.016157594347316451e+00
1.380929365462956594e+04 -5.114616249493240119e-01 1.284538726773385875e+01 -2.066676441808890097e+00 -2.319313042978679018e+00 -5.675275874230603645e-02 2.601264184515770239e-01 2.938646537213616128e+00 2.042505698184485574e+00
1.375232070411881978e+04 -5.034537136936529933e-01 1.502239524485039190e+01 -1.665104667695012308e+00 -2.896780798632402121e+00 -1.949778917694304226e-01 -2.109183821482585319e-01 3.157122311625280009e+00 1.703973157396517557e+00
1.369581592823392566e+04 -8.945440768411365706e-01 1.746488485961699411e+01 -1.073344742686984432e+00 -3.651119030369524232e+00 -2.923734552061604264e-01 -4.962953059881174411e-01 3.098075627703197110e+00 1.382782608261256652e+00
1.363977357975857558e+04 -1.676653215404971142e+00 1.963329242359740334e+01 -2.798381351173144793e-01 -4.595825985764106392e+00 -4.325864280573689102e-01 -8.180793772653904838e-01 2.901652066449623479e+00 9.418616209935772865e-01
1.358418800516199190e+04 -2.220425805704905109e+00 2.161626189261338382e+01 3.901950110483490830e-01 -5.510280608528550061e+00 -5.139719712058206103e-01 -1.264554288263094683e+00 3.001115353167961963e+00 5.557142448306371385e-01
1.352905364269769416e+04 -3.520476138336581240e+00 2.349075348662472962e+01 1.079441861131291258e+00 -6.513548754579861821e+00 -6.468961191414067669e-01 -1.869311158816156393e+00 2.968387242866771469e+00 -6.889322868794955923e-02
1.347436502054840639e+04 -4.429709878664743528e+00 2.497491866575908048e+01 1.841784496487074652e+00 -7.634915370493972731e+00 -7.425336762794609857e-01 -2.961564294018252941e+00 4.004634131976927414e+00 -5.326308345641457276e-01
1.342011675501576974e+04 -5.608915591750011309e+00 2.583105973779167641e+01 2.466848187170694207e+00 -8.660337830396482417e+00 -9.604375916895855347e-01 -4.485529114654016603e+00 5.184072431184578278e+00 -1.341230142672502623e+00
1.336630354875359262e+04 -7.328701358387364806e+00 2.629145257816766446e+01 2.982321746928128015e+00 -9.714825908128950971e+00 -1.160154084806904518e+00 -6.307444660245710821e+00 6.021533340678452362e+00 -2.655199954143204533e+00
1.331292018904346696e+04 -8.549527134997294553e+00 2.595058992297694545e+01 3.304476595108742920e+00 -1.096596478097102434e+01 -1.249028549561688850e+00 -8.716886543450049984e+00 7.276289281135018605e+00 -4.303593864728037843e+00
1.325996154611151724e+04 -1.003392524756278981e+01 2.474045419357052111e+01 3.590348855340462109e+00 -1.205964204163610631e+01 -1.419609528337607340e+00 -1.108448038601705221e+01 7.815653136534801426e+00 -6.344046981818975972e+00
1.320742257148517456e+04 -1.181078115973121179e+01 2.277548592841690578e+01 3.482192525161527996e+00 -1.304810692565340347e+01 -1.614373200156506538e+00 -1.374594498972102663e+01 7.822328760116707969e+00 -9.001462615018146707e+00
1.315529829638887168e+04 -1.410926740173256633e+01 2.021761234637055082e+01 3.158773721470335971e+00 -1.365671874360213778e+01 -1.816716204198744133e+00 -1.593813898920257444e+01 7.705451915667356211e+00 -1.126454600633071479e+01
1.310358383017755477e+04 -1.584054058523635788e+01 1.701113284862893948e+01 2.759961261014327594e+00 -1.437710246947933079e+01 -1.835599677476884573e+00 -1.821552075461356779e+01 7.392943064527588426e+00 -1.373147397743496789e+01
1.305227435880702251e+04 -1.804893328389974982e+01 1.343999635664565950e+01 1.897694904558947293e+00 -1.444910093228829595e+01 -1.945930743545234654e+00 -2.030520475500326327e+01 7.337890124637047151e+00 -1.585454927484127374e+01
1.300136514334005187e+04 -1.973222724109227144e+01 9.777038137735976520e+00 8.986388681248533850e-01 -1.421417188182642732e+01 -1.920721399784387717e+00 -2.195472831826585391e+01 7.315644352839901998e+00 -1.751756558117843454e+01
1.295085151848734131e+04 -2.078929433908539437e+01 5.439692195355632975e+00 -2.384645609056254001e-01 -1.341225637949471405e+01 -1.940665810974895766e+00 -2.284565341527842008e+01 6.826896876547757564e+00 -1.870493101687474180e+01
1.290072889118235253e+04 -2.221763624464844256e+01 1.355164031587610118e+00 -1.527610583305307079e+00 -1.219773607165935836e+01 -1.712965300775564970e+00 -2.337472217184168244e+01 7.280609522918752852e+00 -1.895880913393686029e+01
1.285099273918910330e+04 -2.294269273664889397e+01 -2.809909074547055852e+00 -3.005764374974428943e+00 -1.008752069484939184e+01 -1.560869301007938859e+00 -2.297276120043603242e+01 7.400757414064951689e+00 -1.848397478052642384e+01
1.280163860974204727e+04 -2.284903061003801383e+01 -6.527496737768265334e+00 -4.549624868407841305e+00 -7.575166708097953006e+00 -1.319069222616412462e+00 -2.164974007568610048e+01 6.436020391958082953e+00 -1.774609625690873571e+01
1.275266211821717843e+04 -2.237124248377418212e+01 -1.020994135021845217e+01 -6.226060619712618482e+00 -4.525037946867474403e+00 -1.092895813031442342e+00 -1.978427346791419694e+01 6.287935403842280557e+00 -1.597044773753767544e+01
1.270405894683351289e+04 -2.158312142464192362e+01 -1.327211532811644190e+01 -7.425338349264640314e+00 -1.208231284843974240e+00 -7.311551136101056558e-01 -1.741979367676088231e+01 5.679847044637607922e+00 -1.397479219182127963e+01
1.265582484338416725e+04 -2.042825088972911729e+01 -1.603950683781204845e+01 -8.730100201791984205e+00 2.228439665590375096e+00 -4.991764170588847138e-01 -1.546137721752260319e+01 5.676738274661889960e+00 -1.201826129694716627e+01
1.260795561999621714e+04 -1.875390720121437482e+01 -1.857046456741613838e+01 -9.473875291475817306e+00 5.150494020006213702e+00 -1.741290442594742860e-01 -1.219731196380906368e+01 4.598641575119728486e+00 -9.408094766499225159e+00
1.256044715191860814e+04 -1.658054337191977368e+01 -1.989817468845719617e+01 -1.010009785991196729e+01 7.891342001713451459e+00 2.989996989792927107e-02 -9.455936251283247884e+00 4.003532669812191358e+00 -7.027670862423855525e+00
1.251329537633735890e+04 -1.437613855201564306e+01 -2.145505654038777621e+01 -1.045018964155100427e+01 1.010443348481915038e+01 2.344985896493398392e-01 -6.887620480704299553e+00 3.643571794440978451e+00 -4.677682406019300743e+00
1.246649629121735416e+04 -1.197414491803204584e+01 -2.238104052768965602e+01 -1.016271714659976766e+01 1.160236198814332376e+01 3.414894446007289419e-01 -4.686059119899788072e+00 3.653311584365524389e+00 -2.470213563817552860e+00
1.242004595417003111e+04 -9.417239560419751854e+00 -2.302419501726259199e+01 -1.026999735815175008e+01 1.299125936097591705e+01 3.770813526841882979e-01 -3.291219901274946569e+00 3.392470545037181928e+00 -1.233582437903590900e+00
1.237394048134628429e+04 -7.343158194955428542e+00 -2.321692537183355398e+01 -9.753981386416040067e+00 1.345187286649434277e+01 4.436165609522917386e-01 -2.027997794171175538e+00 3.472705737548706040e+00 7.830477499860827306e-02
1.232817604635394309e+04 -5.496952906543714157e+00 -2.306902632285541088e+01 -9.293999069028728854e+00 1.380862011625824159e+01 3.924609296899159716e-01 -1.403526484661428153e+00 3.401938381731623551e+00 6.598535121300563855e-01
1.228274887919916546e+04 -3.392785120656599762e+00 -2.316833279329593509e+01 -8.176358770905107320e+00 1.295635868821980985e+01 4.539749099653865305e-01 -9.420978942402085110e-01 3.213727834979668962e+00 1.007126631823255458e+00
1.223765526525117821e+04 -1.928739650289391649e+00 -2.259350617199928024e+01 -8.127660560957217228e+00 1.327516652433676470e+01 3.368988495628775781e-01 -8.097144461111646097e-01 2.979896833695481195e+00 9.976844039581411749e-01
1.219289154422971478e+04 -6.654176298984889604e-01 -2.187639136891275271e+01 -6.923138589185724889e+00 1.202791531267393665e+01 3.156494927756642310e-01 -9.059813646958334576e-01 2.961365034109860961e+00 8.901773803863961554e-01
1.214845410921460279e+04 3.334675215679613891e-01 -2.114616092015031157e+01 -6.682819160794157831e+00 1.156734467673067179e+01 2.692322062109094860e-01 -7.068452721013180895e-01 2.758467374769661085e+00 9.662498178817606753e-01
1.210433940567693571e+04 1.682900232153924813e+00 -2.056034823843944181e+01 -6.022061300138548567e+00 1.066699476723273676e+01 2.119644580960064195e-01 -7.830955618189083811e-01 2.664940248126688171e+00 8.332724565311969700e-01
1.206054393053126660e+04 2.695553709747438020e+00 -1.954837439442475500e+01 -5.753129622641948160e+00 1.008895228030425706e+01 1.124892079298906722e-01 -7.767943273764378320e-01 2.491497977735179781e+00 7.343756329351877055e-01
1.201706423120831641e+04 3.661131826994447724e+00 -1.890656432927454489e+01 -5.281041953689840085e+00 9.309047602783115494e+00 6.124610261196855587e-02 -8.831321958494081636e-01 2.457543329534199295e+00 6.074432286317890117e-01
1.197389690474765121e+04 3.785070225255390497e+00 -1.811702109794028104e+01 -4.560600710393880597e+00 7.930676151379193684e+00 2.969305485289951835e-02 -8.075116402448678787e-01 2.269278622926359290e+00 5.688754638942983277e-01
1.193103859690986064e+04 4.632614596887658642e+00 -1.710690582558922301e+01 -4.567022219615560097e+00 7.574922567201587853e+00 1.277299250207689779e-02 -9.827073409103418422e-01 2.114034397257769538e+00 2.995193776143985076e-01
1.188848600130773411e+04 5.134020183249734082e+00 -1.712799447892768256e+01 -4.186265832535358555e+00 6.818445997943145542e+00 -3.024003938031372130e-03 -7.915892701871993786e-01 1.859297548141813472e+00 3.361317342612674119e-01
1.184623585855594501e+04 5.563108231178977015e+00 -1.636820240403768167e+01 -3.946070781567077468e+00 6.081745164133613102e+00 -3.556969523694616941e-02 -8.360692149882236190e-01 1.613581755094137815e+00 1.426176226475087683e-01
1.180428495543882491e+04 5.887169543955672601e+00 -1.532504146242564147e+01 -3.750317412650685078e+00 5.496676652969816779e+00 -7.809584439945538303e-02 -8.629832949505342743e-01 1.458916203942946854e+00 2.189414091846092481e-02
1.176263012409574731e+04 6.103053581586010523e+00 -1.480827230417665241e+01 -3.629159658644542041e+00 4.945696491647125548e+00 -7.251508039170992403e-02 -8.893716674648759479e-01 1.351449857763166840e+00 -6.967586752055204835e-02
1.172126824122370090e+04 6.439044223225082852e+00 -1.450135712234726526e+01 -3.598967471230323678e+00 4.540251340838191041e+00 -9.095460046200037896e-02 -8.355433152914584216e-01 1.264087893153332365e+00 -6.883522706610845088e-02
1.168019622729661933e+04 6.504764173315852105e+00 -1.362961377203579616e+01 -3.449155200330765059e+00 3.983898031940175777e+00 -9.643270518377727862e-02 -9.064608102816240631e-01 1.281034432729554418e+00 -1.294741258992667676e-01
1.163941104580108367e+04 6.576927600271863739e+00 -1.345373962203994900e+01 -3.393632067573042921e+00 3.577653510060383457e+00 -9.479229204683800591e-02 -8.075542905668910976e-01 1.192053701689337775e+00 -8.453714940553019863e-02
1.159890970248796657e+04 6.706232661841205811e+00 -1.229090409806780926e+01 -3.235346467633377632e+00 3.123920203491167058e+00 -1.042240242366968273e-01 -9.114921278824298367e-01 1.368813281310684804e+00 -8.126487886306954511e-02
1.155868924463965777e+04 6.769721385214699794e+00 -1.213366527530114780e+01 -3.167632379727185921e+00 2.768775241980324431e+00 -9.882283708168365655e-02 -7.273365558877021853e-01 1.247815171865592765e+00 2.950162764502139989e-02
1.151874676035247467e+04 6.824578828770059502e+00 -1.150045018315758227e+01 -3.132599564828449701e+00 2.452406446381327321e+00 -1.070716988908231027e-01 -7.773737037859944632e-01 1.316088086030188453e+00 2.087409673630852280e-02
1.147907937783389752e+04 6.969650727461758066e+00 -1.132126196759249837e+01 -3.222576044282315699e+00 2.237575251691730660e+00 -1.140516061440016715e-01 -6.116828179798475817e-01 1.293893153136474350e+00 1.731030748227846972e-01
1.143968426471429484e+04 6.918808719521863715e+00 -1.089155927798040224e+01 -3.292654001761668781e+00 2.047987907721202649e+00 -9.995884458713120979e-02 -4.825165735682257484e-01 1.244268012640348919e+00 2.721701490708727800e-01
1.140055862737274219e+04 6.778914922983608982e+00 -1.039160829269391328e+01 -3.244213965084000062e+00 1.807712610569476297e+00 -9.106363351915139348e-02 -3.283197815037587342e-01 1.136517517805096578e+00 3.610129603338952387e-01
1.136169971027665815e+04 6.826294516095705589e+00 -1.002470375161556504e+01 -3.325766942352975430e+00 1.648997983869834316e+00 -9.213772173679522781e-02 -3.111264493886785054e-01 1.052468431291811113e+00 3.272279429316957700e-01
1.132310479533488069e+04 6.953559142924050640e+00 -9.779687350730856821e+00 -3.478313144300696713e+00 1.512793929958148320e+00 -7.723627797010911011e-02 -9.247775413083147988e-02 1.014943618570838257e+00 5.231166880484126036e-01
1.128477120126389491e+04 7.194592431148482348e+00 -9.796004418863780927e+00 -3.448284271690955194e+00 1.360251131042615746e+00 -7.453724552998909625e-02 6.309666531190349925e-02 1.019756910338801781e+00 6.816105166156376516e-01
1.124669628296687915e+04 6.967208916669703989e+00 -9.078584271416687557e+00 -3.509069036704163924e+00 1.194876571330656168e+00 -8.755213459979246937e-02 -1.991053561227995594e-02 1.112202560345943114e+00 6.546744385664405863e-01
1.120887743092529308e+04 7.169780045374258393e+00 -8.998002232702805969e+00 -3.543912216448113828e+00 1.107141762572223298e+00 -6.975947459891999880e-02 2.097035866805613269e-01 1.058592708630452739e+00 8.517725410939579467e-01
1.117131207060269298e+04 7.090620397595595037e+00 -8.573084296203346000e+00 -3.421266855566530651e+00 9.708637748278811097e-01 -7.245436511429281801e-02 2.496234952989365707e-01 1.108504141981986102e+00 9.219652652759167122e-01
1.113399766186049055e+04 7.152396339462539387e+00 -8.151112250487409838e+00 -3.484422296527166729e+00 9.169210845790016773e-01 -7.803671801597807101e-02 2.063817018192590780e-01 1.217593932193041129e+00 9.448897763313962583e-01
1.109693169838539688e+04 7.252917110700790815e+00 -7.737684909422450019e+00 -3.663738178068554507e+00 9.083328986709973130e-01 -7.726635706484510924e-02 1.479810836698624010e-01 1.427049588174495787e+00 1.013530439437297481e+00
1.106011170712824241e+04 7.394914351088846871e+00 -7.396727842515538498e+00 -3.744553395836796916e+00 9.054591203815279821e-01 -6.523876005199581718e-02 1.077526318409409711e-01 1.727014440163396891e+00 1.155239872979312965e+00
1.102353524775395454e+04 7.620750093141185566e+00 -6.990037853524565747e+00 -3.850957049772331775e+00 9.076404263768134140e-01 -4.684524380060811621e-02 -1.127316524077797144e-01 1.943148662616783318e+00 1.065847625443269386e+00
1.098719991210240187e+04 7.671225618018827852e+00 -6.479461038779236404e+00 -3.884947539679536543e+00 8.829665395418767604e-01 -5.755982536989007886e-02 -3.392572498797521430e-01 2.329321709953085850e+00 1.073547828606637777e+00
1.095110332365985960e+04 7.619158802467717706e+00 -6.244154387321109390e+00 -3.862146734885860688e+00 8.676003474452445019e-01 -5.535915038749890382e-02 -3.684627352947913437e-01 2.612617303361278509e+00 1.216169811836331105e+00
1.091524313704087763e+04 7.649505915531626954e+00 -6.075176304380645931e+00 -3.891161669720272442e+00 8.536019805026242580e-01 -6.058004643362890906e-02 -3.923980897414923730e-01 2.917531252742965542e+00 1.377174122162812431e+00
1.087961703748028049e+04 7.295904090193634062e+00 -5.830628093787116661e+00 -3.708632767806658403e+00 7.528033983312758526e-01 -3.443340703402952147e-02 -3.901381615642756651e-01 3.219807966056438264e+00 1.562774150529987693e+00
1.084422274033508620e+04 6.981050274733380689e+00 -5.639353430825689628e+00 -3.667603108680272062e+00 6.898423966220004200e-01 -1.233571427348360144e-02 -3.283412590441747714e-01 3.566972561681897691e+00 1.835137030980373396e+00
1.080905799059612036e+04 6.575940625485877433e+00 -5.013735896752860910e+00 -3.707806242513331796e+00 7.058311574655925513e-01 -3.670257742551689267e-02 -4.591006241882608085e-01 4.122660620341843440e+00 2.041419521400639869e+00
1.077412056240909442e+04 6.257714753237117122e+00 -4.686877315928978049e+00 -3.636931530685666658e+00 6.854533692607553963e-01 -4.137942303051041215e-02 -4.591882575996032445e-01 4.587457497145935648e+00 2.323245453302246410e+00
1.073940825860495170e+04 6.099094465236311713e+00 -4.312514390037573975e+00 -3.640612238027630010e+00 7.244614650474761053e-01 -3.619653659100346976e-02 -5.729241177261075180e-01 5.047543307629375420e+00 2.488565752233893313e+00
1.070491891023925564e+04 6.095081096549141542e+00 -3.958489045254834693e+00 -3.598661274417676026e+00 7.143887991900367274e-01 -2.720248024452506103e-02 -7.816997406089856160e-01 5.616743236943337436e+00 2.625027348998748344e+00
1.067065037614042558e+04 6.140986688581119957e+00 -3.512943657804975750e+00 -3.452532770326344647e+00 7.054841543273280280e-01 -7.758778677397008307e-03 -1.086511546855970511e+00 6.013907348902553629e+00 2.561107761276506523e+00
1.063660054246662730e+04 5.997020023285912771e+00 -3.088169927474001764e+00 -3.242983030882573114e+00 6.880123385439318451e-01 5.670495718919949836e-03 -1.466409024202989464e+00 6.574660881195677931e+00 2.521324504656445420e+00
1.060276732227111279e+04 6.041385826927029967e+00 -2.748497971473701895e+00 -3.100747702996980770e+00 6.701210020561841896e-01 1.652574040619496018e-02 -1.969549104659996441e+00 7.186771559514933294e+00 2.389448329580174057e+00
1.056914865507583454e+04 5.848497091914697243e+00 -2.594380365416018464e+00 -3.024246156687149689e+00 6.603149746350900351e-01 2.949611999156098383e-02 -2.119125669957961922e+00 7.446235970034605245e+00 2.397244889386543232e+00
1.053574250645314169e+04 5.389083249806962073e+00 -2.462860713792787148e+00 -3.007579012787764405e+00 6.400685367733384146e-01 4.227017963664874561e-02 -2.058237818997215918e+00 7.587401194031993867e+00 2.543753779517973435e+00
1.050254686761539779e+04 4.933156478024307567e+00 -2.170713032971367085e+00 -2.985789284793498588e+00 6.126231427388810769e-01 2.531035357418176535e-02 -2.297757589339232354e+00 7.906761258849885898e+00 2.497935686154479029e+00
1.046955975501230205e+04 4.373230783817211531e+00 -1.994529815880649481e+00 -2.907965467383558433e+00 5.353570978875707986e-01 5.671447541615903809e-02 -2.235666892628485947e+00 8.098177339659558882e+00 2.676126108341774668e+00
1.043677920993581392e+04 4.106033506569755076e+00 -1.899365491896422231e+00 -2.918006978487060366e+00 5.754985995289544354e-01 4.915029623400281322e-02 -2.263176676286767552e+00 8.430196592915320863e+00 2.849996187821658644e+00
1.040420329813244643e+04 3.659876598676242487e+00 -2.005883122540893737e+00 -2.790837770693291198e+00 5.487959307518803787e-01 4.842534822838327063e-02 -2.166710676659793666e+00 8.612032465013754745e+00 3.056751222429852533e+00
1.037183010942280816e+04 2.823118506321021570e+00 -1.792646081122278190e+00 -2.429715473151502270e+00 4.143829694960174392e-01 4.569442284270217036e-02 -2.420973003166907667e+00 8.989337425954769145e+00 3.031335930094920528e+00
1.033965775732823204e+04 2.374638471346994351e+00 -1.558607371589102897e+00 -1.993221978007490458e+00 1.911797300289538870e-01 8.385370008068011860e-02 -2.602575181350118783e+00 9.345183816504960106e+00 3.065565504813126285e+00
1.031565917062100380e+04 2.481065752724939788e+00 -1.104372109981711425e+00 -1.731386807621480006e+00 1.444697290359688857e-01 7.752443046012501282e-02 -2.706501209591616330e+00 9.149156123725354917e+00 2.842742666955475617e+00
