# Supplementary material for: Ultrafast proton-coupled isomerization in the phototransformation of phytochrome
Source: Nat Chem. 2022 May 16;14(7):823–30. doi: 10.1038/s41557-022-00944-x (PMC9252900; doi:10.1038/s41557-022-00944-x)
Supplement: Source Data Extended Data Fig. 3 — Data for Extended Data Fig. 3a, 3b, and 3c (ascii format). [file 41557_2022_944_MOESM6_ESM.zip › EDF 3a DAS para.txt]

0.000000000000000000e+00 4.766106807209680163e-02 1.511231690476582123e-01 1.545375142205980046e+00 3.979426969027365146e+00 1.000000000000000000e+03 0.000000000000000000e+00 0.000000000000000000e+00 0.000000000000000000e+00
1.798076058617279705e+04 -3.995641075853147761e+00 6.085673024502280981e+00 4.738577508143317907e+00 -8.004919202324558558e-01 4.138610942446983576e-01 5.849101865267771760e-01 -1.996723569509888607e+00 -6.261639159827772083e-01
1.788428865241885069e+04 -4.049368904816307513e+00 6.099952843030984617e+00 4.775689022224183233e+00 -7.888391021728651253e-01 4.243220484795400260e-01 6.758726282144182917e-01 -2.039389248128904431e+00 -5.610795173204692343e-01
1.778884639331139624e+04 -4.002188857726056703e+00 6.028870571885168061e+00 4.776716343918076646e+00 -7.854583156980081693e-01 4.163519143884472085e-01 7.220567035120367683e-01 -1.858618559020964955e+00 -4.052524732038583211e-01
1.769441741130673472e+04 -4.943847368711703716e+00 5.980547531760873170e+00 4.802846033786197566e+00 -7.664182220065498541e-01 3.832409410176684239e-01 9.642320430509537799e-01 -2.194981579578572095e+00 -3.670916249344609028e-01
1.760098565519669137e+04 -5.988468517105269839e+00 5.740988650008677752e+00 4.820325368374490438e+00 -7.987928361263360033e-01 3.937222826193892966e-01 1.183544284662368273e+00 -2.372643482138346194e+00 -2.555367777259173190e-01
1.750853541101286828e+04 -6.453290454066673121e+00 5.571797604375045232e+00 4.765422696215945386e+00 -8.055741276238829185e-01 3.852334036688046526e-01 1.048935129815752321e+00 -2.068191484029378913e+00 -2.054864554182562197e-01
1.741705129321606000e+04 -6.326004895358145141e+00 5.378267409705870250e+00 4.767756158145326495e+00 -7.915085996797218693e-01 3.605610495219342404e-01 5.250310175519330436e-01 -1.423889537882729428e+00 -3.386016707661577141e-01
1.732651823616044567e+04 -6.133765348992651134e+00 5.029626966794117138e+00 4.719031138869633324e+00 -7.993561051678302887e-01 3.709021780093360587e-01 1.486065880297827990e-02 -1.019441815896038106e+00 -6.034620780543655805e-01
1.723692148582263326e+04 -5.387455380185461884e+00 4.637607886916064182e+00 4.614795306985572942e+00 -7.209701923681290925e-01 3.481024939694795650e-01 -5.208972300764562746e-01 -8.885000208974641600e-01 -1.059799751095960474e+00
1.714824659178599177e+04 -5.289417433083854370e+00 4.189906955450474868e+00 4.579979839724177992e+00 -7.344069728931131857e-01 3.224183995308342876e-01 -6.185930349628107061e-01 -1.388703328017529603e+00 -1.460884207517806788e+00
1.706047939947112536e+04 -5.198327260291782714e+00 3.827164010089385116e+00 4.547804515340643228e+00 -7.386786994232523718e-01 3.050145409420279008e-01 -3.214989934989943565e-01 -2.182117303168734423e+00 -1.645020083177996639e+00
1.697360604260375112e+04 -5.741977827552836366e+00 3.391026134200872733e+00 4.542003281466731934e+00 -7.316162902741613072e-01 2.590632563480557704e-01 1.433540103219503037e-01 -2.891382391801707641e+00 -1.610358115199084450e+00
1.688761293591151116e+04 -5.523177369619418187e+00 2.990113931112533763e+00 4.455750643589241555e+00 -7.219685538784016421e-01 2.596074077693068527e-01 5.588626316580185271e-01 -3.164433455313457433e+00 -1.360463340832549717e+00
1.680248676804167189e+04 -5.596054671440005457e+00 2.497052302975517168e+00 4.424718272446095391e+00 -7.283730004846705741e-01 2.306540290505040003e-01 7.209428197805145544e-01 -3.168478606496252237e+00 -1.200836661004004657e+00
1.671821449469196887e+04 -5.582258649656321126e+00 2.032289280002113951e+00 4.361266745112743592e+00 -7.534265154499731887e-01 2.344930927284781808e-01 8.711616080859042599e-01 -3.145268730391445278e+00 -1.036540370783866960e+00
1.663478333194710285e+04 -5.680651682979695138e+00 1.674524150698891267e+00 4.306190137127266837e+00 -7.159858842120592204e-01 1.994644678898944978e-01 1.214746676483118293e+00 -3.430220001384168160e+00 -8.657869902808047469e-01
1.655218074981378959e+04 -5.868162586838924888e+00 1.186759465205279973e+00 4.248623691157167315e+00 -7.239816535567173972e-01 1.850253192861074925e-01 1.466000351824120473e+00 -3.695446536776420654e+00 -7.754013455560394563e-01
1.647039446594746187e+04 -6.210717577789713673e+00 9.056975997294522962e-01 4.203904732476526185e+00 -7.436856835703238300e-01 1.829947401331725176e-01 1.812106514742860774e+00 -3.962628257429204659e+00 -5.913490930972500337e-01
1.638941243956404287e+04 -6.720166560012700963e+00 5.599164669558988061e-01 4.130962835500623598e+00 -7.576725865931694948e-01 1.539440499742365798e-01 1.862517668397472681e+00 -3.848118272676404050e+00 -4.714841206313125088e-01
1.630922286553045888e+04 -6.447806694354687451e+00 2.912465574547514202e-01 3.971289692962073126e+00 -7.099073919184298864e-01 1.264698002056600934e-01 1.623620959895507143e+00 -3.469800963048922160e+00 -4.809197744248573936e-01
1.622981416862777041e+04 -6.389918292654635401e+00 3.980048085075937186e-02 3.887833046828763184e+00 -7.016759302654310693e-01 1.107330858308753635e-01 1.344702001818370407e+00 -3.120074093757619682e+00 -5.477186569853427223e-01
1.615117499798110293e+04 -6.100621496699094592e+00 -1.739306393674619478e-01 3.769170193020109139e+00 -6.641738705396297293e-01 8.418037642059753023e-02 6.872079842672372818e-01 -2.956416187529978590e+00 -1.105949133538730811e+00
1.607329422165072720e+04 -5.753807039995231243e+00 -4.157910844537327510e-01 3.689717396761163393e+00 -6.680267524431701132e-01 7.848076389196212421e-02 4.012205781687339656e-01 -2.890358289802380298e+00 -1.351870398071115309e+00
1.599616092137886881e+04 -5.615934646637168015e+00 -6.386042565023177797e-01 3.582529119226760983e+00 -6.215391579318176873e-01 4.997013874467293865e-02 2.059994880340074441e-01 -3.028980887519189036e+00 -1.631170346532117676e+00
1.591976438748706641e+04 -5.432808357269351518e+00 -8.287884647847244546e-01 3.591036424553641027e+00 -6.483443247904966400e-01 4.231964746212267536e-02 2.590857956096670467e-01 -3.343921715236268355e+00 -1.769105313055341355e+00
1.584409411391903814e+04 -5.417321388189895615e+00 -1.110669504848018851e+00 3.496820702749432463e+00 -6.352000844444741778e-01 4.727351958678199795e-02 5.153124308293949296e-01 -3.915557746600832889e+00 -1.859593468114164150e+00
1.576913979342426865e+04 -5.323689053231040802e+00 -1.356099666586293884e+00 3.363438193966322043e+00 -6.240666424393926937e-01 3.133299912806215143e-02 1.008097174694393638e+00 -4.912225107885312525e+00 -1.971318055685765680e+00
1.569489131287765849e+04 -4.820064003734288782e+00 -1.555860195993516770e+00 3.198888027330145878e+00 -5.503209207906338829e-01 3.118332621117167816e-02 1.023773158161433772e+00 -5.328308718454043635e+00 -2.208009547082583346e+00
1.562133874873076638e+04 -4.650091878088277397e+00 -1.866325635669959349e+00 3.064309609395981404e+00 -5.361618184726165692e-01 2.845969253713607691e-02 1.449105056067713448e+00 -5.538759819707898657e+00 -1.910322698528706953e+00
1.554847236259037527e+04 -4.359606677002998865e+00 -2.103605464222180643e+00 2.826133193705513413e+00 -4.628218097436855860e-01 6.540778610402709844e-03 1.953830818440805750e+00 -5.523231506588910378e+00 -1.396178537854864343e+00
1.547628259692022039e+04 -3.828462772090047039e+00 -2.388273593918531112e+00 2.559463187167569043e+00 -4.597616860657160465e-01 -1.573930354049205352e-02 2.020856717988308571e+00 -5.265648047716434021e+00 -1.172920368082982057e+00
1.540476007086189747e+04 -3.574785006229947104e+00 -2.680753123203339250e+00 2.348963850740877657e+00 -4.890750827641899279e-01 -2.410346680964004298e-02 2.483813946284601393e+00 -5.457264178315970327e+00 -8.261842015980043197e-01
1.533389557617112769e+04 -3.232988567044860595e+00 -2.901095685257618406e+00 2.021791861775866117e+00 -5.314105075907339382e-01 -3.804061491026830555e-02 2.947001967816755386e+00 -5.592240231422794139e+00 -4.448632972135219132e-01
1.526368007326566476e+04 -2.885028622902362727e+00 -2.998798726968105566e+00 1.744174859341782735e+00 -5.988115819981415511e-01 -7.413069890016833752e-02 3.493544164981142064e+00 -5.810552960986431259e+00 -3.073446815880664928e-02
1.519410468738129748e+04 -2.848294819780968545e+00 -3.073481274299444177e+00 1.477048417577204065e+00 -7.661108446912094916e-01 -8.619221636646764995e-02 4.048841316521472500e+00 -6.101827602183738541e+00 3.478956774632302462e-01
1.512516070483248950e+04 -2.933672673808208842e+00 -3.043305610716691145e+00 1.121260749285211800e+00 -8.938204450716161764e-01 -1.004853477860493810e-01 4.662847159599814439e+00 -6.340644532711500858e+00 8.170517254976064070e-01
1.505683956937438961e+04 -2.751596735983700359e+00 -3.160786144620542970e+00 8.002946689799607105e-01 -1.129739637391233176e+00 -1.263493777168809007e-01 5.049018203441226760e+00 -6.347133146965354911e+00 1.199287225729416928e+00
1.498913287866296923e+04 -2.867802860263500619e+00 -3.207639139774762338e+00 4.348969886699163290e-01 -1.333526271933625607e+00 -1.433768294051793180e-01 5.676720359657158710e+00 -6.558522329534879347e+00 1.698775357495647453e+00
1.492203238081026757e+04 -3.042237459548320810e+00 -3.191278143555198010e+00 -1.397684999220292767e-01 -1.532228530500299835e+00 -1.779314058807895393e-01 6.396486401852416570e+00 -7.227903671287735143e+00 2.012541079927589571e+00
1.485552997103171765e+04 -3.079603714680983817e+00 -3.263587334276217167e+00 -5.594935047919213922e-01 -1.714704239151620069e+00 -2.144511709357999618e-01 7.240726107164923597e+00 -8.004947787771898859e+00 2.385479689609578458e+00
1.478961768838275566e+04 -3.692700888975531281e+00 -3.375854248612163211e+00 -1.098188552303235310e+00 -2.089201383329584605e+00 -2.203010929556317721e-01 7.805293191022149024e+00 -8.451303228606050766e+00 2.679318504835575432e+00
1.472428771258190500e+04 -4.553406770928567049e+00 -3.248817632675623734e+00 -1.680211764126432916e+00 -2.324867951110127784e+00 -3.037124928101810339e-01 8.375816056959086708e+00 -8.956431698882912684e+00 2.943465456683084458e+00
1.465953236091768667e+04 -5.255236121998173360e+00 -3.210465346822526822e+00 -2.152221467277232403e+00 -2.674122730427360484e+00 -2.709670292833500915e-01 8.460733892646626231e+00 -8.880382813738746606e+00 3.074509274318711238e+00
1.459534408523680941e+04 -7.054855881145002172e+00 -2.821396113053203702e+00 -2.605272619439986226e+00 -2.900701556393222358e+00 -2.781871423212808891e-01 8.566586636057646587e+00 -9.297476697527985223e+00 2.927381781163442387e+00
1.453171546901111651e+04 -7.747530635958182366e+00 -2.535031925729898550e+00 -3.245385185015789098e+00 -3.169855766361200367e+00 -2.814476208221214915e-01 7.751147488893855630e+00 -7.970034629796537651e+00 2.917076972753522845e+00
1.446863922448093763e+04 -8.595937675281847490e+00 -2.118516754775849886e+00 -3.753254378565012317e+00 -3.194671380898820967e+00 -2.668386226102248959e-01 7.325630282996990594e+00 -8.234898614618455071e+00 2.330911634284082101e+00
1.440610818987250605e+04 -9.579495994022893868e+00 -1.338958426946369906e+00 -4.357035970324739438e+00 -3.239273241592497854e+00 -2.185582632079938192e-01 6.978969445804716898e+00 -8.556027922700772947e+00 1.789476019794623785e+00
1.434411532668722793e+04 -1.069139620782892131e+01 -4.895486475470388621e-01 -4.795918352217372060e+00 -3.140097377497538922e+00 -1.784981094169873495e-01 6.751233422820352104e+00 -7.982181974973104666e+00 1.909795169161095041e+00
1.428265371706062979e+04 -1.028162471743346273e+01 4.203839910142655456e-01 -5.489631541341255527e+00 -2.814087420839714859e+00 -1.586111349212974697e-01 6.338215787633240339e+00 -6.839590236136363188e+00 2.189794477218856006e+00
1.422171656118893588e+04 -9.590851804028110550e+00 1.594558069810036116e+00 -5.805981105832268341e+00 -2.717952730277412243e+00 -8.450978411437276572e-02 5.662987477420533544e+00 -4.992493676518117596e+00 2.634886897600376088e+00
1.416129717482121487e+04 -7.973706170277666594e+00 3.056045152560595835e+00 -6.323341427153819971e+00 -2.252099735114495793e+00 -5.377018750435931527e-02 4.555953001472220265e+00 -1.890347947835905540e+00 3.409398977012243925e+00
1.410138898681520186e+04 -6.679956797956560166e+00 4.617937609452707370e+00 -6.566123131897608545e+00 -2.191986530985072790e+00 -1.183004874045221061e-01 3.161139176653105398e+00 9.824294380046108000e-01 3.757012770814252445e+00
1.404198553675489711e+04 -5.849183871354664888e+00 6.585575987622983796e+00 -6.727450114781365897e+00 -2.137018435245833903e+00 -6.772987186588030895e-02 1.894886953868187174e+00 2.982558568267850596e+00 3.703900227615038787e+00
1.398308047262812033e+04 -4.593848735845890374e+00 8.614375265510117785e+00 -6.448934644818707262e+00 -2.486137868406554041e+00 -4.047072890800895023e-02 9.390580034591573533e-01 4.649164368822921389e+00 3.758918825141929876e+00
1.392466754856227817e+04 -3.688407153929069260e+00 1.107698100449472633e+01 -6.171546628819946534e+00 -2.861138060787007831e+00 -1.748847191616651475e-01 -3.621181361822776723e-01 6.370831634591407777e+00 3.501986701321860185e+00
1.386674062261665495e+04 -3.386113456080078965e+00 1.383208706695990031e+01 -5.775744276372948960e+00 -3.402742381519158865e+00 -1.668198913613774537e-01 -1.247057971182265357e+00 7.385636618879783732e+00 3.232557222555653809e+00
1.380929365462956594e+04 -3.199097384525219301e+00 1.671055752831149022e+01 -5.026979658967039910e+00 -4.409134557377533348e+00 -1.531574077782706100e-01 -1.873573785551190030e+00 7.803521817822658413e+00 2.859501601670741078e+00
1.375232070411881978e+04 -3.079328009887828177e+00 1.958174862628886359e+01 -4.535447285204519119e+00 -5.273938066252743084e+00 -3.669014150041384204e-01 -3.189807653308430524e+00 8.259025699609086502e+00 1.819544812647349241e+00
1.369581592823392566e+04 -3.828881436421327500e+00 2.298662866220560019e+01 -3.690879489408077418e+00 -6.572440949697671897e+00 -4.242104430818308125e-01 -4.314938273438788663e+00 8.270215056649892205e+00 7.012008808414545991e-01
1.363977357975857558e+04 -4.914690067040118571e+00 2.562985966883795896e+01 -2.449914752942731422e+00 -8.075887623499140133e+00 -6.346319151371869749e-01 -5.624664994132942297e+00 8.030769749445299865e+00 -7.537567646290270762e-01
1.358418800516199190e+04 -5.707617080576597779e+00 2.789579881703666686e+01 -1.484559570853998034e+00 -9.566539896209606653e+00 -6.416780054765901520e-01 -6.697945518235072448e+00 7.789866895067131480e+00 -1.973152260584545070e+00
1.352905364269769416e+04 -7.394318017090923512e+00 3.017959433675030922e+01 -5.303074736226285335e-01 -1.113929951657426010e+01 -8.101049598728369272e-01 -7.976683227006932775e+00 7.855864281128546622e+00 -3.211860529972776934e+00
1.347436502054840639e+04 -8.964718133757978435e+00 3.204683920555352472e+01 2.602310749729584982e-01 -1.261756945660664186e+01 -9.534885015968002087e-01 -1.028407828924690293e+01 8.601211190828331965e+00 -5.067179824936996368e+00
1.342011675501576974e+04 -1.058666738144572150e+01 3.262081159897331162e+01 1.139251598469299687e+00 -1.424138535172813214e+01 -1.269869423804637298e+00 -1.281450774620167721e+01 9.901340900124267819e+00 -6.809040726446799141e+00
1.336630354875359262e+04 -1.342655611703535534e+01 3.371907433956536693e+01 1.740849770317383971e+00 -1.569009536648071546e+01 -1.701432260333516355e+00 -1.545608734335140078e+01 1.077819980588520465e+01 -8.918778496046655846e+00
1.331292018904346696e+04 -1.541470236534540916e+01 3.299026024674976298e+01 1.783214960461065424e+00 -1.732941669399529871e+01 -1.791129636267529079e+00 -1.884701849551206365e+01 1.149871370311351093e+01 -1.187269586484866402e+01
1.325996154611151724e+04 -1.766281671625758065e+01 3.101768187727997628e+01 2.309488727500280003e+00 -1.895921234327467886e+01 -2.137910656948899923e+00 -2.180894234135881504e+01 1.168589634206596095e+01 -1.472108769758345304e+01
1.320742257148517456e+04 -1.985766387047337744e+01 2.772191177680771190e+01 2.085846437072511605e+00 -2.039475487833197676e+01 -2.345401427329231403e+00 -2.529356943463231744e+01 1.102790916889654049e+01 -1.860480419781096373e+01
1.315529829638887168e+04 -2.318202550121930372e+01 2.411754327848923651e+01 1.705063683187598711e+00 -2.122723047941469687e+01 -2.720824575483281826e+00 -2.819727570683534523e+01 1.110734616762220384e+01 -2.146032949323598871e+01
1.310358383017755477e+04 -2.526672233998136008e+01 1.991157542902664090e+01 1.099045675995719229e+00 -2.215010120667562177e+01 -2.706288192579492158e+00 -3.118801694919521950e+01 1.075162704683103954e+01 -2.466682529548296898e+01
1.305227435880702251e+04 -2.903157244641480617e+01 1.501611356763697813e+01 -6.193394130246527435e-02 -2.208851980674564075e+01 -2.958110057591630149e+00 -3.416402936146317160e+01 1.118590547455048245e+01 -2.737943451808594730e+01
1.300136514334005187e+04 -3.136047358307007471e+01 1.002806821196817033e+01 -1.178002411101093827e+00 -2.176024064793575974e+01 -2.783040195633392777e+00 -3.626826725235123661e+01 1.149993223810715648e+01 -2.929320554283142641e+01
1.295085151848734131e+04 -3.146540752516110828e+01 3.479799273896287293e+00 -2.699623306763560660e+00 -2.030108077393020949e+01 -2.782251809972910550e+00 -3.701519941393930679e+01 1.040179085415291560e+01 -3.070619414373203426e+01
1.290072889118235253e+04 -3.389103836434723860e+01 -2.050539805405391824e+00 -4.501748111139950659e+00 -1.810848637220386337e+01 -2.630314504078552051e+00 -3.802565705202582080e+01 1.199293550530225616e+01 -3.075157373607468259e+01
1.285099273918910330e+04 -3.471121635428650620e+01 -7.798673779399620365e+00 -6.494093509653377616e+00 -1.466211852513137082e+01 -2.344736327681054000e+00 -3.726756819509359531e+01 1.264081176374102355e+01 -2.960052805216412963e+01
1.280163860974204727e+04 -3.462247270988174819e+01 -1.314230605568307553e+01 -8.672880036664048831e+00 -1.070574278838736326e+01 -1.959543589428126342e+00 -3.401976628747608089e+01 9.509312141321698775e+00 -2.825207673700790778e+01
1.275266211821717843e+04 -3.423982411518485236e+01 -1.807706956271728771e+01 -1.091868303667662410e+01 -5.841313704462692158e+00 -1.671032036729123815e+00 -3.108633598259400443e+01 9.190543875007964658e+00 -2.551198916515702919e+01
1.270405894683351289e+04 -3.339947988103150323e+01 -2.267966419571491343e+01 -1.258513704378742837e+01 -4.904281928334912055e-01 -1.124303571198375540e+00 -2.734086868366844669e+01 8.036659723662291199e+00 -2.246638800410330461e+01
1.265582484338416725e+04 -3.158393435264637361e+01 -2.680767461995314349e+01 -1.438611061390794532e+01 5.083221187856883816e+00 -6.352698010921863370e-01 -2.516505160992580059e+01 8.908937068146915550e+00 -1.976150796028179712e+01
1.260795561999621714e+04 -2.906470326125944226e+01 -3.053487265299385101e+01 -1.524948196674148981e+01 9.742115495069576525e+00 -1.839549231139647745e-01 -1.961212873531979994e+01 6.215069935465456830e+00 -1.584249814695812297e+01
1.256044715191860814e+04 -2.536726985092854392e+01 -3.258385995467931906e+01 -1.621344148302419441e+01 1.428510707559430060e+01 1.733210929721381854e-01 -1.553228245242705086e+01 5.691686207427669508e+00 -1.208010015204057019e+01
1.251329537633735890e+04 -2.180463851466559433e+01 -3.470611598858047842e+01 -1.636700003145987026e+01 1.771853363306793483e+01 4.916566077226164899e-01 -1.126505262612290892e+01 5.841356438550414865e+00 -7.722090738819286315e+00
1.246649629121735416e+04 -1.795732472899448950e+01 -3.580113974253308839e+01 -1.569554079186290885e+01 1.997266718435961508e+01 6.798743355702111524e-01 -7.558111785154230766e+00 6.420698163966084060e+00 -3.663761367725891560e+00
1.242004595417003111e+04 -1.361637399412592586e+01 -3.661060108086037701e+01 -1.587306325109236127e+01 2.227144329461138028e+01 7.489253309820624871e-01 -5.750243266126268793e+00 6.198543999215790912e+00 -1.990636165100655219e+00
1.237394048134628429e+04 -1.034265628787448144e+01 -3.660377894302332891e+01 -1.474287845013374820e+01 2.265175173099067862e+01 8.712809720003302782e-01 -4.401229872061115600e+00 6.010345163003639968e+00 -7.557711389617296494e-01
1.232817604635394309e+04 -7.417212224899068396e+00 -3.682874258388245181e+01 -1.409440818644065629e+01 2.342640373734031911e+01 7.570600604302443193e-01 -3.159686348375704945e+00 5.758583587050088326e+00 3.330712651007267100e-01
1.228274887919916546e+04 -3.850126286730827019e+00 -3.581361175707101552e+01 -1.200361256348914374e+01 2.157194019193393331e+01 7.926209185800598966e-01 -2.848806451506813886e+00 5.817772935710996407e+00 6.798513178054914619e-01
1.223765526525117821e+04 -1.747439353622887381e+00 -3.572830535464403567e+01 -1.198360308610832625e+01 2.227181599729819084e+01 6.468190085416434254e-01 -2.340266771075679486e+00 5.531001466646022990e+00 1.014455304369674238e+00
1.219289154422971478e+04 3.564862469298016312e-01 -3.384417174390096505e+01 -9.887365417227345077e+00 1.998576571589695661e+01 5.694694930717772996e-01 -2.793606670137447789e+00 5.954438764559012220e+00 8.179431171499209619e-01
1.214845410921460279e+04 2.177412225838819992e+00 -3.300129260490867011e+01 -9.315926316990116973e+00 1.905058679654339926e+01 4.765950850072356859e-01 -2.500610576870961221e+00 5.434226583809831368e+00 7.954145631715711096e-01
1.210433940567693571e+04 4.139877525323355734e+00 -3.206547866901959765e+01 -8.467303141843958159e+00 1.762145053515417459e+01 3.960402277195671505e-01 -2.576852780683816846e+00 5.287699747031665787e+00 6.302993375476985127e-01
1.206054393053126660e+04 5.890268953577681543e+00 -3.080895220877286178e+01 -8.116642156694483745e+00 1.680177703020591196e+01 2.018493835722186547e-01 -2.612350389029125974e+00 4.915223307659643659e+00 3.688833414959548085e-01
1.201706423120831641e+04 7.474490753640591123e+00 -2.996946559937252985e+01 -7.326835231071679999e+00 1.554907817430968109e+01 1.325860699433551726e-01 -2.798448649926335463e+00 4.853704936355017985e+00 1.454723010770553049e-01
1.197389690474765121e+04 8.029123884024883750e+00 -2.833903275671247712e+01 -6.274995509689913042e+00 1.317782455910719541e+01 6.605584896221609881e-02 -2.752547706425319429e+00 4.610431248958375861e+00 4.382028976349855443e-02
1.193103859690986064e+04 9.020584155802186643e+00 -2.689468653639325169e+01 -6.157606861334081749e+00 1.248298855589187539e+01 9.944325763373174087e-03 -3.025555053438711450e+00 4.157230421558851141e+00 -5.040672628423145119e-01
1.188848600130773411e+04 9.952531461732034401e+00 -2.620052533943924189e+01 -5.578132605618867146e+00 1.113354315516128068e+01 1.671393794025943791e-02 -2.942084398813086032e+00 4.071381389913785398e+00 -4.726666796776209933e-01
1.184623585855594501e+04 1.050590331792810161e+01 -2.515085851937864092e+01 -5.255151352063478498e+00 9.973718870719549656e+00 -4.241195601880377170e-02 -3.017793169042704893e+00 3.663746597496535973e+00 -7.956184573601626786e-01
1.180428495543882491e+04 1.126245452605708408e+01 -2.398539169561611573e+01 -5.061267278960531080e+00 9.136881460229865581e+00 -1.096011351086249169e-01 -2.976858695255389264e+00 3.391904588557166367e+00 -9.195645018515449243e-01
1.176263012409574731e+04 1.151269982975017214e+01 -2.286139384977756350e+01 -4.889524626127006002e+00 8.219450492013363530e+00 -1.443211004001084541e-01 -3.078870684007401159e+00 3.268816683669655720e+00 -1.096233081139315724e+00
1.172126824122370090e+04 1.203593517424346437e+01 -2.217327411888129163e+01 -4.706676735528314559e+00 7.361788144815537116e+00 -1.299636295822763077e-01 -2.996586321476275572e+00 3.044080483877449339e+00 -1.150258118477749170e+00
1.168019622729661933e+04 1.218713556838110179e+01 -2.077000248152807416e+01 -4.615397238783595313e+00 6.570182645430563184e+00 -1.697418347893153712e-01 -3.086096271543214531e+00 3.104989016329572582e+00 -1.202825174995750146e+00
1.163941104580108367e+04 1.234924289457298308e+01 -2.039589640808997828e+01 -4.512106105064080275e+00 5.885249480707122061e+00 -1.684746152927683593e-01 -2.911102233183443300e+00 3.001859125530912387e+00 -1.090382579333354141e+00
1.159890970248796657e+04 1.251284967456290254e+01 -1.886435899121688209e+01 -4.201920836930225889e+00 5.045764287250375624e+00 -1.721612871553266366e-01 -3.084465451703036987e+00 3.229473020421001817e+00 -1.125690987621935202e+00
1.155868924463965777e+04 1.278962377096258862e+01 -1.854781545934582709e+01 -4.141987219910186369e+00 4.465753063156184588e+00 -1.683118649018365554e-01 -2.888013746798133496e+00 3.113833147746127405e+00 -9.993784132168582746e-01
1.151874676035247467e+04 1.286355103630246433e+01 -1.761574792845608073e+01 -4.084942320824005435e+00 3.918333727395505672e+00 -1.587245957836393440e-01 -3.027379263410183707e+00 3.276640935044481839e+00 -1.039996012042704754e+00
1.147907937783389752e+04 1.297045961375747503e+01 -1.704357796804517378e+01 -4.277806482808784949e+00 3.581178056906003437e+00 -1.703138135783541784e-01 -2.738827744072679593e+00 3.214737828706470069e+00 -7.889906258282167739e-01
1.143968426471429484e+04 1.288216421595713790e+01 -1.632333641092358789e+01 -4.419458884334749982e+00 3.269411102717016959e+00 -1.777529568720153386e-01 -2.586164754409299604e+00 3.086692594062619310e+00 -7.139909992837539798e-01
1.140055862737274219e+04 1.279483462997223420e+01 -1.570263039711018571e+01 -4.323959675713686224e+00 2.817192999100757156e+00 -1.479789576962719788e-01 -2.374182100484757640e+00 2.988918863642390455e+00 -5.613111124651640749e-01
1.136169971027665815e+04 1.271868813788926822e+01 -1.498970178548934307e+01 -4.474198374407185597e+00 2.580323013314099079e+00 -1.507119651569119034e-01 -2.395979986348563795e+00 2.820328856015488217e+00 -6.853640101376115012e-01
1.132310479533488069e+04 1.299665388366344665e+01 -1.471900802396569929e+01 -4.779444967888549556e+00 2.415791618838733168e+00 -1.403104426323301124e-01 -2.105352712537901017e+00 2.835384401634429619e+00 -3.856050860189811913e-01
1.128477120126389491e+04 1.334573630817538437e+01 -1.467788991984968483e+01 -4.764749644390285255e+00 2.158003427487300563e+00 -1.472016578128945430e-01 -1.908998506015111785e+00 2.960462043246980812e+00 -1.133874525937730443e-01
1.124669628296687915e+04 1.287209783032076160e+01 -1.386242540447267579e+01 -4.805080997796381759e+00 1.846345069497255631e+00 -1.294595402540807128e-01 -1.893460255283360372e+00 2.955346622861225736e+00 -1.009518612621980588e-01
1.120887743092529308e+04 1.317347721239311120e+01 -1.361232955194130056e+01 -4.956909684591698451e+00 1.765510821595550617e+00 -1.250012919418720669e-01 -1.642847459576603830e+00 3.013332747891680263e+00 1.848312982352494638e-01
1.117131207060269298e+04 1.334617102027774038e+01 -1.312289936410130764e+01 -4.830462956955376086e+00 1.546518033618487387e+00 -1.096838537082481524e-01 -1.666330794859003595e+00 3.317490672839747301e+00 3.458290757130909610e-01
1.113399766186049055e+04 1.328116577530745879e+01 -1.248211262274232602e+01 -4.986439166915340060e+00 1.463460839887237519e+00 -1.331379187798965580e-01 -1.685955812066093351e+00 3.404890810648135702e+00 3.792149234407686809e-01
1.109693169838539688e+04 1.332972882128190761e+01 -1.166617978365057873e+01 -5.296391596591174533e+00 1.407009608113083843e+00 -1.271804879979919756e-01 -1.797977549970557476e+00 3.860986686662182699e+00 5.438293269313602130e-01
1.106011170712824241e+04 1.358849640622005239e+01 -1.104852540521208759e+01 -5.517134313711883564e+00 1.401355017523900015e+00 -8.833472823130059104e-02 -1.919266866364903512e+00 4.419922842540928265e+00 7.615519367133106732e-01
1.102353524775395454e+04 1.392421822210172166e+01 -1.038162710669103106e+01 -5.754485988459470569e+00 1.436549629943134399e+00 -1.105594209154671520e-01 -2.341458423890367513e+00 4.946621357522206885e+00 6.588191871392139465e-01
1.098719991210240187e+04 1.404624807999787706e+01 -9.538610208697415160e+00 -5.857319374769158316e+00 1.406140494087754877e+00 -1.026629937993760872e-01 -2.744988490537660031e+00 5.753174628013677960e+00 7.444884233408287644e-01
1.095110332365985960e+04 1.363041142623221269e+01 -9.231343860784926747e+00 -5.837787746450902482e+00 1.381335864147001713e+00 -1.229276161094962488e-01 -2.676327784411652644e+00 6.214029396721484133e+00 1.092671685279413607e+00
1.091524313704087763e+04 1.397527568133118514e+01 -9.116283552758776665e+00 -5.939314307258007908e+00 1.382672520407346672e+00 -1.226897672413011647e-01 -2.763758125770996887e+00 6.962526858861192380e+00 1.459228017905985997e+00
1.087961703748028049e+04 1.289725955322717432e+01 -8.835289274400878412e+00 -5.644807303756731010e+00 1.222340240613534190e+00 -1.089573956369589008e-01 -2.606363852551428106e+00 7.308946546189271309e+00 1.826736459320277284e+00
1.084422274033508620e+04 1.222426928636403431e+01 -8.624466542372077882e+00 -5.721159003577524160e+00 1.212564586533555477e+00 -1.078698387856706631e-01 -2.205234565911225353e+00 7.839445878127522249e+00 2.549629866001924317e+00
1.080905799059612036e+04 1.136509628803735694e+01 -7.477198097196543713e+00 -5.737812580387370964e+00 1.161710524480159545e+00 -8.546835741115965668e-02 -2.444534823125038780e+00 8.956973312467988890e+00 2.988144282406389074e+00
1.077412056240909442e+04 1.083394677886795954e+01 -7.048839192577409207e+00 -5.691643927441476514e+00 1.113576781696799634e+00 -7.415863652422684249e-02 -2.409687066974006253e+00 9.848022662240637715e+00 3.563440805751067142e+00
1.073940825860495170e+04 1.075274496376742484e+01 -6.662503338301408284e+00 -5.808346659973226522e+00 1.194151006145791172e+00 -6.257165582540585858e-02 -2.527248238988967888e+00 1.067100166024212449e+01 3.945041644245545598e+00
1.070491891023925564e+04 1.069143154012929386e+01 -6.022440766470349871e+00 -5.810181944921096076e+00 1.161363813641441478e+00 -5.256262431968553028e-02 -2.806442062944525251e+00 1.152413806309069955e+01 4.183301222040674006e+00
1.067065037614042558e+04 1.113540764497119362e+01 -5.294727103965311876e+00 -5.698475345171662099e+00 1.169879682592605663e+00 -2.578564692656217308e-02 -3.185016004612501561e+00 1.192551266480551853e+01 4.048173290108019629e+00
1.063660054246662730e+04 1.104354895732063646e+01 -4.545587848165344447e+00 -5.506563168891389637e+00 1.174774959924895557e+00 2.625113206602572931e-04 -3.800144315608984691e+00 1.290252623624197703e+01 4.025633684045629934e+00
1.060276732227111279e+04 1.115935354978216765e+01 -3.993615845175540802e+00 -5.445521587177760026e+00 1.218486731055406169e+00 -1.851830550350879248e-02 -4.538612640300084600e+00 1.382482613814672412e+01 3.846568545153557839e+00
1.056914865507583454e+04 1.047198379900432208e+01 -3.706393852495576624e+00 -5.391332778865197461e+00 1.249623933601343051e+00 -1.326167550983197059e-02 -4.530863025071016459e+00 1.402698913235240674e+01 3.976936218538957402e+00
1.053574250645314169e+04 9.669127098630948325e+00 -3.665430182310288387e+00 -5.474783047943231118e+00 1.309573971592960850e+00 -3.796613580839256624e-02 -4.239309630677380092e+00 1.415854012524470917e+01 4.348279325982415067e+00
1.050254686761539779e+04 8.570369867746876480e+00 -3.331231119675110985e+00 -5.400621192685711058e+00 1.229540031413512757e+00 -3.899136249002748550e-02 -4.357640705920736934e+00 1.435101837298325833e+01 4.346692213044004660e+00
1.046955975501230205e+04 7.343599570383642750e+00 -3.422230286428834312e+00 -5.169922272855545842e+00 1.111724983827766078e+00 -2.056551397460438732e-02 -3.959449523692691209e+00 1.427522248545795591e+01 4.698910864141588206e+00
1.043677920993581392e+04 6.645545124944442605e+00 -3.549526561505759403e+00 -4.996590538043904850e+00 1.070210349268072125e+00 -4.549005123563273217e-02 -3.763478833370391463e+00 1.446856220290297834e+01 5.012148024575076022e+00
1.040420329813244643e+04 5.828375545674976621e+00 -3.905715135557159989e+00 -4.648472204820504494e+00 9.627875620143758750e-01 2.856570594225499218e-03 -3.597338957349480726e+00 1.487488310803717617e+01 5.424733995103060202e+00
1.037183010942280816e+04 4.729895997748204017e+00 -3.812271609692639895e+00 -4.052966943432700475e+00 7.507936612289086709e-01 -2.395382639083433809e-02 -4.082628353444199831e+00 1.551717168430290350e+01 5.329012325323193799e+00
1.033965775732823204e+04 4.637092602099447625e+00 -3.215366382143287627e+00 -3.440300620990521807e+00 4.188513594140746421e-01 6.771643588537828995e-02 -4.663154820535965861e+00 1.632534789256607866e+01 5.238669522629325392e+00
1.031565917062100380e+04 5.200939230738005570e+00 -2.025417540114407444e+00 -3.117651488546778982e+00 3.663597825454560919e-01 8.025626267650323720e-02 -5.233588857528856941e+00 1.637769333434232166e+01 4.699984601982674981e+00
