# Supplementary material for: Ultrafast proton-coupled isomerization in the phototransformation of phytochrome
Source: Nat Chem. 2022 May 16;14(7):823–30. doi: 10.1038/s41557-022-00944-x (PMC9252900; doi:10.1038/s41557-022-00944-x)
Supplement: Source Data Extended Data Fig. 3 — Data for Extended Data Fig. 3a, 3b, and 3c (ascii format). [file 41557_2022_944_MOESM6_ESM.zip › EDF 3a DAS perp.txt]

0.000000000000000000e+00 4.766106807209680163e-02 1.511231690476582123e-01 1.545375142205980046e+00 3.979426969027365146e+00 1.000000000000000000e+03 0.000000000000000000e+00 0.000000000000000000e+00 0.000000000000000000e+00
1.798076058617279705e+04 -3.465956262818155054e+00 5.736684865090796670e+00 5.205892023253944068e+00 -7.820340273771737571e-01 4.919691153837638109e-01 -1.869728121630376827e-01 -3.821941517686177625e-01 -4.187852905680159443e-01
1.788428865241885069e+04 -3.633783114124871094e+00 5.496466912524235582e+00 5.148031088526890287e+00 -7.489565303865343138e-01 5.008959001351142026e-01 -6.304126210546730225e-02 -4.995629140449707184e-01 -3.660414955942268844e-01
1.778884639331139624e+04 -3.651358700237381072e+00 5.312478347210592311e+00 5.040319025850293677e+00 -7.382363523589657861e-01 4.807162794312594967e-01 -7.831445377558256260e-02 -4.784001438759973301e-01 -3.684788179027849164e-01
1.769441741130673472e+04 -3.728793870425753720e+00 5.081757425595073485e+00 4.935077375794615584e+00 -7.112386958344438792e-01 4.534997146343705543e-01 -2.403693660596228632e-01 -3.822720250809809595e-01 -4.722290770174427665e-01
1.760098565519669137e+04 -4.166584203911234852e+00 4.817812276751539002e+00 4.792471151955706610e+00 -6.863420163052297296e-01 4.347598125571122685e-01 2.223009224463025901e-01 -7.941132611820994613e-01 -2.593531331090127012e-01
1.750853541101286828e+04 -4.139423073996526092e+00 4.613675926638169500e+00 4.647095848872266011e+00 -6.897157677141667609e-01 4.302657563039337663e-01 1.216004416355931372e-01 -5.236056748246074033e-01 -1.959824638753507042e-01
1.741705129321606000e+04 -3.847163979496721620e+00 4.364237716938405676e+00 4.581150918344901513e+00 -6.846752719579592972e-01 4.112998417871112089e-01 -2.957513098743250191e-01 -4.999630437044165487e-02 -3.260756023145340299e-01
1.732651823616044567e+04 -3.425734096880076684e+00 4.087857977365505491e+00 4.435147159764241565e+00 -6.727819410384833221e-01 3.991397294143457231e-01 -8.635166866500124661e-01 2.807320022492890699e-01 -6.932441146918628672e-01
1.723692148582263326e+04 -2.924125924081391492e+00 3.701350845214335106e+00 4.319429181635110027e+00 -6.516127626530162642e-01 3.854097166289409682e-01 -7.670041287237204797e-01 1.067969386645128277e-01 -7.022285089939813707e-01
1.714824659178599177e+04 -2.780975458263206690e+00 3.400953435145672277e+00 4.220878396121494625e+00 -6.551685227477850315e-01 3.383383686080843056e-01 -7.752820575112949752e-01 -1.619431095486343897e-01 -8.735055217148367523e-01
1.706047939947112536e+04 -2.703156053022308214e+00 3.160121208953350802e+00 4.149624907316532330e+00 -6.667533024845411216e-01 3.369197420487258787e-01 -6.742728936655670857e-01 -6.076718548952386723e-01 -1.042844516460674331e+00
1.697360604260375112e+04 -2.840703802623617324e+00 2.896529426294309317e+00 4.013952706592418984e+00 -6.274805344236014104e-01 3.254764791682882574e-01 -3.566877731961177189e-01 -1.008060818501498757e+00 -9.681075859754078028e-01
1.688761293591151116e+04 -2.665841156771976639e+00 2.621905741127371403e+00 3.886259255024626658e+00 -6.016752733937758002e-01 2.980492246262682610e-01 -1.616971832932814768e-01 -1.142258099885776534e+00 -8.545117642784053613e-01
1.680248676804167189e+04 -2.609433440023043005e+00 2.312673197860927399e+00 3.812390086728017380e+00 -6.146359413721943499e-01 2.748017575192133188e-01 -8.132301415568325698e-02 -1.172855131605847978e+00 -7.926956335674147924e-01
1.671821449469196887e+04 -2.500431545077335560e+00 1.976220623102144636e+00 3.686004913778547110e+00 -6.086008284716043493e-01 2.488781585243154404e-01 -1.343586256638310862e-02 -1.180670777345733224e+00 -7.295489108958539415e-01
1.663478333194710285e+04 -2.416064857416305944e+00 1.744222353548996685e+00 3.663458493823366524e+00 -6.252968714352125090e-01 2.516175140103183439e-01 1.681783247120794134e-01 -1.278350264725703012e+00 -6.071803294281963304e-01
1.655218074981378959e+04 -2.595445437024827218e+00 1.570126010923611926e+00 3.547181602199442896e+00 -6.121360567498826954e-01 2.473015762425597452e-01 3.158804853093271636e-01 -1.374872884649468663e+00 -5.180220990380142165e-01
1.647039446594746187e+04 -2.598674156859372530e+00 1.393798172495274823e+00 3.463659436092678234e+00 -6.144377959150744140e-01 2.387160418503013748e-01 3.815222645549334324e-01 -1.321266886138590113e+00 -4.198666371140063469e-01
1.638941243956404287e+04 -2.744836022142279397e+00 1.221774641211599954e+00 3.337670360277738890e+00 -5.729388979153627881e-01 2.139651026561975034e-01 4.447384908003992887e-01 -1.269587278555927234e+00 -3.253051433877869880e-01
1.630922286553045888e+04 -2.565473102887054768e+00 1.137243933992679867e+00 3.198773822348836671e+00 -5.510798386079204247e-01 1.705683112642381316e-01 2.762882236038214367e-01 -9.562476240572889141e-01 -3.037052971649524258e-01
1.622981416862777041e+04 -2.149039367669336897e+00 9.702919856594051096e-01 3.143474748561333243e+00 -5.462425371425820853e-01 1.642495726848245963e-01 -2.023055182059035981e-03 -6.647274268700656963e-01 -4.052006327912364148e-01
1.615117499798110293e+04 -1.933655403022627395e+00 8.660799113307452446e-01 3.040401041969276630e+00 -5.103088158840508592e-01 1.568942559281786553e-01 -2.183900334506432284e-01 -5.541379218217464819e-01 -5.544916834660488236e-01
1.607329422165072720e+04 -1.678644112547869494e+00 7.023849616258982520e-01 2.939434535125883041e+00 -4.943312106921696758e-01 1.344216162191889108e-01 -4.473783456318068397e-01 -6.581137636155968140e-01 -8.465445335760910517e-01
1.599616092137886881e+04 -1.488737651684164831e+00 5.707907768600569698e-01 2.901038603696103113e+00 -4.861245350436974033e-01 1.345851112862728738e-01 -4.427448701439026801e-01 -8.413965120714168577e-01 -9.530776679691503883e-01
1.591976438748706641e+04 -1.219759742830750948e+00 5.346966958635531730e-01 2.852680655411058197e+00 -4.627341510620884835e-01 1.165527907239125999e-01 -4.570723803948015251e-01 -9.917987058238542097e-01 -1.058628722928762755e+00
1.584409411391903814e+04 -1.348580684906623972e+00 4.075645640633362987e-01 2.823140631593262118e+00 -4.780800098319148428e-01 1.134240839584619576e-01 -2.192876597680151751e-01 -1.386507275976160303e+00 -1.060246859387071305e+00
1.576913979342426865e+04 -1.230530172746272299e+00 2.566965073743220915e-01 2.761500201140349109e+00 -4.641899446088291192e-01 1.129302963493184347e-01 -8.832816396606807396e-02 -1.729552271494051663e+00 -1.137354677664738745e+00
1.569489131287765849e+04 -1.237520048103919468e+00 2.040118803859538865e-01 2.704430841273318453e+00 -4.279500849271490326e-01 1.050881736867833316e-01 2.025292486738593800e-01 -2.059238458817131967e+00 -1.046462052098478646e+00
1.562133874873076638e+04 -1.128324169987709125e+00 1.047182130363872171e-01 2.673017380755109418e+00 -4.483655469587645159e-01 1.245249609830854781e-01 5.178988347253349334e-01 -2.171742087026065970e+00 -7.993293680612757468e-01
1.554847236259037527e+04 -8.673056093269131406e-01 -6.724658042828092486e-02 2.590477790078838716e+00 -4.196308776489578451e-01 1.014202616601354023e-01 6.733123480811988859e-01 -2.226230426619542513e+00 -6.769647043198886438e-01
1.547628259692022039e+04 -3.722256292514488640e-01 -1.337793513035671344e-01 2.440653136959972880e+00 -4.106911859452437308e-01 1.111707406205335036e-01 8.427944109697822483e-01 -2.166928393087147242e+00 -4.715141387633045023e-01
1.540476007086189747e+04 -3.393875396817193635e-01 -2.229784278592163715e-01 2.364081076506194812e+00 -4.034159158085895980e-01 8.952629877984438767e-02 1.089507990128816495e+00 -2.294958890500928383e+00 -3.024549841409443496e-01
1.533389557617112769e+04 3.701163141612414664e-01 -3.542544730947877474e-01 2.241888896664482544e+00 -4.359005392570272086e-01 1.007733376082089044e-01 1.181563116939893021e+00 -2.288628445016132051e+00 -2.065602479312225181e-01
1.526368007326566476e+04 5.766959126563256932e-01 -3.182282866455874437e-01 2.126928828084797551e+00 -4.681402257397077049e-01 1.023086779803401153e-01 1.482931088794845031e+00 -2.563686720301947997e+00 -7.202355856648123833e-02
1.519410468738129748e+04 1.721378242983274409e-01 -2.822356508351044346e-01 1.994109358884452510e+00 -4.855607439625288513e-01 9.235538021500323824e-02 1.887736860954068563e+00 -2.787430584718907589e+00 1.970746955725017069e-01
1.512516070483248950e+04 2.896402197968737935e-02 -2.057520007955543073e-01 1.905882756839065495e+00 -5.715679600772572977e-01 8.144394010402500328e-02 2.232734783613143481e+00 -3.017991529092030945e+00 4.022303320763359613e-01
1.505683956937438961e+04 1.705463592367399972e-01 -2.497324830001938778e-01 1.714866869051825615e+00 -6.310488674913679041e-01 8.555648628449923077e-02 2.712077268334427416e+00 -3.534012732229382170e+00 5.685901260493804177e-01
1.498913287866296923e+04 -3.694733990051574102e-01 -8.335538440840237207e-02 1.468021135855170245e+00 -5.916004338953518848e-01 3.899707266556293878e-02 2.941779459814562792e+00 -3.506273446803516602e+00 8.151170451555330709e-01
1.492203238081026757e+04 -5.742178183769267585e-01 -1.036627639189993157e-02 1.275762683851703327e+00 -6.745094556331292512e-01 3.836187433061970936e-02 3.287419978236672868e+00 -3.661936428312689618e+00 1.066343189698424565e+00
1.485552997103171765e+04 -6.464305847869312727e-01 -2.013522060977958328e-02 1.108897219202716000e+00 -7.594469523885417628e-01 8.006525560751564120e-04 3.453021747345882186e+00 -3.711280030658222984e+00 1.202016550169768161e+00
1.478961768838275566e+04 -1.285671591889788745e+00 1.557908790348660477e-01 9.058085128110499040e-01 -8.948912240740585222e-01 1.812579606420569589e-02 3.795275082700094060e+00 -3.936742132353556745e+00 1.407520203880437748e+00
1.472428771258190500e+04 -1.195275692762054254e+00 2.212045735004732339e-01 6.686120253835065030e-01 -9.961498062171905143e-01 8.444424255131933663e-03 3.714079555575181768e+00 -3.622494552336951390e+00 1.516925474855868927e+00
1.465953236091768667e+04 -1.431994130382733266e+00 3.322127755189140386e-01 4.399766557504384834e-01 -1.127543043197221984e+00 1.815733178499796471e-02 3.691216839684562157e+00 -3.708224458940079238e+00 1.442064940497556957e+00
1.459534408523680941e+04 -1.745580235781898359e+00 5.321113539137899417e-01 2.342532493673537275e-01 -1.207500241765826932e+00 1.632468403451929834e-03 3.508968071223451002e+00 -3.928544863481470362e+00 1.126185087459223855e+00
1.453171546901111651e+04 -1.947721100584849596e+00 6.942753049048439040e-01 -1.692671659469995732e-02 -1.299242769666556718e+00 2.351637005854452858e-02 3.369303086099109112e+00 -3.485482471967216611e+00 1.255251035525856818e+00
1.446863922448093763e+04 -2.154533186449923310e+00 9.421755438070080757e-01 -2.219677798713184658e-01 -1.297593919997253264e+00 2.232855156519919504e-02 3.161518419322442597e+00 -3.647140785018782694e+00 9.494156423584241278e-01
1.440610818987250605e+04 -2.364795448577606152e+00 1.282450777759767346e+00 -4.300594206117768215e-01 -1.345423854248650963e+00 8.067132147132129172e-02 3.085283516215569843e+00 -3.649412935985250073e+00 8.718026099828750652e-01
1.434411532668722793e+04 -2.400322531567888440e+00 1.687160642153454404e+00 -7.525874266995435935e-01 -1.171922917588844815e+00 9.379141955543718323e-02 2.789733834513389521e+00 -3.199227032042753827e+00 8.493044903020823266e-01
1.428265371706062979e+04 -2.169003246918851158e+00 2.165294891477007599e+00 -9.474588509553164561e-01 -1.097266791531722019e+00 1.247184955198236689e-01 2.512263405881679290e+00 -2.750196090266017190e+00 8.441851037050868145e-01
1.422171656118893588e+04 -1.785991132081336419e+00 2.653172873965047085e+00 -1.081513177466096431e+00 -9.806155960888939260e-01 1.679422386651938381e-01 2.147936689081474171e+00 -2.046483957510196294e+00 9.066813846478642969e-01
1.416129717482121487e+04 -1.447056880799666656e+00 3.388198229266661698e+00 -1.195415305855172861e+00 -8.625585110748965612e-01 2.074622602747328570e-01 1.815645112927706251e+00 -1.188745732239661512e+00 1.094634356722963275e+00
1.410138898681520186e+04 -6.904002458658862196e-01 4.257944032725276884e+00 -1.418731705695751577e+00 -6.773934383542180582e-01 2.630325148533836366e-01 1.482458319364751809e+00 -5.516201667415135956e-01 1.147883765047977844e+00
1.404198553675489711e+04 -1.830880317039992322e-01 5.186581099425963792e+00 -1.394546956194991028e+00 -5.951663479645494803e-01 1.634532518645730459e-01 1.235144850916025439e+00 -2.573168343122339205e-02 1.219537795491129284e+00
1.398308047262812033e+04 2.998098255113254007e-01 6.489259657845446227e+00 -1.362048701415505381e+00 -5.896282056083933520e-01 1.548578232512192177e-01 1.084491034520138175e+00 3.162733518271964583e-01 1.276320525372425241e+00
1.392466754856227817e+04 6.128024187049201377e-01 7.687339650819803971e+00 -1.133624821360593504e+00 -7.743271325052408782e-01 1.148344454072810772e-01 9.717889481733723578e-01 4.818770950051193824e-01 1.264062189830149618e+00
1.386674062261665495e+04 7.802445392195871410e-01 9.324164372858414040e+00 -9.451882166304990118e-01 -9.246081358160896935e-01 5.046746509464444808e-02 1.065138518264017176e+00 5.652133912014706274e-01 1.407957780243147772e+00
1.380929365462956594e+04 8.323562548386236326e-01 1.091280213744504302e+01 -5.865248332298149680e-01 -1.274402285779252075e+00 -8.550434224323756605e-03 1.326976520452960440e+00 5.062088969090946522e-01 1.634007746441357822e+00
1.375232070411881978e+04 7.844834344034343765e-01 1.274271855413115695e+01 -2.299333589402590416e-01 -1.708202164822231861e+00 -1.090161301520764375e-01 1.278526253431827353e+00 6.061706176333765406e-01 1.646187329771101826e+00
1.369581592823392566e+04 5.726246029489587830e-01 1.470401295832269284e+01 2.354226306735617558e-01 -2.190458070705450844e+00 -2.264549612683252611e-01 1.413026177737218170e+00 5.120059132298497850e-01 1.723573471971157733e+00
1.363977357975857558e+04 -5.763478958739753216e-02 1.663500880097712553e+01 8.052001737953939919e-01 -2.855795166896589965e+00 -3.315636845174599334e-01 1.585213431168385423e+00 3.370932249517857859e-01 1.789670813804879579e+00
1.358418800516199190e+04 -4.768301682690591625e-01 1.847649343040174585e+01 1.327572301999522697e+00 -3.482150964688023098e+00 -4.501189540704358394e-01 1.452141326722893755e+00 6.067395822183772047e-01 1.820147497538228354e+00
1.352905364269769416e+04 -1.583555198959410104e+00 2.014633306156194337e+01 1.884316528508251043e+00 -4.200673373582663572e+00 -5.652916987756917422e-01 1.184374875279231798e+00 5.246487237358841149e-01 1.502590421954464128e+00
1.347436502054840639e+04 -2.162205751118126518e+00 2.143895839586186014e+01 2.632561207244132895e+00 -5.143588327437639052e+00 -6.370562636207914853e-01 6.996927035960719410e-01 1.706345602551225582e+00 1.734643660622279482e+00
1.342011675501576974e+04 -3.120039696902156212e+00 2.243618380720086236e+01 3.130646481521391689e+00 -5.869814069730656669e+00 -8.057216756320597639e-01 -3.210397988801865221e-01 2.825438196714733952e+00 1.392675149214645636e+00
1.336630354875359262e+04 -4.279773979063369538e+00 2.257764169746881322e+01 3.603057735233500480e+00 -6.727191178953071393e+00 -8.895149970435988207e-01 -1.733123318692867176e+00 3.643200108075077104e+00 4.765893168085205689e-01
1.331292018904346696e+04 -5.116939519823236360e+00 2.243075476109054023e+01 4.065107412432581668e+00 -7.784238824458886263e+00 -9.779780062087688464e-01 -3.651820567419044927e+00 5.165077070145772886e+00 -5.190428646677244240e-01
1.325996154611151724e+04 -6.219479513215394384e+00 2.160184035171579708e+01 4.230778919260552939e+00 -8.609856890816820041e+00 -1.060458964031961049e+00 -5.722249408346170796e+00 5.880531533769222108e+00 -2.155526623936738773e+00
1.320742257148517456e+04 -7.787339804360129847e+00 2.030227300422150094e+01 4.180365569206036191e+00 -9.374782949314116820e+00 -1.248859086570144328e+00 -7.972132767265383890e+00 6.219538555726791706e+00 -4.199791823621739084e+00
1.315529829638887168e+04 -9.572888351989197631e+00 1.826764688031121153e+01 3.885628740611704490e+00 -9.871462875695858230e+00 -1.364662018556475509e+00 -9.808570630386190814e+00 6.004504789689933730e+00 -6.166654262878079606e+00
1.310358383017755477e+04 -1.112744970786386034e+01 1.556091155843009233e+01 3.590419053523631998e+00 -1.049060310088118619e+01 -1.400255419925580780e+00 -1.172927265732274371e+01 5.713601073375863315e+00 -8.263798318410970012e+00
1.305227435880702251e+04 -1.255761370264222343e+01 1.265193775115000108e+01 2.877509327489653490e+00 -1.062939149505962533e+01 -1.439841086522037017e+00 -1.337579245177331089e+01 5.413882449680329501e+00 -1.009210665321893963e+01
1.300136514334005187e+04 -1.391810407010337158e+01 9.651523100619881390e+00 1.936959507737826991e+00 -1.044113749877176289e+01 -1.489562001859885410e+00 -1.479795885122316434e+01 5.223500410206275646e+00 -1.162974560035193861e+01
1.295085151848734131e+04 -1.545123774604753919e+01 6.419638656085306927e+00 9.921148120233421741e-01 -9.967844182276966336e+00 -1.519872811475888597e+00 -1.576088041594797851e+01 5.039449887745178991e+00 -1.270429945344609557e+01
1.290072889118235253e+04 -1.638093518479904631e+01 3.058015950084111534e+00 -4.054181938798531726e-02 -9.242360921387106742e+00 -1.254290699124071651e+00 -1.604925473174961681e+01 4.924446531727001641e+00 -1.306242683286795092e+01
1.285099273918910330e+04 -1.705843092783008785e+01 -3.155267221207741501e-01 -1.261599807634955051e+00 -7.800221779708401471e+00 -1.168935787671381510e+00 -1.582535770310725631e+01 4.780730239226915756e+00 -1.292569814470756917e+01
1.280163860974204727e+04 -1.696230956011614666e+01 -3.220092078810862013e+00 -2.487997284279737098e+00 -6.009878667953248765e+00 -9.988320392105556333e-01 -1.546472696979111205e+01 4.899374517276275043e+00 -1.249310601685915145e+01
1.275266211821717843e+04 -1.643695166806885055e+01 -6.276377243969036179e+00 -3.879749411230616118e+00 -3.866900068069866414e+00 -8.038277011826017171e-01 -1.413324221057429142e+01 4.836631168259438951e+00 -1.119967702372800034e+01
1.270405894683351289e+04 -1.567494219644713382e+01 -8.568340894317207912e+00 -4.845439002003247175e+00 -1.567132830849215841e+00 -5.345808848159707694e-01 -1.245925617330710189e+01 4.501440705125266284e+00 -9.728994285680267140e+00
1.265582484338416725e+04 -1.485040915827048913e+01 -1.065542294674150092e+01 -5.902094995734003646e+00 8.010489044571211803e-01 -4.311297250422339578e-01 -1.060954002132100449e+01 4.060638877919377165e+00 -8.146637965279852622e+00
1.260795561999621714e+04 -1.359850917119183933e+01 -1.258826052462728207e+01 -6.586071953842981053e+00 2.854683282474532735e+00 -1.692161048322290418e-01 -8.489903578053695554e+00 3.790427394946865203e+00 -6.190893076269778916e+00
1.256044715191860814e+04 -1.218718013241539033e+01 -1.355533205534613472e+01 -7.043426048355855507e+00 4.694459464773027335e+00 -4.181059163917518612e-02 -6.417763150711347286e+00 3.159455901004452727e+00 -4.501456217615499078e+00
1.251329537633735890e+04 -1.066188857069066742e+01 -1.482952681629142866e+01 -7.491784446596572167e+00 6.297383410694759931e+00 1.059195806127015138e-01 -4.698904407994995758e+00 2.544679472386260244e+00 -3.155478239619308845e+00
1.246649629121735416e+04 -8.982555012550825779e+00 -1.567099092026793805e+01 -7.396305323968197953e+00 7.417209390035178984e+00 1.722969991159878644e-01 -3.250032787272566281e+00 2.269618294565244998e+00 -1.873439661863384176e+00
1.242004595417003111e+04 -7.317672343566663962e+00 -1.623099198546369948e+01 -7.468464411681446258e+00 8.351167394158185431e+00 1.911593635352512588e-01 -2.061708218849285679e+00 1.989433817947877658e+00 -8.550555743050588520e-01
1.237394048134628429e+04 -5.843409148495902095e+00 -1.652349858623866652e+01 -7.259532854557185999e+00 8.851933434246175736e+00 2.297843554282724965e-01 -8.413817552262056187e-01 2.203886024821239520e+00 4.953427319787772065e-01
1.232817604635394309e+04 -4.536823247366037926e+00 -1.618916819234189219e+01 -6.893794510322766911e+00 8.999728305717203725e+00 2.101613643197518533e-01 -5.254465528042897571e-01 2.223615779072391607e+00 8.232446356447212787e-01
1.228274887919916546e+04 -3.164114537619486356e+00 -1.684569331140839665e+01 -6.262731874613090000e+00 8.648567936362749009e+00 2.846519056580499307e-01 1.125638439309417822e-02 1.911705284614005906e+00 1.170764288832137678e+00
1.223765526525117821e+04 -2.019389798622643895e+00 -1.602610658067690608e+01 -6.199689298381665381e+00 8.776841787856051624e+00 1.819387700734946545e-01 -4.443828362890729633e-02 1.704344517220210298e+00 9.892989537523746435e-01
1.219289154422971478e+04 -1.176369568312634284e+00 -1.589250118141864832e+01 -5.441025175164915240e+00 8.048990111062426678e+00 1.887394926276076690e-01 3.783128802497365967e-02 1.464828168885285553e+00 9.262945120046338632e-01
1.214845410921460279e+04 -5.885048305674679403e-01 -1.521859507777113585e+01 -5.366265582696178704e+00 7.825723616824308948e+00 1.655507668127464416e-01 1.900373802835034209e-01 1.420587770249575943e+00 1.051667445236855514e+00
1.210433940567693571e+04 4.544115855692095751e-01 -1.480778302314936568e+01 -4.799440379285844216e+00 7.189766883272020515e+00 1.199265732842260679e-01 1.137830476135458097e-01 1.353560498674199586e+00 9.347590160229463097e-01
1.206054393053126660e+04 1.098196087832316259e+00 -1.391808548725070516e+01 -4.571373355615681255e+00 6.732539905353430498e+00 6.780912010872668094e-02 1.409837034499062669e-01 1.279635312772947842e+00 9.171217786548041540e-01
1.201706423120831641e+04 1.754452363671376469e+00 -1.337511369422555418e+01 -4.258145314998921016e+00 6.189032317019833584e+00 2.557611894627525098e-02 7.452603118905538893e-02 1.259462526123790171e+00 8.384286924091559623e-01
1.197389690474765121e+04 1.663043395870644758e+00 -1.300601526855418300e+01 -3.703403310745864818e+00 5.307101947515192819e+00 1.151165779824122985e-02 1.650063928453578410e-01 1.098702309910351227e+00 8.314030509596983531e-01
1.193103859690986064e+04 2.438629817430395086e+00 -1.221301547018721045e+01 -3.771729898756300159e+00 5.120889572856444971e+00 1.418732587142875964e-02 3.871651535384274673e-02 1.092436385107228958e+00 7.013126978427550728e-01
1.188848600130773411e+04 2.724764544008584366e+00 -1.259172904867190468e+01 -3.490332445993603816e+00 4.660897419334077973e+00 -1.289297487717677888e-02 2.836582941257440038e-01 7.532556272558276200e-01 7.405309412307116146e-01
1.184623585855594501e+04 3.091710687804415159e+00 -1.197687434636720383e+01 -3.291530496318877841e+00 4.135758310840645713e+00 -3.214856484601737868e-02 2.547927620390171288e-01 5.884993338929389584e-01 6.117356626513444917e-01
1.180428495543882491e+04 3.199527052904966862e+00 -1.099486634583040612e+01 -3.094842479495762966e+00 3.676574249339792821e+00 -6.234319904487062303e-02 1.939544052018932208e-01 4.924220116358371535e-01 4.926234623034638771e-01
1.176263012409574731e+04 3.398230457503930602e+00 -1.078171153137619775e+01 -2.998977174903310505e+00 3.308819491464007001e+00 -3.661207038751065207e-02 2.053778408063866023e-01 3.927664448099224548e-01 4.436027392888298171e-01
1.172126824122370090e+04 3.640598747715893424e+00 -1.066539862408025208e+01 -3.045112839081328904e+00 3.129482938849518003e+00 -7.145008590186242847e-02 2.449781878009500147e-01 3.740915977912740442e-01 4.718762186397119085e-01
1.168019622729661933e+04 3.663578475783227706e+00 -1.005941941728965716e+01 -2.866034181104350154e+00 2.690755725194982517e+00 -5.977814038100822541e-02 1.833569203491712540e-01 3.690571409295452243e-01 4.072013986489749215e-01
1.163941104580108367e+04 3.690769953121304070e+00 -9.982661229014935245e+00 -2.834395048827524466e+00 2.423855524737014377e+00 -5.795113042387282920e-02 2.442196807413851145e-01 2.871509897685505242e-01 4.183855655583817446e-01
1.159890970248796657e+04 3.802924155480357893e+00 -9.004176651493274619e+00 -2.752059282984953725e+00 2.162998161611563219e+00 -7.025539277738192256e-02 1.749945340278735717e-01 4.384834117555261312e-01 4.409481755163632832e-01
1.155868924463965777e+04 3.759770192340755823e+00 -8.926590183278808155e+00 -2.680454959635686141e+00 1.920286331392394796e+00 -6.407832317160720714e-02 3.530020395675134703e-01 3.148061839253254446e-01 5.439416480759612371e-01
1.151874676035247467e+04 3.805092725003856646e+00 -8.442801310508334822e+00 -2.656428186830672278e+00 1.719442805874238589e+00 -8.124525044441498201e-02 3.476290760261001034e-01 3.358116615230418711e-01 5.513091511258151334e-01
1.147907937783389752e+04 3.969246284313899586e+00 -8.460103967366162436e+00 -2.694960825019081074e+00 1.565773849084594493e+00 -8.592050242682541805e-02 4.518896450665683129e-01 3.334708153514767681e-01 6.541499251482854049e-01
1.143968426471429484e+04 3.937130971304227067e+00 -8.175670711508811195e+00 -2.729251560475128180e+00 1.437276310223295495e+00 -6.106178844468915234e-02 5.693075168523111795e-01 3.230557219292139459e-01 7.652507232481862154e-01
1.140055862737274219e+04 3.770955069489296818e+00 -7.736097240485777959e+00 -2.704341109769157203e+00 1.302972416303835868e+00 -6.260597143059111469e-02 6.946113779867407745e-01 2.103168448864497775e-01 8.221749967334249787e-01
1.136169971027665815e+04 3.880097705198925606e+00 -7.542204734678677802e+00 -2.751551226325870569e+00 1.183335469147702046e+00 -6.285060002673689694e-02 7.313003190912641394e-01 1.685382189299726441e-01 8.335239194663494056e-01
1.132310479533488069e+04 3.932011772554352635e+00 -7.310027014113438248e+00 -2.827747232506770292e+00 1.061295085517856007e+00 -4.569919563899862286e-02 9.139597250727032884e-01 1.047232270390427156e-01 9.774775750821095288e-01
1.128477120126389491e+04 4.119020492635032227e+00 -7.355061668370829864e+00 -2.790051585341290163e+00 9.613749828202734493e-01 -3.820503938853637982e-02 1.049144250975411197e+00 4.940434388471216798e-02 1.079109501220343104e+00
1.124669628296687915e+04 4.014764459844175626e+00 -6.686663704888695214e+00 -2.861063056158055229e+00 8.691423222473566579e-01 -6.659843177264836156e-02 9.168643242232602519e-01 1.906305290883018588e-01 1.032487588480759833e+00
1.120887743092529308e+04 4.167931461864832876e+00 -6.690838573083559560e+00 -2.837413482376321738e+00 7.779572330605598607e-01 -4.213856592744397167e-02 1.135979109809143850e+00 8.122268899983894896e-02 1.185243162523312188e+00
1.117131207060269298e+04 3.962845086254522364e+00 -6.298176762254366956e+00 -2.716668804872107934e+00 6.830366454325780268e-01 -5.383962081731516469e-02 1.207600640377906709e+00 4.010876553105875361e-03 1.210033360057329643e+00
1.113399766186049055e+04 4.088011621540079688e+00 -5.985612064359953521e+00 -2.733413861333080508e+00 6.436512069248837564e-01 -5.048611763401884139e-02 1.152550458761935293e+00 1.239454929654939946e-01 1.227727202776710103e+00
1.109693169838539688e+04 4.214511255410233304e+00 -5.773437472308386553e+00 -2.847411468807244717e+00 6.589945439499540480e-01 -5.230929159827168995e-02 1.120960400490072395e+00 2.100810389306526083e-01 1.248380995690266060e+00
1.106011170712824241e+04 4.298123323523245887e+00 -5.570829061167264840e+00 -2.858262936899253592e+00 6.575111718103420211e-01 -5.369077596234343025e-02 1.121262380943863324e+00 3.805602389746310377e-01 1.352083841112314166e+00
1.102353524775395454e+04 4.469016028660917961e+00 -5.294243226941333980e+00 -2.899192580428762600e+00 6.431858245936529217e-01 -1.498815524317860179e-02 1.001631733333514296e+00 4.414123151640715337e-01 1.269361844595297217e+00
1.098719991210240187e+04 4.483714387029303694e+00 -4.949886453820147025e+00 -2.898761622134725879e+00 6.213795622689377574e-01 -3.500824115514708512e-02 8.636083704492018009e-01 6.173952509227899066e-01 1.238077531239542228e+00
1.095110332365985960e+04 4.613532490585471102e+00 -4.750559650589201155e+00 -2.874326229103339791e+00 6.107325890943658964e-01 -2.157491752650023478e-02 7.854697892636393064e-01 8.119112566811754750e-01 1.277918875114789854e+00
1.091524313704087763e+04 4.486621032631847861e+00 -4.554622680191581452e+00 -2.867085350951405154e+00 5.890667105502631617e-01 -2.952518602979278470e-02 7.932819282732599397e-01 8.950334496838517895e-01 1.336147174291225870e+00
1.087961703748028049e+04 4.495226358676863931e+00 -4.328297503480236230e+00 -2.740545499831622323e+00 5.180349771901466838e-01 2.828587267435165621e-03 7.179746839293005278e-01 1.175238675990021742e+00 1.430792996134842898e+00
1.084422274033508620e+04 4.359440768918054765e+00 -4.146796875052496389e+00 -2.640825161231646234e+00 4.284813016662228913e-01 3.543134798260992591e-02 6.101053943893505194e-01 1.430735903459085412e+00 1.477890613469598158e+00
1.080905799059612036e+04 4.181362794210137679e+00 -3.782004796531019508e+00 -2.692803073576312656e+00 4.778914739583091098e-01 -1.231968743269551241e-02 5.336164752801282329e-01 1.705504274278771604e+00 1.568057140897765489e+00
1.077412056240909442e+04 3.969598740421697247e+00 -3.505896377604762471e+00 -2.609575332307761730e+00 4.713916630427333887e-01 -2.498981628365220045e-02 5.160611470875983153e-01 1.957174914598585280e+00 1.703147777077836489e+00
1.073940825860495170e+04 3.772269215970755152e+00 -3.137519915905657264e+00 -2.556745027054831976e+00 4.896166944983187386e-01 -2.300897697380227536e-02 4.042379429053226114e-01 2.235814131323000886e+00 1.760327806228067837e+00
1.070491891023925564e+04 3.796905874759065824e+00 -2.926513184647077548e+00 -2.492900939165966001e+00 4.909012919643344630e-01 -1.452240820694482987e-02 2.306714205587842015e-01 2.663045823869656825e+00 1.845890412477786180e+00
1.067065037614042558e+04 3.643776210386084013e+00 -2.622051934724807687e+00 -2.329561482903685921e+00 4.732863901946893215e-01 1.254655447185572563e-03 -3.725931797770506981e-02 3.058104690951071625e+00 1.817574996860750192e+00
1.063660054246662730e+04 3.473755556268551814e+00 -2.359460967128330644e+00 -2.111192961878165075e+00 4.446310278534501004e-01 8.374487918049795809e-03 -2.995413784999921836e-01 3.410728203672529268e+00 1.769169914961853385e+00
1.060276732227111279e+04 3.482401965499462015e+00 -2.125939034622782664e+00 -1.928360760906590921e+00 3.959381375565732553e-01 3.404776336104683998e-02 -6.850173368399525842e-01 3.867744270199038326e+00 1.660888221793482167e+00
1.056914865507583454e+04 3.536753738369885269e+00 -2.038373621876239827e+00 -1.840702845598126025e+00 3.656604951519635827e-01 5.087501774225746537e-02 -9.132569924014348750e-01 4.155859388875704497e+00 1.607399224810336369e+00
1.053574250645314169e+04 3.249061325394969835e+00 -1.861575979534036529e+00 -1.773976995210031493e+00 3.053158193635272522e-01 8.238833735916940848e-02 -9.677019131571341637e-01 4.301831728425637102e+00 1.641491006285752396e+00
1.050254686761539779e+04 3.114549783163023555e+00 -1.590453989619495578e+00 -1.778373330847392131e+00 3.041646984015653477e-01 5.746121160628638730e-02 -1.267816031048480285e+00 4.684632701783200126e+00 1.573557422709716214e+00
1.046955975501230205e+04 2.888046390533996366e+00 -1.280679580606557177e+00 -1.776987064647565395e+00 2.471731549174730758e-01 9.535447011154074559e-02 -1.373775577096383094e+00 5.009654766760361255e+00 1.664733730441868564e+00
1.043677920993581392e+04 2.836277697382410867e+00 -1.074284957091753867e+00 -1.878715198708638789e+00 3.281427246593956459e-01 9.647046996882059633e-02 -1.513025597744955597e+00 5.411013787921493012e+00 1.768920269444950621e+00
1.040420329813244643e+04 2.575627125176875420e+00 -1.055967116032760833e+00 -1.862020553629684994e+00 3.418001151206327415e-01 7.120973704546215699e-02 -1.451396536314950358e+00 5.480607143502044032e+00 1.872759836093249364e+00
1.037183010942280816e+04 1.869729760607430125e+00 -7.828333168370974482e-01 -1.618089738010903167e+00 2.461776236295719067e-01 8.051854745947042979e-02 -1.590145328028261806e+00 5.725420296780701968e+00 1.882497732480784114e+00
1.033965775732823204e+04 1.243411405970767936e+00 -7.302278663120106428e-01 -1.269682656515974895e+00 7.734391533639352334e-02 9.192233217833103986e-02 -1.572285361757195687e+00 5.855101778474403496e+00 1.979013495905026732e+00
1.031565917062100380e+04 1.121129013718407119e+00 -6.438493949153633045e-01 -1.038254467158830963e+00 3.352470228122531037e-02 7.615851435193590757e-02 -1.442957385622996025e+00 5.534887518416872432e+00 1.914121699441876157e+00
