# Supplementary material for: Ultrafast proton-coupled isomerization in the phototransformation of phytochrome
Source: Nat Chem. 2022 May 16;14(7):823–30. doi: 10.1038/s41557-022-00944-x (PMC9252900; doi:10.1038/s41557-022-00944-x)
Supplement: Source Data Extended Data Fig. 3 — Data for Extended Data Fig. 3a, 3b, and 3c (ascii format). [file 41557_2022_944_MOESM6_ESM.zip › EDF 3b model_trans_compare.txt]

# 11000: t/ps, para/mod, para_fit/mod, perp/mod, perp_fit/mod, 12300: t/ps, para/mod, para_fit/mod, perp/mod, perp_fit/mod, 14300: t/ps, para/mod, para_fit/mod, perp/mod, perp_fit/mod, 16000: t/ps, para/mod, para_fit/mod, perp/mod, perp_fit/mod
-3.593948949560635819e-01 -5.500000000000000028e-02 6.199672004063772927e-150 3.200000000000000067e-02 1.481267806776960540e-150 -3.502812422811630300e-01 1.799999999999999864e-02 1.105362470011267626e-142 -5.399999999999999939e-02 4.205560766186648669e-143 -3.185734575260488755e-01 2.900000000000000147e-02 -1.075485186336985271e-118 7.900000000000000078e-02 -4.794437056855420061e-119 -2.743763786713935282e-01 -2.900000000000000147e-02 -2.185259328059740151e-88 -2.599999999999999881e-02 -8.223372598431469932e-89
-3.393948949560635642e-01 -7.000000000000000146e-03 1.492842750750344236e-133 -7.499999999999999722e-02 3.574007516233352905e-134 -3.302812422811630677e-01 -4.800000000000000100e-02 1.029927608704210880e-126 -6.000000000000000125e-03 3.922027613842825356e-127 -2.985734575260489132e-01 4.499999999999999833e-02 -3.518723713842205895e-104 5.399999999999999939e-02 -1.569854599682325457e-104 -2.543763786713935660e-01 1.200000000000000025e-02 -6.689887483091058682e-76 -5.600000000000000117e-02 -2.520776700057889781e-76
-3.193948949560635464e-01 -5.999999999999999778e-02 4.124045429158894063e-118 3.000000000000000062e-03 9.895771082409944191e-119 -3.102812422811630499e-01 -2.800000000000000058e-02 1.100756390320701601e-111 -2.800000000000000058e-02 4.195940420338133983e-112 -2.785734575260488954e-01 -1.799999999999999864e-02 -1.318651887608040405e-90 -3.099999999999999978e-02 -5.888405363942669135e-91 -2.343763786713935759e-01 -6.300000000000000044e-02 -2.343894242333510137e-64 -5.099999999999999672e-02 -8.845373406407708544e-65
-2.993948949560635286e-01 7.000000000000000666e-02 1.306466057802684174e-103 8.500000000000000611e-02 3.142959555084723918e-104 -2.902812422811630322e-01 -3.000000000000000062e-03 1.348785443504032016e-97 1.000000000000000021e-03 5.147243181622060724e-98 -2.585734575260488777e-01 6.300000000000000044e-02 -5.655645739318311920e-78 6.800000000000000488e-02 -2.528181191403855922e-78 -2.143763786713935582e-01 6.000000000000000125e-03 -9.388772962093915830e-54 6.500000000000000222e-02 -3.549515168110014144e-54
-2.793948949560635664e-01 5.299999999999999850e-02 4.743489098511468941e-90 9.400000000000000022e-02 1.144485001100128419e-90 -2.702812422811630144e-01 -1.000000000000000021e-02 1.893650717767076349e-84 1.299999999999999940e-02 7.235993111303741468e-85 -2.385734575260488599e-01 6.800000000000000488e-02 -2.773259711455697576e-66 -3.500000000000000333e-02 -1.241245969391525117e-66 -1.943763786713935682e-01 -2.000000000000000042e-03 -4.293879208291383660e-44 1.899999999999999953e-02 -1.626848099851642670e-44
-2.593948949560636041e-01 -3.000000000000000062e-03 1.972552586421781094e-77 1.360000000000000098e-01 4.775349192574161188e-78 -2.502812422811630522e-01 -2.900000000000000147e-02 3.043965214440743959e-72 -1.000000000000000021e-02 1.164915667841225440e-72 -2.185734575260488977e-01 -1.299999999999999940e-02 -1.552655606346857108e-55 3.099999999999999978e-02 -6.959712473330648879e-56 -1.743763786713935782e-01 6.000000000000000125e-03 -2.238178935448942542e-35 6.500000000000000222e-02 -8.502272545606898701e-36
-2.393948949560635586e-01 -4.900000000000000189e-02 9.386951676961609950e-66 -2.299999999999999961e-02 2.281422622860363438e-66 -2.302812422811630344e-01 -3.400000000000000244e-02 5.597042320919310565e-61 -5.899999999999999689e-02 2.145770910588357131e-61 -1.985734575260488799e-01 5.800000000000000294e-02 -9.907677144320424071e-46 2.000000000000000042e-02 -4.449180120979582157e-46 -1.543763786713935604e-01 1.899999999999999953e-02 -1.326494098549344249e-27 -1.499999999999999944e-02 -5.055580229674148853e-28
-2.193948949560635686e-01 1.899999999999999953e-02 5.106504199689658908e-55 3.200000000000000067e-02 1.246849918891699277e-55 -2.102812422811630166e-01 7.000000000000000146e-03 1.175823123248973623e-50 6.700000000000000400e-02 4.517335271348589925e-51 -1.785734575260488621e-01 4.700000000000000011e-02 -7.188615727304289039e-37 1.010000000000000064e-01 -3.235502552061264667e-37 -1.343763786713935704e-01 7.599999999999999811e-02 -8.908899119478048362e-21 4.200000000000000261e-02 -3.409707027516794688e-21
-1.993948949560635786e-01 4.900000000000000189e-02 3.171245036534340321e-45 3.899999999999999994e-02 7.786173456704559974e-46 -1.902812422811630544e-01 -1.499999999999999944e-02 2.817861655704074056e-41 -4.299999999999999656e-02 1.085342431811144217e-41 -1.585734575260488999e-01 5.700000000000000205e-02 -5.910753810922841936e-29 4.399999999999999745e-02 -2.668132556744398265e-29 -1.143763786713935804e-01 5.600000000000000117e-02 -6.747050370244918223e-15 3.799999999999999906e-02 -2.596773353838199952e-15
-1.793948949560635608e-01 -4.200000000000000261e-02 2.244168758034957792e-36 -8.999999999999999667e-02 5.547239058338788134e-37 -1.702812422811630366e-01 -4.100000000000000172e-02 7.687689907069912489e-33 -4.000000000000000083e-03 2.970351721801026930e-33 -1.385734575260488821e-01 2.000000000000000042e-02 -5.480695328821410349e-22 5.500000000000000028e-02 -2.483626541802691911e-22 -9.437637867139356262e-02 2.100000000000000130e-02 -5.718163061735477879e-10 2.900000000000000147e-02 -2.217975301868966594e-10
-1.593948949560635708e-01 8.999999999999999320e-03 1.805221242527357351e-28 2.800000000000000058e-02 4.499808884875402170e-29 -1.502812422811630189e-01 -1.160000000000000059e-01 2.380867411152550455e-25 -7.000000000000000666e-02 9.235756609784886750e-26 -1.185734575260488782e-01 -4.399999999999999745e-02 -5.687475943688190397e-16 -3.099999999999999978e-02 -2.591325143705673640e-16 -7.437637867139357262e-02 -6.800000000000000488e-02 -5.354014541899673529e-06 -2.599999999999999881e-02 -2.100929258573165293e-06
-1.393948949560635531e-01 2.000000000000000042e-02 1.644927874134874809e-21 3.400000000000000244e-02 4.144447977219483798e-22 -1.302812422811630289e-01 -2.699999999999999969e-02 8.336157492184116499e-19 -1.099999999999999936e-02 3.250522622411375558e-19 -9.857345752604887434e-02 -2.500000000000000139e-02 -6.521557806030989551e-11 -1.000000000000000021e-03 -2.995450272374952062e-11 -5.437637867139356873e-02 -3.599999999999999728e-02 -5.406313404798070328e-03 -2.400000000000000050e-02 -2.162310524811182112e-03
-1.193948949560635631e-01 2.299999999999999961e-02 1.689209092181698821e-15 5.999999999999999778e-02 4.316837039738389065e-16 -1.102812422811630250e-01 7.299999999999999545e-02 3.279560434226752170e-13 2.699999999999999969e-02 1.287834680114451365e-13 -7.857345752604887046e-02 -1.839999999999999969e-01 -8.067085200847763845e-07 -1.000000000000000021e-03 -3.755126882920720103e-07 -3.437637867139356485e-02 -1.018000000000000016e+00 -5.577100367398176717e-01 -4.000000000000000083e-02 -2.313330510332539114e-01
-9.939489495606357305e-02 8.699999999999999400e-02 1.939405900950520440e-10 1.899999999999999953e-02 5.054666783721754236e-11 -9.028124228116302108e-02 -2.630000000000000115e-01 1.435404727178649476e-08 -9.099999999999999756e-02 5.693937185021758632e-09 -5.857345752604887351e-02 3.799999999999999906e-02 -1.019880510468449113e-03 -1.000000000000000021e-02 -4.873796912022009681e-04 -1.437637867139356443e-02 -5.133000000000000007e+00 -5.040276754658678193e+00 -1.909999999999999920e+00 -2.193546434609733531e+00
-7.939489495606356917e-02 -7.499999999999999722e-02 2.455963957930211885e-06 1.099999999999999936e-02 6.589875001406996211e-07 -7.028124228116303107e-02 2.099999999999999922e-01 6.867578272201165142e-05 4.599999999999999922e-02 2.767544722536775361e-05 -3.857345752604887656e-02 1.834999999999999964e+00 -1.110228302357112729e-01 7.329999999999999849e-01 -5.710137096837074322e-02 5.623621328606435987e-03 -1.243000000000000105e+00 -1.234778967287581075e+00 2.400000000000000050e-02 4.217292592669822371e-01
-5.939489495606356528e-02 8.200000000000000344e-02 3.342957428699193032e-03 5.199999999999999761e-02 9.405489543565740546e-04 -5.028124228116302719e-02 -1.130000000000000032e-01 3.464614154649751920e-02 -3.300000000000000155e-02 1.435878296686982775e-02 -1.857345752604887268e-02 -1.044800000000000040e+01 -2.667086361793460370e-01 -3.210999999999999854e+00 -2.072243578603654157e-01 2.562362132860643640e-02 1.872000000000000108e+00 1.377162933975123238e+00 3.779999999999999805e+00 2.862843895976030506e+00
-3.939489495606356140e-02 2.240000000000000047e-01 4.607495137194946855e-01 2.429999999999999938e-01 1.419742832565281665e-01 -3.028124228116302677e-02 1.493999999999999995e+00 1.658869633946727262e+00 8.669999999999999929e-01 7.303592309316573328e-01 1.426542473951127737e-03 7.958000000000000185e+00 6.293084424679586952e-01 4.804999999999999716e+00 2.628377817917616710e+00 4.562362132860643682e-02 -3.673000000000000043e+00 1.711664188072591908e-01 8.820000000000000062e-01 2.377657921407271058e+00
-1.939489495606356445e-02 6.570999999999999730e+00 5.225872596594391517e+00 2.293000000000000149e+00 2.022165115489325427e+00 -1.028124228116302635e-02 2.442000000000000171e+00 1.559196184552295028e+00 1.207999999999999963e+00 9.643218109586129128e-01 2.142654247395112815e-02 -1.757900000000000063e+01 -7.681187475224954042e+00 -1.308000000000000052e+00 1.518084536395508666e+00 6.562362132860644071e-02 1.995999999999999996e+00 8.369777669085481930e-01 2.505999999999999783e+00 2.422210387032421863e+00
6.051050439364324962e-04 -3.770999999999999908e+00 -2.854703620396271901e+00 4.219999999999999862e-01 4.914614302209414642e-01 9.718757718836970594e-03 -2.772500000000000142e+01 -2.600212258293137424e+01 -1.303100000000000058e+01 -1.262196361228448538e+01 4.142654247395112510e-02 -9.051999999999999602e+00 -1.110431050976363210e+01 5.000000000000000278e-02 -4.705727627966783677e-01 8.562362132860643071e-02 2.472999999999999865e+00 1.366225379283535490e+00 2.649999999999999911e+00 2.458382871906409139e+00
2.060510504393643638e-02 -9.182999999999999829e+00 -9.552009489458011871e+00 -3.802000000000000046e+00 -3.911320369510876915e+00 2.971875771883697448e-02 -1.667999999999999972e+01 -2.172761132451261545e+01 -1.090900000000000070e+01 -1.223462684343074436e+01 6.142654247395112899e-02 -9.990000000000000213e+00 -1.004223245284242161e+01 -6.570000000000000284e-01 -5.677882857624213520e-01 1.056236213286064346e-01 2.966000000000000192e+00 1.715785488831081951e+00 2.791999999999999815e+00 2.461902425607487288e+00
4.060510504393644027e-02 -1.610000000000000098e+00 -5.991082179823897569e+00 -2.697000000000000064e+00 -3.913201668987262405e+00 4.971875771883697837e-02 -1.549600000000000044e+01 -1.549571492362954217e+01 -9.557000000000000384e+00 -9.498416679454470213e+00 8.142654247395113287e-02 -6.541999999999999815e+00 -9.142214045566625202e+00 8.000000000000000167e-02 -5.948674454268400025e-01 1.256236213286064385e-01 2.619000000000000217e+00 1.945166059563690597e+00 2.616999999999999993e+00 2.445146773693448239e+00
6.060510504393643028e-02 -6.009999999999999787e+00 -6.667475063584244133e+00 -3.488999999999999879e+00 -4.051147056595791440e+00 6.971875771883696837e-02 -9.871000000000000441e+00 -1.198170341946383211e+01 -6.501999999999999780e+00 -7.758173460533432042e+00 1.014265424739511229e-01 -2.194999999999999840e+00 -8.550289397525755675e+00 1.862999999999999989e+00 -6.545196206814636319e-01 1.456236213286064285e-01 2.536000000000000032e+00 2.094125393676233404e+00 2.580000000000000071e+00 2.416245586339877960e+00
8.060510504393644804e-02 -5.008000000000000007e+00 -7.171234515730170678e+00 -4.062999999999999723e+00 -4.076309999991708288e+00 8.971875771883698614e-02 -1.660399999999999920e+01 -8.994577398812841906e+00 -9.243000000000000327e+00 -6.301111794344268269e+00 1.214265424739511406e-01 -3.181999999999999940e+00 -8.158824461573258802e+00 1.471999999999999975e+00 -7.301654276853398740e-01 1.656236213286064463e-01 2.069999999999999840e+00 2.188993449283823001e+00 2.366999999999999993e+00 2.380411982696117423e+00
1.006051050439364380e-01 -1.177699999999999925e+01 -7.314482838426725309e+00 -4.900000000000000355e+00 -3.995958246007126569e+00 1.097187577188369761e-01 -1.696199999999999974e+01 -6.405793407843863640e+00 -9.521000000000000796e+00 -5.057513282552644540e+00 1.414265424739511445e-01 -8.064000000000000057e+00 -7.896283603040355814e+00 -8.199999999999999512e-01 -8.111300184677880942e-01 1.856236213286064363e-01 2.754999999999999893e+00 2.247248980223090165e+00 2.636000000000000121e+00 2.340957960097369561e+00
1.206051050439364281e-01 -9.781000000000000583e+00 -7.240164126961531110e+00 -4.817000000000000171e+00 -3.856801582097441283e+00 1.297187577188369523e-01 -8.428000000000000824e+00 -4.155293402902284328e+00 -5.854000000000000092e+00 -3.988578845121076188e+00 1.614265424739511068e-01 -9.198000000000000398e+00 -7.716034117582763585e+00 -1.681000000000000050e+00 -8.910476214624122315e-01 2.056236213286064263e-01 2.811999999999999833e+00 2.280531310285527358e+00 2.556999999999999940e+00 2.299959919194852542e+00
1.406051050439364458e-01 -9.074999999999999289e+00 -7.041384823223446610e+00 -4.434999999999999609e+00 -3.688530504074166050e+00 1.497187577188369700e-01 -1.737999999999999989e+00 -2.194243253090697010e+00 -2.595000000000000195e+00 -3.064599533214006133e+00 1.814265424739511245e-01 -1.048700000000000010e+01 -7.587764030219202205e+00 -2.318000000000000060e+00 -9.663043271917850507e-01 2.256236213286064440e-01 2.685999999999999943e+00 2.296622626217183605e+00 2.442000000000000171e+00 2.258694375310713376e+00
1.606051050439364358e-01 -8.734999999999999432e+00 -6.777077372368374597e+00 -4.089000000000000412e+00 -3.509494148979671824e+00 1.697187577188369878e-01 3.257000000000000117e+00 -4.822737946506718831e-01 -4.319999999999999951e-01 -2.262337364820052432e+00 2.014265424739511423e-01 -4.583000000000000185e+00 -7.491846331308560814e+00 1.370000000000000107e-01 -1.035024226706400929e+00 2.456236213286064340e-01 1.687000000000000055e+00 2.300753270142260831e+00 2.088999999999999968e+00 2.217922830089314346e+00
1.806051050439364258e-01 -7.724999999999999645e+00 -6.483991401409389788e+00 -3.791999999999999815e+00 -3.330731239900529772e+00 1.897187577188369501e-01 -5.430000000000000382e-01 1.014395724008259503e+00 -1.768000000000000016e+00 -1.563267202121235933e+00 2.214265424739511046e-01 -7.541000000000000369e+00 -7.415639916718066438e+00 -8.279999999999999583e-01 -1.096411784117382604e+00 2.656236213286064518e-01 1.651999999999999913e+00 2.296461754729453020e+00 2.028000000000000025e+00 2.178077685723737833e+00
2.006051050439364436e-01 -7.897000000000000242e+00 -6.184541763372095602e+00 -3.835999999999999854e+00 -3.158601914016538892e+00 2.097187577188369678e-01 -3.008999999999999897e+00 2.324318047713972213e+00 -3.455999999999999961e+00 -9.523642023387982603e-01 2.414265424739511223e-01 -1.009200000000000053e+01 -7.351062851021484157e+00 -2.225000000000000089e+00 -1.150327270715933548e+00 2.856236213286064696e-01 1.927000000000000046e+00 2.286161846686260990e+00 2.154999999999999805e+00 2.139383280161691658e+00
2.206051050439364614e-01 -6.918000000000000149e+00 -5.891936519124664429e+00 -3.559000000000000163e+00 -2.996501921993202533e+00 2.297187577188369856e-01 6.282000000000000028e+00 3.471823339208703896e+00 4.259999999999999898e-01 -4.172569221541467810e-01 2.614265424739511401e-01 -1.215099999999999980e+01 -7.293001343494786681e+00 -2.846999999999999975e+00 -1.197014435396717147e+00 3.056236213286064873e-01 2.349000000000000199e+00 2.271516885484705650e+00 2.229000000000000092e+00 2.101934422272462299e+00
2.406051050439364236e-01 -5.804000000000000270e+00 -5.613520824694611555e+00 -2.936999999999999833e+00 -2.845975622128760651e+00 2.497187577188369478e-01 1.188799999999999990e+01 4.477777488983212706e+00 2.751999999999999780e+00 5.237305202179795560e-02 2.814265424739511023e-01 -9.723000000000000753e+00 -7.238267528279362040e+00 -2.394000000000000128e+00 -1.236927403828096628e+00 3.256236213286064496e-01 1.941999999999999948e+00 2.253687203764293656e+00 2.040999999999999925e+00 2.065747118572189400e+00
2.606051050439364136e-01 -5.453999999999999737e+00 -5.352951458548434793e+00 -2.934000000000000163e+00 -2.707435510408526369e+00 2.697187577188369656e-01 1.536800000000000033e+01 5.360165918784050021e+00 4.681000000000000050e+00 4.652240161425938436e-01 3.014265424739511201e-01 -7.453000000000000291e+00 -7.184917528675080156e+00 -1.389000000000000012e+00 -1.270622068489367873e+00 3.456236213286064674e-01 1.697999999999999954e+00 2.233493967067911257e+00 1.881000000000000005e+00 2.030791132479897509e+00
2.806051050439364314e-01 -4.384999999999999787e+00 -5.111605637736218455e+00 -2.287999999999999812e+00 -2.580624621680222663e+00 2.897187577188369834e-01 4.975999999999999979e+00 6.134552101101573562e+00 6.660000000000000364e-01 8.286922454274255889e-01 3.214265424739511379e-01 -7.621999999999999886e+00 -7.131805947671429280e+00 -1.516999999999999904e+00 -1.298689227348711395e+00 3.656236213286064851e-01 1.957999999999999963e+00 2.211527926457467430e+00 1.959000000000000075e+00 1.997010699293088276e+00
3.006051050439364491e-01 -6.006000000000000227e+00 -4.889489078157523316e+00 -2.762000000000000011e+00 -2.464911228898324591e+00 3.097187577188369456e-01 4.857999999999999652e+00 6.814444459799809728e+00 1.590000000000000024e-01 1.149110465854446872e+00 3.414265424739511001e-01 -9.159000000000000696e+00 -7.078295421864804204e+00 -1.909000000000000030e+00 -1.321714602345009926e+00 3.856236213286064474e-01 2.017999999999999794e+00 2.188221831177584953e+00 2.008999999999999897e+00 1.964337541026824230e+00
3.206051050439364669e-01 -4.320999999999999730e+00 -4.685817136761221136e+00 -2.259999999999999787e+00 -2.359474457957088323e+00 3.297187577188369634e-01 8.451000000000000512e+00 7.411594928877665467e+00 1.443000000000000060e+00 1.431930345629810031e+00 3.614265424739511179e-01 -8.662000000000000810e+00 -7.024067801566213021e+00 -2.007000000000000117e+00 -1.340256034095169912e+00 4.056236213286064651e-01 2.080999999999999961e+00 2.163898840026256654e+00 1.977000000000000091e+00 1.932698894486155172e+00
3.406051050439364847e-01 -4.458999999999999631e+00 -4.499383021898829327e+00 -2.395000000000000018e+00 -2.263419204970949394e+00 3.497187577188369811e-01 1.118999999999999950e+01 7.936245475853085374e+00 2.742999999999999883e+00 1.681865000095417839e+00 3.814265424739511356e-01 -8.380000000000000782e+00 -6.969001869980492536e+00 -1.899999999999999911e+00 -1.354831535699360323e+00 4.256236213286064829e-01 1.909000000000000030e+00 2.138805055817005751e+00 1.836000000000000076e+00 1.902022326813950226e+00
3.606051050439363914e-01 -3.888999999999999790e+00 -4.328787752358312702e+00 -2.076999999999999957e+00 -2.175845463031250482e+00 3.697187577188369434e-01 9.086000000000000298e+00 8.397334189825723882e+00 2.198999999999999844e+00 1.903002418028467924e+00 4.014265424739510979e-01 -7.703000000000000291e+00 -6.913094571123231447e+00 -1.965999999999999970e+00 -1.365914106843447051e+00 4.456236213286064451e-01 1.677000000000000046e+00 2.113131535542676964e+00 1.830999999999999961e+00 1.872238496620783010e+00
3.806051050439364092e-01 -4.174999999999999822e+00 -4.172580740295775747e+00 -2.009999999999999787e+00 -2.095888452171956740e+00 3.897187577188369612e-01 1.038400000000000034e+01 8.802669331452745993e+00 2.745000000000000107e+00 2.098897325590983964e+00 4.214265424739511157e-01 -6.152999999999999581e+00 -6.856410636970734274e+00 -1.217000000000000082e+00 -1.373930660864745468e+00 4.656236213286064629e-01 1.280999999999999917e+00 2.087029305437481330e+00 1.534000000000000030e+00 1.843282614825981769e+00
4.006051050439364269e-01 -3.404999999999999805e+00 -4.029342937930598723e+00 -1.802999999999999936e+00 -2.022740232608465138e+00 4.097187577188369789e-01 6.519000000000000128e+00 9.159077541115069110e+00 1.320000000000000062e+00 2.272646731899746086e+00 4.414265424739511334e-01 -8.551000000000000156e+00 -6.799050707137269889e+00 -1.862999999999999989e+00 -1.379263365684846754e+00 4.856236213286064807e-01 1.780000000000000027e+00 2.060619710261219595e+00 1.768000000000000016e+00 1.815095094686522081e+00
4.206051050439364447e-01 -4.081999999999999851e+00 -3.897733379403400367e+00 -2.092999999999999972e+00 -1.955659737598130610e+00 4.297187577188369412e-01 7.963000000000000078e+00 9.472530870981135109e+00 1.437000000000000055e+00 2.426952868999666002e+00 4.614265424739510957e-01 -8.464999999999999858e+00 -6.741131451070155656e+00 -2.019000000000000128e+00 -1.382252317701913480e+00 5.056236213286063874e-01 2.236000000000000210e+00 2.034001636272904090e+00 1.903000000000000025e+00 1.787621707306118024e+00
4.406051050439364625e-01 -3.782999999999999918e+00 -3.776512667836430470e+00 -1.961999999999999966e+00 -1.893975711920772520e+00 4.497187577188369589e-01 1.103200000000000003e+01 9.748256227144567632e+00 3.117999999999999883e+00 2.564176199619557561e+00 4.814265424739511134e-01 -8.230999999999999872e+00 -6.682773445840192394e+00 -2.119000000000000217e+00 -1.383198869615049453e+00 5.256236213286064052e-01 2.282000000000000028e+00 2.007256627151519091e+00 2.025999999999999801e+00 1.760813445758367957e+00
4.606051050439364802e-01 -3.193999999999999950e+00 -3.664552189301235607e+00 -1.792000000000000037e+00 -1.837085440459539587e+00 4.697187577188369767e-01 1.175399999999999956e+01 9.990830034056076059e+00 3.396999999999999797e+00 2.686380454016292774e+00 5.014265424739511312e-01 -6.767000000000000348e+00 -6.624094034621540672e+00 -1.532000000000000028e+00 -1.382369193407668062e+00 5.456236213286064229e-01 2.077999999999999847e+00 1.980452569278125852e+00 1.856000000000000094e+00 1.734626227170102730e+00
4.806051050439364980e-01 -3.661999999999999922e+00 -3.560834716664361022e+00 -1.927000000000000046e+00 -1.784451106648994312e+00 4.897187577188369945e-01 1.168999999999999950e+01 1.020426036834763472e+01 3.419999999999999929e+00 2.795371163872335529e+00 5.214265424739511490e-01 -6.774000000000000021e+00 -6.565203356445004523e+00 -1.322999999999999954e+00 -1.379997827364956908e+00 5.656236213286064407e-01 2.254999999999999893e+00 1.953646396644305394e+00 1.816000000000000059e+00 1.709020514128286150e+00
5.006051050439365158e-01 -3.117999999999999883e+00 -3.464450029899793115e+00 -1.512999999999999901e+00 -1.735594940840652578e+00 5.097187577188370122e-01 9.144000000000000128e+00 1.039205838828063655e+01 2.384999999999999787e+00 2.892728814777279833e+00 5.414265424739511667e-01 -7.347000000000000419e+00 -6.506202370618086483e+00 -1.768999999999999906e+00 -1.376291063202816911e+00 5.856236213286064585e-01 2.141999999999999904e+00 1.926886116304084240e+00 1.844000000000000083e+00 1.683960905688206777e+00
5.206051050439364225e-01 -3.471999999999999975e+00 -3.374587852816590683e+00 -1.800000000000000044e+00 -1.690093877965199276e+00 5.297187577188369190e-01 1.058900000000000041e+01 1.055730056512771498e+01 2.987000000000000099e+00 2.979837491697779672e+00 5.614265424739510735e-01 -5.623000000000000220e+00 -6.447182113569554396e+00 -1.012000000000000011e+00 -1.371430097228261369e+00 6.056236213286063652e-01 1.895999999999999908e+00 1.900212356506487676e+00 1.627999999999999892e+00 1.659415728225292153e+00
5.406051050439364403e-01 -2.850999999999999979e+00 -3.290529544546945129e+00 -1.548999999999999932e+00 -1.647574159565782903e+00 5.497187577188369367e-01 9.337999999999999190e+00 1.070268297459153217e+01 2.548000000000000043e+00 3.057909712395417312e+00 5.814265424739510912e-01 -5.820000000000000284e+00 -6.388223696854394618e+00 -1.042999999999999927e+00 -1.365573911747946401e+00 6.256236213286063830e-01 1.836999999999999966e+00 1.873659574179852072e+00 1.657000000000000028e+00 1.635356643551471700e+00
5.606051050439364580e-01 -3.355999999999999872e+00 -3.211639426913775353e+00 -1.739999999999999991e+00 -1.607706133087577482e+00 5.697187577188369545e-01 8.824999999999999289e+00 1.083056870999665477e+01 2.087000000000000188e+00 3.128008010901917935e+00 6.014265424739511090e-01 -7.770999999999999908e+00 -6.329398731957559754e+00 -1.832000000000000073e+00 -1.358861878731673967e+00 6.456236213286064007e-01 2.198999999999999844e+00 1.847257014936761088e+00 1.723999999999999977e+00 1.611758283594201924e+00
5.806051050439364758e-01 -2.895000000000000018e+00 -3.137356270507014155e+00 -1.459999999999999964e+00 -1.570199385658705538e+00 5.897187577188369723e-01 1.138299999999999912e+01 1.094302932081530955e+01 3.216000000000000192e+00 3.191063732784952034e+00 6.214265424739511268e-01 -7.251999999999999780e+00 -6.270769982752437244e+00 -1.872999999999999998e+00 -1.351416092927590906e+00 6.656236213286064185e-01 2.161999999999999922e+00 1.821029489761317066e+00 1.784000000000000030e+00 1.588597915864029986e+00
6.006051050439364936e-01 -2.799999999999999822e+00 -3.067185233779043507e+00 -1.391000000000000014e+00 -1.534798277174834302e+00 6.097187577188369900e-01 1.327800000000000047e+01 1.104188105062319991e+01 4.331999999999999851e+00 3.247893426524434801e+00 6.414265424739511445e-01 -5.559000000000000163e+00 -6.212392121273774492e+00 -1.052000000000000046e+00 -1.343343450066606604e+00 6.856236213286064363e-01 2.146999999999999797e+00 1.794998013112009350e+00 1.816999999999999948e+00 1.565855140836398762e+00
6.206051050439365113e-01 -2.228000000000000203e+00 -3.000690405382618664e+00 -1.211999999999999966e+00 -1.501277893044362211e+00 6.297187577188370078e-01 1.055199999999999960e+01 1.112871654114921505e+01 3.201000000000000068e+00 3.299213154416954730e+00 6.614265424739511623e-01 -6.089999999999999858e+00 -6.154312510819962334e+00 -1.320999999999999952e+00 -1.334737489989565873e+00 7.056236213286064540e-01 2.281000000000000139e+00 1.769180334085939998e+00 1.737000000000000099e+00 1.543511620540433116e+00
6.406051050439364181e-01 -2.968999999999999861e+00 -2.937488010625652901e+00 -1.540999999999999925e+00 -1.469440410488311644e+00 6.497187577188369145e-01 1.037199999999999989e+01 1.120493257890053229e+01 3.040000000000000036e+00 3.345650997618264455e+00 6.814265424739510690e-01 -5.041999999999999815e+00 -6.096571971471186124e+00 -9.759999999999999787e-01 -1.325680026104252285e+00 7.256236213286063608e-01 1.824999999999999956e+00 1.743591383409831996e+00 1.467999999999999972e+00 1.521550836622053815e+00
6.606051050439364358e-01 -2.488999999999999879e+00 -2.877240288882839003e+00 -1.102999999999999980e+00 -1.439111857310807041e+00 6.697187577188369323e-01 1.026699999999999946e+01 1.127175438442662170e+01 3.056999999999999940e+00 3.387757990163685839e+00 7.014265424739510868e-01 -4.804999999999999716e+00 -6.039205502909310574e+00 -8.070000000000000506e-01 -1.316242582575960274e+00 7.456236213286063785e-01 1.633000000000000007e+00 1.718243652942692767e+00 1.530999999999999917e+00 1.499957875631932280e+00
6.806051050439364536e-01 -2.463999999999999968e+00 -2.819650017399773834e+00 -1.203000000000000069e+00 -1.410139234327060231e+00 6.897187577188369501e-01 9.182000000000000384e+00 1.133025687903928969e+01 2.620999999999999996e+00 3.426017683929634572e+00 7.214265424739511046e-01 -5.801000000000000156e+00 -5.982242951893070426e+00 -1.268999999999999906e+00 -1.306487659744171248e+00 7.656236213286063963e-01 1.816000000000000059e+00 1.693147520164956843e+00 1.491999999999999993e+00 1.478719239086756509e+00
7.006051050439364714e-01 -2.629000000000000004e+00 -2.764455639885773586e+00 -1.282000000000000028e+00 -1.382387969409333728e+00 7.097187577188369678e-01 1.058900000000000041e+01 1.138138330776447660e+01 2.910000000000000142e+00 3.460854518989008088e+00 7.414265424739511223e-01 -6.634000000000000341e+00 -5.925709619458358723e+00 -1.576000000000000068e+00 -1.296469846862611686e+00 7.856236213286064141e-01 1.991999999999999993e+00 1.668311527174733300e+00 1.542999999999999927e+00 1.457822675840076299e+00
7.206051050439364891e-01 -2.270999999999999908e+00 -2.711426950247410428e+00 -1.165000000000000036e+00 -1.355739670614666492e+00 7.297187577188369856e-01 1.277999999999999936e+01 1.142596154894092919e+01 4.075999999999999623e+00 3.492641150561055063e+00 7.614265424739511401e-01 -5.828000000000000291e+00 -5.869626807566027615e+00 -1.354999999999999982e+00 -1.286236799645297246e+00 8.056236213286064318e-01 1.907999999999999918e+00 1.643742621606304244e+00 1.538999999999999924e+00 1.437257034396645095e+00
7.406051050439365069e-01 -2.263999999999999790e+00 -2.660361279292044134e+00 -1.169999999999999929e+00 -1.330090146954326924e+00 7.497187577188370033e-01 1.249600000000000044e+01 1.146471839899754919e+01 4.072000000000000064e+00 3.521704863944308261e+00 7.814265424739511579e-01 -4.322000000000000064e+00 -5.814012307610347818e+00 -7.530000000000000027e-01 -1.275830098428688109e+00 8.256236213286064496e-01 1.743000000000000105e+00 1.619446365358591544e+00 1.322000000000000064e+00 1.417012132960898896e+00
7.606051050439364136e-01 -2.204000000000000181e+00 -2.611080132994203939e+00 -1.137000000000000011e+00 -1.305347667331773431e+00 7.697187577188369101e-01 9.444000000000000838e+00 1.149829208456695540e+01 2.935000000000000053e+00 3.548333191831389843e+00 8.014265424739510646e-01 -4.924999999999999822e+00 -5.758880834648222979e+00 -8.399999999999999689e-01 -1.265286001125428106e+00 8.456236213286063563e-01 1.691000000000000059e+00 1.595427115891716818e+00 1.423999999999999932e+00 1.397078645194311131e+00
7.806051050439364314e-01 -2.517999999999999794e+00 -2.563426233541339805e+00 -1.199000000000000066e+00 -1.281431430560512785e+00 7.897187577188369279e-01 8.615999999999999659e+00 1.152724322243571464e+01 2.317000000000000171e+00 3.572778833761790285e+00 8.214265424739510824e-01 -5.703000000000000291e+00 -5.704244411878294230e+00 -1.328000000000000069e+00 -1.254636103601658004e+00 8.656236213286063741e-01 1.798999999999999932e+00 1.571688183997172805e+00 1.399999999999999911e+00 1.377447999848424143e+00
8.006051050439364491e-01 -2.322000000000000064e+00 -2.517260917958495714e+00 -1.076999999999999957e+00 -1.258270221897106689e+00 8.097187577188369456e-01 1.161999999999999922e+01 1.155206442023604119e+01 3.700000000000000178e+00 3.595263964799311651e+00 8.414265424739511001e-01 -4.942999999999999616e+00 -5.650112710092059842e+00 -9.070000000000000284e-01 -1.243907918684523217e+00 8.856236213286063919e-01 1.778999999999999915e+00 1.548231971290269460e+00 1.502000000000000002e+00 1.358112292628784745e+00
8.206051050439364669e-01 -1.999000000000000110e+00 -2.472461853094926720e+00 -9.100000000000000311e-01 -1.235801234021397299e+00 8.297187577188369634e-01 1.198799999999999955e+01 1.157318868669875123e+01 3.817000000000000171e+00 3.615984009526173715e+00 8.614265424739511179e-01 -4.830000000000000071e+00 -5.596493346729470630e+00 -9.240000000000000435e-01 -1.233125383709649414e+00 9.056236213286064096e-01 1.752999999999999892e+00 1.525060090157297932e+00 1.461999999999999966e+00 1.339064208823421476e+00
8.406051050439364847e-01 -2.144000000000000128e+00 -2.428921029800258147e+00 -1.272999999999999909e+00 -1.213969032771208045e+00 8.497187577188369811e-01 1.089199999999999946e+01 1.159099679924702997e+01 3.513999999999999790e+00 3.635110947882246535e+00 8.814265424739511356e-01 -4.275000000000000355e+00 -5.543392148923201646e+00 -8.060000000000000497e-01 -1.222309305350647524e+00 9.256236213286064274e-01 1.401000000000000023e+00 1.502173468476494467e+00 1.193999999999999950e+00 1.320296955394486993e+00
8.606051050439365024e-01 -2.083000000000000185e+00 -2.386543003025994647e+00 -1.114000000000000101e+00 -1.192724650143040188e+00 8.697187577188369989e-01 1.022100000000000009e+01 1.160582375831744173e+01 3.105999999999999872e+00 3.652796211044931241e+00 9.014265424739511534e-01 -4.320000000000000284e+00 -5.490813384586451740e+00 -7.099999999999999645e-01 -1.211477749428931716e+00 9.456236213286064451e-01 1.324000000000000066e+00 1.479572441095369451e+00 1.272999999999999909e+00 1.301804201381993931e+00
8.806051050439364092e-01 -2.269000000000000128e+00 -2.345243348251571103e+00 -1.096999999999999975e+00 -1.172024789082442897e+00 8.897187577188369056e-01 1.021499999999999986e+01 1.161796444170692588e+01 3.093999999999999861e+00 3.669173218274599524e+00 9.214265424739510602e-01 -5.286999999999999922e+00 -5.438759965237304428e+00 -1.028000000000000025e+00 -1.200646382474078289e+00 9.656236213286063519e-01 1.336000000000000076e+00 1.457256829768951434e+00 1.187000000000000055e+00 1.283580025604008856e+00
9.006051050439364269e-01 -1.937999999999999945e+00 -2.304947308001162209e+00 -1.050999999999999934e+00 -1.151831126403846550e+00 9.097187577188369234e-01 1.079700000000000060e+01 1.162767855816797535e+01 3.293000000000000149e+00 3.684359599300769617e+00 9.414265424739510779e-01 -5.488999999999999879e+00 -5.387233623887386358e+00 -1.235000000000000098e+00 -1.189828770982952255e+00 9.856236213286063697e-01 1.475000000000000089e+00 1.435226013031005055e+00 1.209000000000000075e+00 1.265618870758792092e+00
9.206051050439364447e-01 -2.019000000000000128e+00 -2.265588605270625777e+00 -1.096999999999999975e+00 -1.132109701805683377e+00 9.297187577188369412e-01 1.299799999999999933e+01 1.163519498715358225e+01 4.323000000000000398e+00 3.698459141274155204e+00 9.614265424739510957e-01 -4.924999999999999822e+00 -5.336235070970913874e+00 -1.032000000000000028e+00 -1.179036643599819856e+00 1.005623621328606498e+00 1.570000000000000062e+00 1.413478987273861787e+00 1.193000000000000060e+00 1.247915503142126514e+00
9.406051050439364625e-01 -1.772999999999999909e+00 -2.227108403426803385e+00 -9.379999999999999449e-01 -1.112830382394152773e+00 9.497187577188369589e-01 1.207900000000000063e+01 1.164071558082732061e+01 3.994000000000000217e+00 3.711563494456176393e+00 9.814265424739511134e-01 -4.602000000000000313e+00 -5.285764130961202234e+00 -8.379999999999999671e-01 -1.168280120799755073e+00 1.025623621328606516e+00 1.538999999999999924e+00 1.392014420145204490e+00 1.233999999999999986e+00 1.230464977288522332e+00
9.606051050439364802e-01 -2.084000000000000075e+00 -2.189454394588963737e+00 -1.018999999999999906e+00 -1.093966393412223681e+00 9.697187577188369767e-01 1.150500000000000078e+01 1.164441849500984461e+01 3.638999999999999790e+00 3.723753666571086640e+00 1.001426542473951242e+00 -4.089999999999999858e+00 -5.235819862019880588e+00 -6.260000000000000009e-01 -1.157567916094531579e+00 1.045623621328606534e+00 1.270000000000000018e+00 1.370830697226746997e+00 1.108000000000000096e+00 1.213262604929341792e+00
9.806051050439364980e-01 -1.818000000000000060e+00 -2.152580000675793581e+00 -9.240000000000000435e-01 -1.075493907004615002e+00 9.897187577188369945e-01 1.070899999999999963e+01 1.164646110746231678e+01 3.314000000000000057e+00 3.735101332029427734e+00 1.021426542473951260e+00 -4.203999999999999737e+00 -5.186400660750614122e+00 -8.319999999999999618e-01 -1.146907512285180175e+00 1.065623621328606552e+00 1.338999999999999968e+00 1.349925962836134863e+00 1.135000000000000009e+00 1.196303927735197892e+00
1.000605105043936405e+00 -2.125000000000000000e+00 -2.116443673224831290e+00 -9.829999999999999849e-01 -1.057391681849559451e+00 1.009718757718837123e+00 1.075099999999999945e+01 1.164698257466436893e+01 3.498000000000000220e+00 3.745669978978186432e+00 1.041426542473951278e+00 -5.139999999999999680e+00 -5.137504353883563191e+00 -1.102000000000000091e+00 -1.136305315850652642e+00 1.085623621328606569e+00 1.372999999999999998e+00 1.329298155686529537e+00 1.183000000000000052e+00 1.179584693375443916e+00
1.020605105043936423e+00 -2.020999999999999908e+00 -2.081008279789017923e+00 -1.074000000000000066e+00 -1.039640747368609786e+00 1.029718757718837141e+00 1.183999999999999986e+01 1.164610607190006064e+01 3.620999999999999996e+00 3.755515914284528911e+00 1.061426542473951296e+00 -4.833000000000000185e+00 -5.089128278498002977e+00 -1.114000000000000101e+00 -1.125766792180458609e+00 1.105623621328606587e+00 1.459000000000000075e+00 1.308945040045543129e+00 1.147000000000000020e+00 1.163100834485058410e+00
1.040605105043936440e+00 -1.713999999999999968e+00 -2.046240566210726808e+00 -9.569999999999999618e-01 -1.022224126999835558e+00 1.049718757718837159e+00 1.257300000000000040e+01 1.164394075590858790e+01 4.256000000000000227e+00 3.764689144065572091e+00 1.081426542473951313e+00 -3.615000000000000213e+00 -5.041269352196014353e+00 -4.959999999999999964e-01 -1.115296584024372262e+00 1.125623621328606605e+00 1.245999999999999996e+00 1.288864232954533229e+00 1.064000000000000057e+00 1.146848450179784429e+00
1.060605105043936458e+00 -1.643999999999999906e+00 -2.012110685389369102e+00 -8.880000000000000115e-01 -1.005126595699783909e+00 1.069718757718837177e+00 1.091799999999999926e+01 1.164058348448928371e+01 3.490000000000000213e+00 3.773234145192197353e+00 1.101426542473951331e+00 -4.081999999999999851e+00 -4.993924134468342046e+00 -7.319999999999999840e-01 -1.104898615238756099e+00 1.145623621328606623e+00 1.324000000000000066e+00 1.269053227998964362e+00 1.102000000000000091e+00 1.130823789804698443e+00
1.080605105043936254e+00 -2.052999999999999936e+00 -1.978591784314991830e+00 -1.024999999999999911e+00 -9.883344674365233118e-01 1.089718757718836972e+00 1.037400000000000055e+01 1.163612032318675382e+01 3.218999999999999861e+00 3.781190541281614248e+00 1.121426542473951127e+00 -4.126000000000000334e+00 -4.947088880341688366e+00 -7.169999999999999707e-01 -1.094576181651646385e+00 1.165623621328606419e+00 1.207999999999999963e+00 1.249509416059227496e+00 1.056999999999999940e+00 1.115023238640304282e+00
1.100605105043936272e+00 -1.834999999999999964e+00 -1.945659642155551428e+00 -8.609999999999999876e-01 -9.718354089598304490e-01 1.109718757718836990e+00 1.106499999999999950e+01 1.163062786544726634e+01 3.512000000000000011e+00 3.788593695017572927e+00 1.141426542473951145e+00 -4.326999999999999957e+00 -4.900759587263086914e+00 -8.619999999999999885e-01 -1.084332030643131439e+00 1.185623621328606436e+00 1.397999999999999909e+00 1.230230103417740306e+00 1.058999999999999941e+00 1.099443305324369735e+00
1.120605105043936289e+00 -1.641999999999999904e+00 -1.913292353076606167e+00 -7.810000000000000275e-01 -9.556182765939389423e-01 1.129718757718837008e+00 1.153899999999999970e+01 1.162417438936576453e+01 3.736000000000000210e+00 3.795475227169247567e+00 1.161426542473951162e+00 -4.402999999999999581e+00 -4.854932036059453004e+00 -9.829999999999999849e-01 -1.074168430839824939e+00 1.205623621328606454e+00 1.506999999999999895e+00 1.211212527551351226e+00 1.104999999999999982e+00 1.084080610777631071e+00
1.140605105043936307e+00 -1.737999999999999989e+00 -1.881470048253731209e+00 -8.199999999999999512e-01 -9.396729732010256075e-01 1.149718757718837026e+00 1.198600000000000065e+01 1.161682087127691076e+01 3.987000000000000099e+00 3.801863471394013150e+00 1.181426542473951180e+00 -3.841000000000000192e+00 -4.809601826707072370e+00 -7.099999999999999645e-01 -1.064087233148940825e+00 1.225623621328606472e+00 1.272999999999999909e+00 1.192453870897133061e+00 1.149000000000000021e+00 1.068931878447712647e+00
1.160605105043936325e+00 -1.717999999999999972e+00 -1.850174652223363525e+00 -8.709999999999999964e-01 -9.239903228166759241e-01 1.169718757718837043e+00 1.135100000000000087e+01 1.160862187393269274e+01 3.755999999999999783e+00 3.807783872782981582e+00 1.201426542473951198e+00 -3.015000000000000124e+00 -4.764764409555080960e+00 -2.889999999999999791e-01 -1.054089924205636297e+00 1.245623621328606490e+00 1.159999999999999920e+00 1.173951272843836158e+00 9.529999999999999583e-01 1.053993925708604618e+00
1.180605105043936343e+00 -1.671999999999999931e+00 -1.819389669318637326e+00 -8.359999999999999654e-01 -9.085619607680118781e-01 1.189718757718837061e+00 9.734999999999999432e+00 1.159962632481012967e+01 2.968999999999999861e+00 3.813259337121550629e+00 1.221426542473951216e+00 -4.003000000000000114e+00 -4.720415112567443394e+00 -6.480000000000000204e-01 -1.044177673174249810e+00 1.265623621328606507e+00 1.209000000000000075e+00 1.155701840169934824e+00 1.042999999999999927e+00 1.039263656273168968e+00
1.200605105043936360e+00 -1.697999999999999954e+00 -1.789099996463455966e+00 -8.790000000000000036e-01 -8.933802373563579646e-01 1.209718757718837079e+00 1.016399999999999970e+01 1.158987819816529807e+01 3.217000000000000082e+00 3.818310536972841174e+00 1.241426542473951233e+00 -4.546000000000000263e+00 -4.676549165078055736e+00 -9.549999999999999600e-01 -1.034351372727479790e+00 1.285623621328606525e+00 1.252999999999999892e+00 1.137702656121756029e+00 1.133000000000000007e+00 1.024738053493799983e+00
1.220605105043936378e+00 -1.606999999999999984e+00 -1.759291759059607330e+00 -8.050000000000000488e-01 -8.784381334239492745e-01 1.229718757718837097e+00 1.212899999999999956e+01 1.157941711276248675e+01 4.072000000000000064e+00 3.822956179934784871e+00 1.261426542473951251e+00 -4.089999999999999858e+00 -4.633161718492400105e+00 -8.890000000000000124e-01 -1.024611674925431704e+00 1.305623621328606543e+00 1.169999999999999929e+00 1.119950788301168121e+00 9.879999999999999893e-01 1.010414174441833346e+00
1.240605105043936396e+00 -1.651999999999999913e+00 -1.729952167106245664e+00 -6.929999999999999494e-01 -8.637291863324187968e-01 1.249718757718837114e+00 1.189000000000000057e+01 1.156827885572842440e+01 4.030999999999999694e+00 3.827213243758343264e+00 1.281426542473951269e+00 -3.709999999999999964e+00 -4.590247864315528226e+00 -5.899999999999999689e-01 -1.014959022626969354e+00 1.325623621328606561e+00 1.076999999999999957e+00 1.102443295511261079e+00 9.779999999999999805e-01 9.962891446698403097e-01
1.260605105043936414e+00 -1.631999999999999895e+00 -1.701069389045461122e+00 -8.110000000000000542e-01 -8.492474250632199295e-01 1.269718757718837132e+00 1.084500000000000064e+01 1.155649584168617316e+01 3.665000000000000036e+00 3.831097182433242487e+00 1.301426542473951287e+00 -3.771999999999999797e+00 -4.547802649839078448e+00 -7.089999999999999636e-01 -1.005393676987423879e+00 1.345623621328606578e+00 1.066999999999999948e+00 1.085177233690031162e+00 9.839999999999999858e-01 9.823601535728172518e-01
1.280605105043936431e+00 -1.445000000000000062e+00 -1.672632441138244053e+00 -7.680000000000000160e-01 -8.349873133100087497e-01 1.289718757718837150e+00 1.074600000000000044e+01 1.154409751518856986e+01 3.459000000000000075e+00 3.834622106838646793e+00 1.321426542473951304e+00 -4.025999999999999801e+00 -4.505821091778793530e+00 -8.299999999999999600e-01 -9.959157415280375236e-01 1.365623621328606596e+00 1.022000000000000020e+00 1.068149661045958654e+00 9.060000000000000275e-01 9.686244502746907958e-01
1.300605105043936449e+00 -1.526999999999999913e+00 -1.644631090447213451e+00 -7.750000000000000222e-01 -8.209436995730242659e-01 1.309718757718837168e+00 1.157900000000000063e+01 1.153111070347696376e+01 3.759999999999999787e+00 3.837800943110223795e+00 1.341426542473951322e+00 -4.107999999999999652e+00 -4.464298188117936661e+00 -8.379999999999999671e-01 -9.865251832023447243e-01 1.385623621328606614e+00 1.034999999999999920e+00 1.051357642495215350e+00 8.559999999999999831e-01 9.550793399756564162e-01
1.320605105043936245e+00 -1.475999999999999979e+00 -1.617055769740885385e+00 -7.129999999999999671e-01 -8.071117733882127165e-01 1.329718757718836963e+00 1.180199999999999960e+01 1.151755992572015153e+01 3.978000000000000203e+00 3.840645571484436083e+00 1.361426542473951118e+00 -4.222000000000000419e+00 -4.423228928380261493e+00 -9.300000000000000488e-01 -9.772218508319970853e-01 1.405623621328606410e+00 1.048999999999999932e+00 1.034798253487879238e+00 9.030000000000000249e-01 9.417221807038600456e-01
1.340605105043936263e+00 -1.524000000000000021e+00 -1.589897502843099719e+00 -8.429999999999999716e-01 -7.934870269313191171e-01 1.349718757718836981e+00 1.184500000000000064e+01 1.150346766412540589e+01 4.012999999999999901e+00 3.843166948038697406e+00 1.381426542473951136e+00 -4.206999999999999851e+00 -4.382608302528522515e+00 -9.399999999999999467e-01 -9.680054912383462273e-01 1.425623621328606427e+00 1.040000000000000036e+00 1.018468583299683150e+00 8.760000000000000009e-01 9.285503804219297219e-01
1.360605105043936280e+00 -1.447999999999999954e+00 -1.563147839134199080e+00 -7.510000000000000009e-01 -7.800652213313394867e-01 1.369718757718836999e+00 1.194100000000000072e+01 1.148885460164529704e+01 4.073000000000000398e+00 3.845375211446192765e+00 1.401426542473951153e+00 -3.681000000000000050e+00 -4.342431308660185785e+00 -5.999999999999999778e-01 -9.588757633556654891e-01 1.445623621328606445e+00 7.870000000000000329e-01 1.002365737856324879e+00 7.830000000000000293e-01 9.155613944449833008e-01
1.380605105043936298e+00 -1.433999999999999941e+00 -1.536798796070855788e+00 -7.409999999999999920e-01 -7.668423571102175318e-01 1.389718757718837017e+00 1.156099999999999994e+01 1.147373983041833334e+01 4.076999999999999957e+00 3.847279776601567391e+00 1.421426542473951171e+00 -3.777000000000000135e+00 -4.302692959650692650e+00 -6.870000000000000551e-01 -9.498322505764327239e-01 1.465623621328606463e+00 8.339999999999999636e-01 9.864868421490494699e-01 8.369999999999999662e-01 9.027527231321091916e-01
1.400605105043936316e+00 -1.429999999999999938e+00 -1.510842808731875930e+00 -7.620000000000000107e-01 -7.538146482379470825e-01 1.409718757718837034e+00 1.117399999999999949e+01 1.145814103456866384e+01 3.626999999999999780e+00 3.848889416743614511e+00 1.441426542473951189e+00 -4.676999999999999602e+00 -4.263388288876011067e+00 -1.197999999999999954e+00 -9.408744715480654719e-01 1.485623621328606481e+00 9.929999999999999938e-01 9.708290422929254371e-01 8.409999999999999698e-01 8.901219098180241929e-01
1.420605105043936334e+00 -1.497000000000000108e+00 -1.485272685520333091e+00 -6.250000000000000000e-01 -7.409784993555473820e-01 1.429718757718837052e+00 1.228999999999999915e+01 1.144207465054066297e+01 4.219999999999999751e+00 3.850212335499494376e+00 1.461426542473951207e+00 -4.381999999999999673e+00 -4.224512355129828478e+00 -9.909999999999999920e-01 -9.320018896132974406e-01 1.505623621328606498e+00 9.969999999999999973e-01 9.553895072728521010e-01 9.030000000000000249e-01 8.776665389557261054e-01
1.440605105043936351e+00 -1.153999999999999915e+00 -1.460081569260166745e+00 -6.059999999999999831e-01 -7.283304857738528426e-01 1.449718757718837070e+00 1.273799999999999955e+01 1.142555600775061286e+01 4.475999999999999979e+00 3.851256230098519584e+00 1.481426542473951224e+00 -3.591000000000000192e+00 -4.186060246836458276e+00 -6.400000000000000133e-01 -9.232139210625549541e-01 1.525623621328606516e+00 8.750000000000000000e-01 9.401654304167449405e-01 7.880000000000000338e-01 8.653842344445737966e-01
1.460605105043936369e+00 -1.241000000000000103e+00 -1.435262903019811853e+00 -6.560000000000000275e-01 -7.158673359046421325e-01 1.469718757718837088e+00 1.164899999999999913e+01 1.140859945199283132e+01 4.033000000000000362e+00 3.852028346848776597e+00 1.501426542473951242e+00 -3.638999999999999790e+00 -4.148027085647969514e+00 -6.909999999999999476e-01 -9.145099423458253884e-01 1.545623621328606534e+00 8.930000000000000160e-01 9.251540306304415484e-01 8.199999999999999512e-01 8.532726581213834205e-01
1.480605105043936387e+00 -1.366999999999999993e+00 -1.410810400078119864e+00 -7.760000000000000231e-01 -7.035859158232027344e-01 1.489718757718837105e+00 1.091499999999999915e+01 1.139121845373550101e+01 3.649000000000000021e+00 3.852535529834403505e+00 1.521426542473951260e+00 -3.903999999999999915e+00 -4.110408029503060057e+00 -8.639999999999999902e-01 -9.058892963732199100e-01 1.565623621328606552e+00 7.449999999999999956e-01 9.103525534245850981e-01 7.109999999999999654e-01 8.413295083949038355e-01
1.500605105043936405e+00 -1.320999999999999952e+00 -1.386718017520329749e+00 -6.710000000000000409e-01 -6.914832156987221756e-01 1.509718757718837123e+00 1.144899999999999984e+01 1.137342570317684398e+01 3.944999999999999840e+00 3.852784263672625276e+00 1.541426542473951278e+00 -4.089000000000000412e+00 -4.073198275215586861e+00 -8.709999999999999964e-01 -8.973512980174188636e-01 1.585623621328606569e+00 9.210000000000000409e-01 8.957582717599766875e-01 7.429999999999999938e-01 8.295525190064647614e-01
1.520605105043936423e+00 -1.278000000000000025e+00 -1.362979933015290523e+00 -5.460000000000000409e-01 -6.795563378615547823e-01 1.529718757718837141e+00 1.173300000000000054e+01 1.135523319370031814e+01 3.983999999999999986e+00 3.852780711065599384e+00 1.561426542473951296e+00 -4.216999999999999638e+00 -4.036393060652218701e+00 -9.439999999999999503e-01 -8.888952389171452806e-01 1.605623621328606587e+00 9.120000000000000329e-01 8.813684867345994434e-01 8.229999999999999538e-01 8.179394579017065237e-01
1.540605105043936440e+00 -1.187999999999999945e+00 -1.339590524380798620e+00 -5.929999999999999716e-01 -6.678024863050519011e-01 1.549718757718837159e+00 1.214499999999999957e+01 1.133665229516459760e+01 4.214000000000000412e+00 3.852530745791119315e+00 1.581426542473951313e+00 -3.810000000000000053e+00 -3.999987666551291898e+00 -8.439999999999999725e-01 -8.805203916685327981e-01 1.625623621328606605e+00 7.960000000000000409e-01 8.671805281326326886e-01 7.680000000000000160e-01 8.064881262001720730e-01
1.560605105043936458e+00 -1.143000000000000016e+00 -1.316544351592581208e+00 -5.939999999999999725e-01 -6.562189574446954943e-01 1.569718757718837177e+00 1.174600000000000044e+01 1.131769381828593346e+01 4.116999999999999993e+00 3.852039981696281146e+00 1.601426542473951331e+00 -3.458000000000000185e+00 -3.963977418028489019e+00 -7.610000000000000098e-01 -8.722260134804717957e-01 1.645623621328606623e+00 7.129999999999999671e-01 8.531917548532389484e-01 7.159999999999999698e-01 7.951963572511749900e-01
1.580605105043936254e+00 -1.316999999999999948e+00 -1.293836140935185730e+00 -6.300000000000000044e-01 -6.448031319792491001e-01 1.589718757718836972e+00 1.101900000000000013e+01 1.129836807121486508e+01 3.751999999999999780e+00 3.851313798188440440e+00 1.621426542473951127e+00 -3.838999999999999968e+00 -3.928357685809271693e+00 -8.659999999999999920e-01 -8.640113493605890982e-01 1.665623621328606419e+00 7.510000000000000009e-01 8.393995552347051081e-01 7.540000000000000036e-01 7.840620157657754996e-01
1.600605105043936272e+00 -1.137999999999999901e+00 -1.271460771030392234e+00 -4.640000000000000235e-01 -6.335524677178856479e-01 1.609718757718836990e+00 1.124900000000000055e+01 1.127868490927246725e+01 3.818000000000000060e+00 3.850357362656405602e+00 1.641426542473951145e+00 -4.195000000000000284e+00 -3.893123887223063129e+00 -1.012999999999999901e+00 -8.558756348902498701e-01 1.685623621328606436e+00 7.520000000000000018e-01 8.258013472875680439e-01 7.209999999999999742e-01 7.730829970159645015e-01
1.620605105043936289e+00 -1.163999999999999924e+00 -1.249413260511546220e+00 -6.850000000000000533e-01 -6.224644932541026909e-01 1.629718757718837008e+00 1.236100000000000065e+01 1.125865377869185835e+01 4.323999999999999844e+00 3.849175650201252630e+00 1.661426542473951162e+00 -3.745000000000000107e+00 -3.858271486989794941e+00 -8.840000000000000080e-01 -8.478180986397331198e-01 1.705623621328606454e+00 8.179999999999999494e-01 8.123945788486673925e-01 6.670000000000000373e-01 7.622572260932410915e-01
1.640605105043936307e+00 -1.048000000000000043e+00 -1.227688757140881437e+00 -4.309999999999999942e-01 -6.115368023819998111e-01 1.649718757718837026e+00 1.178400000000000070e+01 1.123828375510583122e+01 4.205000000000000071e+00 3.847773461009079909e+00 1.681426542473951180e+00 -3.749000000000000110e+00 -3.823795997825638615e+00 -7.710000000000000187e-01 -8.398379642683833080e-01 1.725623621328606472e+00 7.029999999999999583e-01 7.991767276665674435e-01 7.479999999999999982e-01 7.515826572197343847e-01
1.660605105043936325e+00 -1.106999999999999984e+00 -1.206282528192070380e+00 -5.490000000000000435e-01 -6.007670491634392596e-01 1.669718757718837043e+00 1.194100000000000072e+01 1.121758357742963952e+01 4.020999999999999908e+00 3.846155435656861687e+00 1.701426542473951198e+00 -3.626999999999999780e+00 -3.789692980891405938e+00 -7.750000000000000222e-01 -8.319344523489865528e-01 1.745623621328606490e+00 6.610000000000000320e-01 7.861453014274978335e-01 6.390000000000000124e-01 7.410572731058658880e-01
1.680605105043936343e+00 -1.102999999999999980e+00 -1.185189951942231312e+00 -5.320000000000000284e-01 -5.901529435659367273e-01 1.689718757718837061e+00 1.141900000000000048e+01 1.119656167770758159e+01 4.054000000000000270e+00 3.844326068606483293e+00 1.721426542473951216e+00 -3.843999999999999861e+00 -3.755958046104165948e+00 -6.959999999999999520e-01 -8.241067819507584824e-01 1.765623621328606507e+00 5.869999999999999662e-01 7.732978377298174166e-01 6.840000000000000524e-01 7.306790843492827481e-01
1.700605105043936360e+00 -1.141999999999999904e+00 -1.164406510136944073e+00 -4.239999999999999880e-01 -5.796922476010620828e-01 1.709718757718837079e+00 1.133399999999999963e+01 1.117522620742156825e+01 3.950000000000000178e+00 3.842289720110430018e+00 1.741426542473951233e+00 -4.110000000000000320e+00 -3.722586852330081353e+00 -9.399999999999999467e-01 -8.163541720110525368e-01 1.785623621328606525e+00 7.049999999999999600e-01 7.606319040139977172e-01 7.319999999999999840e-01 7.204461288704374633e-01
1.720605105043936378e+00 -1.114999999999999991e+00 -1.143927781308700098e+00 -5.450000000000000400e-01 -5.693827719018218492e-01 1.729718757718837097e+00 1.209800000000000075e+01 1.115358506069811106e+01 4.160000000000000142e+00 3.840050626724925031e+00 1.761426542473951251e+00 -3.653000000000000025e+00 -3.689575107474205584e+00 -8.820000000000000062e-01 -8.086758425221756141e-01 1.805623621328606543e+00 7.269999999999999796e-01 7.481450974542620536e-01 6.820000000000000506e-01 7.103564713807641873e-01
1.740605105043936396e+00 -1.070999999999999952e+00 -1.123749434844051764e+00 -4.899999999999999911e-01 -5.592223726851232035e-01 1.749718757718837114e+00 1.196199999999999974e+01 1.113164589479608146e+01 4.195999999999999730e+00 3.837612910602031135e+00 1.781426542473951269e+00 -3.548000000000000043e+00 -3.656918568481025922e+00 -7.369999999999999885e-01 -8.010710155564175761e-01 1.825623621328606561e+00 6.420000000000000151e-01 7.358350448172338298e-01 6.500000000000000222e-01 7.004082028798884751e-01
1.760605105043936414e+00 -9.909999999999999920e-01 -1.103867225707662048e+00 -4.550000000000000155e-01 -5.492089490520899453e-01 1.769718757718837132e+00 1.150200000000000067e+01 1.110941614821028978e+01 3.878000000000000114e+00 3.834980587711013467e+00 1.801426542473951287e+00 -3.907999999999999918e+00 -3.624613041257828350e+00 -9.280000000000000471e-01 -7.935389161495352006e-01 1.845623621328606578e+00 5.709999999999999520e-01 7.236994022922825787e-01 6.899999999999999467e-01 6.905994401787474146e-01
1.780605105043936431e+00 -1.108000000000000096e+00 -1.084276989742851471e+00 -6.450000000000000178e-01 -5.393404405848450933e-01 1.789718757718837150e+00 1.200300000000000011e+01 1.108690305668433496e+01 4.246999999999999886e+00 3.832157575120635151e+00 1.821426542473951304e+00 -3.616000000000000103e+00 -3.592654380531415725e+00 -8.509999999999999787e-01 -7.860787730604252843e-01 1.865623621328606596e+00 5.360000000000000320e-01 7.117358552976663644e-01 5.390000000000000346e-01 6.809283254458775581e-01
1.800605105043936449e+00 -9.629999999999999671e-01 -1.064974639478166951e+00 -4.610000000000000209e-01 -5.296148252035085546e-01 1.809718757718837168e+00 1.158999999999999986e+01 1.106411366738991831e+01 4.028999999999999915e+00 3.829147697457734090e+00 1.841426542473951322e+00 -3.841000000000000192e+00 -3.561038489647432748e+00 -8.569999999999999840e-01 -7.786898194225061465e-01 1.885623621328606614e+00 5.889999999999999680e-01 6.999421182660572338e-01 5.829999999999999627e-01 6.713930257744660235e-01
1.820605105043936245e+00 -1.102999999999999980e+00 -1.045956160378247235e+00 -6.450000000000000178e-01 -5.200301172516343939e-01 1.829718757718836963e+00 1.157099999999999973e+01 1.104105485149787214e+01 4.105000000000000426e+00 3.825954692643157351e+00 1.861426542473951118e+00 -3.738999999999999879e+00 -3.529761320320367268e+00 -9.260000000000000453e-01 -7.713712933004256422e-01 1.905623621328606410e+00 5.749999999999999556e-01 6.883159344125756585e-01 5.689999999999999503e-01 6.619917327680383545e-01
1.840605105043936263e+00 -8.359999999999999654e-01 -1.027217607484869122e+00 -4.799999999999999822e-01 -5.105843657822531911e-01 1.849718757718836981e+00 1.189300000000000068e+01 1.101773331533832412e+01 4.187999999999999723e+00 3.822582216993614779e+00 1.881426542473951136e+00 -3.822999999999999954e+00 -3.498818872341287189e+00 -1.016000000000000014e+00 -7.641224381639943886e-01 1.925623621328606427e+00 5.659999999999999476e-01 6.768550754880712228e-01 5.210000000000000187e-01 6.527226621429340625e-01
1.860605105043936280e+00 -1.072000000000000064e+00 -1.008755102400786807e+00 -4.729999999999999760e-01 -5.012756530201259997e-01 1.869718757718836999e+00 1.198199999999999932e+01 1.099415561032297717e+01 4.211000000000000298e+00 3.819033849767059952e+00 1.901426542473951153e+00 -3.601999999999999869e+00 -3.468207193249494669e+00 -8.209999999999999520e-01 -7.569425032897885153e-01 1.945623621328606445e+00 3.980000000000000204e-01 6.655573415200433107e-01 5.180000000000000160e-01 6.435840533459302737e-01
1.880605105043936298e+00 -8.910000000000000142e-01 -9.905648305747998261e-01 -4.979999999999999982e-01 -4.921020929788313403e-01 1.889718757718837017e+00 1.159200000000000053e+01 1.097032814178095173e+01 4.102999999999999758e+00 3.815313097219545035e+00 1.921426542473951171e+00 -3.564000000000000057e+00 -3.437922377973493759e+00 -8.299999999999999600e-01 -7.498307440995599649e-01 1.965623621328606463e+00 5.550000000000000488e-01 6.544205605432830142e-01 5.530000000000000471e-01 6.345741691855750766e-01
1.900605105043936316e+00 -9.409999999999999476e-01 -9.726430388516661418e-01 -3.599999999999999867e-01 -4.830618302139573772e-01 1.909718757718837034e+00 1.125900000000000034e+01 1.094625717684108324e+01 3.878000000000000114e+00 3.811423396233176497e+00 1.941426542473951189e+00 -3.851999999999999869e+00 -3.407960568445981053e+00 -9.409999999999999476e-01 -7.427864224434526097e-01 1.985623621328606481e+00 5.859999999999999654e-01 6.434425883220556974e-01 4.939999999999999947e-01 6.256912954759643597e-01
1.920605105043936334e+00 -9.509999999999999565e-01 -9.549860332549428010e-01 -4.580000000000000182e-01 -4.741530386959801890e-01 1.929718757718837052e+00 1.180300000000000082e+01 1.092194885147694272e+01 4.293000000000000149e+00 3.807368117567333066e+00 1.961426542473951207e+00 -3.584999999999999964e+00 -3.378317953196995127e+00 -8.760000000000000009e-01 -7.358088068350440158e-01 2.005623621328606276e+00 5.250000000000000222e-01 6.326213080654172760e-01 5.699999999999999512e-01 6.169337406918515843e-01
1.940605105043936351e+00 -8.739999999999999991e-01 -9.375901769747979619e-01 -4.660000000000000253e-01 -4.653739207884437512e-01 1.949718757718837070e+00 1.220199999999999996e+01 1.089740917681652732e+01 4.333999999999999631e+00 3.803150568778908891e+00 1.981426542473951224e+00 -3.176000000000000156e+00 -3.348990766928804597e+00 -6.690000000000000391e-01 -7.288971726443386201e-01 2.025623621328606294e+00 5.500000000000000444e-01 6.219546301370439956e-01 5.400000000000000355e-01 6.082998356341051682e-01
1.960605105043936369e+00 -9.919999999999999929e-01 -9.204518885362855674e-01 -5.170000000000000151e-01 -4.567227063188298297e-01 1.969718757718837088e+00 1.091999999999999993e+01 1.087264404480599822e+01 3.838000000000000078e+00 3.798773996851654733e+00 2.001426542473951020e+00 -3.714999999999999858e+00 -3.319975290075693142e+00 -9.589999999999999636e-01 -7.220508022541024529e-01 2.045623621328606312e+00 5.390000000000000346e-01 6.114404917607799694e-01 5.919999999999999707e-01 5.997879331046497287e-01
1.980605105043936387e+00 -9.529999999999999583e-01 -9.035676401266038438e-01 -3.639999999999999902e-01 -4.481976517310671815e-01 1.989718757718837105e+00 1.137100000000000044e+01 1.084765923330571269e+01 3.968999999999999861e+00 3.794241590569763289e+00 2.021426542473951038e+00 -3.625999999999999890e+00 -3.291267848351364211e+00 -8.770000000000000018e-01 -7.152689851842326529e-01 2.065623621328606330e+00 4.580000000000000182e-01 6.010768567229579640e-01 5.400000000000000355e-01 5.913964075901285700e-01
2.000605105043936405e+00 -8.589999999999999858e-01 -8.869339560625062457e-01 -3.820000000000000062e-01 -4.397970393099944753e-01 2.009718757718836901e+00 1.162400000000000055e+01 1.082246041068716735e+01 4.123000000000000220e+00 3.789556482666466497e+00 2.041426542473951056e+00 -3.330000000000000071e+00 -3.262864812286373262e+00 -6.250000000000000000e-01 -7.085510181882939129e-01 2.085623621328606347e+00 4.889999999999999902e-01 5.908617150723973754e-01 5.709999999999999520e-01 5.831236549536107372e-01
2.020605105043936423e+00 -8.950000000000000178e-01 -8.705474113813580495e-01 -3.850000000000000089e-01 -4.315191764692794529e-01 2.029718757718836919e+00 1.109200000000000053e+01 1.079705313999094862e+01 3.890000000000000124e+00 3.784721751774634768e+00 2.061426542473951073e+00 -3.386000000000000121e+00 -3.234762596757651210e+00 -7.810000000000000275e-01 -7.018962053258230860e-01 2.105623621328606365e+00 4.620000000000000218e-01 5.807930828188800909e-01 4.939999999999999947e-01 5.749680921337489981e-01
2.040605105043936440e+00 -1.032999999999999918e+00 -8.544046305413718345e-01 -4.610000000000000209e-01 -4.233623950953552817e-01 2.049718757718836937e+00 1.091999999999999993e+01 1.077144288269844097e+01 3.915000000000000036e+00 3.779740424203029470e+00 2.081426542473951091e+00 -3.588999999999999968e+00 -3.206957660511945640e+00 -9.090000000000000302e-01 -6.953038580135671998e-01 2.125623621328606383e+00 3.739999999999999991e-01 5.708690016307879089e-01 5.659999999999999476e-01 5.669281568508622859e-01
2.060605105043936458e+00 -8.209999999999999520e-01 -8.385022862183244552e-01 -3.780000000000000027e-01 -4.153250509408414892e-01 2.069718757718836954e+00 1.150000000000000000e+01 1.074563500216338774e+01 3.964999999999999858e+00 3.774615475558934286e+00 2.101426542473951109e+00 -3.263999999999999790e+00 -3.179446505684756730e+00 -7.610000000000000098e-01 -6.887732950584162239e-01 2.145623621328606401e+00 5.020000000000000018e-01 5.610875385324978204e-01 4.809999999999999831e-01 5.590023073194723136e-01
2.080605105043936476e+00 -6.919999999999999485e-01 -8.228370981876353962e-01 -4.460000000000000075e-01 -4.074055230617295575e-01 2.089718757718836972e+00 1.133200000000000074e+01 1.071963476674387650e+01 4.025999999999999801e+00 3.769349832235335374e+00 2.121426542473951127e+00 -3.511000000000000121e+00 -3.152225677316124575e+00 -7.920000000000000373e-01 -6.823038426744519880e-01 2.165623621328606419e+00 4.689999999999999725e-01 5.514467856020547343e-01 4.689999999999999725e-01 5.511890219668839075e-01
2.100605105043936494e+00 -8.910000000000000142e-01 -8.074058322820469868e-01 -3.549999999999999822e-01 -3.996022132933097493e-01 2.109718757718836990e+00 1.106900000000000084e+01 1.069344735267015167e+01 3.815999999999999837e+00 3.763946372778584237e+00 2.141426542473951145e+00 -3.439000000000000057e+00 -3.125291762864482070e+00 -7.890000000000000346e-01 -6.758948344862349966e-01 2.185623621328606436e+00 4.500000000000000111e-01 5.419448596695617404e-01 5.570000000000000506e-01 5.434867991574396928e-01
2.120605105043936511e+00 -7.129999999999999671e-01 -7.922052994163474304e-01 -3.489999999999999769e-01 -3.919135457604410178e-01 2.129718757718837008e+00 1.124099999999999966e+01 1.066707784667942249e+01 3.988999999999999879e+00 3.758407929150498816e+00 2.161426542473951162e+00 -2.940999999999999837e+00 -3.098641391719589411e+00 -7.600000000000000089e-01 -6.695456115201801062e-01 2.205623621328606454e+00 5.420000000000000373e-01 5.325799020166788189e-01 4.929999999999999938e-01 5.358941569221228329e-01
2.140605105043936529e+00 -7.720000000000000195e-01 -7.772323546716216613e-01 -3.380000000000000226e-01 -3.843379664182972055e-01 2.149718757718837026e+00 1.104100000000000037e+01 1.064053124844490128e+01 3.898000000000000131e+00 3.752737287897169427e+00 2.181426542473951180e+00 -3.085999999999999854e+00 -3.072271234715449495e+00 -6.350000000000000089e-01 -6.632555221856445415e-01 2.225623621328606472e+00 4.929999999999999938e-01 5.233500780775554029e-01 4.899999999999999911e-01 5.284096326932142818e-01
2.160605105043936547e+00 -7.419999999999999929e-01 -7.624838964324560653e-01 -3.439999999999999725e-01 -3.768739426202057374e-01 2.169718757718837043e+00 1.076299999999999990e+01 1.061381247282299434e+01 3.793000000000000149e+00 3.746937191235187203e+00 2.201426542473951198e+00 -3.487999999999999989e+00 -3.046178003643984056e+00 -7.710000000000000187e-01 -6.570239222471494500e-01 2.245623621328606490e+00 4.530000000000000138e-01 5.142535771414835644e-01 5.140000000000000124e-01 5.210317830437488640e-01
2.180605105043936565e+00 -8.080000000000000515e-01 -7.479568655712989234e-01 -3.589999999999999858e-01 -3.695199627096026895e-01 2.189718757718837061e+00 1.128599999999999959e+01 1.058692635193962062e+01 4.041000000000000369e+00 3.741010338064721719e+00 2.221426542473951216e+00 -3.136000000000000121e+00 -3.020358450770126879e+00 -7.069999999999999618e-01 -6.508501747889741118e-01 2.265623621328606507e+00 4.580000000000000182e-01 5.052886120575125206e-01 5.160000000000000142e-01 5.137591834315331507e-01
2.200605105043936138e+00 -6.700000000000000400e-01 -7.336482446749139630e-01 -5.440000000000000391e-01 -3.622745356334937661e-01 2.209718757718836635e+00 1.101099999999999923e+01 1.055987763713404703e+01 3.983999999999999986e+00 3.734959384917716729e+00 2.241426542473950789e+00 -3.198999999999999844e+00 -2.994809368348925638e+00 -7.419999999999999929e-01 -6.447336501732096048e-01 2.285623621328606081e+00 4.319999999999999951e-01 4.964534189412328491e-01 4.590000000000000191e-01 5.065904279475200722e-01
2.220605105043936156e+00 -7.990000000000000435e-01 -7.195550573084602552e-01 -2.550000000000000044e-01 -3.551361905751324599e-01 2.229718757718836653e+00 1.093299999999999983e+01 1.053267100077634133e+01 3.833000000000000185e+00 3.728786946848432038e+00 2.261426542473950807e+00 -3.245999999999999996e+00 -2.969527588145130181e+00 -7.039999999999999591e-01 -6.386737259922236065e-01 2.305623621328606099e+00 4.040000000000000258e-01 4.877462568839031065e-01 5.120000000000000107e-01 4.995241290683509749e-01
2.240605105043936174e+00 -7.840000000000000302e-01 -7.056743673133014649e-01 -4.219999999999999862e-01 -3.481034766039051154e-01 2.249718757718836670e+00 1.086400000000000077e+01 1.050531103797266042e+01 3.785000000000000142e+00 3.722495598272720141e+00 2.281426542473950825e+00 -3.273000000000000131e+00 -2.944509980955703377e+00 -7.389999999999999902e-01 -6.326697870163626725e-01 2.325623621328606117e+00 4.159999999999999809e-01 4.791654076640705640e-01 3.190000000000000058e-01 4.925589174128987002e-01
2.260605105043936192e+00 -7.800000000000000266e-01 -6.920032781350847761e-01 -3.970000000000000195e-01 -3.411749623406475918e-01 2.269718757718836688e+00 1.068500000000000050e+01 1.047780226817070748e+01 3.762999999999999901e+00 3.716087873761590998e+00 2.301426542473950843e+00 -3.100999999999999979e+00 -2.919753456135611103e+00 -8.040000000000000480e-01 -6.267212251376207410e-01 2.345623621328606134e+00 4.560000000000000164e-01 4.707091754618042412e-01 4.030000000000000249e-01 4.856934415026571972e-01
2.280605105043936209e+00 -6.959999999999999520e-01 -6.785389321790860073e-01 -4.680000000000000271e-01 -3.343492356368504836e-01 2.289718757718836706e+00 1.093099999999999916e+01 1.045014913667633394e+01 3.876999999999999780e+00 3.709566268793978772e+00 2.321426542473950860e+00 -3.103000000000000203e+00 -2.895254961127200044e+00 -8.159999999999999476e-01 -6.208274393099054711e-01 2.365623621328606152e+00 4.769999999999999796e-01 4.623758865756499858e-01 4.159999999999999809e-01 4.789263675258430553e-01
2.300605105043936227e+00 -6.670000000000000373e-01 -6.652785101901584897e-01 -2.949999999999999845e-01 -3.276249032663815508e-01 2.309718757718836724e+00 1.081000000000000050e+01 1.042235601609076845e+01 3.869000000000000217e+00 3.702933240473013754e+00 2.341426542473950878e+00 -3.130999999999999783e+00 -2.871011480993421738e+00 -6.129999999999999893e-01 -6.149878354864565244e-01 2.385623621328606170e+00 4.299999999999999933e-01 4.541638891423854796e-01 5.180000000000000160e-01 4.722563791050808923e-01
2.320605105043936245e+00 -6.640000000000000346e-01 -6.522192306549436935e-01 -2.959999999999999853e-01 -3.210005906285256505e-01 2.329718757718836741e+00 1.060599999999999987e+01 1.039442720767694972e+01 3.814999999999999947e+00 3.696191208209571144e+00 2.361426542473950896e+00 -2.959999999999999964e+00 -2.847020037955123151e+00 -6.959999999999999520e-01 -6.092018265548997391e-01 2.405623621328606188e+00 4.199999999999999845e-01 4.460715528596490009e-01 4.749999999999999778e-01 4.656821770685606321e-01
2.340605105043936263e+00 -7.289999999999999813e-01 -6.393583492242984612e-01 -3.140000000000000013e-01 -3.144749414612897920e-01 2.349718757718836759e+00 1.043699999999999939e+01 1.036636694266231373e+01 3.677000000000000046e+00 3.689342554376429550e+00 2.381426542473950914e+00 -2.923000000000000043e+00 -2.823277690932592066e+00 -6.410000000000000142e-01 -6.034688322703583019e-01 2.425623621328606205e+00 4.420000000000000040e-01 4.380972687114942365e-01 4.600000000000000200e-01 4.592024792245641973e-01
2.360605105043936280e+00 -8.139999999999999458e-01 -6.266931581541228535e-01 -3.770000000000000018e-01 -3.080466175640376170e-01 2.369718757718836777e+00 1.044200000000000017e+01 1.033817938348446397e+01 3.751999999999999780e+00 3.682389624935930694e+00 2.401426542473950931e+00 -2.879000000000000004e+00 -2.799781535091502516e+00 -6.500000000000000222e-01 -5.977882791869872925e-01 2.445623621328606223e+00 3.619999999999999885e-01 4.302394486969141063e-01 5.150000000000000133e-01 4.528160201392613105e-01
2.380605105043936298e+00 -6.580000000000000293e-01 -6.142209857629903347e-01 -2.560000000000000053e-01 -3.017142985286406787e-01 2.389718757718836795e+00 1.045599999999999952e+01 1.030986862498548717e+01 3.697999999999999954e+00 3.675334730043739562e+00 2.421426542473950949e+00 -3.045999999999999819e+00 -2.776528701393377485e+00 -6.360000000000000098e-01 -5.921596005882556746e-01 2.465623621328606241e+00 4.460000000000000075e-01 4.224965255613674087e-01 5.000000000000000000e-01 4.465215509176932995e-01
2.400605105043936316e+00 -6.400000000000000133e-01 -6.019391959051842989e-01 -4.069999999999999729e-01 -2.954766814784191564e-01 2.409718757718836812e+00 1.073099999999999987e+01 1.028143869555992396e+01 3.935999999999999943e+00 3.668180144630948103e+00 2.441426542473950967e+00 -2.959000000000000075e+00 -2.753516356150691013e+00 -7.760000000000000231e-01 -5.865822364162498470e-01 2.485623621328606259e+00 4.040000000000000258e-01 4.148669525313286588e-01 4.420000000000000040e-01 4.403178389878590338e-01
2.420605105043936334e+00 -6.089999999999999858e-01 -5.898451874578894971e-01 -2.369999999999999885e-01 -2.893324808142392901e-01 2.429718757718836830e+00 1.036899999999999977e+01 1.025289355826070903e+01 3.757000000000000117e+00 3.660928108966484462e+00 2.461426542473950985e+00 -2.689000000000000057e+00 -2.730741700586665655e+00 -4.959999999999999964e-01 -5.810556332002468904e-01 2.505623621328606276e+00 4.060000000000000275e-01 4.073492030518796603e-01 5.380000000000000338e-01 4.342036678878314904e-01
2.440605105043936351e+00 -7.479999999999999982e-01 -5.779363938214544527e-01 -2.720000000000000195e-01 -2.832804279672056502e-01 2.449718757718836848e+00 1.001600000000000001e+01 1.022423711186706718e+01 3.577999999999999847e+00 3.653580829201626301e+00 2.481426542473951002e+00 -2.826999999999999957e+00 -2.708201970399834124e+00 -5.540000000000000480e-01 -5.755792439847644548e-01 2.525623621328606294e+00 3.270000000000000129e-01 3.999417705273473067e-01 3.569999999999999840e-01 4.281778370558324553e-01
2.460605105043936369e+00 -6.370000000000000107e-01 -5.662102824317452043e-01 -3.830000000000000071e-01 -2.773192711574479219e-01 2.469718757718836866e+00 1.005199999999999960e+01 1.019547319191771884e+01 3.564999999999999947e+00 3.646140477898114352e+00 2.501426542473951020e+00 -3.141000000000000014e+00 -2.685894435333421093e+00 -7.510000000000000009e-01 -5.701525282572760256e-01 2.545623621328606312e+00 3.820000000000000062e-01 3.926431680649933864e-01 3.499999999999999778e-01 4.222391616232031297e-01
2.480605105043936387e+00 -6.159999999999999920e-01 -5.546643542837446095e-01 -1.620000000000000051e-01 -2.714477751585679943e-01 2.489718757718836883e+00 1.043599999999999994e+01 1.016660557171238821e+01 3.821000000000000174e+00 3.638609194541249536e+00 2.521426542473951038e+00 -2.948999999999999844e+00 -2.663816398749561554e+00 -6.790000000000000480e-01 -5.647749518757434473e-01 2.565623621328606330e+00 4.590000000000000191e-01 3.854519282217507281e-01 5.310000000000000275e-01 4.163864722102085247e-01
2.500605105043936405e+00 -6.640000000000000346e-01 -5.432961434656322641e-01 -3.870000000000000107e-01 -2.656647210673562243e-01 2.509718757718836901e+00 1.052899999999999991e+01 1.013763796328432498e+01 3.850999999999999979e+00 3.630989086039167368e+00 2.541426542473951056e+00 -2.604000000000000092e+00 -2.641965197208375749e+00 -5.010000000000000009e-01 -5.594459869961123655e-01 2.585623621328606347e+00 3.160000000000000031e-01 3.783666027540007470e-01 5.230000000000000204e-01 4.106186147246184692e-01
2.520605105043936423e+00 -6.580000000000000293e-01 -5.321032167026746862e-01 -2.600000000000000089e-01 -2.599689060784315942e-01 2.529718757718836919e+00 9.919000000000000483e+00 1.010857401834610059e+01 3.620999999999999996e+00 3.623282227209345674e+00 2.561426542473951073e+00 -2.742999999999999883e+00 -2.620338200051930411e+00 -5.649999999999999467e-01 -5.541651119998852737e-01 2.605623621328606365e+00 3.079999999999999960e-01 3.713857623703784583e-01 4.650000000000000244e-01 4.049344501630133264e-01
2.540605105043936440e+00 -5.939999999999999725e-01 -5.210831729103279075e-01 -4.169999999999999818e-01 -2.543591432635027849e-01 2.549718757718836937e+00 1.000600000000000023e+01 1.007941732921081268e+01 3.509999999999999787e+00 3.615490661253283555e+00 2.581426542473951091e+00 -2.831999999999999851e+00 -2.598932808993051236e+00 -6.530000000000000249e-01 -5.489318114218775246e-01 2.625623621328606383e+00 3.880000000000000115e-01 3.645079964875929113e-01 3.980000000000000204e-01 3.993328544147597414e-01
2.560605105043936458e+00 -6.360000000000000098e-01 -5.102336427560225651e-01 -3.719999999999999973e-01 -2.488342613549753835e-01 2.569718757718836954e+00 1.021000000000000085e+01 1.005017142969049360e+01 3.693999999999999950e+00 3.607616400220189146e+00 2.601426542473951109e+00 -2.790000000000000036e+00 -2.577746457709014560e+00 -6.780000000000000471e-01 -5.437455758782429038e-01 2.645623621328606401e+00 3.569999999999999840e-01 3.577319129892442828e-01 3.400000000000000244e-01 3.938127180686137319e-01
2.580605105043936476e+00 -6.450000000000000178e-01 -4.995522882291550948e-01 -1.970000000000000084e-01 -2.433931045336648891e-01 2.589718757718836972e+00 1.024699999999999989e+01 1.002083979597331265e+01 3.592000000000000082e+00 3.599661425460392916e+00 2.621426542473951127e+00 -2.967999999999999972e+00 -2.556776611440082281e+00 -6.360000000000000098e-01 -5.386059019948501447e-01 2.665623621328606419e+00 3.689999999999999947e-01 3.510561379876180332e-01 5.060000000000000053e-01 3.883729462218997175e-01
2.600605105043936494e+00 -5.879999999999999671e-01 -4.890368022188680830e-01 -3.910000000000000142e-01 -2.380345322204001079e-01 2.609718757718836990e+00 1.020100000000000051e+01 9.991425847481050226e+00 3.740000000000000213e+00 3.591627688069147339e+00 2.641426542473951145e+00 -2.790000000000000036e+00 -2.536020766592865350e+00 -7.510000000000000009e-01 -5.335122923360685609e-01 2.685623621328606436e+00 4.209999999999999853e-01 3.444793155884338098e-01 4.030000000000000249e-01 3.830124582922249665e-01
2.620605105043936511e+00 -5.629999999999999449e-01 -4.786849080992335859e-01 -2.560000000000000053e-01 -2.327574188713213144e-01 2.629718757718837008e+00 1.023099999999999987e+01 9.961932947708096009e+00 3.750000000000000000e+00 3.583517109321402661e+00 2.661426542473951162e+00 -2.439000000000000057e+00 -2.515476450348490545e+00 -5.979999999999999760e-01 -5.284642553340261895e-01 2.705623621328606454e+00 3.039999999999999925e-01 3.380001076585281150e-01 3.230000000000000093e-01 3.777301878316874917e-01
2.640605105043936529e+00 -6.670000000000000373e-01 -4.684943593215131763e-01 -2.889999999999999791e-01 -2.275606537767054238e-01 2.649718757718837026e+00 1.011800000000000033e+01 9.932364405043081490e+00 3.708000000000000185e+00 3.575331581098053491e+00 2.681426542473951180e+00 -2.584999999999999964e+00 -2.495141220275543859e+00 -4.779999999999999805e-01 -5.234613052183835213e-01 2.725623621328606472e+00 2.510000000000000009e-01 3.316171935964400408e-01 3.750000000000000000e-01 3.725250823435355962e-01
2.660605105043936547e+00 -5.540000000000000480e-01 -4.584629390131774174e-01 -2.989999999999999880e-01 -2.224431408631578344e-01 2.669718757718837043e+00 9.618999999999999773e+00 9.902723473574143398e+00 3.334999999999999964e+00 3.567072966304125625e+00 2.701426542473951198e+00 -2.871999999999999886e+00 -2.475012663947756320e+00 -6.959999999999999520e-01 -5.185029619466657858e-01 2.745623621328606490e+00 3.910000000000000142e-01 3.253292701058801972e-01 3.870000000000000107e-01 3.673961031012411560e-01
2.680605105043936565e+00 -5.919999999999999707e-01 -4.485884595834212507e-01 -3.920000000000000151e-01 -2.174037984990356831e-01 2.689718757718837061e+00 1.002500000000000036e+01 9.873013353878778986e+00 3.454000000000000181e+00 3.558743099279311650e+00 2.721426542473951216e+00 -2.669999999999999929e+00 -2.455088398566393604e+00 -7.349999999999999867e-01 -5.135887511351865387e-01 2.765623621328606507e+00 4.069999999999999729e-01 3.191350509720504158e-01 3.099999999999999978e-01 3.623422249699498332e-01
2.700605105043936138e+00 -5.390000000000000346e-01 -4.388687623349245559e-01 -2.149999999999999967e-01 -2.124415593029748139e-01 2.709718757718836635e+00 1.013299999999999912e+01 9.843237193798969997e+00 3.763999999999999790e+00 3.550343786201229701e+00 2.741426542473950789e+00 -2.633999999999999897e+00 -2.435366070587312137e+00 -5.410000000000000364e-01 -5.087182039905905340e-01 2.785623621328606081e+00 2.720000000000000195e-01 3.130332668407897478e-01 4.159999999999999809e-01 3.573624362302717516e-01
2.720605105043936156e+00 -5.629999999999999449e-01 -4.293017170816312289e-01 -1.819999999999999951e-01 -2.075553699554061604e-01 2.729718757718836653e+00 9.877000000000000668e+00 9.813398089202427954e+00 3.572999999999999954e+00 3.541876805481712687e+00 2.761426542473950807e+00 -2.609999999999999876e+00 -2.415843355352643052e+00 -6.410000000000000142e-01 -5.038908572420425225e-01 2.805623621328606099e+00 2.540000000000000036e-01 3.070226650005137281e-01 3.479999999999999760e-01 3.524557384043769948e-01
2.740605105043936174e+00 -5.300000000000000266e-01 -4.198852217723519908e-01 -3.539999999999999813e-01 -2.027441910129624547e-01 2.749718757718836670e+00 9.762000000000000455e+00 9.783499084730463480e+00 3.536000000000000032e+00 3.533343908156450830e+00 2.781426542473950825e+00 -2.620000000000000107e+00 -2.396517956727059584e+00 -7.159999999999999698e-01 -4.991062530740786318e-01 2.825623621328606117e+00 2.399999999999999911e-01 3.011020091669215915e-01 3.130000000000000004e-01 3.476211460843638967e-01
2.911605105043936437e+00 -5.600000000000000533e-01 -3.452300650846276686e-01 -3.689999999999999947e-01 -1.645273351475155521e-01 2.920718757718836933e+00 9.724000000000000199e+00 9.525833748248643928e+00 3.492999999999999883e+00 3.457936950229917095e+00 2.952426542473951088e+00 -2.500000000000000000e+00 -2.239023290745984163e+00 -5.450000000000000400e-01 -4.598793704509832603e-01 2.996623621328606379e+00 2.129999999999999949e-01 2.539816562543446565e-01 3.290000000000000147e-01 3.090929467896433858e-01
3.092605105043936486e+00 -5.610000000000000542e-01 -2.766955016407289247e-01 -1.650000000000000078e-01 -1.293058282902562750e-01 3.101718757718836983e+00 9.173999999999999488e+00 9.250462687120515781e+00 3.350000000000000089e+00 3.374106172772590284e+00 3.133426542473951137e+00 -2.435000000000000053e+00 -2.086381116404818492e+00 -4.229999999999999871e-01 -4.214322577735832853e-01 3.177623621328606429e+00 2.159999999999999976e-01 2.103843624439622473e-01 3.420000000000000262e-01 2.733488694580050726e-01
3.283605105043936323e+00 -4.000000000000000222e-01 -2.146794430218355587e-01 -2.200000000000000011e-01 -9.728370057198969245e-02 3.292718757718836819e+00 8.694000000000000838e+00 8.958842429340416302e+00 3.071000000000000174e+00 3.282284803934357509e+00 3.324426542473950974e+00 -2.323999999999999844e+00 -1.939448382389135084e+00 -5.410000000000000364e-01 -3.839794589532795621e-01 3.368623621328606266e+00 1.499999999999999944e-01 1.705620659098430747e-01 2.520000000000000018e-01 2.405950382057403802e-01
3.486605105043936170e+00 -4.189999999999999836e-01 -1.589042025105694700e-01 -1.130000000000000032e-01 -6.831760071946586799e-02 3.495718757718836667e+00 8.288000000000000256e+00 8.649663113770007072e+00 2.992999999999999883e+00 3.182060191397066973e+00 3.527426542473950821e+00 -2.024000000000000021e+00 -1.797566586523122067e+00 -3.449999999999999734e-01 -3.473532999653866082e-01 3.571623621328606113e+00 1.529999999999999971e-01 1.343364704694896827e-01 3.300000000000000155e-01 2.106847008204526250e-01
3.699605105043936248e+00 -3.280000000000000138e-01 -1.101115761448752395e-01 -1.779999999999999916e-01 -4.279618197992390849e-02 3.708718757718836745e+00 7.916999999999999815e+00 8.327982647029333663e+00 2.956999999999999851e+00 3.075121130552739501e+00 3.740426542473950899e+00 -1.830999999999999961e+00 -1.662819336297661321e+00 -3.479999999999999760e-01 -3.121005605753260914e-01 3.784623621328606191e+00 1.759999999999999898e-01 1.021977010860119217e-01 3.410000000000000253e-01 1.840247186812511149e-01
3.925605105043936227e+00 -2.650000000000000133e-01 -6.769019500265922862e-02 -1.049999999999999961e-01 -2.040606277104854704e-02 3.934718757718836724e+00 7.461000000000000298e+00 7.991556321676659636e+00 2.805000000000000160e+00 2.960799495792820313e+00 3.966426542473950878e+00 -1.895999999999999908e+00 -1.533889260277854216e+00 -2.849999999999999756e-01 -2.778919268161927913e-01 4.010623621328606170e+00 1.630000000000000060e-01 7.375875527633202200e-02 2.510000000000000009e-01 1.602982001410385438e-01
4.164605105043936994e+00 -1.739999999999999880e-01 -3.172398629652004032e-02 -1.400000000000000133e-01 -1.198497912995019621e-03 4.173718757718837047e+00 7.320999999999999730e+00 7.642990178789974998e+00 2.692000000000000171e+00 2.840051405472383550e+00 4.205426542473951201e+00 -1.570000000000000062e+00 -1.411434557593549854e+00 -3.529999999999999805e-01 -2.449172243866368226e-01 4.249623621328606937e+00 1.320000000000000062e-01 4.909295211234510764e-02 1.829999999999999960e-01 1.395707221625116512e-01
4.417605105043937108e+00 -1.819999999999999951e-01 -2.014776809627055743e-03 -1.260000000000000009e-01 1.492046124305584920e-02 4.426718757718837161e+00 6.741999999999999993e+00 7.283690751488649973e+00 2.479000000000000092e+00 2.713463083225843508e+00 4.458426542473951315e+00 -1.504000000000000004e+00 -1.295471465996943294e+00 -1.930000000000000049e-01 -2.132039330643237807e-01 4.502623621328607051e+00 1.049999999999999961e-01 2.809358581564545126e-02 1.980000000000000093e-01 1.217600848002602099e-01
4.684605105043936568e+00 -1.839999999999999969e-01 2.160593288384467237e-02 -1.489999999999999936e-01 2.802401226875266341e-02 4.693718757718836621e+00 6.371000000000000441e+00 6.916732869892324054e+00 2.194999999999999840e+00 2.582239732298877488e+00 4.725426542473950775e+00 -1.342999999999999972e+00 -1.186403846574195509e+00 -2.839999999999999747e-01 -1.828933768659942172e-01 4.769623621328606511e+00 3.899999999999999994e-02 1.068639479271812909e-02 8.599999999999999312e-02 1.068145060645444566e-01
4.966605105043936597e+00 -2.109999999999999931e-01 3.950732434787550262e-02 -7.799999999999999989e-02 3.828992077499072944e-02 4.975718757718836649e+00 5.964999999999999858e+00 6.543978875132313355e+00 2.164000000000000146e+00 2.447188315658035407e+00 5.007426542473950803e+00 -1.157000000000000028e+00 -1.084104342190563841e+00 -2.020000000000000129e-01 -1.539888706366591420e-01 5.051623621328606539e+00 7.900000000000000078e-02 -3.334092641505970178e-03 1.950000000000000067e-01 9.457360948056145467e-02
5.264605105043936639e+00 -1.400000000000000029e-02 5.209746766350116520e-02 2.299999999999999961e-02 4.591452404787910863e-02 5.273718757718836692e+00 5.628000000000000114e+00 6.167531486341903957e+00 2.121999999999999886e+00 2.309217424863107215e+00 5.305426542473950846e+00 -1.161999999999999922e+00 -9.884413380709404784e-01 -1.330000000000000071e-01 -1.264968325117602210e-01 5.349623621328606582e+00 8.300000000000000433e-02 -1.419460774769472355e-02 2.429999999999999938e-01 8.486055539165826556e-02
5.579605105043937030e+00 -6.400000000000000133e-02 5.982539676500582548e-02 -6.500000000000000222e-02 5.111389453517926895e-02 5.588718757718837082e+00 5.206000000000000405e+00 5.789698425934720838e+00 1.915000000000000036e+00 2.169324571349601438e+00 5.620426542473951237e+00 -1.012999999999999901e+00 -8.992687230154770006e-01 -1.509999999999999953e-01 -1.004239179388765890e-01 5.664623621328606973e+00 4.499999999999999833e-02 -2.214469916039760178e-02 1.209999999999999964e-01 7.748069889778619324e-02
5.912605105043937215e+00 -1.049999999999999961e-01 6.317868313303291739e-02 -5.500000000000000028e-02 5.412279674003470098e-02 5.921718757718837267e+00 4.825000000000000178e+00 5.412945098840880043e+00 1.776000000000000023e+00 2.028577686766027011e+00 5.953426542473951422e+00 -9.839999999999999858e-01 -8.164194415486171197e-01 -1.680000000000000104e-01 -7.577479311461063349e-02 5.997623621328607157e+00 6.000000000000000125e-03 -2.745569030459592968e-02 1.160000000000000059e-01 7.222230623010431061e-02
6.265605105043936973e+00 -1.110000000000000014e-01 6.267078006512542820e-02 7.099999999999999367e-02 5.519218761234755133e-02 6.274718757718837026e+00 4.419999999999999929e+00 5.038813578666442083e+00 1.629000000000000004e+00 1.887704861044681603e+00 6.306426542473951180e+00 -8.129999999999999449e-01 -7.394988237808257647e-01 -2.800000000000000058e-02 -5.248830259550907318e-02 6.350623621328606916e+00 2.599999999999999881e-02 -3.042252893069535141e-02 1.199999999999999956e-01 6.885221970273366909e-02
6.637605105043936859e+00 -1.299999999999999940e-02 5.884862963025798421e-02 8.500000000000000611e-02 5.457850780675593816e-02 6.646718757718836912e+00 4.108999999999999986e+00 4.672026777909190187e+00 1.526000000000000023e+00 1.748640280747007836e+00 6.678426542473951066e+00 -6.979999999999999538e-01 -6.687255299592965718e-01 1.000000000000000021e-02 -3.069225878927683837e-02 6.722623621328606802e+00 7.399999999999999634e-02 -3.133246916832335000e-02 1.290000000000000036e-01 6.715185093233522196e-02
7.031605105043936987e+00 -2.699999999999999969e-02 5.224895709830379431e-02 -1.899999999999999953e-02 5.254768322118939794e-02 7.040718757718837040e+00 3.823999999999999844e+00 4.313180952783956634e+00 1.334999999999999964e+00 1.611762983425867102e+00 7.072426542473951194e+00 -6.300000000000000044e-01 -6.034762410586382853e-01 -3.500000000000000333e-02 -1.025907590574723360e-02 7.116623621328606930e+00 5.199999999999999761e-02 -3.050271226060837643e-02 8.699999999999999400e-02 6.686766224831278138e-02
7.447605105043936469e+00 -7.499999999999999722e-02 4.343293852828376822e-02 7.399999999999999634e-02 4.936764960075655517e-02 7.456718757718836521e+00 3.475999999999999979e+00 3.965761792800519103e+00 1.296999999999999931e+00 1.478545881889273383e+00 7.488426542473950676e+00 -4.660000000000000253e-01 -5.436930368277088643e-01 1.099999999999999936e-02 8.765398846643179809e-03 7.532623621328606411e+00 5.500000000000000028e-02 -2.823989315042511189e-02 1.630000000000000060e-01 6.776224665350676080e-02
7.886605105043936526e+00 -6.900000000000000577e-02 3.293743166206307416e-02 7.900000000000000078e-02 4.529844062901874219e-02 7.895718757718836578e+00 3.112999999999999989e+00 3.632055183563670298e+00 1.122000000000000108e+00 1.350003581318535373e+00 7.927426542473950732e+00 -4.550000000000000155e-01 -4.891029033065420473e-01 1.010000000000000064e-01 2.640301929049121421e-02 7.971623621328606468e+00 -1.000000000000000021e-03 -2.484653080705846728e-02 1.160000000000000059e-01 6.959835050114858424e-02
8.351605105043935495e+00 8.999999999999999320e-03 2.121737832458889250e-02 -7.099999999999999367e-02 4.056458172085782715e-02 8.360718757718837324e+00 2.883999999999999897e+00 3.312807453375657296e+00 1.008000000000000007e+00 1.226548003211213711e+00 8.392426542473950590e+00 -3.890000000000000124e-01 -4.392276360651135581e-01 8.100000000000000255e-02 4.274667000297553698e-02 8.436623621328605438e+00 7.199999999999999456e-02 -2.058936117159968632e-02 1.179999999999999938e-01 7.216336316540376827e-02
8.843605105043936376e+00 2.100000000000000130e-02 8.738210174785543405e-03 9.400000000000000022e-02 3.539080615514153538e-02 8.852718757718838205e+00 2.552000000000000046e+00 3.010195904055914973e+00 8.790000000000000036e-01 1.109132323933766706e+00 8.884426542473951471e+00 -2.929999999999999827e-01 -3.938711837083052614e-01 1.150000000000000050e-01 5.780296999160772220e-02 8.928623621328606319e+00 1.200000000000000025e-02 -1.572893325794165464e-02 1.120000000000000023e-01 7.525347048664116079e-02
9.362605105043936504e+00 4.000000000000000083e-02 -4.052776776735420028e-03 5.000000000000000278e-02 2.999231788012737474e-02 9.371718757718838333e+00 2.306999999999999940e+00 2.726540312129436483e+00 8.679999999999999938e-01 9.987580619901322843e-01 9.403426542473951599e+00 -1.019999999999999934e-01 -3.528921346170480478e-01 2.020000000000000129e-01 7.156422022041063202e-02 9.447623621328606447e+00 1.400000000000000029e-02 -1.051368341399139261e-02 1.209999999999999964e-01 7.867503448084162132e-02
9.911605105043935993e+00 1.360000000000000098e-01 -1.683486249268167922e-02 3.699999999999999817e-02 2.452815435846630171e-02 9.920718757718837821e+00 2.072999999999999954e+00 2.462145944026749689e+00 7.219999999999999751e-01 8.956325469376270609e-01 9.952426542473951088e+00 -1.000000000000000021e-03 -3.159076834754072638e-01 1.559999999999999998e-01 8.410958231170040378e-02 9.996623621328605935e+00 8.500000000000000611e-02 -5.133559955145937381e-03 5.500000000000000028e-02 8.227600394410514162e-02
1.049260510504393551e+01 -2.800000000000000058e-02 -2.931275265871993718e-02 -8.000000000000000167e-03 1.914305934632677675e-02 1.050171875771883734e+01 1.887999999999999901e+00 2.217774266212078516e+00 6.420000000000000151e-01 8.001273623814153524e-01 1.053342654247395060e+01 -1.650000000000000078e-01 -2.826649807670352788e-01 5.700000000000000205e-02 9.548191775836142869e-02 1.057762362132860545e+01 4.000000000000000083e-03 2.407370444708692436e-04 3.200000000000000067e-02 8.592104012337506425e-02
1.110560510504393505e+01 7.699999999999999900e-02 -4.120653369033655533e-02 4.499999999999999833e-02 1.397263352585801505e-02 1.111471875771883688e+01 1.665000000000000036e+00 1.994617808479813181e+00 5.440000000000000391e-01 7.127717594858026251e-01 1.114642654247395015e+01 -2.199999999999999872e-02 -2.530216981920550001e-01 1.660000000000000087e-01 1.056927154513908063e-01 1.119062362132860500e+01 4.100000000000000172e-02 5.451461714333367958e-03 1.110000000000000014e-01 8.948647580415770852e-02
1.175460510504393596e+01 -4.299999999999999656e-02 -5.237073133977510064e-02 5.899999999999999689e-02 9.091676914146942096e-03 1.176371875771883779e+01 1.435000000000000053e+00 1.792040187129536832e+00 5.240000000000000213e-01 6.333683750786570643e-01 1.179542654247395106e+01 -5.199999999999999761e-02 -2.266438346068125886e-01 2.530000000000000027e-01 1.148259809302198675e-01 1.183962362132860591e+01 7.900000000000000078e-02 1.040574796367421673e-02 1.429999999999999882e-01 9.289576134202269520e-02
1.243960510504393646e+01 1.899999999999999953e-02 -6.263740966738086391e-02 7.099999999999999367e-02 4.582493359012406592e-03 1.244871875771883829e+01 1.290999999999999925e+00 1.610491827306346879e+00 4.689999999999999725e-01 5.621350365266775118e-01 1.248042654247395156e+01 -1.400000000000000029e-02 -2.033909432182334220e-01 2.359999999999999876e-01 1.229052848786053170e-01 1.252462362132860640e+01 -7.000000000000000146e-03 1.500662657256327664e-02 4.499999999999999833e-02 9.607215517952655270e-02
1.316460510504393611e+01 1.100000000000000006e-01 -7.195041507922382562e-02 6.700000000000000400e-02 4.765170874846437477e-04 1.317371875771883794e+01 1.159000000000000030e+00 1.448982959822752381e+00 4.819999999999999840e-01 4.987157087588210413e-01 1.320542654247395120e+01 1.419999999999999873e-01 -1.829800709031769168e-01 2.839999999999999747e-01 1.300092684392220588e-01 1.324962362132860605e+01 9.600000000000000200e-02 1.921180528574838869e-02 1.280000000000000027e-01 9.897883298768436755e-02
1.393060510504393612e+01 6.800000000000000488e-02 -8.025046463960605614e-02 1.189999999999999947e-01 -3.195076721137425635e-03 1.393971875771883795e+01 1.012000000000000011e+00 1.307068548750888182e+00 3.539999999999999813e-01 4.429600914626629637e-01 1.397142654247395122e+01 5.000000000000000278e-02 -1.652363860798244932e-01 1.819999999999999951e-01 1.361840135375843586e-01 1.401562362132860606e+01 4.700000000000000011e-02 2.298178363499758792e-02 4.399999999999999745e-02 1.015828490756703756e-01
1.474060510504393662e+01 7.499999999999999722e-02 -8.753996127517839343e-02 5.000000000000000104e-03 -6.429611426315052711e-03 1.474971875771883845e+01 8.930000000000000160e-01 1.183630635286983868e+00 2.630000000000000115e-01 3.944470283677383171e-01 1.478142654247395171e+01 9.800000000000000377e-02 -1.499316736244488690e-01 2.600000000000000089e-01 1.414983824612603414e-01 1.482562362132860656e+01 -1.000000000000000021e-02 2.630829585973843560e-02 7.199999999999999456e-02 1.038744679830235634e-01
