# Supplementary material for: Ultrafast proton-coupled isomerization in the phototransformation of phytochrome
Source: Nat Chem. 2022 May 16;14(7):823–30. doi: 10.1038/s41557-022-00944-x (PMC9252900; doi:10.1038/s41557-022-00944-x)
Supplement: Source Data Extended Data Fig. 3 — Data for Extended Data Fig. 3a, 3b, and 3c (ascii format). [file 41557_2022_944_MOESM6_ESM.zip › EDF 3c SolutionResponse.txt]

# t, 11000, 12300, 14300, 16000
-6.120000000000000284e+01 5.500000000000000028e-02 -2.999999999999999889e-02 -3.500000000000000333e-02 -1.400000000000000029e-02 -1.899999999999999953e-02 -2.400000000000000050e-02 0.000000000000000000e+00 0.000000000000000000e+00
-6.095000000000000284e+01 5.199999999999999761e-02 7.000000000000000146e-03 -2.000000000000000042e-02 8.000000000000000167e-03 -1.900000000000000022e-01 -5.000000000000000278e-02 -4.399999999999999745e-02 1.899999999999999953e-02
-6.070000000000000284e+01 1.079999999999999988e-01 -5.600000000000000117e-02 1.000000000000000021e-02 5.000000000000000278e-02 1.330000000000000071e-01 9.500000000000000111e-02 -1.400000000000000029e-02 5.299999999999999850e-02
-6.045000000000000284e+01 1.079999999999999988e-01 6.099999999999999867e-02 2.699999999999999969e-02 0.000000000000000000e+00 7.199999999999999456e-02 3.300000000000000155e-02 2.999999999999999889e-02 1.000000000000000021e-02
-6.020000000000000284e+01 -1.299999999999999940e-02 5.500000000000000028e-02 -4.499999999999999833e-02 -6.600000000000000311e-02 -4.000000000000000083e-02 -1.120000000000000023e-01 -4.000000000000000083e-02 -2.699999999999999969e-02
-4.000000000000000222e-01 -1.120000000000000023e-01 -5.199999999999999761e-02 2.800000000000000058e-02 2.199999999999999872e-02 3.400000000000000244e-02 7.699999999999999900e-02 1.299999999999999940e-02 -4.800000000000000100e-02
-3.800000000000000044e-01 -3.099999999999999978e-02 -2.000000000000000042e-02 2.000000000000000042e-03 2.299999999999999961e-02 5.700000000000000205e-02 4.100000000000000172e-02 2.400000000000000050e-02 -3.799999999999999906e-02
-3.599999999999999867e-01 -4.000000000000000083e-02 4.900000000000000189e-02 -1.400000000000000029e-02 -2.999999999999999889e-02 -3.300000000000000155e-02 -3.400000000000000244e-02 5.500000000000000028e-02 -7.000000000000000146e-03
-3.400000000000000244e-01 -1.899999999999999953e-02 -3.899999999999999994e-02 -4.100000000000000172e-02 -4.399999999999999745e-02 1.499999999999999944e-02 -2.599999999999999881e-02 4.700000000000000011e-02 1.600000000000000033e-02
-3.200000000000000067e-01 -7.699999999999999900e-02 -2.100000000000000130e-02 -1.899999999999999953e-02 6.000000000000000125e-03 3.000000000000000062e-03 5.199999999999999761e-02 -3.000000000000000062e-03 2.400000000000000050e-02
-2.999999999999999889e-01 -5.700000000000000205e-02 -8.000000000000000167e-03 1.000000000000000021e-03 2.999999999999999889e-02 -2.699999999999999969e-02 1.499999999999999944e-02 8.999999999999999320e-03 -3.400000000000000244e-02
-2.800000000000000266e-01 5.899999999999999689e-02 8.899999999999999578e-02 1.299999999999999940e-02 2.199999999999999872e-02 -7.299999999999999545e-02 -1.400000000000000029e-02 4.399999999999999745e-02 -1.499999999999999944e-02
-2.600000000000000089e-01 7.299999999999999545e-02 1.189999999999999947e-01 -6.000000000000000125e-03 -1.299999999999999940e-02 -7.000000000000000146e-03 1.600000000000000033e-02 8.000000000000000167e-03 7.000000000000000146e-03
-2.399999999999999911e-01 -8.000000000000000167e-03 5.199999999999999761e-02 -1.700000000000000122e-02 1.499999999999999944e-02 1.000000000000000021e-02 2.100000000000000130e-02 -6.000000000000000125e-03 -1.200000000000000025e-02
-2.200000000000000011e-01 2.800000000000000058e-02 -6.000000000000000125e-03 -1.200000000000000025e-02 2.000000000000000042e-02 8.999999999999999320e-03 1.010000000000000064e-01 5.000000000000000104e-03 2.299999999999999961e-02
-2.000000000000000111e-01 -2.000000000000000042e-03 1.700000000000000122e-02 2.100000000000000130e-02 2.100000000000000130e-02 6.000000000000000125e-03 7.900000000000000078e-02 -3.000000000000000062e-03 1.600000000000000033e-02
-1.799999999999999933e-01 -4.200000000000000261e-02 1.010000000000000064e-01 2.199999999999999872e-02 -2.100000000000000130e-02 4.200000000000000261e-02 1.380000000000000115e-01 8.000000000000000167e-03 -7.000000000000000146e-03
-1.600000000000000033e-01 -8.100000000000000255e-02 -2.400000000000000050e-02 -3.200000000000000067e-02 -3.099999999999999978e-02 2.000000000000000042e-03 4.000000000000000083e-02 2.900000000000000147e-02 -1.299999999999999940e-02
-1.400000000000000133e-01 0.000000000000000000e+00 6.900000000000000577e-02 -2.000000000000000042e-02 -2.100000000000000130e-02 6.600000000000000311e-02 3.799999999999999906e-02 8.200000000000000344e-02 5.299999999999999850e-02
-1.199999999999999956e-01 3.300000000000000155e-02 -3.000000000000000062e-03 3.000000000000000062e-03 1.499999999999999944e-02 2.699999999999999969e-02 3.799999999999999906e-02 7.399999999999999634e-02 8.400000000000000522e-02
-1.000000000000000056e-01 -1.400000000000000029e-02 4.299999999999999656e-02 -6.300000000000000044e-02 3.099999999999999978e-02 6.300000000000000044e-02 1.499999999999999944e-01 -4.000000000000000083e-03 3.799999999999999906e-02
-8.000000000000000167e-02 -6.500000000000000222e-02 -1.899999999999999953e-02 -1.380000000000000115e-01 4.200000000000000261e-02 1.019999999999999934e-01 1.930000000000000049e-01 -6.500000000000000222e-02 -4.599999999999999922e-02
-5.999999999999999778e-02 -5.600000000000000117e-02 -4.900000000000000189e-02 -4.670000000000000262e-01 -1.340000000000000080e-01 4.919999999999999929e-01 3.130000000000000004e-01 -1.170000000000000068e-01 -2.599999999999999881e-02
-4.000000000000000083e-02 2.000000000000000042e-03 9.800000000000000377e-02 -6.690000000000000391e-01 -2.489999999999999991e-01 -1.387999999999999901e+00 -2.770000000000000240e-01 -1.754000000000000004e+00 -5.260000000000000231e-01
-2.000000000000000042e-02 1.774999999999999911e+00 6.919999999999999485e-01 1.262000000000000011e+00 6.320000000000000062e-01 -1.530999999999999917e+00 1.100000000000000006e-01 -4.629999999999999893e+00 -1.606000000000000094e+00
-0.000000000000000000e+00 5.937999999999999723e+00 2.287999999999999812e+00 -5.166999999999999815e+00 -2.257000000000000117e+00 1.449999999999999956e+00 3.605999999999999872e+00 -1.326999999999999957e+00 2.640000000000000124e-01
2.000000000000000042e-02 -4.046000000000000263e+00 -8.000000000000000167e-03 -2.002700000000000102e+01 -1.038000000000000078e+01 -1.302399999999999913e+01 9.090000000000000302e-01 1.500999999999999890e+00 3.169999999999999929e+00
4.000000000000000083e-02 -9.151999999999999247e+00 -3.632000000000000117e+00 -1.291099999999999959e+01 -9.198999999999999844e+00 -7.801000000000000156e+00 1.056999999999999940e+00 -2.746999999999999886e+00 1.330000000000000071e+00
5.999999999999999778e-02 -1.806000000000000050e+00 -2.383999999999999897e+00 -1.141900000000000048e+01 -7.868999999999999773e+00 -7.383000000000000007e+00 6.840000000000000524e-01 1.247999999999999998e+00 2.157000000000000028e+00
8.000000000000000167e-02 -6.445999999999999730e+00 -3.455000000000000071e+00 -9.726000000000000867e+00 -6.501999999999999780e+00 -3.693999999999999950e+00 1.727999999999999980e+00 2.107000000000000206e+00 2.447000000000000064e+00
1.000000000000000056e-01 -6.626999999999999780e+00 -3.748000000000000220e+00 -1.421100000000000030e+01 -8.281000000000000583e+00 -2.720000000000000195e-01 3.085999999999999854e+00 2.600999999999999979e+00 2.539000000000000146e+00
1.199999999999999956e-01 -1.023300000000000054e+01 -4.866999999999999993e+00 -1.320700000000000074e+01 -7.866999999999999993e+00 -2.672000000000000153e+00 1.935000000000000053e+00 2.322000000000000064e+00 2.474000000000000199e+00
1.400000000000000133e-01 -9.362999999999999545e+00 -4.275000000000000355e+00 -6.937999999999999723e+00 -4.958000000000000185e+00 -7.201999999999999957e+00 -2.200000000000000011e-01 1.925000000000000044e+00 2.330000000000000071e+00
1.600000000000000033e-01 -9.108000000000000540e+00 -4.177999999999999936e+00 -1.002000000000000002e+00 -2.204000000000000181e+00 -8.849000000000000199e+00 -1.211999999999999966e+00 1.721999999999999975e+00 2.214999999999999858e+00
1.799999999999999933e-01 -8.109999999999999432e+00 -3.749000000000000110e+00 2.084999999999999964e+00 -9.330000000000000515e-01 -8.336000000000000298e+00 -1.120000000000000107e+00 2.205999999999999961e+00 2.311999999999999833e+00
2.000000000000000111e-01 -7.504999999999999893e+00 -3.694999999999999840e+00 3.400000000000000244e-01 -1.897999999999999909e+00 -4.775999999999999801e+00 3.820000000000000062e-01 2.529999999999999805e+00 2.414000000000000146e+00
2.200000000000000011e-01 -7.522000000000000242e+00 -3.629000000000000004e+00 -7.449999999999999956e-01 -2.334000000000000075e+00 -7.217999999999999972e+00 -5.070000000000000062e-01 2.092999999999999972e+00 2.216000000000000192e+00
2.399999999999999911e-01 -6.759999999999999787e+00 -3.282000000000000028e+00 6.291000000000000369e+00 6.490000000000000213e-01 -1.021100000000000030e+01 -1.963999999999999968e+00 1.413999999999999924e+00 1.971000000000000085e+00
2.600000000000000089e-01 -5.613000000000000433e+00 -2.777000000000000135e+00 1.085999999999999943e+01 2.596000000000000085e+00 -1.115900000000000070e+01 -2.396999999999999797e+00 1.153999999999999915e+00 1.862999999999999989e+00
2.800000000000000266e-01 -5.392000000000000348e+00 -2.658999999999999808e+00 1.117800000000000082e+01 2.964999999999999858e+00 -9.391999999999999460e+00 -2.024000000000000021e+00 1.596000000000000085e+00 1.949000000000000066e+00
2.999999999999999889e-01 -4.447000000000000064e+00 -2.278999999999999915e+00 5.028999999999999915e+00 6.250000000000000000e-01 -7.392999999999999794e+00 -1.149999999999999911e+00 1.879999999999999893e+00 1.979000000000000092e+00
3.200000000000000067e-01 -5.541999999999999815e+00 -2.588999999999999968e+00 5.253999999999999559e+00 4.909999999999999920e-01 -7.756999999999999673e+00 -1.383999999999999897e+00 1.681000000000000050e+00 1.909999999999999920e+00
3.400000000000000244e-01 -4.142999999999999794e+00 -2.091000000000000192e+00 7.786999999999999922e+00 1.500999999999999890e+00 -8.792999999999999261e+00 -1.717999999999999972e+00 1.435999999999999943e+00 1.723000000000000087e+00
3.599999999999999867e-01 -4.333999999999999631e+00 -2.166999999999999815e+00 9.061999999999999389e+00 2.258000000000000007e+00 -8.731999999999999318e+00 -1.854999999999999982e+00 1.629999999999999893e+00 1.804999999999999938e+00
3.800000000000000044e-01 -3.827999999999999847e+00 -2.040000000000000036e+00 8.298000000000000043e+00 2.189000000000000057e+00 -8.239000000000000767e+00 -1.766000000000000014e+00 1.754999999999999893e+00 1.866000000000000103e+00
4.000000000000000222e-01 -3.857000000000000206e+00 -1.883000000000000007e+00 8.272000000000000242e+00 2.240000000000000213e+00 -7.504999999999999893e+00 -1.641999999999999904e+00 1.969000000000000083e+00 1.874000000000000110e+00
4.199999999999999845e-01 -3.451999999999999957e+00 -1.808000000000000052e+00 6.461999999999999744e+00 1.401000000000000023e+00 -6.806000000000000050e+00 -1.189000000000000057e+00 1.735999999999999988e+00 1.778999999999999915e+00
4.400000000000000022e-01 -4.152000000000000135e+00 -1.989000000000000101e+00 7.549999999999999822e+00 1.717000000000000082e+00 -8.380000000000000782e+00 -1.677999999999999936e+00 1.407999999999999918e+00 1.693999999999999950e+00
4.600000000000000200e-01 -3.658999999999999808e+00 -1.854000000000000092e+00 9.606999999999999318e+00 2.749000000000000110e+00 -8.414999999999999147e+00 -1.842999999999999972e+00 1.118999999999999995e+00 1.479999999999999982e+00
4.799999999999999822e-01 -3.266999999999999904e+00 -1.699000000000000066e+00 1.022600000000000087e+01 3.089999999999999858e+00 -8.038000000000000256e+00 -1.850000000000000089e+00 1.546000000000000041e+00 1.671000000000000041e+00
5.000000000000000000e-01 -3.636000000000000121e+00 -1.816000000000000059e+00 9.925000000000000711e+00 3.049999999999999822e+00 -7.060999999999999943e+00 -1.433999999999999941e+00 2.044000000000000039e+00 1.852999999999999980e+00
5.200000000000000178e-01 -3.087000000000000188e+00 -1.524999999999999911e+00 8.765000000000000568e+00 2.470000000000000195e+00 -6.983999999999999986e+00 -1.306999999999999940e+00 2.141999999999999904e+00 1.909999999999999920e+00
5.400000000000000355e-01 -3.424999999999999822e+00 -1.727999999999999980e+00 9.237000000000000099e+00 2.656000000000000139e+00 -6.988999999999999879e+00 -1.342000000000000082e+00 1.997000000000000108e+00 1.747999999999999998e+00
5.600000000000000533e-01 -2.910000000000000142e+00 -1.502000000000000002e+00 8.512999999999999901e+00 2.362000000000000099e+00 -5.668000000000000149e+00 -8.770000000000000018e-01 2.097999999999999865e+00 1.776000000000000023e+00
5.799999999999999600e-01 -3.306000000000000050e+00 -1.639999999999999902e+00 8.759000000000000341e+00 2.423999999999999932e+00 -6.408000000000000362e+00 -1.125999999999999890e+00 2.044999999999999929e+00 1.782999999999999918e+00
5.999999999999999778e-01 -2.971000000000000085e+00 -1.383999999999999897e+00 1.080499999999999972e+01 3.297000000000000153e+00 -7.690000000000000391e+00 -1.745000000000000107e+00 1.705000000000000071e+00 1.622000000000000108e+00
6.199999999999999956e-01 -2.666999999999999815e+00 -1.336000000000000076e+00 1.169100000000000072e+01 3.738999999999999879e+00 -6.966000000000000192e+00 -1.542999999999999927e+00 1.754999999999999893e+00 1.578000000000000069e+00
6.400000000000000133e-01 -2.399000000000000021e+00 -1.254000000000000004e+00 9.704000000000000625e+00 3.077999999999999847e+00 -5.766000000000000014e+00 -9.859999999999999876e-01 2.065999999999999837e+00 1.659999999999999920e+00
6.600000000000000311e-01 -2.778999999999999915e+00 -1.429999999999999938e+00 9.513999999999999346e+00 2.920999999999999819e+00 -5.916999999999999815e+00 -1.143999999999999906e+00 2.119000000000000217e+00 1.762999999999999901e+00
6.800000000000000488e-01 -2.447999999999999954e+00 -1.141000000000000014e+00 9.275000000000000355e+00 2.850999999999999979e+00 -5.075000000000000178e+00 -8.309999999999999609e-01 2.113999999999999879e+00 1.758000000000000007e+00
6.999999999999999556e-01 -2.459999999999999964e+00 -1.241999999999999993e+00 8.836999999999999744e+00 2.654999999999999805e+00 -5.108999999999999986e+00 -7.960000000000000409e-01 2.129999999999999893e+00 1.641999999999999904e+00
7.199999999999999734e-01 -2.548999999999999932e+00 -1.249000000000000110e+00 1.007799999999999940e+01 3.056000000000000050e+00 -6.016000000000000014e+00 -1.209999999999999964e+00 1.719000000000000083e+00 1.493999999999999995e+00
7.399999999999999911e-01 -2.254999999999999893e+00 -1.231999999999999984e+00 1.139199999999999946e+01 3.721999999999999975e+00 -6.501000000000000334e+00 -1.401000000000000023e+00 1.536000000000000032e+00 1.463999999999999968e+00
7.600000000000000089e-01 -2.365000000000000213e+00 -1.147999999999999909e+00 1.067900000000000027e+01 3.479999999999999982e+00 -5.588000000000000078e+00 -1.092000000000000082e+00 1.695000000000000062e+00 1.423000000000000043e+00
7.800000000000000266e-01 -2.250999999999999890e+00 -1.096999999999999975e+00 8.727000000000000313e+00 2.681000000000000050e+00 -4.596000000000000085e+00 -6.899999999999999467e-01 1.887999999999999901e+00 1.502000000000000002e+00
8.000000000000000444e-01 -2.427000000000000046e+00 -1.143000000000000016e+00 8.837999999999999190e+00 2.669000000000000039e+00 -5.048000000000000043e+00 -7.860000000000000320e-01 1.862999999999999989e+00 1.473999999999999977e+00
8.199999999999999512e-01 -2.366999999999999993e+00 -1.074000000000000066e+00 1.061899999999999977e+01 3.476999999999999869e+00 -5.600999999999999979e+00 -1.006000000000000005e+00 1.620000000000000107e+00 1.328000000000000069e+00
8.399999999999999689e-01 -2.072000000000000064e+00 -9.360000000000000542e-01 1.059800000000000075e+01 3.428999999999999826e+00 -5.128999999999999559e+00 -8.179999999999999494e-01 1.604000000000000092e+00 1.358000000000000096e+00
8.599999999999999867e-01 -2.149000000000000021e+00 -1.092000000000000082e+00 9.717000000000000526e+00 3.181999999999999940e+00 -4.729000000000000092e+00 -7.520000000000000018e-01 1.717999999999999972e+00 1.372999999999999998e+00
8.800000000000000044e-01 -2.133999999999999897e+00 -1.062000000000000055e+00 9.429999999999999716e+00 2.971999999999999975e+00 -4.325000000000000178e+00 -6.049999999999999822e-01 1.754999999999999893e+00 1.459000000000000075e+00
9.000000000000000222e-01 -2.157000000000000028e+00 -1.034999999999999920e+00 9.564999999999999503e+00 3.015000000000000124e+00 -4.586000000000000298e+00 -5.899999999999999689e-01 1.635999999999999899e+00 1.364000000000000101e+00
9.200000000000000400e-01 -1.995999999999999996e+00 -1.056999999999999940e+00 1.035599999999999987e+01 3.282000000000000028e+00 -5.187000000000000277e+00 -8.369999999999999662e-01 1.304999999999999938e+00 1.185999999999999943e+00
9.399999999999999467e-01 -1.993000000000000105e+00 -1.048999999999999932e+00 1.145599999999999952e+01 3.757000000000000117e+00 -5.200999999999999623e+00 -9.759999999999999787e-01 1.221999999999999975e+00 1.199000000000000066e+00
9.599999999999999645e-01 -1.808000000000000052e+00 -9.230000000000000426e-01 1.087299999999999933e+01 3.591000000000000192e+00 -4.703000000000000291e+00 -8.649999999999999911e-01 1.241000000000000103e+00 1.163000000000000034e+00
9.799999999999999822e-01 -2.115000000000000213e+00 -1.002999999999999892e+00 1.023099999999999987e+01 3.311999999999999833e+00 -4.500000000000000000e+00 -6.540000000000000258e-01 1.431999999999999940e+00 1.153000000000000025e+00
1.000000000000000000e+00 -1.943000000000000060e+00 -9.609999999999999654e-01 9.721999999999999531e+00 3.037999999999999812e+00 -4.102000000000000313e+00 -4.319999999999999951e-01 1.481999999999999984e+00 1.183000000000000052e+00
1.020000000000000018e+00 -2.126999999999999780e+00 -1.040999999999999925e+00 9.881000000000000227e+00 3.144000000000000128e+00 -4.431000000000000050e+00 -6.209999999999999964e-01 1.405999999999999917e+00 1.225000000000000089e+00
1.040000000000000036e+00 -1.965999999999999970e+00 -9.599999999999999645e-01 1.072000000000000064e+01 3.432999999999999829e+00 -5.014999999999999680e+00 -9.050000000000000266e-01 1.201000000000000068e+00 1.082999999999999963e+00
1.060000000000000053e+00 -1.739999999999999991e+00 -8.960000000000000187e-01 1.093099999999999916e+01 3.645999999999999908e+00 -4.541999999999999815e+00 -7.469999999999999973e-01 1.229000000000000092e+00 1.096999999999999975e+00
1.080000000000000071e+00 -1.812999999999999945e+00 -9.000000000000000222e-01 9.707000000000000739e+00 3.125000000000000000e+00 -3.706999999999999851e+00 -3.920000000000000151e-01 1.383000000000000007e+00 1.135000000000000009e+00
1.100000000000000089e+00 -2.013999999999999790e+00 -9.569999999999999618e-01 9.410000000000000142e+00 3.055000000000000160e+00 -4.056000000000000050e+00 -5.080000000000000071e-01 1.395999999999999908e+00 1.108000000000000096e+00
1.120000000000000107e+00 -1.741000000000000103e+00 -8.529999999999999805e-01 1.003700000000000081e+01 3.307999999999999829e+00 -4.192999999999999616e+00 -5.949999999999999734e-01 1.215999999999999970e+00 1.062999999999999945e+00
1.139999999999999902e+00 -1.792999999999999927e+00 -7.910000000000000364e-01 1.051999999999999957e+01 3.487999999999999989e+00 -4.285999999999999588e+00 -7.329999999999999849e-01 1.173000000000000043e+00 1.072999999999999954e+00
1.159999999999999920e+00 -1.711000000000000076e+00 -8.010000000000000453e-01 1.059099999999999930e+01 3.528999999999999915e+00 -4.168999999999999595e+00 -6.979999999999999538e-01 1.171999999999999931e+00 1.034000000000000030e+00
1.179999999999999938e+00 -1.635999999999999899e+00 -8.739999999999999991e-01 9.922000000000000597e+00 3.232000000000000206e+00 -3.636000000000000121e+00 -3.990000000000000213e-01 1.370999999999999996e+00 1.052000000000000046e+00
1.199999999999999956e+00 -1.723999999999999977e+00 -9.200000000000000400e-01 8.888999999999999346e+00 2.890000000000000124e+00 -3.286000000000000032e+00 -2.829999999999999738e-01 1.471999999999999975e+00 1.096000000000000085e+00
1.219999999999999973e+00 -1.814999999999999947e+00 -9.020000000000000240e-01 9.580999999999999517e+00 3.189999999999999947e+00 -4.068999999999999950e+00 -6.079999999999999849e-01 1.276000000000000023e+00 1.078999999999999959e+00
1.239999999999999991e+00 -1.691000000000000059e+00 -7.540000000000000036e-01 1.067699999999999960e+01 3.560999999999999943e+00 -4.376000000000000334e+00 -7.479999999999999982e-01 1.112999999999999989e+00 9.729999999999999760e-01
1.260000000000000009e+00 -1.647000000000000020e+00 -7.239999999999999769e-01 1.042800000000000082e+01 3.491999999999999993e+00 -4.003000000000000114e+00 -6.109999999999999876e-01 1.135999999999999899e+00 1.020000000000000018e+00
1.280000000000000027e+00 -1.622000000000000108e+00 -7.810000000000000275e-01 9.894000000000000128e+00 3.294000000000000039e+00 -3.608999999999999986e+00 -4.359999999999999987e-01 1.151999999999999913e+00 1.044000000000000039e+00
1.300000000000000044e+00 -1.538000000000000034e+00 -8.000000000000000444e-01 9.788999999999999702e+00 3.294999999999999929e+00 -3.689000000000000057e+00 -5.819999999999999618e-01 1.068000000000000060e+00 9.799999999999999822e-01
1.320000000000000062e+00 -1.602999999999999980e+00 -7.720000000000000195e-01 1.040199999999999925e+01 3.496999999999999886e+00 -3.976999999999999869e+00 -6.390000000000000124e-01 1.002000000000000002e+00 9.589999999999999636e-01
1.340000000000000080e+00 -1.477999999999999980e+00 -7.239999999999999769e-01 1.054100000000000037e+01 3.555000000000000160e+00 -4.099000000000000199e+00 -6.590000000000000302e-01 9.989999999999999991e-01 9.180000000000000382e-01
1.360000000000000098e+00 -1.477000000000000091e+00 -7.910000000000000364e-01 1.057199999999999918e+01 3.619000000000000217e+00 -4.229000000000000092e+00 -7.479999999999999982e-01 9.449999999999999512e-01 8.549999999999999822e-01
1.379999999999999893e+00 -1.491000000000000103e+00 -7.329999999999999849e-01 1.052299999999999969e+01 3.702999999999999847e+00 -3.952999999999999847e+00 -6.969999999999999529e-01 9.559999999999999609e-01 8.149999999999999467e-01
1.399999999999999911e+00 -1.427999999999999936e+00 -7.439999999999999947e-01 1.019800000000000040e+01 3.541999999999999815e+00 -3.540000000000000036e+00 -5.190000000000000169e-01 1.000000000000000000e+00 8.699999999999999956e-01
1.419999999999999929e+00 -1.441999999999999948e+00 -6.999999999999999556e-01 9.971000000000000085e+00 3.446000000000000174e+00 -3.991999999999999993e+00 -6.780000000000000471e-01 9.379999999999999449e-01 8.479999999999999760e-01
1.439999999999999947e+00 -1.433000000000000052e+00 -6.310000000000000053e-01 1.096899999999999942e+01 3.850999999999999979e+00 -4.660999999999999588e+00 -9.529999999999999583e-01 6.979999999999999538e-01 7.479999999999999982e-01
1.459999999999999964e+00 -1.215999999999999970e+00 -5.819999999999999618e-01 1.126900000000000013e+01 3.886000000000000121e+00 -4.155000000000000249e+00 -6.189999999999999947e-01 7.680000000000000160e-01 7.550000000000000044e-01
1.479999999999999982e+00 -1.300999999999999934e+00 -6.810000000000000497e-01 1.027299999999999969e+01 3.565999999999999837e+00 -3.423999999999999932e+00 -4.540000000000000147e-01 9.330000000000000515e-01 8.369999999999999662e-01
1.500000000000000000e+00 -1.415000000000000036e+00 -7.239999999999999769e-01 9.987000000000000099e+00 3.386000000000000121e+00 -3.560999999999999943e+00 -5.240000000000000213e-01 8.790000000000000036e-01 8.780000000000000027e-01
1.520000000000000018e+00 -1.389999999999999902e+00 -6.760000000000000453e-01 1.029599999999999937e+01 3.560000000000000053e+00 -3.876999999999999780e+00 -7.179999999999999716e-01 8.020000000000000462e-01 7.890000000000000346e-01
1.540000000000000036e+00 -1.278999999999999915e+00 -5.520000000000000462e-01 1.049900000000000055e+01 3.705999999999999961e+00 -4.067999999999999616e+00 -7.510000000000000009e-01 8.139999999999999458e-01 7.520000000000000018e-01
1.560000000000000053e+00 -1.241999999999999993e+00 -6.129999999999999893e-01 1.066600000000000037e+01 3.766000000000000014e+00 -4.051000000000000156e+00 -7.690000000000000169e-01 7.510000000000000009e-01 6.560000000000000275e-01
1.580000000000000071e+00 -1.169999999999999929e+00 -5.470000000000000417e-01 1.028599999999999959e+01 3.551000000000000156e+00 -3.736000000000000210e+00 -6.690000000000000391e-01 8.149999999999999467e-01 7.049999999999999600e-01
1.600000000000000089e+00 -1.304999999999999938e+00 -5.440000000000000391e-01 9.917999999999999261e+00 3.463999999999999968e+00 -3.595000000000000195e+00 -6.129999999999999893e-01 8.149999999999999467e-01 7.800000000000000266e-01
1.620000000000000107e+00 -1.209999999999999964e+00 -5.500000000000000444e-01 1.030599999999999916e+01 3.692000000000000171e+00 -3.892999999999999794e+00 -6.919999999999999485e-01 7.209999999999999742e-01 7.239999999999999769e-01
1.639999999999999902e+00 -1.239999999999999991e+00 -6.710000000000000409e-01 1.066099999999999959e+01 3.846000000000000085e+00 -3.983999999999999986e+00 -8.199999999999999512e-01 6.530000000000000249e-01 7.019999999999999574e-01
1.659999999999999920e+00 -1.090000000000000080e+00 -4.719999999999999751e-01 1.033399999999999963e+01 3.706999999999999851e+00 -3.658999999999999808e+00 -6.360000000000000098e-01 6.530000000000000249e-01 7.009999999999999565e-01
1.679999999999999938e+00 -1.042000000000000037e+00 -5.520000000000000462e-01 1.044699999999999918e+01 3.668000000000000149e+00 -3.738999999999999879e+00 -6.340000000000000080e-01 6.899999999999999467e-01 6.550000000000000266e-01
1.699999999999999956e+00 -1.131000000000000005e+00 -5.090000000000000080e-01 1.006099999999999994e+01 3.630999999999999783e+00 -3.654999999999999805e+00 -5.510000000000000453e-01 6.909999999999999476e-01 6.430000000000000160e-01
1.719999999999999973e+00 -1.108000000000000096e+00 -4.319999999999999951e-01 1.007600000000000051e+01 3.599000000000000199e+00 -3.810000000000000053e+00 -4.550000000000000155e-01 6.009999999999999787e-01 6.959999999999999520e-01
1.739999999999999991e+00 -1.104999999999999982e+00 -5.240000000000000213e-01 1.051999999999999957e+01 3.758000000000000007e+00 -3.916999999999999815e+00 -6.640000000000000346e-01 5.570000000000000506e-01 6.139999999999999902e-01
1.760000000000000009e+00 -1.129000000000000004e+00 -4.929999999999999938e-01 1.051399999999999935e+01 3.725000000000000089e+00 -3.603000000000000203e+00 -6.490000000000000213e-01 5.530000000000000471e-01 6.390000000000000124e-01
1.780000000000000027e+00 -1.060000000000000053e+00 -4.640000000000000235e-01 1.033200000000000074e+01 3.604000000000000092e+00 -3.563000000000000167e+00 -5.280000000000000249e-01 5.669999999999999485e-01 6.520000000000000240e-01
1.800000000000000044e+00 -1.082999999999999963e+00 -5.809999999999999609e-01 1.044800000000000040e+01 3.740000000000000213e+00 -3.750000000000000000e+00 -6.610000000000000320e-01 6.099999999999999867e-01 6.320000000000000062e-01
1.820000000000000062e+00 -9.969999999999999973e-01 -5.180000000000000160e-01 1.013199999999999967e+01 3.662999999999999812e+00 -3.588000000000000078e+00 -6.320000000000000062e-01 5.440000000000000391e-01 6.189999999999999947e-01
1.840000000000000080e+00 -1.042000000000000037e+00 -5.260000000000000231e-01 1.016300000000000026e+01 3.710999999999999854e+00 -3.692000000000000171e+00 -6.850000000000000533e-01 5.040000000000000036e-01 5.729999999999999538e-01
1.860000000000000098e+00 -9.679999999999999716e-01 -4.919999999999999929e-01 1.048399999999999999e+01 3.794999999999999929e+00 -3.613999999999999879e+00 -7.700000000000000178e-01 4.789999999999999813e-01 5.260000000000000231e-01
1.879999999999999893e+00 -1.022000000000000020e+00 -3.930000000000000160e-01 1.033699999999999974e+01 3.795999999999999819e+00 -3.612000000000000099e+00 -7.329999999999999849e-01 4.769999999999999796e-01 5.570000000000000506e-01
1.899999999999999911e+00 -9.350000000000000533e-01 -4.829999999999999849e-01 1.000000000000000000e+01 3.684000000000000163e+00 -3.580999999999999961e+00 -6.099999999999999867e-01 4.719999999999999751e-01 5.460000000000000409e-01
1.919999999999999929e+00 -9.929999999999999938e-01 -3.689999999999999947e-01 9.938000000000000611e+00 3.657000000000000028e+00 -3.615000000000000213e+00 -6.810000000000000497e-01 4.729999999999999760e-01 4.819999999999999840e-01
1.939999999999999947e+00 -8.930000000000000160e-01 -4.879999999999999893e-01 1.027699999999999925e+01 3.814999999999999947e+00 -3.728000000000000203e+00 -7.469999999999999973e-01 3.589999999999999858e-01 4.959999999999999964e-01
1.959999999999999964e+00 -9.130000000000000338e-01 -4.610000000000000209e-01 1.012800000000000011e+01 3.783999999999999808e+00 -3.411999999999999922e+00 -6.370000000000000107e-01 4.709999999999999742e-01 5.050000000000000044e-01
1.979999999999999982e+00 -1.036000000000000032e+00 -4.630000000000000226e-01 9.513999999999999346e+00 3.580999999999999961e+00 -3.228000000000000203e+00 -4.939999999999999947e-01 5.010000000000000009e-01 5.110000000000000098e-01
2.000000000000000000e+00 -9.869999999999999885e-01 -4.869999999999999885e-01 9.861000000000000654e+00 3.649999999999999911e+00 -3.580999999999999961e+00 -6.989999999999999547e-01 4.640000000000000235e-01 5.360000000000000320e-01
2.020000000000000018e+00 -8.639999999999999902e-01 -4.189999999999999836e-01 9.867000000000000881e+00 3.755999999999999783e+00 -3.448999999999999844e+00 -5.869999999999999662e-01 4.520000000000000129e-01 5.250000000000000222e-01
2.040000000000000036e+00 -9.290000000000000480e-01 -3.599999999999999867e-01 9.445000000000000284e+00 3.617999999999999883e+00 -3.290999999999999925e+00 -4.829999999999999849e-01 4.729999999999999760e-01 5.200000000000000178e-01
2.060000000000000053e+00 -9.459999999999999520e-01 -4.229999999999999871e-01 9.413000000000000256e+00 3.549999999999999822e+00 -3.419000000000000039e+00 -6.290000000000000036e-01 3.890000000000000124e-01 5.450000000000000400e-01
2.080000000000000071e+00 -7.900000000000000355e-01 -3.539999999999999813e-01 9.875000000000000000e+00 3.584999999999999964e+00 -3.427000000000000046e+00 -6.969999999999999529e-01 4.410000000000000031e-01 5.130000000000000115e-01
2.100000000000000089e+00 -7.870000000000000329e-01 -4.349999999999999978e-01 9.756999999999999673e+00 3.509999999999999787e+00 -3.209999999999999964e+00 -5.869999999999999662e-01 3.890000000000000124e-01 4.949999999999999956e-01
2.120000000000000107e+00 -8.760000000000000009e-01 -3.360000000000000209e-01 9.507999999999999119e+00 3.543000000000000149e+00 -3.330999999999999961e+00 -5.450000000000000400e-01 3.719999999999999973e-01 5.450000000000000400e-01
2.140000000000000124e+00 -8.729999999999999982e-01 -3.449999999999999734e-01 9.628000000000000114e+00 3.623000000000000220e+00 -3.209000000000000075e+00 -5.909999999999999698e-01 4.289999999999999925e-01 5.040000000000000036e-01
2.160000000000000142e+00 -8.579999999999999849e-01 -3.360000000000000209e-01 9.532000000000000028e+00 3.513999999999999790e+00 -2.863999999999999879e+00 -5.739999999999999547e-01 3.930000000000000160e-01 4.799999999999999822e-01
2.180000000000000160e+00 -8.429999999999999716e-01 -3.750000000000000000e-01 9.460000000000000853e+00 3.524000000000000021e+00 -2.858000000000000096e+00 -4.839999999999999858e-01 4.279999999999999916e-01 5.350000000000000311e-01
2.200000000000000178e+00 -8.289999999999999591e-01 -4.239999999999999880e-01 9.582000000000000739e+00 3.593999999999999861e+00 -3.162999999999999812e+00 -5.500000000000000444e-01 4.390000000000000013e-01 4.869999999999999885e-01
2.220000000000000195e+00 -7.540000000000000036e-01 -3.780000000000000027e-01 9.461000000000000298e+00 3.472999999999999865e+00 -3.092000000000000082e+00 -5.819999999999999618e-01 3.920000000000000151e-01 4.510000000000000120e-01
2.240000000000000213e+00 -7.640000000000000124e-01 -2.260000000000000064e-01 9.407000000000000028e+00 3.463999999999999968e+00 -3.152000000000000135e+00 -5.909999999999999698e-01 3.689999999999999947e-01 4.809999999999999831e-01
2.259999999999999787e+00 -8.010000000000000453e-01 -4.390000000000000013e-01 9.297000000000000597e+00 3.395999999999999908e+00 -3.128000000000000114e+00 -4.359999999999999987e-01 3.750000000000000000e-01 4.849999999999999867e-01
2.279999999999999805e+00 -7.580000000000000071e-01 -4.129999999999999782e-01 9.189999999999999503e+00 3.410000000000000142e+00 -2.988999999999999879e+00 -5.090000000000000080e-01 3.649999999999999911e-01 4.500000000000000111e-01
2.299999999999999822e+00 -7.890000000000000346e-01 -3.689999999999999947e-01 9.284000000000000696e+00 3.451999999999999957e+00 -3.064999999999999947e+00 -5.629999999999999449e-01 3.280000000000000138e-01 4.289999999999999925e-01
2.319999999999999840e+00 -7.189999999999999725e-01 -3.180000000000000049e-01 9.182999999999999829e+00 3.476999999999999869e+00 -3.056999999999999940e+00 -5.620000000000000551e-01 3.719999999999999973e-01 3.649999999999999911e-01
2.339999999999999858e+00 -8.070000000000000506e-01 -3.099999999999999978e-01 8.967999999999999972e+00 3.402000000000000135e+00 -2.979999999999999982e+00 -4.480000000000000093e-01 3.870000000000000107e-01 3.850000000000000089e-01
2.359999999999999876e+00 -7.990000000000000435e-01 -3.039999999999999925e-01 8.736000000000000654e+00 3.345000000000000195e+00 -2.829000000000000181e+00 -5.300000000000000266e-01 4.060000000000000275e-01 4.460000000000000075e-01
2.379999999999999893e+00 -7.770000000000000240e-01 -3.390000000000000235e-01 8.952999999999999403e+00 3.314999999999999947e+00 -2.835999999999999854e+00 -4.640000000000000235e-01 3.940000000000000169e-01 4.819999999999999840e-01
2.399999999999999911e+00 -6.360000000000000098e-01 -3.210000000000000075e-01 9.054000000000000270e+00 3.395000000000000018e+00 -2.914000000000000146e+00 -4.169999999999999818e-01 3.970000000000000195e-01 4.339999999999999969e-01
2.419999999999999929e+00 -6.760000000000000453e-01 -2.929999999999999827e-01 9.103999999999999204e+00 3.419000000000000039e+00 -2.967000000000000082e+00 -5.010000000000000009e-01 3.850000000000000089e-01 4.670000000000000262e-01
2.439999999999999947e+00 -6.650000000000000355e-01 -2.210000000000000020e-01 8.817000000000000171e+00 3.275999999999999801e+00 -2.803999999999999826e+00 -5.270000000000000240e-01 3.260000000000000120e-01 4.239999999999999880e-01
2.459999999999999964e+00 -6.989999999999999547e-01 -3.629999999999999893e-01 8.752000000000000668e+00 3.238999999999999879e+00 -2.729000000000000092e+00 -4.249999999999999889e-01 4.010000000000000231e-01 3.970000000000000195e-01
2.479999999999999982e+00 -6.460000000000000187e-01 -3.230000000000000093e-01 8.778000000000000469e+00 3.386000000000000121e+00 -2.818999999999999950e+00 -4.919999999999999929e-01 3.830000000000000071e-01 4.239999999999999880e-01
2.500000000000000000e+00 -6.630000000000000338e-01 -2.200000000000000011e-01 8.890000000000000568e+00 3.468999999999999861e+00 -2.987000000000000099e+00 -5.410000000000000364e-01 3.330000000000000182e-01 4.400000000000000022e-01
2.520000000000000018e+00 -6.780000000000000471e-01 -2.780000000000000249e-01 8.753000000000000114e+00 3.408999999999999808e+00 -2.790999999999999925e+00 -4.249999999999999889e-01 3.240000000000000102e-01 3.719999999999999973e-01
2.540000000000000036e+00 -6.730000000000000426e-01 -2.710000000000000187e-01 8.569000000000000838e+00 3.233000000000000096e+00 -2.607000000000000206e+00 -3.310000000000000164e-01 3.729999999999999982e-01 4.000000000000000222e-01
2.560000000000000053e+00 -6.640000000000000346e-01 -3.509999999999999787e-01 8.638999999999999346e+00 3.229999999999999982e+00 -2.770999999999999908e+00 -3.750000000000000000e-01 3.559999999999999831e-01 4.829999999999999849e-01
2.580000000000000071e+00 -6.219999999999999973e-01 -2.550000000000000044e-01 8.756999999999999673e+00 3.327999999999999847e+00 -2.786000000000000032e+00 -4.410000000000000031e-01 2.660000000000000142e-01 4.159999999999999809e-01
2.600000000000000089e+00 -6.640000000000000346e-01 -2.939999999999999836e-01 8.669999999999999929e+00 3.270000000000000018e+00 -2.730999999999999872e+00 -4.899999999999999911e-01 2.600000000000000089e-01 4.219999999999999862e-01
2.620000000000000107e+00 -5.879999999999999671e-01 -4.129999999999999782e-01 8.756999999999999673e+00 3.278000000000000025e+00 -2.842000000000000082e+00 -5.590000000000000524e-01 2.959999999999999853e-01 3.400000000000000244e-01
2.640000000000000124e+00 -6.079999999999999849e-01 -2.359999999999999876e-01 8.733999999999999986e+00 3.305000000000000160e+00 -2.612000000000000099e+00 -5.020000000000000018e-01 2.919999999999999818e-01 3.569999999999999840e-01
2.660000000000000142e+00 -6.019999999999999796e-01 -2.839999999999999747e-01 8.476000000000000867e+00 3.214999999999999858e+00 -2.435000000000000053e+00 -4.149999999999999800e-01 3.699999999999999956e-01 4.420000000000000040e-01
2.680000000000000160e+00 -5.979999999999999760e-01 -3.400000000000000244e-01 8.211000000000000298e+00 3.036000000000000032e+00 -2.536999999999999922e+00 -3.709999999999999964e-01 3.860000000000000098e-01 3.689999999999999947e-01
2.700000000000000178e+00 -6.810000000000000497e-01 -3.290000000000000147e-01 8.564000000000000057e+00 3.212000000000000188e+00 -2.697000000000000064e+00 -4.580000000000000182e-01 2.899999999999999800e-01 3.290000000000000147e-01
2.720000000000000195e+00 -5.610000000000000542e-01 -2.929999999999999827e-01 8.705000000000000071e+00 3.404999999999999805e+00 -2.589999999999999858e+00 -4.979999999999999982e-01 2.500000000000000000e-01 3.220000000000000084e-01
2.740000000000000213e+00 -5.999999999999999778e-01 -2.949999999999999845e-01 8.371999999999999886e+00 3.188000000000000167e+00 -2.474000000000000199e+00 -4.179999999999999827e-01 3.509999999999999787e-01 3.220000000000000084e-01
2.759999999999999787e+00 -5.000000000000000000e-01 -2.750000000000000222e-01 8.271000000000000796e+00 3.128000000000000114e+00 -2.512000000000000011e+00 -5.260000000000000231e-01 3.130000000000000004e-01 3.549999999999999822e-01
2.779999999999999805e+00 -5.070000000000000062e-01 -2.819999999999999729e-01 8.262000000000000455e+00 3.133000000000000007e+00 -2.649999999999999911e+00 -5.610000000000000542e-01 1.980000000000000093e-01 4.129999999999999782e-01
2.799999999999999822e+00 -5.130000000000000115e-01 -2.899999999999999800e-01 8.253999999999999559e+00 3.137999999999999901e+00 -2.612999999999999989e+00 -5.400000000000000355e-01 2.399999999999999911e-01 3.330000000000000182e-01
2.971000000000000085e+00 -5.480000000000000426e-01 -3.069999999999999951e-01 8.132999999999999119e+00 3.112999999999999989e+00 -2.334000000000000075e+00 -3.679999999999999938e-01 2.300000000000000100e-01 2.590000000000000080e-01
3.152000000000000135e+00 -4.809999999999999831e-01 -2.039999999999999869e-01 7.786999999999999922e+00 2.911000000000000032e+00 -2.258999999999999897e+00 -2.889999999999999791e-01 1.489999999999999936e-01 2.710000000000000187e-01
3.342999999999999972e+00 -3.230000000000000093e-01 -1.690000000000000113e-01 7.243999999999999773e+00 2.754999999999999893e+00 -2.130999999999999783e+00 -3.940000000000000169e-01 1.469999999999999918e-01 2.660000000000000142e-01
3.545999999999999819e+00 -2.969999999999999862e-01 -1.590000000000000024e-01 6.913000000000000256e+00 2.654999999999999805e+00 -1.931000000000000050e+00 -2.169999999999999984e-01 9.900000000000000466e-02 2.419999999999999929e-01
3.758999999999999897e+00 -3.380000000000000226e-01 -1.449999999999999900e-01 6.673000000000000043e+00 2.559000000000000163e+00 -1.838000000000000078e+00 -1.390000000000000124e-01 1.100000000000000006e-01 3.140000000000000013e-01
3.984999999999999876e+00 -3.300000000000000155e-01 -1.280000000000000027e-01 6.301000000000000156e+00 2.402000000000000135e+00 -1.879000000000000004e+00 -8.100000000000000255e-02 4.200000000000000261e-02 2.169999999999999984e-01
4.224000000000000199e+00 -2.760000000000000231e-01 -1.340000000000000080e-01 6.035999999999999588e+00 2.250000000000000000e+00 -1.441999999999999948e+00 -2.179999999999999993e-01 1.209999999999999964e-01 1.660000000000000087e-01
4.477000000000000313e+00 -1.930000000000000049e-01 -1.409999999999999865e-01 5.538999999999999702e+00 2.089999999999999858e+00 -1.370000000000000107e+00 -1.580000000000000016e-01 5.600000000000000117e-02 1.890000000000000013e-01
4.743999999999999773e+00 -2.369999999999999885e-01 -1.239999999999999991e-01 5.296000000000000263e+00 2.023000000000000131e+00 -1.250000000000000000e+00 -1.759999999999999898e-01 2.699999999999999969e-02 8.599999999999999312e-02
5.025999999999999801e+00 -2.349999999999999867e-01 -5.800000000000000294e-02 4.980999999999999872e+00 1.941999999999999948e+00 -1.082000000000000073e+00 -1.499999999999999944e-02 7.099999999999999367e-02 1.499999999999999944e-01
5.323999999999999844e+00 -1.260000000000000009e-01 5.000000000000000278e-02 4.642999999999999794e+00 1.850999999999999979e+00 -1.046000000000000041e+00 4.900000000000000189e-02 5.800000000000000294e-02 2.250000000000000056e-01
5.639000000000000234e+00 -1.340000000000000080e-01 -2.800000000000000058e-02 4.296000000000000263e+00 1.639000000000000012e+00 -1.022000000000000020e+00 2.000000000000000042e-02 5.000000000000000104e-03 1.229999999999999982e-01
5.972000000000000419e+00 -1.140000000000000041e-01 2.400000000000000050e-02 4.075000000000000178e+00 1.572999999999999954e+00 -1.040000000000000036e+00 7.799999999999999989e-02 -3.400000000000000244e-02 1.179999999999999938e-01
6.325000000000000178e+00 -1.039999999999999952e-01 2.199999999999999872e-02 3.673000000000000043e+00 1.449000000000000066e+00 -7.329999999999999849e-01 2.540000000000000036e-01 1.099999999999999936e-02 1.199999999999999956e-01
6.697000000000000064e+00 1.799999999999999864e-02 8.300000000000000433e-02 3.427999999999999936e+00 1.324999999999999956e+00 -6.570000000000000284e-01 1.350000000000000089e-01 8.200000000000000344e-02 9.500000000000000111e-02
7.091000000000000192e+00 -5.000000000000000104e-03 -1.000000000000000021e-03 3.142999999999999794e+00 1.193000000000000060e+00 -5.590000000000000524e-01 6.700000000000000400e-02 4.700000000000000011e-02 9.600000000000000200e-02
7.506999999999999673e+00 -7.799999999999999989e-02 8.500000000000000611e-02 2.950000000000000178e+00 1.125999999999999890e+00 -4.799999999999999822e-01 1.660000000000000087e-01 1.140000000000000041e-01 1.539999999999999980e-01
7.945999999999999730e+00 -5.500000000000000028e-02 5.399999999999999939e-02 2.604999999999999982e+00 1.038999999999999924e+00 -4.510000000000000120e-01 3.390000000000000235e-01 2.299999999999999961e-02 1.029999999999999943e-01
8.410999999999999588e+00 4.299999999999999656e-02 5.000000000000000104e-03 2.431000000000000050e+00 8.529999999999999805e-01 -3.150000000000000022e-01 1.719999999999999862e-01 2.999999999999999889e-02 1.360000000000000098e-01
8.903000000000000469e+00 1.899999999999999953e-02 9.500000000000000111e-02 2.115000000000000213e+00 7.860000000000000320e-01 -2.720000000000000195e-01 1.950000000000000067e-01 -1.700000000000000122e-02 1.340000000000000080e-01
9.422000000000000597e+00 2.599999999999999881e-02 3.500000000000000333e-02 1.953999999999999959e+00 7.750000000000000222e-01 -1.189999999999999947e-01 3.800000000000000044e-01 -6.000000000000000125e-03 1.539999999999999980e-01
9.971000000000000085e+00 -2.000000000000000042e-03 7.799999999999999989e-02 1.741000000000000103e+00 6.810000000000000497e-01 -5.800000000000000294e-02 2.590000000000000080e-01 6.400000000000000133e-02 4.900000000000000189e-02
1.055199999999999960e+01 5.000000000000000104e-03 1.049999999999999961e-01 1.574999999999999956e+00 5.729999999999999538e-01 -6.500000000000000222e-02 1.250000000000000000e-01 1.299999999999999940e-02 5.800000000000000294e-02
1.116499999999999915e+01 9.900000000000000466e-02 6.700000000000000400e-02 1.441999999999999948e+00 5.430000000000000382e-01 -4.800000000000000100e-02 2.250000000000000056e-01 1.799999999999999864e-02 8.100000000000000255e-02
1.181400000000000006e+01 2.999999999999999889e-02 6.500000000000000222e-02 1.254999999999999893e+00 5.100000000000000089e-01 -9.400000000000000022e-02 4.189999999999999836e-01 8.500000000000000611e-02 1.039999999999999952e-01
1.249900000000000055e+01 2.599999999999999881e-02 1.499999999999999944e-02 1.173000000000000043e+00 4.670000000000000262e-01 5.299999999999999850e-02 3.420000000000000262e-01 3.099999999999999978e-02 5.299999999999999850e-02
1.322400000000000020e+01 1.120000000000000023e-01 1.100000000000000006e-01 1.028000000000000025e+00 4.849999999999999867e-01 7.499999999999999722e-02 3.860000000000000098e-01 6.800000000000000488e-02 1.439999999999999891e-01
1.399000000000000021e+01 7.099999999999999367e-02 1.199999999999999956e-01 9.599999999999999645e-01 3.130000000000000004e-01 2.999999999999999889e-02 3.109999999999999987e-01 7.099999999999999367e-02 8.100000000000000255e-02
1.480000000000000071e+01 6.500000000000000222e-02 -8.000000000000000167e-03 8.120000000000000551e-01 2.720000000000000195e-01 8.599999999999999312e-02 2.469999999999999973e-01 1.899999999999999953e-02 6.600000000000000311e-02
