# Supplementary material for: Ultrafast proton-coupled isomerization in the phototransformation of phytochrome
Source: Nat Chem. 2022 May 16;14(7):823–30. doi: 10.1038/s41557-022-00944-x (PMC9252900; doi:10.1038/s41557-022-00944-x)
Supplement: Source Data Extended Data Fig. 3 — Data for Extended Data Fig. 3a, 3b, and 3c (ascii format). [file 41557_2022_944_MOESM6_ESM.zip › EDF 3c SolventResponse.txt]

# t, 11000, 12300, 14300, 16000
-6.120000000000000284e+01 -1.150000000000000050e-01 1.250000000000000000e-01 1.700000000000000122e-02 -1.299999999999999940e-02 1.499999999999999944e-02 -4.000000000000000083e-03 0.000000000000000000e+00 0.000000000000000000e+00
-6.095000000000000284e+01 3.300000000000000155e-02 1.419999999999999873e-01 -3.500000000000000333e-02 1.499999999999999944e-02 2.699999999999999969e-02 3.599999999999999728e-02 8.000000000000000167e-03 -1.000000000000000021e-02
-6.070000000000000284e+01 3.699999999999999817e-02 -2.900000000000000147e-02 -1.000000000000000021e-03 2.400000000000000050e-02 3.300000000000000155e-02 3.400000000000000244e-02 1.299999999999999940e-02 2.000000000000000042e-03
-6.045000000000000284e+01 8.599999999999999312e-02 3.940000000000000169e-01 -4.200000000000000261e-02 -1.200000000000000025e-02 2.000000000000000042e-03 -1.499999999999999944e-01 -8.999999999999999320e-03 2.599999999999999881e-02
-6.020000000000000284e+01 1.899999999999999953e-02 -1.930000000000000049e-01 2.800000000000000058e-02 6.300000000000000044e-02 -6.000000000000000125e-03 2.800000000000000058e-02 -2.000000000000000042e-02 6.000000000000000125e-03
-4.000000000000000222e-01 6.000000000000000125e-03 -1.170000000000000068e-01 -0.000000000000000000e+00 -2.999999999999999889e-02 -8.100000000000000255e-02 1.400000000000000029e-02 -1.000000000000000021e-03 -1.700000000000000122e-02
-3.800000000000000044e-01 2.260000000000000064e-01 4.800000000000000100e-02 -8.000000000000000167e-03 3.000000000000000062e-03 1.200000000000000025e-02 4.900000000000000189e-02 -3.000000000000000062e-03 -6.000000000000000125e-03
-3.599999999999999867e-01 -9.400000000000000022e-02 2.220000000000000029e-01 5.299999999999999850e-02 -2.800000000000000058e-02 2.000000000000000042e-02 -2.900000000000000147e-02 -2.000000000000000042e-03 1.700000000000000122e-02
-3.400000000000000244e-01 -2.500000000000000139e-02 -8.500000000000000611e-02 -2.500000000000000139e-02 -2.800000000000000058e-02 4.000000000000000083e-03 -4.200000000000000261e-02 5.000000000000000104e-03 5.000000000000000104e-03
-3.200000000000000067e-01 3.410000000000000253e-01 1.819999999999999951e-01 -8.799999999999999489e-02 -5.600000000000000117e-02 -8.100000000000000255e-02 5.700000000000000205e-02 -1.000000000000000021e-03 3.000000000000000062e-03
-2.999999999999999889e-01 5.869999999999999662e-01 1.380000000000000115e-01 -5.999999999999999778e-02 -6.600000000000000311e-02 -2.049999999999999878e-01 -2.999999999999999889e-02 -2.000000000000000042e-03 -2.299999999999999961e-02
-2.800000000000000266e-01 -3.559999999999999831e-01 2.979999999999999871e-01 2.299999999999999961e-02 -7.699999999999999900e-02 -1.189999999999999947e-01 -8.899999999999999578e-02 -3.500000000000000333e-02 -2.000000000000000042e-02
-2.600000000000000089e-01 6.550000000000000266e-01 1.320000000000000062e-01 -7.399999999999999634e-02 -8.999999999999999320e-03 7.099999999999999367e-02 -1.350000000000000089e-01 -1.499999999999999944e-02 -5.000000000000000104e-03
-2.399999999999999911e-01 7.699999999999999900e-02 -7.900000000000000078e-02 -2.000000000000000042e-02 -1.099999999999999936e-02 -1.769999999999999907e-01 3.300000000000000155e-02 3.000000000000000062e-03 -4.000000000000000083e-03
-2.200000000000000011e-01 3.200000000000000067e-02 -7.000000000000000666e-02 -2.599999999999999881e-02 -1.000000000000000021e-03 -8.599999999999999312e-02 5.000000000000000278e-02 -1.099999999999999936e-02 6.000000000000000125e-03
-2.000000000000000111e-01 -2.810000000000000275e-01 -5.999999999999999778e-02 4.700000000000000011e-02 2.100000000000000130e-02 -4.100000000000000172e-02 2.400000000000000050e-02 8.999999999999999320e-03 2.999999999999999889e-02
-1.799999999999999933e-01 -7.299999999999999545e-02 -1.110000000000000014e-01 1.700000000000000122e-02 1.499999999999999944e-02 8.000000000000000167e-02 2.299999999999999961e-02 -2.000000000000000042e-03 1.570000000000000007e-01
-1.600000000000000033e-01 -2.000000000000000042e-03 -1.150000000000000050e-01 -1.000000000000000021e-03 -1.700000000000000122e-02 2.199999999999999872e-02 5.399999999999999939e-02 -8.000000000000000167e-03 3.370000000000000218e-01
-1.400000000000000133e-01 -1.299999999999999940e-02 8.899999999999999578e-02 8.999999999999999320e-03 -5.899999999999999689e-02 2.100000000000000130e-02 7.000000000000000666e-02 -1.000000000000000021e-03 -6.000000000000000125e-03
-1.199999999999999956e-01 -2.049999999999999878e-01 7.000000000000000146e-03 4.800000000000000100e-02 -1.499999999999999944e-02 8.500000000000000611e-02 6.800000000000000488e-02 -6.000000000000000125e-03 3.000000000000000062e-03
-1.000000000000000056e-01 -2.049999999999999878e-01 -1.219999999999999973e-01 -1.000000000000000021e-03 -4.299999999999999656e-02 1.509999999999999953e-01 5.399999999999999939e-02 -1.200000000000000025e-02 -1.200000000000000025e-02
-8.000000000000000167e-02 6.900000000000000577e-02 1.350000000000000089e-01 -1.819999999999999951e-01 -3.099999999999999978e-02 -5.000000000000000104e-03 -2.999999999999999889e-02 3.400000000000000244e-02 -3.000000000000000062e-03
-5.999999999999999778e-02 3.900000000000000133e-01 1.449999999999999900e-01 -2.740000000000000213e-01 5.099999999999999672e-02 -1.049999999999999961e-01 1.099999999999999936e-02 -2.270000000000000073e-01 -1.189999999999999947e-01
-4.000000000000000083e-02 1.449999999999999900e-01 1.590000000000000024e-01 -5.899999999999999689e-01 -2.869999999999999774e-01 -2.841000000000000192e+00 -1.524000000000000021e+00 -2.262000000000000011e+00 -1.094999999999999973e+00
-2.000000000000000042e-02 9.539999999999999591e-01 7.850000000000000311e-01 -1.493999999999999995e+00 -3.459999999999999742e-01 -6.064000000000000057e+00 -3.192000000000000171e+00 -4.456999999999999851e+00 -2.233000000000000096e+00
-0.000000000000000000e+00 4.932999999999999829e+00 3.527000000000000135e+00 -3.399999999999999911e+00 -5.909999999999999698e-01 -2.653000000000000025e+00 -1.118999999999999995e+00 -3.255999999999999783e+00 -1.731999999999999984e+00
2.000000000000000042e-02 -5.097999999999999865e+00 -2.799999999999999822e+00 -7.323000000000000398e+00 -3.299999999999999822e+00 -5.750000000000000000e+00 -3.370000000000000107e+00 -2.059000000000000163e+00 -6.019999999999999796e-01
4.000000000000000083e-02 -1.023099999999999987e+01 -4.216000000000000192e+00 -1.697000000000000064e+00 -9.240000000000000435e-01 -5.939999999999999725e-01 -4.490000000000000102e-01 -3.115000000000000213e+00 -1.532999999999999918e+00
5.999999999999999778e-02 -3.196000000000000174e+00 -1.120999999999999996e+00 2.900000000000000147e-02 1.600000000000000033e-02 -1.120000000000000023e-01 -1.229999999999999982e-01 -1.539999999999999980e-01 -1.170000000000000068e-01
8.000000000000000167e-02 -9.299999999999999933e-02 -1.089999999999999997e-01 -9.400000000000000022e-02 -3.699999999999999817e-02 -9.600000000000000200e-02 -2.500000000000000139e-02 -6.800000000000000488e-02 -2.500000000000000139e-02
1.000000000000000056e-01 1.667000000000000037e+00 8.339999999999999636e-01 5.000000000000000104e-03 -3.000000000000000062e-03 -3.099999999999999978e-02 3.099999999999999978e-02 -4.599999999999999922e-02 -1.400000000000000029e-02
1.199999999999999956e-01 7.059999999999999609e-01 -9.600000000000000200e-02 -1.799999999999999864e-02 -2.400000000000000050e-02 -5.999999999999999778e-02 1.799999999999999864e-02 -2.400000000000000050e-02 -4.000000000000000083e-03
1.400000000000000133e-01 -1.469999999999999918e-01 6.199999999999999956e-02 -5.800000000000000294e-02 -2.299999999999999961e-02 -4.700000000000000011e-02 1.000000000000000021e-02 -3.099999999999999978e-02 -2.299999999999999961e-02
1.600000000000000033e-01 1.429999999999999882e-01 4.079999999999999738e-01 -5.000000000000000104e-03 -8.899999999999999578e-02 5.000000000000000104e-03 -8.899999999999999578e-02 -1.000000000000000021e-02 -1.400000000000000029e-02
1.799999999999999933e-01 -1.360000000000000098e-01 2.530000000000000027e-01 2.400000000000000050e-02 -5.999999999999999778e-02 2.400000000000000050e-02 -1.449999999999999900e-01 -1.200000000000000025e-02 -1.799999999999999864e-02
2.000000000000000111e-01 -1.199999999999999956e-01 2.049999999999999878e-01 3.099999999999999978e-02 -3.699999999999999817e-02 5.700000000000000205e-02 -1.419999999999999873e-01 -1.299999999999999940e-02 -2.500000000000000139e-02
2.200000000000000011e-01 -8.999999999999999667e-02 2.439999999999999947e-01 3.899999999999999994e-02 -4.900000000000000189e-02 6.400000000000000133e-02 -5.000000000000000104e-03 -8.999999999999999320e-03 -3.099999999999999978e-02
2.399999999999999911e-01 -4.889999999999999902e-01 1.930000000000000049e-01 9.500000000000000111e-02 3.899999999999999994e-02 -1.499999999999999944e-02 -7.299999999999999545e-02 -0.000000000000000000e+00 -1.400000000000000029e-02
2.600000000000000089e-01 -8.000000000000000167e-02 -5.099999999999999672e-02 9.400000000000000022e-02 4.200000000000000261e-02 1.079999999999999988e-01 1.600000000000000033e-02 2.000000000000000042e-03 2.000000000000000042e-03
2.800000000000000266e-01 -1.010000000000000064e-01 -2.299999999999999961e-02 4.200000000000000261e-02 -3.799999999999999906e-02 -3.000000000000000062e-03 6.900000000000000577e-02 -1.099999999999999936e-02 -1.499999999999999944e-02
2.999999999999999889e-01 2.999999999999999889e-02 8.000000000000000167e-02 -0.000000000000000000e+00 -4.200000000000000261e-02 -3.000000000000000062e-03 1.700000000000000122e-02 -1.299999999999999940e-02 -4.000000000000000083e-03
3.200000000000000067e-01 5.700000000000000205e-02 1.439999999999999891e-01 -1.600000000000000033e-02 -3.200000000000000067e-02 -2.299999999999999961e-02 -2.000000000000000042e-03 8.999999999999999320e-03 -6.000000000000000125e-03
3.400000000000000244e-01 1.260000000000000009e-01 8.999999999999999320e-03 -5.600000000000000117e-02 -1.099999999999999936e-02 -8.400000000000000522e-02 -2.500000000000000139e-02 2.199999999999999872e-02 5.000000000000000104e-03
3.599999999999999867e-01 1.260000000000000009e-01 8.999999999999999320e-03 -5.600000000000000117e-02 -1.099999999999999936e-02 -2.800000000000000058e-02 -7.099999999999999367e-02 -1.000000000000000021e-03 -3.000000000000000062e-03
3.800000000000000044e-01 1.260000000000000009e-01 8.999999999999999320e-03 -5.600000000000000117e-02 -1.099999999999999936e-02 -2.800000000000000058e-02 -7.099999999999999367e-02 -2.699999999999999969e-02 -2.999999999999999889e-02
