# Supplementary material for: Ultrafast proton-coupled isomerization in the phototransformation of phytochrome
Source: Nat Chem. 2022 May 16;14(7):823–30. doi: 10.1038/s41557-022-00944-x (PMC9252900; doi:10.1038/s41557-022-00944-x)
Supplement: Source Data Extended Data Fig. 4 — Data for Extended Data Fig. 4a, 4b, and 4c (ascii format). [file 41557_2022_944_MOESM7_ESM.zip]

Archive with 10 entries (10 files):
- EDF 4a AmpSpectrumOfLowFreqModes.txt
- EDF 4a PowerSpectrum.txt
- EDF 4a Residuals.txt
- EDF 4b IntegratedFFTAmplitude.txt
- EDF 4b IntegratedFFTAmplitudeFit.txt
- EDF 4c D2O_normal_modes_raman.txt
- EDF 4c H2O_normal_modes_raman.txt
- EDF 4c Powerspectrum D2O.txt
- EDF 4c Powerspectrum H2O.txt
- EDF4b Residual.txt
