# Supplementary material for: Ultrafast proton-coupled isomerization in the phototransformation of phytochrome
Source: Nat Chem. 2022 May 16;14(7):823–30. doi: 10.1038/s41557-022-00944-x (PMC9252900; doi:10.1038/s41557-022-00944-x)
Supplement: Source Data Extended Data Fig. 4 — Data for Extended Data Fig. 4a, 4b, and 4c (ascii format). [file 41557_2022_944_MOESM7_ESM.zip › EDF 4a AmpSpectrumOfLowFreqModes.txt]

# Wavenumber/cm-1, 299cm-1 FFT^2, 342 FFT^2
1.798076099999999860e+04 6.750517954485123484e-01 2.853087421154389514e+00
1.788428900000000067e+04 7.802927575875669985e-01 8.937794862616258440e-01
1.778884600000000137e+04 2.995655662649450712e-01 7.024612084818354640e-01
1.769441700000000128e+04 2.456239437013671423e-01 5.445152843784337726e-01
1.760098600000000079e+04 2.115178693313991276e-01 5.132893015119313063e-01
1.750853499999999985e+04 1.286140688706018387e-01 2.709770800734065659e-03
1.741705099999999948e+04 3.208788675725202794e-02 6.246734444500739308e-02
1.732651800000000003e+04 8.664673325605730392e-02 6.060303632540558517e-03
1.723692099999999846e+04 4.934886490265412706e-01 4.237224763152243334e-02
1.714824699999999939e+04 8.208442221744771672e-01 4.796059162114075236e-01
1.706047899999999936e+04 1.192106112472764545e+00 7.643077957855607396e-01
1.697360599999999977e+04 1.277729612039734564e+00 8.588723586838771240e-01
1.688761300000000119e+04 1.506124454770885635e+00 5.155721849677702417e-01
1.680248700000000099e+04 1.003605829687720830e+00 2.501157463726835783e-01
1.671821399999999994e+04 1.104029478215588611e+00 2.172087846356391683e-01
1.663478299999999945e+04 8.178286595191539554e-01 8.284517115908975049e-03
1.655218100000000049e+04 4.558094325770055133e-01 8.775706064015056929e-02
1.647039400000000023e+04 6.096454762529605054e-01 4.804273217169608423e-01
1.638941200000000026e+04 2.138470380433575846e-01 6.170167113621689570e-01
1.630922299999999996e+04 1.638441326655037666e-01 1.556208139055543116e+00
1.622981400000000031e+04 2.389390514311729163e-01 1.874024338567386261e+00
1.615117499999999927e+04 7.315193788146185927e-01 2.622222356937540244e+00
1.607329399999999987e+04 1.183273724981282804e+00 2.997067893267561178e+00
1.599616100000000006e+04 1.051591585222701575e+00 5.522948776133274507e+00
1.591976399999999921e+04 1.961549860473182028e+00 7.155419339939458112e+00
1.584409399999999914e+04 3.210198505216232068e+00 9.787250079683808224e+00
1.576913999999999942e+04 4.257786260171642745e+00 1.271136263732320693e+01
1.569489099999999962e+04 5.656566896691491486e+00 1.376876015280959997e+01
1.562133899999999994e+04 6.841747388315036815e+00 1.741463450140140168e+01
1.554847199999999975e+04 7.014987872400333835e+00 2.170022920174155345e+01
1.547628299999999945e+04 9.504045106555366829e+00 2.388389259602087122e+01
1.540476000000000022e+04 1.165765626390322041e+01 2.848137452313440576e+01
1.533389600000000064e+04 1.672773207517590066e+01 3.872142855360114311e+01
1.526368000000000029e+04 1.902480675119646136e+01 5.270723063913003159e+01
1.519410499999999956e+04 2.567206160592463249e+01 7.173281717890709785e+01
1.512516100000000006e+04 3.257001475618945108e+01 8.746268711907367788e+01
1.505684000000000015e+04 3.849043162093479253e+01 1.111814923787291320e+02
1.498913299999999981e+04 3.987706152137651827e+01 1.174672133711225399e+02
1.492203199999999924e+04 5.017448196982054753e+01 1.373980906368232695e+02
1.485553000000000065e+04 4.925228868762759049e+01 1.300869412396994846e+02
1.478961800000000039e+04 5.462850072755530562e+01 1.520499071314039838e+02
1.472428800000000047e+04 5.698128118336189374e+01 1.525137885293847262e+02
1.465953199999999924e+04 5.678756346830236623e+01 1.664703902722665703e+02
1.459534399999999914e+04 6.657175706216622757e+01 1.760012213560070506e+02
1.453171500000000015e+04 6.903723062673554978e+01 1.922142420725661793e+02
1.446863899999999921e+04 8.446674950166196538e+01 2.110476028075548811e+02
1.440610800000000017e+04 9.198219084221310027e+01 2.242019582131303821e+02
1.434411499999999978e+04 9.786264867404537426e+01 2.366460444471099152e+02
1.428265400000000045e+04 1.344714921423519058e+02 2.698340052226379271e+02
1.422171700000000055e+04 1.451622914369708894e+02 3.151587668398607889e+02
1.416129700000000048e+04 1.555280924139355250e+02 2.994792507896945040e+02
1.410138899999999921e+04 1.463401838807445188e+02 2.981468913733362456e+02
1.404198600000000079e+04 1.709986834606493176e+02 2.981621779582370664e+02
1.398307999999999993e+04 1.713672022701281605e+02 3.112168360946405983e+02
1.392466799999999967e+04 1.905236857396080836e+02 3.646137984413600748e+02
1.386674099999999999e+04 1.890418467979131094e+02 3.522753029156299363e+02
1.380929399999999987e+04 2.078965143513111968e+02 3.925766494031965408e+02
1.375232099999999991e+04 2.276765972036266419e+02 4.067804559218016607e+02
1.369581600000000071e+04 2.522016018184398831e+02 4.360944474875641390e+02
1.363977399999999943e+04 2.276649783704152981e+02 4.382200917844996297e+02
1.358418800000000010e+04 2.664295275812741579e+02 5.049841800840562769e+02
1.352905400000000009e+04 2.533300983237287767e+02 4.549773016209076104e+02
1.347436499999999978e+04 2.317573636789292664e+02 4.554428179642507075e+02
1.342011700000000019e+04 2.019057912542973554e+02 4.187918463045239719e+02
1.336630400000000009e+04 1.790392132737274551e+02 4.298855149548346617e+02
1.331292000000000007e+04 1.104070286860748809e+02 3.020256599136824889e+02
1.325996199999999953e+04 5.871138555202000475e+01 2.003616305797886241e+02
1.320742300000000068e+04 1.644312415558271923e+01 9.525056272466962071e+01
1.315529800000000068e+04 5.054669579006024982e+00 2.567185036899615724e+01
1.310358400000000074e+04 2.592161979329449295e+01 2.376926862941314944e+00
1.305227399999999943e+04 1.127038422146182342e+02 5.228448126638833315e+01
1.300136499999999978e+04 2.590214424834309170e+02 2.217005620383589815e+02
1.295085200000000077e+04 4.329329419143705309e+02 5.476240186424442982e+02
1.290072899999999936e+04 5.882919970842655175e+02 9.172322961061191791e+02
1.285099300000000039e+04 7.728033845962879695e+02 1.456135120526750597e+03
1.280163899999999921e+04 1.000809112633869518e+03 1.753536116156380103e+03
1.275266200000000026e+04 1.134359149496895498e+03 2.159454566451305709e+03
1.270405899999999929e+04 1.218486446008672374e+03 2.292335729037433794e+03
1.265582500000000073e+04 1.259091342515149108e+03 2.412686844867156196e+03
1.260795600000000013e+04 1.249995733866494902e+03 2.323932362385448869e+03
1.256044700000000012e+04 1.110506420955586236e+03 2.079423005525263306e+03
1.251329500000000007e+04 1.070156826612130317e+03 1.954013311733153614e+03
1.246649599999999919e+04 9.646675330365227410e+02 1.693412944244508481e+03
1.242004600000000028e+04 8.300714491420569630e+02 1.495131199025575825e+03
1.237394000000000051e+04 7.491481904792260593e+02 1.244816051274197207e+03
1.232817599999999948e+04 6.403530524587689570e+02 1.092239973635387969e+03
1.228274899999999980e+04 5.798733667014764706e+02 8.767906672009762588e+02
1.223765500000000065e+04 5.153845917612878793e+02 7.818167554496224056e+02
1.219289199999999983e+04 4.664465232859539014e+02 6.394908385376797924e+02
1.214845399999999972e+04 3.880019188620955788e+02 5.498156120937823061e+02
1.210433899999999994e+04 3.304438321453733352e+02 4.588320651722461889e+02
1.206054399999999987e+04 2.791741657330602493e+02 3.910681208364077293e+02
1.201706400000000031e+04 2.475811104627753707e+02 3.077270024450013466e+02
1.197389700000000084e+04 2.154410256174110714e+02 2.559269263601142939e+02
1.193103900000000067e+04 1.763685779368061901e+02 2.022766824036502271e+02
1.188848600000000079e+04 1.604491217731735730e+02 1.804188674189947506e+02
1.184623600000000079e+04 1.338526810897973007e+02 1.583418317121913503e+02
1.180428499999999985e+04 1.266998503417619872e+02 1.318987297526649058e+02
1.176262999999999920e+04 1.126559384441852103e+02 1.086502214590049959e+02
1.172126800000000003e+04 1.028864882613311380e+02 1.017705616692993260e+02
1.168019599999999991e+04 8.750109216224657871e+01 8.410143789381018564e+01
1.163941100000000006e+04 8.446568540464295438e+01 7.917065264086438958e+01
1.159890999999999985e+04 6.208149495694840425e+01 5.954125791013155578e+01
1.155868900000000031e+04 5.874435028690220406e+01 5.334657671992352590e+01
1.151874699999999939e+04 5.199367614284435035e+01 4.315746793941472959e+01
1.147907899999999972e+04 4.411101663026724395e+01 3.893738530288290889e+01
1.143968399999999929e+04 4.576527697026086372e+01 3.863422557680414826e+01
1.140055899999999929e+04 3.611028497662399417e+01 3.031217859617237664e+01
1.136170000000000073e+04 3.357052099078768492e+01 2.875028214069920907e+01
1.132310499999999956e+04 3.078709154028740258e+01 2.806142518678476350e+01
1.128477100000000064e+04 2.766832130039972881e+01 2.656554673875968220e+01
1.124669599999999991e+04 1.822658823037809128e+01 1.901584259871870231e+01
1.120887700000000041e+04 1.538897799634199082e+01 1.322932163259828364e+01
1.117131199999999990e+04 1.146456941822627051e+01 1.012087641529861060e+01
1.113399799999999959e+04 9.103182036330995430e+00 9.842953861198431298e+00
1.109693200000000070e+04 8.620772047174051878e+00 7.516884364561827070e+00
1.106011199999999917e+04 5.902253923165776683e+00 6.324479007783121887e+00
1.102353499999999985e+04 7.603251686877102955e+00 9.195233275041884369e+00
1.098720000000000073e+04 4.824531165356577667e+00 8.282021691359318538e+00
1.095110299999999916e+04 2.710400336097969820e+00 7.908487778852276051e+00
1.091524300000000039e+04 1.758888040653482587e+00 9.615866008295821388e+00
1.087961700000000019e+04 1.724213741442697012e+00 9.024596793871667799e+00
1.084422299999999996e+04 2.809551111858843875e+00 1.146238826530882982e+01
1.080905800000000090e+04 4.114676462347921060e+00 1.043554959738623467e+01
1.077412099999999919e+04 2.593904558461333387e+00 7.674745610731678269e+00
1.073940799999999945e+04 2.381405243253379211e+00 3.986706591677545486e+00
1.070491899999999987e+04 1.310002678439657897e+00 4.640906515060183146e+00
1.067064999999999964e+04 1.191453941279884576e+00 2.515882083961491045e+00
1.063660100000000057e+04 3.620584387004823324e+00 1.792563843170275728e+00
1.060276699999999983e+04 5.964743997139572151e+00 7.382643343849719209e+00
1.056914899999999943e+04 6.119381545685405044e+00 9.623064483951875303e+00
1.053574300000000039e+04 7.109688224739477924e+00 2.076087710546763176e+01
1.050254700000000048e+04 9.812877697712075076e+00 3.277362131725011096e+01
1.046955999999999949e+04 9.624926038861813637e+00 3.599300003542830240e+01
1.043677900000000045e+04 1.497619674539966361e+01 3.352347184759840815e+01
1.040420299999999952e+04 9.057585265529414897e+00 1.542954716447157004e+01
1.037182999999999993e+04 5.786353410345793868e+00 2.920017209487378640e+00
1.033965799999999945e+04 1.683729663320623260e+01 3.922392386300222800e+00
1.031565899999999965e+04 1.790036390040664216e+01 5.980653909307165783e+00
