# Supplementary material for: Ultrafast proton-coupled isomerization in the phototransformation of phytochrome
Source: Nat Chem. 2022 May 16;14(7):823–30. doi: 10.1038/s41557-022-00944-x (PMC9252900; doi:10.1038/s41557-022-00944-x)
Supplement: Source Data Extended Data Fig. 4 — Data for Extended Data Fig. 4a, 4b, and 4c (ascii format). [file 41557_2022_944_MOESM7_ESM.zip › EDF 4a PowerSpectrum.txt]

# Vibfreq/cm-1, 12017 FFT^2, 13983 FFT^2, mean FFT^2
0.000000000000000000e+00 4.245825599999997735e+01 1.213825599999999305e+01 3.005636073381296214e+01
6.223210731308805421e+00 9.541849225383477062e+01 4.527171064125778344e+01 5.012718195258865705e+01
1.244642146261761084e+01 8.721309755750910142e+01 5.326753043735171786e+02 3.385606316594480631e+02
1.866963219392641804e+01 1.270723606873171718e+01 6.552669946732473818e+02 3.596314484769637261e+02
2.489284292523522168e+01 8.256156928343693835e+01 4.196214498650147675e+02 2.527995368766415538e+02
3.111605365654403244e+01 3.883905931392148858e+01 3.324725456569488529e+02 2.385376134384895010e+02
3.733926438785283608e+01 3.031635414192712830e+01 1.229073996383300909e+02 1.875169848552828853e+02
4.356247511916164683e+01 1.468225022457436602e+01 1.470850619298600463e+02 1.971547904029501410e+02
4.978568585047044337e+01 3.085217844511438656e+01 9.118343926193749382e+01 1.323424605731739518e+02
5.600889658177924701e+01 4.503316296249555961e+01 1.113086824555541057e+02 1.330243619096058012e+02
6.223210731308806487e+01 5.885990043842507191e+01 8.955734709055458609e+01 8.553805971428737109e+01
6.845531804439687562e+01 4.467354819516937425e+01 6.933082134698496191e+01 5.527456602904413074e+01
7.467852877570567216e+01 2.847816694131602588e+01 3.036665259690284202e+01 2.864716657209136130e+01
8.090173950701446870e+01 7.008780618810875751e+01 5.994908425073718661e+01 5.161973970307127502e+01
8.712495023832329366e+01 1.275448352038450679e+02 5.629507802494411806e+01 7.102433754581841185e+01
9.334816096963210441e+01 1.208941093271265430e+02 5.006280897664100138e+01 6.304156339485302851e+01
9.957137170094088674e+01 1.255528691661305203e+02 4.448710021585467445e+01 4.931321774732297314e+01
1.057945824322496833e+02 9.510932649550257167e+01 2.064360066206243971e+01 3.590917718271495573e+01
1.120177931635584940e+02 8.436946641988409112e+01 3.014111876105119237e+01 3.642281304149281596e+01
1.182410038948673048e+02 1.005692708397945694e+02 3.771549879816310380e+01 4.549381122049756243e+01
1.244642146261761297e+02 8.818151766478152354e+01 5.140467695997083553e+01 4.155836280924372517e+01
1.306874253574849263e+02 8.017221883875726007e+01 4.283759444927499516e+01 3.815280767674907736e+01
1.369106360887937512e+02 9.069867909128679173e+01 3.764307503622779905e+01 3.865064449524813028e+01
1.431338468201025478e+02 1.111053665245242570e+02 4.227576714156707283e+01 4.868346286184580407e+01
1.493570575514113443e+02 8.065807365003844609e+01 3.095286770054171654e+01 3.995080020001668686e+01
1.555802682827201409e+02 8.162952188847701507e+01 9.946253446691674327e+00 2.543275270858627835e+01
1.618034790140289374e+02 6.301859994227742590e+01 1.626083822174693694e+01 2.096867144351645962e+01
1.680266897453377624e+02 5.180085178764888809e+01 1.463976731129949371e+01 1.738708518314291496e+01
1.742499004766465873e+02 3.656653709286329246e+01 1.146896650056567601e+01 1.778154958899203208e+01
1.804731112079553554e+02 3.663747664465449105e+01 1.390144126889015475e+01 1.848126039453534730e+01
1.866963219392642088e+02 3.314737389611432405e+01 1.075524855864198237e+01 2.467767717714498232e+01
1.929195326705729769e+02 3.632672602517558857e+01 3.517606374530093394e+00 2.295295759093263754e+01
1.991427434018817735e+02 2.057254568757425872e+01 1.166306528662656206e+01 2.873133207711583736e+01
2.053659541331905984e+02 4.660644446711499356e+00 1.593344892999273732e+01 2.423835486002552386e+01
2.115891648644993666e+02 1.057982191390923615e-01 1.071699856513545157e+01 1.802728253096772804e+01
2.178123755958082199e+02 3.240005353134867594e+00 2.000751187054462576e+01 1.674682382966646088e+01
2.240355863271169881e+02 5.659725626308088842e+00 2.066887280781680403e+01 1.245542354101492677e+01
2.302587970584258414e+02 1.084917173127348455e+01 1.572641754252522439e+01 1.085311705327546505e+01
2.364820077897346096e+02 1.032177820316660899e+01 1.176915738012624857e+01 7.382474165350015660e+00
2.427052185210434345e+02 8.289557761203436570e+00 8.884729855899921702e+00 6.181172358429331659e+00
2.489284292523522595e+02 8.215797102180731670e+00 2.061610607656092053e+00 3.596859347344302460e+00
2.551516399836610276e+02 7.970248555301766125e+00 2.165195991961662791e+00 1.007120177116792625e+01
2.613748507149698526e+02 1.116667750148188354e+01 2.792652585071554228e+00 1.462583883935630347e+01
2.675980614462786207e+02 2.385728337812395949e+01 2.628625541527695830e+01 3.211079265747444111e+01
2.738212721775875025e+02 3.838172316497222880e+01 4.537659272406881428e+01 5.178067361522384715e+01
2.800444829088963274e+02 8.044454043363941764e+01 7.563333730495025975e+01 8.200596691947632166e+01
2.862676936402050956e+02 1.321401841069866236e+02 1.225669583701604211e+02 1.152300854125654155e+02
2.924909043715138637e+02 1.807521949205613225e+02 1.469157365496787122e+02 1.415874192750079317e+02
2.987141151028226886e+02 2.475811104627753707e+02 1.713672022701281605e+02 1.617511039438268767e+02
3.049373258341315136e+02 2.202317214033404014e+02 1.881863333060950367e+02 1.396852101990472761e+02
3.111605365654402817e+02 2.626981696250576874e+02 2.114661881041755294e+02 1.508230066007799337e+02
3.173837472967491067e+02 1.383496427436076885e+02 1.012676953972035676e+02 6.946020042488095214e+01
3.236069580280578748e+02 2.112830140166485648e+01 2.697019633868692168e+01 3.014499632555772379e+01
3.298301687593667566e+02 9.558771625044542475e+01 9.494804492769087290e+01 1.018705124425566595e+02
3.360533794906755247e+02 2.333051651422441353e+02 2.609791206922334368e+02 2.351626729054481757e+02
3.422765902219842928e+02 3.077270024450013466e+02 3.112168360946405983e+02 2.817400131199365205e+02
3.484998009532931746e+02 1.769188714557552089e+02 1.356236549442262458e+02 1.379019004706260318e+02
3.547230116846018859e+02 1.703171395014945517e+02 1.130873375763272861e+02 1.063287420574316684e+02
3.609462224159107109e+02 1.691415060379864030e+02 1.235549635088971883e+02 1.002290336426999460e+02
3.671694331472195358e+02 1.429529575991835202e+02 1.316415530106119149e+02 8.688960901410725057e+01
3.733926438785284176e+02 1.167795012628219808e+02 9.552973697328789626e+01 6.963301729542499174e+01
3.796158546098371858e+02 1.138634519730199912e+02 6.733235048442112713e+01 5.334221362641962827e+01
3.858390653411459539e+02 9.037600020030485837e+01 8.771577548254153101e+01 5.850481759932097248e+01
3.920622760724547220e+02 8.380883515010320650e+01 7.602871993721730348e+01 5.943831249474963840e+01
3.982854868037635470e+02 7.069335101846128566e+01 6.564725364904627725e+01 4.528711265391543606e+01
4.045086975350723719e+02 8.153736941624339352e+01 5.014458888231480671e+01 5.326552506630901718e+01
4.107319082663811969e+02 9.936978629506396032e+01 5.228018811251843090e+01 5.056511352860466957e+01
4.169551189976899650e+02 8.894459600000000421e+01 4.341402000000001493e+01 5.052864092086332448e+01
4.231783297289987331e+02 3.239648787320634682e+01 1.801584498804084689e+01 2.566695499102364053e+01
4.294015404603075581e+02 2.961036070364312067e+01 2.923914282433765877e+01 1.740005131316063824e+01
4.356247511916164399e+02 3.307245995087595247e+01 4.012517590932048250e+01 2.386589918206915328e+01
4.418479619229252648e+02 4.014709844412070083e+01 5.509854941800198702e+01 2.603573530478932696e+01
4.480711726542339761e+02 3.749184654714884601e+01 5.529689964734626528e+01 3.183275522280601777e+01
4.542943833855428579e+02 4.551425674760627516e+01 6.083185471428876667e+01 3.403486008974779509e+01
4.605175941168516829e+02 5.018064008691369082e+01 6.361873312191335827e+01 3.584510395992658971e+01
4.667408048481603942e+02 5.246544260767628742e+01 5.213091617944519385e+01 3.004864275496139214e+01
4.729640155794692191e+02 6.365462623361599981e+01 6.416939833146564354e+01 3.981295538505879250e+01
4.791872263107780441e+02 1.888757025241079290e+01 8.811410987587613874e+00 1.207229169588733697e+01
4.854104370420868690e+02 5.549450882049045131e-01 2.618223799240045224e+00 3.178786935146196591e+00
4.916336477733957508e+02 1.067946252176983135e+00 2.398299011170723194e+00 3.338348461210137064e+00
4.978568585047045190e+02 1.636654755662440563e-01 5.722290715537718064e+00 5.139258515290941354e+00
5.040800692360132871e+02 2.782883712170918677e+00 3.289566697161136588e+00 7.080898837870909013e+00
5.103032799673220552e+02 5.628710513029631990e+00 1.517657351405752486e+01 1.115354194268755528e+01
5.165264906986309370e+02 1.556253505363368639e+01 3.097315635171301906e+01 1.742007407259475826e+01
5.227497014299397051e+02 2.894189112603575609e+01 6.095691913764898828e+01 3.376056166563382277e+01
5.289729121612484732e+02 1.263941211602009318e+01 2.322007611659810422e+01 1.540197724001629176e+01
5.351961228925572414e+02 2.011719242594093959e+00 4.469579487733884804e+00 6.114238746823907000e+00
5.414193336238661232e+02 6.622602189012811280e+00 1.017399075718141965e+01 9.346358960121948556e+00
5.476425443551750050e+02 5.583201262082079452e+00 6.497808359058133476e+00 7.487151770590120492e+00
5.538657550864836594e+02 6.787966385468209296e+00 3.283419380223421502e+00 9.353297756390238860e+00
5.600889658177926549e+02 1.315778854243053964e+01 5.985121405310145803e+00 1.428071607143273170e+01
5.663121765491011956e+02 1.128561867171577227e+01 6.534320012913542364e+00 1.358347342238787370e+01
5.725353872804101911e+02 7.234927631827670069e+00 6.872367240216372686e+00 1.150736572118806400e+01
5.787585980117189592e+02 3.770361796409107846e+00 3.843487460551269219e-01 3.509946803535450410e+00
5.849818087430277274e+02 9.615004104710001442e+00 1.121439684055912700e+01 6.635917589165544861e+00
5.912050194743364955e+02 2.293842345599362531e+01 1.116794584604193297e+01 1.216402717122590182e+01
5.974282302056453773e+02 1.427377332407271560e+01 5.638047737798301817e+00 1.205155986444018090e+01
6.036514409369541454e+02 8.683057982198658209e+00 1.993340493416613013e+00 9.443685162315118120e+00
6.098746516682630272e+02 6.700785672730717124e+00 1.347294329392545897e+00 7.585952626070496585e+00
6.160978623995717953e+02 4.479770125426642657e+00 3.681182797473218082e-01 4.297414690245059177e+00
6.223210731308805634e+02 7.126747011824813294e-01 1.307182489471360398e+00 2.080777338381793129e+00
6.285442838621893316e+02 3.883565928400327660e-01 4.482306947222898685e+00 2.750488372055261088e+00
6.347674945934982134e+02 7.929897222230289922e-01 4.449026005692857666e+00 2.307176801479172923e+00
6.409907053248069815e+02 1.657331150324409696e+00 9.777687558009604984e+00 3.968446701454756642e+00
6.472139160561157496e+02 5.420315502303244770e+00 2.012484615900143581e+01 4.994387617442693994e+00
6.534371267874247451e+02 6.741513409631977538e+00 8.806892439665016781e+00 3.166915938512813611e+00
6.596603375187335132e+02 3.083677171410897699e+00 1.347729096256513870e+01 3.224067615662614017e+00
6.658835482500422813e+02 7.008053888104888607e+00 1.471995947568308694e+01 4.187651892448415403e+00
6.721067589813510494e+02 5.907205309949009830e+00 1.138629840919718461e+01 4.141580439769763089e+00
6.783299697126598176e+02 5.169624401070063158e+00 7.628800257073734770e+00 4.866323320842853128e+00
6.845531804439685857e+02 5.003224937066839573e+00 1.541386427017726035e+01 5.422063453089395857e+00
6.907763911752772401e+02 6.512940387129796171e+00 1.137302020358252896e+01 4.949519851131558568e+00
6.969996019065863493e+02 4.587992801235465379e+00 1.330748132398987416e+01 5.539396436138984470e+00
7.032228126378951174e+02 6.402412427830055819e+00 7.956513939782038136e+00 4.810488837366161619e+00
7.094460233692037718e+02 3.888931952988667451e+00 1.057510575583912349e+01 5.887993028346794944e+00
7.156692341005126536e+02 3.488848470697537341e+00 6.568350213133998139e+00 4.524890138169971543e+00
7.218924448318214218e+02 3.126698311640446981e+00 8.681004349162872558e+00 4.981704268124953927e+00
7.281156555631303036e+02 3.586230068266542670e+00 1.214082282032161508e+01 6.727780892015160497e+00
7.343388662944390717e+02 4.414519011708965657e+00 1.579048891932383647e+01 8.361651474210978208e+00
7.405620770257479535e+02 5.204346739285440115e+00 2.205636596460750098e+01 1.203960855340343983e+01
7.467852877570568353e+02 7.004407657403775467e+00 2.633929031903224072e+01 1.506748916890814094e+01
7.530084984883656034e+02 9.500820101562156950e+00 2.593898943807766955e+01 1.689111374612699379e+01
7.592317092196743715e+02 1.140242484365109377e+01 3.130655571413295846e+01 1.725174446902560632e+01
7.654549199509830260e+02 1.628792577819635312e+01 3.535572675526910302e+01 1.675694226010018895e+01
7.716781306822919078e+02 1.692404617464271510e+01 3.237843894099977149e+01 1.779249041604485626e+01
7.779013414136006759e+02 1.802431927574696502e+01 2.424672956760674580e+01 1.702871320938610111e+01
7.841245521449094440e+02 1.799222912220331594e+01 2.319021266671768089e+01 1.922946492722059020e+01
7.903477628762184395e+02 1.822219051324799821e+01 1.875325504391776121e+01 1.938729060373805524e+01
7.965709736075270939e+02 1.978260607628326184e+01 2.087434949346848256e+01 1.765907008710667014e+01
8.027941843388359757e+02 2.368959807224316094e+01 9.905469303344368370e+00 1.751315102338357477e+01
8.090173950701447438e+02 2.408826001455752319e+01 5.958932792150453572e+00 2.054828181167723855e+01
8.152406058014537393e+02 2.025615392847071305e+01 8.247774904889343395e-01 1.649151111820940230e+01
8.214638165327623938e+02 1.296363256560861821e+01 1.380404765623281627e+01 1.160139410919471104e+01
8.276870272640711619e+02 1.399564565878130296e+01 1.592972630526707079e+01 1.232279735758314132e+01
8.339102379953799300e+02 1.377894400000001518e+01 9.560463999999997853e+00 1.107966591366906428e+01
