# Supplementary material for: Ultrafast proton-coupled isomerization in the phototransformation of phytochrome
Source: Nat Chem. 2022 May 16;14(7):823–30. doi: 10.1038/s41557-022-00944-x (PMC9252900; doi:10.1038/s41557-022-00944-x)
Supplement: Source Data Extended Data Fig. 4 — Data for Extended Data Fig. 4a, 4b, and 4c (ascii format). [file 41557_2022_944_MOESM7_ESM.zip › EDF 4a Residuals.txt]

# t/ps, 12017 res/mOD, 13983 res/mOD
1.199999999999999956e-01 -3.950000000000000178e+00 3.628000000000000114e+00
1.400000000000000133e-01 -1.605999999999999872e+00 1.050000000000000933e-01
1.600000000000000033e-01 7.099999999999972999e-02 -1.386000000000000121e+00
1.799999999999999933e-01 6.960000000000000631e-01 -1.585000000000000187e+00
2.000000000000000111e-01 -1.766000000000000014e+00 1.330000000000000071e+00
2.200000000000000011e-01 -1.032999999999999918e+00 7.010000000000000675e-01
2.399999999999999911e-01 1.154000000000000137e+00 -1.762999999999999901e+00
2.600000000000000089e-01 3.316999999999999282e+00 -2.521000000000000352e+00
2.800000000000000266e-01 1.522999999999999687e+00 -2.285999999999999588e+00
2.999999999999999889e-01 -5.929999999999999716e-01 -4.409999999999998366e-01
3.200000000000000067e-01 -6.299999999999998934e-01 -4.379999999999997229e-01
3.400000000000000244e-01 4.039999999999999147e-01 -8.669999999999999929e-01
3.599999999999999867e-01 3.910000000000000142e-01 -1.272000000000000242e+00
3.800000000000000044e-01 3.939999999999996838e-01 -9.130000000000002558e-01
4.000000000000000222e-01 -2.150000000000003020e-01 -9.210000000000002629e-01
4.199999999999999845e-01 -1.134999999999999787e+00 1.579999999999999183e-01
4.400000000000000022e-01 -3.140000000000000568e-01 -7.130000000000000782e-01
4.600000000000000200e-01 2.879999999999998117e-01 -1.123000000000000220e+00
4.799999999999999822e-01 7.859999999999995879e-01 -1.060000000000000053e+00
5.000000000000000000e-01 1.910000000000002807e-01 -6.110000000000002096e-01
5.200000000000000178e-01 -3.600000000000003197e-02 -1.789999999999998259e-01
5.400000000000000355e-01 -1.319999999999996732e-01 -4.609999999999998543e-01
5.600000000000000533e-01 -5.910000000000001918e-01 4.719999999999999751e-01
5.799999999999999600e-01 -2.710000000000003517e-01 1.779999999999999361e-01
5.999999999999999778e-01 8.860000000000001208e-01 -7.319999999999997620e-01
6.199999999999999956e-01 6.719999999999997087e-01 -6.910000000000002807e-01
6.400000000000000133e-01 9.799999999999986500e-02 3.090000000000001634e-01
6.600000000000000311e-01 -1.400000000000023448e-02 5.300000000000038014e-02
6.800000000000000488e-01 -2.980000000000000426e-01 4.959999999999999964e-01
6.999999999999999556e-01 -2.929999999999992610e-01 6.330000000000000071e-01
7.199999999999999734e-01 3.810000000000002274e-01 1.099999999999998757e-01
7.399999999999999911e-01 6.950000000000002842e-01 -4.499999999999997335e-01
7.600000000000000089e-01 1.290000000000004476e-01 -6.099999999999994316e-02
7.800000000000000266e-01 -7.370000000000005436e-01 5.659999999999998366e-01
8.000000000000000444e-01 -2.490000000000005542e-01 6.029999999999997584e-01
8.199999999999999512e-01 3.309999999999995168e-01 1.000000000000000888e-01
8.399999999999999689e-01 1.420000000000003482e-01 3.709999999999999964e-01
8.599999999999999867e-01 -1.730000000000000426e-01 4.460000000000001741e-01
8.800000000000000044e-01 -2.809999999999996945e-01 8.110000000000001652e-01
9.000000000000000222e-01 -2.649999999999996803e-01 7.139999999999997460e-01
9.200000000000000400e-01 3.159999999999998366e-01 4.019999999999996909e-01
9.399999999999999467e-01 5.160000000000000142e-01 4.800000000000004263e-02
9.599999999999999645e-01 2.970000000000005969e-01 3.369999999999997442e-01
9.799999999999999822e-01 -4.000000000000003553e-02 4.929999999999998828e-01
1.000000000000000000e+00 -2.610000000000001208e-01 7.229999999999998650e-01
1.020000000000000018e+00 -1.400000000000005684e-01 5.500000000000000444e-01
1.040000000000000036e+00 3.890000000000002345e-01 2.090000000000000746e-01
1.060000000000000053e+00 2.779999999999995808e-01 2.010000000000000675e-01
1.080000000000000071e+00 -2.270000000000003126e-01 7.879999999999998117e-01
1.100000000000000089e+00 -1.990000000000007319e-01 6.300000000000001155e-01
1.120000000000000107e+00 -2.099999999999990763e-02 5.220000000000002416e-01
1.139999999999999902e+00 1.330000000000000071e-01 4.080000000000001403e-01
1.159999999999999920e+00 1.399999999999996803e-01 3.669999999999999929e-01
1.179999999999999938e+00 -2.379999999999995453e-01 6.090000000000002078e-01
1.199999999999999956e+00 -5.910000000000001918e-01 9.779999999999999805e-01
1.219999999999999973e+00 -1.059999999999998721e-01 5.840000000000000746e-01
1.239999999999999991e+00 2.530000000000001137e-01 1.099999999999998757e-01
1.260000000000000009e+00 7.100000000000061817e-02 2.650000000000001243e-01
1.280000000000000027e+00 -1.709999999999993747e-01 6.229999999999999982e-01
1.300000000000000044e+00 -7.099999999999972999e-02 6.080000000000000959e-01
1.320000000000000062e+00 7.100000000000061817e-02 3.350000000000001865e-01
1.340000000000000080e+00 1.340000000000003411e-01 2.730000000000001315e-01
1.360000000000000098e+00 1.870000000000002771e-01 5.799999999999982947e-02
1.379999999999999893e+00 3.120000000000002771e-01 1.490000000000000213e-01
1.399999999999999911e+00 7.000000000000561329e-03 4.509999999999998455e-01
1.419999999999999929e+00 3.500000000000014211e-02 3.980000000000001315e-01
1.439999999999999947e+00 4.830000000000005400e-01 -3.059999999999998277e-01
1.459999999999999964e+00 5.010000000000003340e-01 -7.099999999999995204e-02
1.479999999999999982e+00 7.300000000000039790e-02 4.259999999999999343e-01
1.500000000000000000e+00 1.199999999999956657e-02 3.780000000000001137e-01
1.520000000000000018e+00 1.260000000000003340e-01 1.049999999999999822e-01
1.540000000000000036e+00 2.730000000000005755e-01 4.000000000000003553e-02
1.560000000000000053e+00 3.269999999999999574e-01 -7.799999999999984723e-02
1.580000000000000071e+00 1.430000000000006821e-01 1.220000000000001084e-01
1.600000000000000089e+00 -1.499999999999968026e-02 2.660000000000000142e-01
1.620000000000000107e+00 2.539999999999995595e-01 2.000000000000001776e-03
1.639999999999999902e+00 3.440000000000003055e-01 -2.239999999999999769e-01
1.659999999999999920e+00 2.939999999999995950e-01 7.400000000000006573e-02
1.679999999999999938e+00 2.430000000000003268e-01 3.000000000000002665e-02
1.699999999999999956e+00 8.000000000000007105e-02 7.800000000000006928e-02
1.719999999999999973e+00 1.439999999999992397e-01 6.699999999999994849e-02
1.739999999999999991e+00 3.689999999999997726e-01 -1.539999999999999147e-01
1.760000000000000009e+00 2.439999999999997726e-01 -5.500000000000015987e-02
1.780000000000000027e+00 2.309999999999998721e-01 6.299999999999994493e-02
1.800000000000000044e+00 2.249999999999996447e-01 -1.370000000000000107e-01
1.820000000000000062e+00 1.370000000000004547e-01 1.699999999999990408e-02
1.840000000000000080e+00 2.259999999999999787e-01 -1.590000000000000302e-01
1.860000000000000098e+00 3.300000000000000711e-01 -1.689999999999998170e-01
1.879999999999999893e+00 3.439999999999994174e-01 -2.069999999999998508e-01
1.899999999999999911e+00 1.699999999999999289e-01 -8.499999999999996447e-02
1.919999999999999929e+00 2.050000000000000711e-01 -1.240000000000001101e-01
1.939999999999999947e+00 4.450000000000002842e-01 -2.229999999999998650e-01
1.959999999999999964e+00 2.419999999999999929e-01 -1.300000000000001155e-01
1.979999999999999982e+00 8.499999999999996447e-02 3.299999999999991829e-02
2.000000000000000000e+00 2.619999999999995666e-01 -1.879999999999999449e-01
2.020000000000000018e+00 1.890000000000000568e-01 -1.279999999999998916e-01
2.040000000000000036e+00 5.499999999999971578e-02 -2.200000000000001954e-02
2.060000000000000053e+00 1.360000000000001208e-01 -9.399999999999986144e-02
2.080000000000000071e+00 2.079999999999992966e-01 -2.299999999999999822e-01
2.100000000000000089e+00 1.219999999999998863e-01 -1.149999999999999911e-01
2.120000000000000107e+00 1.370000000000004547e-01 -1.270000000000000018e-01
2.140000000000000124e+00 1.680000000000001492e-01 -1.480000000000001315e-01
2.160000000000000142e+00 4.699999999999970868e-02 6.999999999999895195e-03
2.180000000000000160e+00 1.529999999999995808e-01 1.390000000000000124e-01
2.200000000000000178e+00 2.110000000000002984e-01 -1.499999999999999112e-01
2.220000000000000195e+00 1.279999999999992255e-01 -7.200000000000006395e-02
2.240000000000000213e+00 6.899999999999995026e-02 -1.779999999999999361e-01
2.259999999999999787e+00 4.599999999999937472e-02 -1.850000000000000533e-01
2.279999999999999805e+00 1.389999999999993463e-01 -1.109999999999999876e-01
2.299999999999999822e+00 1.500000000000003553e-01 -1.479999999999999094e-01
2.319999999999999840e+00 6.299999999999972289e-02 -1.839999999999999414e-01
2.339999999999999858e+00 1.900000000000012790e-02 -1.069999999999999840e-01
2.359999999999999876e+00 3.299999999999947420e-02 -1.430000000000000160e-01
2.379999999999999893e+00 -6.000000000000227374e-03 -8.499999999999996447e-02
2.399999999999999911e+00 6.899999999999995026e-02 -1.710000000000000409e-01
2.419999999999999929e+00 5.600000000000004974e-02 -2.359999999999999876e-01
2.439999999999999947e+00 -8.500000000000040856e-02 -1.849999999999998312e-01
2.459999999999999964e+00 -1.630000000000002558e-01 1.900000000000012790e-02
2.479999999999999982e+00 -8.000000000000007105e-02 -7.099999999999995204e-02
2.500000000000000000e+00 5.599999999999960565e-02 -2.169999999999998597e-01
2.520000000000000018e+00 0.000000000000000000e+00 -1.620000000000001439e-01
2.540000000000000036e+00 -1.439999999999996838e-01 -2.999999999999891642e-03
2.560000000000000053e+00 -1.270000000000002238e-01 -9.200000000000008171e-02
2.580000000000000071e+00 -6.800000000000006040e-02 -2.230000000000000870e-01
2.600000000000000089e+00 -3.400000000000025224e-02 -1.519999999999999130e-01
2.620000000000000107e+00 -2.099999999999990763e-02 -2.689999999999999059e-01
2.640000000000000124e+00 4.999999999999893419e-03 -2.249999999999998668e-01
2.660000000000000142e+00 -1.399999999999996803e-01 -1.129999999999999893e-01
2.680000000000000160e+00 -2.130000000000000782e-01 -6.000000000000005329e-02
2.700000000000000178e+00 -5.600000000000004974e-02 -2.130000000000000782e-01
2.720000000000000195e+00 -4.599999999999981881e-02 -3.030000000000001581e-01
2.740000000000000213e+00 -1.269999999999997797e-01 -1.340000000000001190e-01
2.759999999999999787e+00 -1.419999999999999041e-01 -1.450000000000000178e-01
2.779999999999999805e+00 -1.290000000000000036e-01 -2.680000000000000160e-01
