# Supplementary material for: Ultrafast proton-coupled isomerization in the phototransformation of phytochrome
Source: Nat Chem. 2022 May 16;14(7):823–30. doi: 10.1038/s41557-022-00944-x (PMC9252900; doi:10.1038/s41557-022-00944-x)
Supplement: Source Data Extended Data Fig. 4 — Data for Extended Data Fig. 4a, 4b, and 4c (ascii format). [file 41557_2022_944_MOESM7_ESM.zip › EDF 4b IntegratedFFTAmplitude.txt]

# Delay/ps, SFT Amp.
1.500000000000000222e-01 1.888301563727322829e+00
1.700000000000000122e-01 2.433539245980512522e+00
1.900000000000000022e-01 2.378878393707261729e+00
2.100000000000000200e-01 1.796367556400356946e+00
2.300000000000000100e-01 1.440385552592865270e+00
2.500000000000000000e-01 1.503681691452119162e+00
2.700000000000000178e-01 1.356024979187773205e+00
2.900000000000000355e-01 1.340594301249284026e+00
3.099999999999999978e-01 1.491519375805080205e+00
3.300000000000000155e-01 1.574972556066158269e+00
3.500000000000000333e-01 1.366687553285961254e+00
3.699999999999999956e-01 8.713478684929012452e-01
3.900000000000000133e-01 5.464728728375933819e-01
4.100000000000000311e-01 5.063130261887223149e-01
4.299999999999999933e-01 3.920724925612720790e-01
4.500000000000000111e-01 3.621471270827507083e-01
4.700000000000000289e-01 5.486618019235001142e-01
4.899999999999999911e-01 6.715771494142649400e-01
5.100000000000000089e-01 6.561244623559270295e-01
5.300000000000000266e-01 5.040093405427957807e-01
5.500000000000000444e-01 3.991504813655343820e-01
5.700000000000000622e-01 3.111047102724104896e-01
5.900000000000000799e-01 1.223700729677931059e-01
6.100000000000000977e-01 2.835260884911576795e-01
6.300000000000000044e-01 5.617303974754466189e-01
6.500000000000000222e-01 7.035540961641397750e-01
6.700000000000000400e-01 6.957955183461462800e-01
6.900000000000000577e-01 5.758994134253982988e-01
7.100000000000000755e-01 3.353425564214606580e-01
7.300000000000000933e-01 1.431925139265932678e-01
7.500000000000001110e-01 3.726376122266615298e-01
7.699999999999999067e-01 4.889520459648990514e-01
7.899999999999999245e-01 4.989912371735403251e-01
8.099999999999999423e-01 5.006889533416227778e-01
8.299999999999999600e-01 5.133615613503258457e-01
8.499999999999999778e-01 4.677141478276721775e-01
8.699999999999999956e-01 3.965877777904643353e-01
8.900000000000000133e-01 2.925357809040366464e-01
9.100000000000000311e-01 2.276590901607724038e-01
9.300000000000000488e-01 2.529825924765978229e-01
9.500000000000000666e-01 3.310464098954097878e-01
9.700000000000000844e-01 3.746545521956914371e-01
9.900000000000001021e-01 3.606416153368043886e-01
1.009999999999999787e+00 2.966934737780041464e-01
1.029999999999999805e+00 2.148239963025988519e-01
1.049999999999999822e+00 1.849016029301724928e-01
1.069999999999999840e+00 2.417850212205372995e-01
1.089999999999999858e+00 3.302488852852031309e-01
1.109999999999999876e+00 3.970281989889099528e-01
1.129999999999999893e+00 4.079703998765072948e-01
1.149999999999999911e+00 3.374246141511593189e-01
1.169999999999999929e+00 2.107954050328577633e-01
1.189999999999999947e+00 1.374101944679385345e-01
1.209999999999999964e+00 1.621486352170936618e-01
1.229999999999999982e+00 2.337659671370495851e-01
1.250000000000000000e+00 3.632519163169084520e-01
1.270000000000000018e+00 4.320221329132952759e-01
1.290000000000000036e+00 3.992781982963161669e-01
1.310000000000000053e+00 2.931136933709239667e-01
1.330000000000000071e+00 2.314555350332075934e-01
1.350000000000000089e+00 1.810168571351135902e-01
1.370000000000000107e+00 1.247895012969082174e-01
1.390000000000000124e+00 7.976424353598846051e-02
1.410000000000000142e+00 6.583169651504425235e-02
1.430000000000000160e+00 1.087700510646808783e-01
1.449999999999999734e+00 1.576933453800200557e-01
1.469999999999999751e+00 1.930505135228826608e-01
1.489999999999999769e+00 2.982341086154756127e-01
1.509999999999999787e+00 3.900254859664272766e-01
1.529999999999999805e+00 3.930389995242660195e-01
1.549999999999999822e+00 3.288640764044609144e-01
1.569999999999999840e+00 2.465903308062894206e-01
1.589999999999999858e+00 1.720944375813279748e-01
1.609999999999999876e+00 1.213012167721384121e-01
1.629999999999999893e+00 1.239626095286337493e-01
1.649999999999999911e+00 1.514814821673355072e-01
1.669999999999999929e+00 1.558537701702539247e-01
1.689999999999999947e+00 1.372318714849145860e-01
1.709999999999999964e+00 9.123951824045248293e-02
1.729999999999999982e+00 4.917879768467822710e-02
1.750000000000000000e+00 1.485281080037642587e-02
1.770000000000000018e+00 3.137474958523189111e-02
1.790000000000000036e+00 8.860188659137399614e-02
1.810000000000000053e+00 1.285250680870120843e-01
1.830000000000000071e+00 1.349312443647911752e-01
1.850000000000000089e+00 1.025185301088456097e-01
1.870000000000000107e+00 5.207324891633288710e-02
1.890000000000000124e+00 2.164485186492335483e-02
1.910000000000000142e+00 5.598523723458683626e-02
1.930000000000000160e+00 6.877648556671848989e-02
1.949999999999999734e+00 6.901096342643417425e-02
1.969999999999999751e+00 7.062640779371355537e-02
1.989999999999999769e+00 9.931110519742397669e-02
2.009999999999999787e+00 1.351576758536549017e-01
2.029999999999999805e+00 1.584713931218580396e-01
2.049999999999999822e+00 1.502574740726630997e-01
2.069999999999999840e+00 1.233609495252019628e-01
2.089999999999999858e+00 9.059692801407454033e-02
2.109999999999999876e+00 8.051001704437950324e-02
2.129999999999999893e+00 9.318216701506873423e-02
2.149999999999999911e+00 8.069910770516527942e-02
2.169999999999999929e+00 3.402118522233246040e-02
2.189999999999999947e+00 8.830397847273856182e-02
2.209999999999999964e+00 1.448185275324993526e-01
2.229999999999999982e+00 1.809887511366163326e-01
2.250000000000000000e+00 1.743133345021568026e-01
2.270000000000000018e+00 1.112723548016284481e-01
2.290000000000000036e+00 4.238474584746809715e-02
2.310000000000000053e+00 1.572582143913779651e-02
2.329999999999999627e+00 6.813420838101449072e-03
2.349999999999999645e+00 2.558269947181026141e-02
2.369999999999999662e+00 4.540824283128634675e-02
2.389999999999999680e+00 5.800381564504985404e-02
2.409999999999999698e+00 7.245097532785949035e-02
2.429999999999999716e+00 9.167212229289455061e-02
2.449999999999999734e+00 1.133610024844289021e-01
2.469999999999999751e+00 1.234756293451089448e-01
2.489999999999999769e+00 1.191418492359261477e-01
2.509999999999999787e+00 1.054539917723597842e-01
2.529999999999999805e+00 9.519171623442734820e-02
2.549999999999999822e+00 9.167619407799418307e-02
2.569999999999999840e+00 9.704679763929116576e-02
2.589999999999999858e+00 1.169793744645017952e-01
2.609999999999999876e+00 1.234600820289228629e-01
2.629999999999999893e+00 1.093628246162977324e-01
2.649999999999999911e+00 8.066044378050800379e-02
2.669999999999999929e+00 6.989378212381813782e-02
2.689999999999999947e+00 8.375538202789867270e-02
2.709999999999999964e+00 1.113656420687927917e-01
2.729999999999999982e+00 1.296925795836463835e-01
2.750000000000000000e+00 1.298780718359641706e-01
2.770000000000000018e+00 1.198173881935977320e-01
2.790000000000000036e+00 9.989934998000418731e-02
2.810000000000000053e+00 7.082473026734709132e-02
2.829999999999999627e+00 3.291986102475534526e-02
2.849999999999999645e+00 1.024700342878837739e-02
2.869999999999999662e+00 4.197720284267683448e-03
