# Supplementary material for: Ultrafast proton-coupled isomerization in the phototransformation of phytochrome
Source: Nat Chem. 2022 May 16;14(7):823–30. doi: 10.1038/s41557-022-00944-x (PMC9252900; doi:10.1038/s41557-022-00944-x)
Supplement: Source Data Extended Data Fig. 4 — Data for Extended Data Fig. 4a, 4b, and 4c (ascii format). [file 41557_2022_944_MOESM7_ESM.zip › EDF 4b IntegratedFFTAmplitudeFit.txt]

# Delay/ps, SFT Amp.
1.500000000000000222e-01 2.410659799824782734e+00
1.700000000000000122e-01 2.182322336654688666e+00
1.900000000000000022e-01 1.979937721404443129e+00
2.100000000000000200e-01 1.800472337283373747e+00
2.300000000000000100e-01 1.641248519284142171e+00
2.500000000000000000e-01 1.499902767044836605e+00
2.700000000000000178e-01 1.374348863665649567e+00
2.900000000000000355e-01 1.262745324498882216e+00
3.099999999999999978e-01 1.163466667553927802e+00
3.300000000000000155e-01 1.075078056842500684e+00
3.500000000000000333e-01 9.963129226659070969e-01
3.699999999999999956e-01 9.260532093381557139e-01
3.900000000000000133e-01 8.633119418723893546e-01
4.100000000000000311e-01 8.072178393741994418e-01
4.299999999999999933e-01 7.570017348495730047e-01
4.500000000000000111e-01 7.119845893466372200e-01
4.700000000000000289e-01 6.715669132496386862e-01
4.899999999999999911e-01 6.352194295195832119e-01
5.100000000000000089e-01 6.024748330718461276e-01
5.300000000000000266e-01 5.729205175998103305e-01
5.500000000000000444e-01 5.461921562624798554e-01
5.700000000000000622e-01 5.219680359890869203e-01
5.900000000000000799e-01 4.999640569231560971e-01
6.100000000000000977e-01 4.799293189161589757e-01
6.300000000000000044e-01 4.616422261490023549e-01
6.500000000000000222e-01 4.449070490513137854e-01
6.700000000000000400e-01 4.295508898302175527e-01
6.900000000000000577e-01 4.154210042235363942e-01
7.100000000000000755e-01 4.023824376555798499e-01
7.300000000000000933e-01 3.903159388837468269e-01
7.500000000000001110e-01 3.791161185577768267e-01
7.699999999999999067e-01 3.686898239383075704e-01
7.899999999999999245e-01 3.589547043971592077e-01
8.099999999999999423e-01 3.498379453012132045e-01
8.299999999999999600e-01 3.412751505113783002e-01
8.499999999999999778e-01 3.332093560490567152e-01
8.699999999999999956e-01 3.255901595309338981e-01
8.900000000000000133e-01 3.183729517808476239e-01
9.100000000000000311e-01 3.115182386231595824e-01
9.300000000000000488e-01 3.049910422703804302e-01
9.500000000000000666e-01 2.987603729607857805e-01
9.700000000000000844e-01 2.927987625988125453e-01
9.900000000000001021e-01 2.870818531192794731e-01
1.009999999999999787e+00 2.815880331510509649e-01
1.029999999999999805e+00 2.762981173100101939e-01
1.049999999999999822e+00 2.711950631168996706e-01
1.069999999999999840e+00 2.662637211231261292e-01
1.089999999999999858e+00 2.614906143461832588e-01
1.109999999999999876e+00 2.568637435740265262e-01
1.129999999999999893e+00 2.523724155016749959e-01
1.149999999999999911e+00 2.480070910198357570e-01
1.169999999999999929e+00 2.437592512900087771e-01
1.189999999999999947e+00 2.396212795182489641e-01
1.209999999999999964e+00 2.355863565848765884e-01
1.229999999999999982e+00 2.316483689037642513e-01
1.250000000000000000e+00 2.278018270757653230e-01
1.270000000000000018e+00 2.240417940693704424e-01
1.290000000000000036e+00 2.203638218104143065e-01
1.310000000000000053e+00 2.167638951939286907e-01
1.330000000000000071e+00 2.132383826470986843e-01
1.350000000000000089e+00 2.097839924745388829e-01
1.370000000000000107e+00 2.063977343073591930e-01
1.390000000000000124e+00 2.030768850571474382e-01
1.410000000000000142e+00 1.998189588463002708e-01
1.430000000000000160e+00 1.966216804481872304e-01
1.449999999999999734e+00 1.934829618253964822e-01
1.469999999999999751e+00 1.904008814026480201e-01
1.489999999999999769e+00 1.873736657536229644e-01
1.509999999999999787e+00 1.843996734186089670e-01
1.529999999999999805e+00 1.814773806030939851e-01
1.549999999999999822e+00 1.786053685367738342e-01
1.569999999999999840e+00 1.757823122983230013e-01
1.589999999999999858e+00 1.730069709341296724e-01
1.609999999999999876e+00 1.702781787193582419e-01
1.629999999999999893e+00 1.675948374275043895e-01
1.649999999999999911e+00 1.649559094903131906e-01
1.669999999999999929e+00 1.623604119437977722e-01
1.689999999999999947e+00 1.598074110683314342e-01
1.709999999999999964e+00 1.572960176415861555e-01
1.729999999999999982e+00 1.548253827326249166e-01
1.750000000000000000e+00 1.523946939738647088e-01
1.770000000000000018e+00 1.500031722550571045e-01
1.790000000000000036e+00 1.476500687899822417e-01
1.810000000000000053e+00 1.453346625123415892e-01
1.830000000000000071e+00 1.430562577624351628e-01
1.850000000000000089e+00 1.408141822307194535e-01
1.870000000000000107e+00 1.386077851283156748e-01
1.890000000000000124e+00 1.364364355580505450e-01
1.910000000000000142e+00 1.342995210627089819e-01
1.930000000000000160e+00 1.321964463299123704e-01
1.949999999999999734e+00 1.301266320354503847e-01
1.969999999999999751e+00 1.280895138090230867e-01
1.989999999999999769e+00 1.260845413082321564e-01
2.009999999999999787e+00 1.241111773883174368e-01
2.029999999999999805e+00 1.221688973566009417e-01
2.049999999999999822e+00 1.202571883018933308e-01
2.069999999999999840e+00 1.183755484902577898e-01
2.089999999999999858e+00 1.165234868195345608e-01
2.109999999999999876e+00 1.147005223259177920e-01
2.129999999999999893e+00 1.129061837366604759e-01
2.149999999999999911e+00 1.111400090636771171e-01
2.169999999999999929e+00 1.094015452334234223e-01
2.189999999999999947e+00 1.076903477489735000e-01
2.209999999999999964e+00 1.060059803806894657e-01
2.229999999999999982e+00 1.043480148823010129e-01
2.250000000000000000e+00 1.027160307295809927e-01
2.270000000000000018e+00 1.011096148791332250e-01
2.290000000000000036e+00 9.952836154509532574e-02
2.310000000000000053e+00 9.797187199181713047e-02
2.329999999999999627e+00 9.643975434079801734e-02
2.349999999999999645e+00 9.493162339036775865e-02
2.369999999999999662e+00 9.344710044676916849e-02
2.389999999999999680e+00 9.198581316545710596e-02
2.409999999999999698e+00 9.054739540156432620e-02
2.429999999999999716e+00 8.913148706860643533e-02
2.449999999999999734e+00 8.773773400460384286e-02
2.469999999999999751e+00 8.636578784489361282e-02
2.489999999999999769e+00 8.501530590098690943e-02
2.509999999999999787e+00 8.368595104490109127e-02
2.529999999999999805e+00 8.237739159846058090e-02
2.549999999999999822e+00 8.108930122711777155e-02
2.569999999999999840e+00 7.982135883789599762e-02
2.589999999999999858e+00 7.857324848110056048e-02
2.609999999999999876e+00 7.734465925548454635e-02
2.629999999999999893e+00 7.613528521658988191e-02
2.649999999999999911e+00 7.494482528801496568e-02
2.669999999999999929e+00 7.377298317538856509e-02
2.689999999999999947e+00 7.261946728285205432e-02
2.709999999999999964e+00 7.148399063187475810e-02
2.729999999999999982e+00 7.036627078224479137e-02
2.750000000000000000e+00 6.926602975509556226e-02
2.770000000000000018e+00 6.818299395784167827e-02
2.790000000000000036e+00 6.711689411091199819e-02
2.810000000000000053e+00 6.606746517617781422e-02
2.829999999999999627e+00 6.503444628698597241e-02
2.849999999999999645e+00 6.401758067971419219e-02
2.869999999999999662e+00 6.301661562677496331e-02
