# Supplementary material for: Ultrafast proton-coupled isomerization in the phototransformation of phytochrome
Source: Nat Chem. 2022 May 16;14(7):823–30. doi: 10.1038/s41557-022-00944-x (PMC9252900; doi:10.1038/s41557-022-00944-x)
Supplement: Source Data Extended Data Fig. 4 — Data for Extended Data Fig. 4a, 4b, and 4c (ascii format). [file 41557_2022_944_MOESM7_ESM.zip › EDF 4c D2O_normal_modes_raman.txt]

# Frequeciens/cm-1 Intensity
-2.116315999999999917e+02 1.176290000000000013e+01
-1.375902000000000100e+02 5.532000000000000250e-01
-4.968449999999999989e+01 4.870000000000000107e+00
-4.552539999999999765e+01 8.601100000000000634e+00
-3.981250000000000000e+01 1.611019999999999897e+01
-2.880539999999999878e+01 2.645000000000000018e+00
1.349300000000000033e+01 1.196400000000000041e+01
2.461609999999999943e+01 9.478999999999999648e-01
2.981990000000000052e+01 5.482300000000000395e+00
4.591440000000000055e+01 6.968899999999999650e+00
5.042920000000000158e+01 2.638700000000000045e+01
5.457939999999999969e+01 5.405300000000000438e+00
5.943939999999999912e+01 6.320999999999999730e+00
6.316060000000000230e+01 1.781400000000000095e+00
6.787919999999999732e+01 3.506899999999999906e+00
7.403449999999999420e+01 3.659100000000000019e+00
7.561069999999999425e+01 1.331380000000000052e+01
8.228929999999999723e+01 2.146700000000000053e+00
8.915349999999999397e+01 9.160800000000000054e+00
1.006839999999999975e+02 3.777100000000000080e+01
1.029574000000000069e+02 4.979499999999999815e+00
1.067968000000000046e+02 3.319300000000000139e+00
1.088071999999999946e+02 2.744800000000000129e+00
1.110229999999999961e+02 1.911699999999999955e+00
1.186508000000000038e+02 6.173199999999999577e+00
1.271740999999999957e+02 1.364719999999999978e+01
1.365851999999999862e+02 1.957789999999999964e+01
1.407246000000000095e+02 2.455330000000000013e+01
1.471956999999999880e+02 2.244899999999999896e+00
1.536850000000000023e+02 6.658000000000000362e+00
1.664070000000000107e+02 1.127399999999999958e+00
1.714466999999999928e+02 2.719300000000000050e+00
1.759250999999999863e+02 9.625700000000000145e+00
1.815709999999999980e+02 1.606629999999999825e+01
1.888670999999999935e+02 9.338599999999999568e+01
1.919896999999999991e+02 5.615000000000000213e+00
1.984780000000000086e+02 6.545999999999999597e-01
2.045421000000000049e+02 7.390430000000000632e+01
2.148120999999999867e+02 2.853709999999999880e+01
2.205800000000000125e+02 2.953999999999999915e+01
2.288161000000000058e+02 4.217020000000000124e+01
2.385090999999999894e+02 2.094059999999999988e+01
2.430738000000000056e+02 1.311609999999999943e+01
2.548537000000000035e+02 2.141610000000000014e+01
2.592756999999999721e+02 1.400927000000000078e+02
2.628278999999999996e+02 6.832259999999999422e+01
2.805883000000000038e+02 5.149309999999999832e+01
2.869336999999999875e+02 4.200460000000000349e+01
3.021277000000000044e+02 1.530400000000000027e+01
3.068729999999999905e+02 4.670715999999999894e+02
3.121761999999999944e+02 1.510799999999999921e+00
3.190074999999999932e+02 1.048550000000000040e+02
3.235477000000000203e+02 7.502600000000000158e+00
3.400892999999999802e+02 5.833464000000000169e+02
3.472343999999999937e+02 5.835660000000000025e+01
3.649205999999999790e+02 2.734949999999999903e+01
3.741046000000000049e+02 1.685519999999999996e+01
4.116238999999999919e+02 1.957550000000000168e+01
4.242294999999999732e+02 9.755100000000000193e+01
4.303700999999999794e+02 8.197242999999999711e+02
4.358591999999999871e+02 4.385900000000000176e+01
4.437549999999999955e+02 1.250839999999999996e+01
4.524674999999999727e+02 6.827499999999999680e+00
4.691046000000000049e+02 8.334690000000000509e+01
4.777721999999999980e+02 1.245776000000000039e+02
4.945627999999999815e+02 8.363609999999999900e+01
4.970627000000000066e+02 4.102960000000000207e+01
5.279515999999999849e+02 8.323839999999999861e+01
5.372319999999999709e+02 4.538409999999999656e+01
5.474515999999999849e+02 1.114663000000000039e+02
5.567305999999999813e+02 1.063919000000000068e+02
5.625331999999999653e+02 2.416219999999999857e+01
5.679292000000000371e+02 6.766899999999999693e+01
5.722118000000000393e+02 2.438070000000000093e+01
5.820958000000000538e+02 6.192340000000000089e+01
5.876998999999999569e+02 1.058200000000000074e+01
6.091857999999999720e+02 1.030129999999999946e+01
6.303640000000000327e+02 4.806199999999999584e+00
6.389394999999999527e+02 1.112841999999999985e+02
6.392066999999999553e+02 5.577499999999999680e+00
6.505217000000000098e+02 3.317649000000000115e+02
6.538155000000000427e+02 6.843714999999999691e+02
6.645784999999999627e+02 1.798168000000000006e+02
6.704054999999999609e+02 6.678361999999999625e+02
6.727635999999999967e+02 1.511413399999999911e+03
6.781739000000000033e+02 3.844550000000000267e+01
6.877436000000000149e+02 1.861530000000000129e+01
6.880299999999999727e+02 8.182989999999999498e+01
6.975855000000000246e+02 2.013380000000000081e+01
6.998271999999999480e+02 1.418386999999999887e+02
7.052663000000000011e+02 7.437299999999999578e+00
7.148052999999999884e+02 6.723520000000000607e+01
7.160825999999999567e+02 3.174927000000000135e+02
7.189973999999999705e+02 2.373920000000000030e+01
7.232146999999999935e+02 1.709872000000000014e+02
7.303923999999999523e+02 2.273884999999999934e+02
7.323464999999999918e+02 9.741979999999999507e+01
7.418271999999999480e+02 5.405549999999999500e+02
7.604397000000000162e+02 1.978392000000000053e+02
7.740141999999999598e+02 4.013689999999999714e+01
7.882133999999999787e+02 1.679891000000000076e+02
7.978237000000000307e+02 1.191578999999999979e+02
8.006897999999999911e+02 3.580850000000000222e+01
8.057333999999999605e+02 3.727642000000000166e+02
8.199108999999999696e+02 1.821891999999999996e+02
8.320552000000000135e+02 3.211979999999999791e+01
8.355829999999999700e+02 7.134900000000000020e+00
8.526109999999999900e+02 5.992106399999999667e+03
8.596390000000000100e+02 4.602239999999999895e+02
8.703219000000000278e+02 1.047180299999999988e+03
8.724065000000000509e+02 1.351390000000000100e+02
8.773500999999999976e+02 4.044299999999999784e+01
8.844787000000000035e+02 2.241205999999999960e+02
8.926639999999999873e+02 7.483880000000000621e+01
9.345235999999999876e+02 1.993980000000000175e+01
9.436198000000000548e+02 7.922100000000000364e+01
9.527599999999999909e+02 8.771210000000000662e+01
9.617931999999999562e+02 2.803675999999999817e+02
9.640407999999999902e+02 6.444350000000000023e+01
9.741733000000000402e+02 1.125820000000000043e+01
9.758342000000000098e+02 4.044919999999999760e+01
9.929733999999999696e+02 5.300619999999999976e+01
1.004548599999999965e+03 3.283400000000000318e+01
1.006401700000000005e+03 5.010027999999999793e+02
1.010093200000000024e+03 1.288704999999999927e+02
1.028252700000000004e+03 3.660819999999999652e+01
1.037289399999999887e+03 7.822000000000000064e+00
1.040489100000000008e+03 2.335190000000000055e+02
1.045700000000000045e+03 1.356334999999999980e+02
1.054974500000000035e+03 3.945830000000000126e+01
1.064701700000000073e+03 1.871900000000000119e+01
1.067401299999999992e+03 1.111384000000000043e+02
1.071088999999999942e+03 3.622685000000000173e+02
1.074259700000000066e+03 3.744150000000000205e+02
1.086730499999999893e+03 9.318699999999999761e+01
1.092613499999999931e+03 6.024465999999999894e+02
1.098676699999999983e+03 4.536269999999999669e+01
1.100384499999999889e+03 6.057450000000000045e+01
1.103679599999999937e+03 4.560731000000000108e+02
1.115144399999999905e+03 2.765964000000000169e+02
1.131915500000000065e+03 2.321689999999999898e+01
1.137005799999999908e+03 1.291649999999999920e+01
1.160312699999999950e+03 4.534389999999999787e+01
1.177746900000000096e+03 3.397840000000000060e+01
1.182370100000000093e+03 6.599044999999999845e+02
1.190784799999999905e+03 8.035402000000000271e+02
1.195303599999999960e+03 2.663057000000000016e+02
1.206658100000000104e+03 2.173891000000000133e+02
1.219234899999999925e+03 7.794110000000000582e+01
1.231502700000000004e+03 1.606005000000000109e+02
1.245287399999999934e+03 3.714766999999999939e+02
1.261986799999999903e+03 3.309814100000000053e+03
1.264436099999999897e+03 3.428344799999999850e+03
1.270489000000000033e+03 3.692300999999999931e+02
1.276096800000000030e+03 4.575976999999999748e+02
1.277935500000000047e+03 2.007384999999999877e+02
1.282478599999999915e+03 5.069995999999999867e+02
1.310607600000000048e+03 9.775683999999999969e+02
1.327848199999999906e+03 2.013286399999999958e+03
1.331991400000000112e+03 7.186328999999999496e+02
1.334210199999999986e+03 4.772710000000000008e+01
1.345785200000000032e+03 6.189000000000000057e+01
1.358013300000000072e+03 1.782422600000000102e+03
1.361147999999999911e+03 1.499214000000000055e+02
1.376747399999999971e+03 7.005892999999999802e+02
1.382605299999999943e+03 1.318765999999999963e+02
1.394039500000000089e+03 5.170534999999999854e+02
1.397271899999999960e+03 5.520330999999999904e+02
1.401696500000000015e+03 2.616326000000000249e+02
1.406454999999999927e+03 2.190362000000000080e+02
1.410971700000000055e+03 1.339039999999999964e+03
1.424629699999999957e+03 1.422040099999999984e+04
1.432156199999999899e+03 4.990608599999999569e+03
1.440753200000000106e+03 3.732413999999999987e+02
1.442326600000000099e+03 8.495019999999999527e+01
1.442611100000000079e+03 3.378161000000000058e+02
1.445997499999999945e+03 3.336206000000000245e+02
1.449670399999999972e+03 4.239578000000000202e+02
1.460286299999999983e+03 1.117090400000000045e+03
1.461091499999999996e+03 8.843496000000000095e+02
1.470163900000000012e+03 1.250580799999999954e+03
1.473769500000000107e+03 3.715559999999999974e+01
1.484399400000000014e+03 4.991999999999999993e+00
1.499930800000000090e+03 1.514342000000000041e+02
1.501568400000000111e+03 2.322283999999999935e+02
1.505872000000000071e+03 2.472468000000000075e+02
1.509328800000000001e+03 1.328731899999999996e+03
1.511293300000000045e+03 7.313479999999999848e+01
1.513337700000000041e+03 4.992078000000000202e+02
1.516063000000000102e+03 8.295130000000000337e+01
1.517409000000000106e+03 2.132760000000000034e+01
1.524060899999999947e+03 8.754699999999999704e+00
1.525382200000000012e+03 2.811670000000000158e+01
1.526816100000000006e+03 1.773410000000000153e+01
1.527112200000000030e+03 1.190216400000000021e+03
1.527779600000000073e+03 9.606101999999999634e+02
1.530507299999999987e+03 6.936453999999999951e+02
1.542047299999999950e+03 1.117104000000000070e+02
1.542783799999999928e+03 7.955978000000000065e+02
1.554830200000000104e+03 2.702585999999999785e+03
1.564404099999999971e+03 2.574746099999999842e+03
1.610468499999999949e+03 3.394146099999999933e+03
1.614688100000000077e+03 3.745206200000000081e+03
1.637076800000000048e+03 2.192351929999999993e+04
1.654271099999999933e+03 2.602723259999999937e+04
1.698004599999999982e+03 2.396330500000000029e+03
1.703837199999999939e+03 1.496779999999999973e+02
1.708333000000000084e+03 6.341545500000000175e+03
1.728243099999999913e+03 1.399760000000000026e+01
1.790992400000000089e+03 5.067589999999999861e+01
1.793282300000000077e+03 1.565965899999999920e+03
1.826813000000000102e+03 7.453418000000000347e+02
2.341541000000000167e+03 2.196610000000000085e+01
2.469213000000000193e+03 5.322229999999999706e+01
2.501633100000000013e+03 2.323870000000000147e+01
2.510261700000000019e+03 1.950779999999999959e+01
2.529183700000000044e+03 3.520380000000000109e+01
2.998870499999999993e+03 1.588734000000000037e+02
3.026399600000000191e+03 1.020602999999999980e+02
3.047535800000000108e+03 3.547220000000000084e+01
3.058999899999999798e+03 2.362339000000000055e+02
3.059947799999999916e+03 4.100160999999999945e+02
3.064709299999999985e+03 3.357031000000000063e+02
3.070376400000000103e+03 3.514990000000000236e+01
3.074879500000000007e+03 7.000749999999999318e+01
3.077026400000000194e+03 3.878002000000000180e+02
3.081102800000000116e+03 3.304590999999999781e+02
3.084951900000000023e+03 2.030564999999999998e+02
3.103456299999999828e+03 1.258971999999999980e+02
3.111028999999999996e+03 1.178855999999999966e+02
3.113525900000000092e+03 4.508019999999999783e+01
3.118510200000000168e+03 7.836069999999999425e+01
3.120900000000000091e+03 3.832549999999999812e+01
3.125010200000000168e+03 8.855540000000000589e+01
3.137105500000000120e+03 1.025425999999999931e+02
3.144574700000000121e+03 3.487199999999999989e+01
3.146823100000000068e+03 1.743216999999999928e+02
3.147378099999999904e+03 5.075229999999999819e+01
3.149956000000000131e+03 3.366640000000000299e+01
3.156544899999999870e+03 4.718589999999999662e+01
3.163042699999999968e+03 5.103349999999999653e+01
3.163657600000000002e+03 5.445640000000000214e+01
3.172842799999999897e+03 7.671630000000000393e+01
3.176323899999999867e+03 7.128539999999999566e+01
3.178093199999999797e+03 5.799439999999999884e+01
3.184437199999999848e+03 2.964610999999999876e+02
3.201783699999999953e+03 2.000944000000000074e+02
3.204824000000000069e+03 3.474909999999999854e+01
3.224624899999999798e+03 1.731353000000000009e+02
3.281857300000000123e+03 2.081038000000000068e+02
3.473553699999999935e+03 1.833689999999999998e+01
3.775120699999999943e+03 1.604339999999999833e+01
-2.116315999999999917e+02 1.176290000000000013e+01
-1.375902000000000100e+02 5.532000000000000250e-01
-4.968449999999999989e+01 4.870000000000000107e+00
-4.552539999999999765e+01 8.601100000000000634e+00
-3.981250000000000000e+01 1.611019999999999897e+01
-2.880539999999999878e+01 2.645000000000000018e+00
1.349300000000000033e+01 1.196400000000000041e+01
2.461609999999999943e+01 9.478999999999999648e-01
2.981990000000000052e+01 5.482300000000000395e+00
4.591440000000000055e+01 6.968899999999999650e+00
5.042920000000000158e+01 2.638700000000000045e+01
5.457939999999999969e+01 5.405300000000000438e+00
5.943939999999999912e+01 6.320999999999999730e+00
6.316060000000000230e+01 1.781400000000000095e+00
6.787919999999999732e+01 3.506899999999999906e+00
7.403449999999999420e+01 3.659100000000000019e+00
7.561069999999999425e+01 1.331380000000000052e+01
8.228929999999999723e+01 2.146700000000000053e+00
8.915349999999999397e+01 9.160800000000000054e+00
1.006839999999999975e+02 3.777100000000000080e+01
1.029574000000000069e+02 4.979499999999999815e+00
1.067968000000000046e+02 3.319300000000000139e+00
1.088071999999999946e+02 2.744800000000000129e+00
1.110229999999999961e+02 1.911699999999999955e+00
1.186508000000000038e+02 6.173199999999999577e+00
1.271740999999999957e+02 1.364719999999999978e+01
1.365851999999999862e+02 1.957789999999999964e+01
1.407246000000000095e+02 2.455330000000000013e+01
1.471956999999999880e+02 2.244899999999999896e+00
1.536850000000000023e+02 6.658000000000000362e+00
1.664070000000000107e+02 1.127399999999999958e+00
1.714466999999999928e+02 2.719300000000000050e+00
1.759250999999999863e+02 9.625700000000000145e+00
1.815709999999999980e+02 1.606629999999999825e+01
1.888670999999999935e+02 9.338599999999999568e+01
1.919896999999999991e+02 5.615000000000000213e+00
1.984780000000000086e+02 6.545999999999999597e-01
2.045421000000000049e+02 7.390430000000000632e+01
2.148120999999999867e+02 2.853709999999999880e+01
2.205800000000000125e+02 2.953999999999999915e+01
2.288161000000000058e+02 4.217020000000000124e+01
2.385090999999999894e+02 2.094059999999999988e+01
2.430738000000000056e+02 1.311609999999999943e+01
2.548537000000000035e+02 2.141610000000000014e+01
2.592756999999999721e+02 1.400927000000000078e+02
2.628278999999999996e+02 6.832259999999999422e+01
2.805883000000000038e+02 5.149309999999999832e+01
2.869336999999999875e+02 4.200460000000000349e+01
3.021277000000000044e+02 1.530400000000000027e+01
3.068729999999999905e+02 4.670715999999999894e+02
3.121761999999999944e+02 1.510799999999999921e+00
3.190074999999999932e+02 1.048550000000000040e+02
3.235477000000000203e+02 7.502600000000000158e+00
3.400892999999999802e+02 5.833464000000000169e+02
3.472343999999999937e+02 5.835660000000000025e+01
3.649205999999999790e+02 2.734949999999999903e+01
3.741046000000000049e+02 1.685519999999999996e+01
4.116238999999999919e+02 1.957550000000000168e+01
4.242294999999999732e+02 9.755100000000000193e+01
4.303700999999999794e+02 8.197242999999999711e+02
4.358591999999999871e+02 4.385900000000000176e+01
4.437549999999999955e+02 1.250839999999999996e+01
4.524674999999999727e+02 6.827499999999999680e+00
4.691046000000000049e+02 8.334690000000000509e+01
4.777721999999999980e+02 1.245776000000000039e+02
4.945627999999999815e+02 8.363609999999999900e+01
4.970627000000000066e+02 4.102960000000000207e+01
5.279515999999999849e+02 8.323839999999999861e+01
5.372319999999999709e+02 4.538409999999999656e+01
5.474515999999999849e+02 1.114663000000000039e+02
5.567305999999999813e+02 1.063919000000000068e+02
5.625331999999999653e+02 2.416219999999999857e+01
5.679292000000000371e+02 6.766899999999999693e+01
5.722118000000000393e+02 2.438070000000000093e+01
5.820958000000000538e+02 6.192340000000000089e+01
5.876998999999999569e+02 1.058200000000000074e+01
6.091857999999999720e+02 1.030129999999999946e+01
6.303640000000000327e+02 4.806199999999999584e+00
6.389394999999999527e+02 1.112841999999999985e+02
6.392066999999999553e+02 5.577499999999999680e+00
6.505217000000000098e+02 3.317649000000000115e+02
6.538155000000000427e+02 6.843714999999999691e+02
6.645784999999999627e+02 1.798168000000000006e+02
6.704054999999999609e+02 6.678361999999999625e+02
6.727635999999999967e+02 1.511413399999999911e+03
6.781739000000000033e+02 3.844550000000000267e+01
6.877436000000000149e+02 1.861530000000000129e+01
6.880299999999999727e+02 8.182989999999999498e+01
6.975855000000000246e+02 2.013380000000000081e+01
6.998271999999999480e+02 1.418386999999999887e+02
7.052663000000000011e+02 7.437299999999999578e+00
7.148052999999999884e+02 6.723520000000000607e+01
7.160825999999999567e+02 3.174927000000000135e+02
7.189973999999999705e+02 2.373920000000000030e+01
7.232146999999999935e+02 1.709872000000000014e+02
7.303923999999999523e+02 2.273884999999999934e+02
7.323464999999999918e+02 9.741979999999999507e+01
7.418271999999999480e+02 5.405549999999999500e+02
7.604397000000000162e+02 1.978392000000000053e+02
7.740141999999999598e+02 4.013689999999999714e+01
7.882133999999999787e+02 1.679891000000000076e+02
7.978237000000000307e+02 1.191578999999999979e+02
8.006897999999999911e+02 3.580850000000000222e+01
8.057333999999999605e+02 3.727642000000000166e+02
8.199108999999999696e+02 1.821891999999999996e+02
8.320552000000000135e+02 3.211979999999999791e+01
8.355829999999999700e+02 7.134900000000000020e+00
8.526109999999999900e+02 5.992106399999999667e+03
8.596390000000000100e+02 4.602239999999999895e+02
8.703219000000000278e+02 1.047180299999999988e+03
8.724065000000000509e+02 1.351390000000000100e+02
8.773500999999999976e+02 4.044299999999999784e+01
8.844787000000000035e+02 2.241205999999999960e+02
8.926639999999999873e+02 7.483880000000000621e+01
9.345235999999999876e+02 1.993980000000000175e+01
9.436198000000000548e+02 7.922100000000000364e+01
9.527599999999999909e+02 8.771210000000000662e+01
9.617931999999999562e+02 2.803675999999999817e+02
9.640407999999999902e+02 6.444350000000000023e+01
9.741733000000000402e+02 1.125820000000000043e+01
9.758342000000000098e+02 4.044919999999999760e+01
9.929733999999999696e+02 5.300619999999999976e+01
1.004548599999999965e+03 3.283400000000000318e+01
1.006401700000000005e+03 5.010027999999999793e+02
1.010093200000000024e+03 1.288704999999999927e+02
1.028252700000000004e+03 3.660819999999999652e+01
1.037289399999999887e+03 7.822000000000000064e+00
1.040489100000000008e+03 2.335190000000000055e+02
1.045700000000000045e+03 1.356334999999999980e+02
1.054974500000000035e+03 3.945830000000000126e+01
1.064701700000000073e+03 1.871900000000000119e+01
1.067401299999999992e+03 1.111384000000000043e+02
1.071088999999999942e+03 3.622685000000000173e+02
1.074259700000000066e+03 3.744150000000000205e+02
1.086730499999999893e+03 9.318699999999999761e+01
1.092613499999999931e+03 6.024465999999999894e+02
1.098676699999999983e+03 4.536269999999999669e+01
1.100384499999999889e+03 6.057450000000000045e+01
1.103679599999999937e+03 4.560731000000000108e+02
1.115144399999999905e+03 2.765964000000000169e+02
1.131915500000000065e+03 2.321689999999999898e+01
1.137005799999999908e+03 1.291649999999999920e+01
1.160312699999999950e+03 4.534389999999999787e+01
1.177746900000000096e+03 3.397840000000000060e+01
1.182370100000000093e+03 6.599044999999999845e+02
1.190784799999999905e+03 8.035402000000000271e+02
1.195303599999999960e+03 2.663057000000000016e+02
1.206658100000000104e+03 2.173891000000000133e+02
1.219234899999999925e+03 7.794110000000000582e+01
1.231502700000000004e+03 1.606005000000000109e+02
1.245287399999999934e+03 3.714766999999999939e+02
1.261986799999999903e+03 3.309814100000000053e+03
1.264436099999999897e+03 3.428344799999999850e+03
1.270489000000000033e+03 3.692300999999999931e+02
1.276096800000000030e+03 4.575976999999999748e+02
1.277935500000000047e+03 2.007384999999999877e+02
1.282478599999999915e+03 5.069995999999999867e+02
1.310607600000000048e+03 9.775683999999999969e+02
1.327848199999999906e+03 2.013286399999999958e+03
1.331991400000000112e+03 7.186328999999999496e+02
1.334210199999999986e+03 4.772710000000000008e+01
1.345785200000000032e+03 6.189000000000000057e+01
1.358013300000000072e+03 1.782422600000000102e+03
1.361147999999999911e+03 1.499214000000000055e+02
1.376747399999999971e+03 7.005892999999999802e+02
1.382605299999999943e+03 1.318765999999999963e+02
1.394039500000000089e+03 5.170534999999999854e+02
1.397271899999999960e+03 5.520330999999999904e+02
1.401696500000000015e+03 2.616326000000000249e+02
1.406454999999999927e+03 2.190362000000000080e+02
1.410971700000000055e+03 1.339039999999999964e+03
1.424629699999999957e+03 1.422040099999999984e+04
1.432156199999999899e+03 4.990608599999999569e+03
1.440753200000000106e+03 3.732413999999999987e+02
1.442326600000000099e+03 8.495019999999999527e+01
1.442611100000000079e+03 3.378161000000000058e+02
1.445997499999999945e+03 3.336206000000000245e+02
1.449670399999999972e+03 4.239578000000000202e+02
1.460286299999999983e+03 1.117090400000000045e+03
1.461091499999999996e+03 8.843496000000000095e+02
1.470163900000000012e+03 1.250580799999999954e+03
1.473769500000000107e+03 3.715559999999999974e+01
1.484399400000000014e+03 4.991999999999999993e+00
1.499930800000000090e+03 1.514342000000000041e+02
1.501568400000000111e+03 2.322283999999999935e+02
1.505872000000000071e+03 2.472468000000000075e+02
1.509328800000000001e+03 1.328731899999999996e+03
1.511293300000000045e+03 7.313479999999999848e+01
1.513337700000000041e+03 4.992078000000000202e+02
1.516063000000000102e+03 8.295130000000000337e+01
1.517409000000000106e+03 2.132760000000000034e+01
1.524060899999999947e+03 8.754699999999999704e+00
1.525382200000000012e+03 2.811670000000000158e+01
1.526816100000000006e+03 1.773410000000000153e+01
1.527112200000000030e+03 1.190216400000000021e+03
1.527779600000000073e+03 9.606101999999999634e+02
1.530507299999999987e+03 6.936453999999999951e+02
1.542047299999999950e+03 1.117104000000000070e+02
1.542783799999999928e+03 7.955978000000000065e+02
1.554830200000000104e+03 2.702585999999999785e+03
1.564404099999999971e+03 2.574746099999999842e+03
1.610468499999999949e+03 3.394146099999999933e+03
1.614688100000000077e+03 3.745206200000000081e+03
1.637076800000000048e+03 2.192351929999999993e+04
1.654271099999999933e+03 2.602723259999999937e+04
1.698004599999999982e+03 2.396330500000000029e+03
1.703837199999999939e+03 1.496779999999999973e+02
1.708333000000000084e+03 6.341545500000000175e+03
1.728243099999999913e+03 1.399760000000000026e+01
1.790992400000000089e+03 5.067589999999999861e+01
1.793282300000000077e+03 1.565965899999999920e+03
1.826813000000000102e+03 7.453418000000000347e+02
2.341541000000000167e+03 2.196610000000000085e+01
2.469213000000000193e+03 5.322229999999999706e+01
2.501633100000000013e+03 2.323870000000000147e+01
2.510261700000000019e+03 1.950779999999999959e+01
2.529183700000000044e+03 3.520380000000000109e+01
2.998870499999999993e+03 1.588734000000000037e+02
3.026399600000000191e+03 1.020602999999999980e+02
3.047535800000000108e+03 3.547220000000000084e+01
3.058999899999999798e+03 2.362339000000000055e+02
3.059947799999999916e+03 4.100160999999999945e+02
3.064709299999999985e+03 3.357031000000000063e+02
3.070376400000000103e+03 3.514990000000000236e+01
3.074879500000000007e+03 7.000749999999999318e+01
3.077026400000000194e+03 3.878002000000000180e+02
3.081102800000000116e+03 3.304590999999999781e+02
3.084951900000000023e+03 2.030564999999999998e+02
3.103456299999999828e+03 1.258971999999999980e+02
3.111028999999999996e+03 1.178855999999999966e+02
3.113525900000000092e+03 4.508019999999999783e+01
3.118510200000000168e+03 7.836069999999999425e+01
3.120900000000000091e+03 3.832549999999999812e+01
3.125010200000000168e+03 8.855540000000000589e+01
3.137105500000000120e+03 1.025425999999999931e+02
3.144574700000000121e+03 3.487199999999999989e+01
3.146823100000000068e+03 1.743216999999999928e+02
3.147378099999999904e+03 5.075229999999999819e+01
3.149956000000000131e+03 3.366640000000000299e+01
3.156544899999999870e+03 4.718589999999999662e+01
3.163042699999999968e+03 5.103349999999999653e+01
3.163657600000000002e+03 5.445640000000000214e+01
3.172842799999999897e+03 7.671630000000000393e+01
3.176323899999999867e+03 7.128539999999999566e+01
3.178093199999999797e+03 5.799439999999999884e+01
3.184437199999999848e+03 2.964610999999999876e+02
3.201783699999999953e+03 2.000944000000000074e+02
3.204824000000000069e+03 3.474909999999999854e+01
3.224624899999999798e+03 1.731353000000000009e+02
3.281857300000000123e+03 2.081038000000000068e+02
3.473553699999999935e+03 1.833689999999999998e+01
3.775120699999999943e+03 1.604339999999999833e+01
