# Supplementary material for: Ultrafast proton-coupled isomerization in the phototransformation of phytochrome
Source: Nat Chem. 2022 May 16;14(7):823–30. doi: 10.1038/s41557-022-00944-x (PMC9252900; doi:10.1038/s41557-022-00944-x)
Supplement: Source Data Extended Data Fig. 4 — Data for Extended Data Fig. 4a, 4b, and 4c (ascii format). [file 41557_2022_944_MOESM7_ESM.zip › EDF 4c H2O_normal_modes_raman.txt]

# Frequeciens/cm-1 Intensity
-2.240135999999999967e+02 7.716499999999999915e+00
-1.413632000000000062e+02 8.060000000000000497e-01
-1.071688999999999936e+02 6.565599999999999881e+00
-5.997710000000000008e+01 4.400299999999999656e+00
-4.774989999999999668e+01 1.054799999999999960e+00
-4.323420000000000130e+01 1.273610000000000042e+01
-2.164189999999999969e+01 1.990230000000000032e+01
2.505460000000000065e+01 5.134999999999999565e-01
3.437299999999999756e+01 3.493799999999999795e+00
3.938259999999999650e+01 6.029899999999999594e+00
5.031150000000000233e+01 7.411599999999999966e+00
5.336189999999999856e+01 1.090199999999999925e+01
5.911350000000000193e+01 1.274959999999999916e+01
6.024080000000000013e+01 1.314489999999999981e+01
6.412919999999999732e+01 3.834700000000000220e+00
7.454059999999999775e+01 4.462200000000000166e+00
7.953660000000000707e+01 5.748300000000000409e+00
8.232659999999999911e+01 3.955200000000000049e+00
8.750570000000000448e+01 6.929499999999999993e+00
1.008751000000000033e+02 7.204399999999999693e+00
1.018854000000000042e+02 5.012699999999999712e+00
1.056898000000000053e+02 2.540459999999999852e+01
1.090532000000000039e+02 2.993199999999999861e+00
1.179594000000000023e+02 2.580959999999999965e+01
1.238011000000000053e+02 6.057400000000000340e+00
1.298608000000000118e+02 2.186270000000000024e+01
1.399215000000000089e+02 2.490350000000000108e+01
1.458829000000000065e+02 5.559199999999999697e+00
1.513769000000000062e+02 1.627999999999999892e+00
1.561587000000000103e+02 6.987099999999999866e+00
1.684699999999999989e+02 6.797999999999999599e-01
1.713136000000000081e+02 2.464999999999999858e+00
1.718080999999999960e+02 2.039000000000000057e+01
1.820078000000000031e+02 3.568700000000000205e+00
1.907435999999999865e+02 8.797079999999999700e+01
1.937598000000000127e+02 5.392800000000000260e+00
1.993014000000000010e+02 1.337609999999999921e+01
2.065490000000000066e+02 5.079670000000000130e+01
2.162571000000000083e+02 3.620080000000000098e+01
2.230158999999999878e+02 1.180369999999999919e+01
2.302247000000000128e+02 2.905610000000000070e+01
2.383335999999999899e+02 1.587119999999999997e+01
2.443320999999999970e+02 1.416269999999999918e+01
2.543898000000000081e+02 6.173600000000000421e+00
2.612939000000000078e+02 1.335226999999999862e+02
2.663998000000000275e+02 7.690219999999999345e+01
2.819411999999999807e+02 3.285690000000000310e+01
2.853004999999999995e+02 1.805580000000000140e+01
3.019377999999999815e+02 4.900399999999999778e+01
3.077063999999999737e+02 3.947320000000000277e+02
3.092629000000000019e+02 3.829679999999999751e+01
3.154605999999999995e+02 1.374679999999999893e+02
3.225201999999999884e+02 8.777799999999999159e+00
3.422522999999999911e+02 6.692014000000000351e+02
3.508743000000000052e+02 7.839230000000000587e+01
3.671893000000000029e+02 2.377939999999999898e+01
3.753229999999999791e+02 1.923029999999999973e+01
4.112502999999999815e+02 1.644369999999999976e+01
4.279870000000000232e+02 3.223057999999999765e+02
4.336268000000000029e+02 5.741432999999999538e+02
4.391483000000000061e+02 7.311300000000000132e+00
4.407142999999999802e+02 3.226069999999999993e+01
4.490885000000000105e+02 9.870100000000000762e+00
4.707255999999999858e+02 1.169000000000000057e+02
4.817103999999999928e+02 9.583039999999999736e+01
4.976510999999999854e+02 1.294790999999999883e+02
5.323918999999999642e+02 6.274830000000000041e+01
5.365620999999999867e+02 1.855920000000000059e+01
5.398352999999999611e+02 4.234040000000000248e+01
5.501883000000000266e+02 7.084109999999999729e+01
5.656227000000000089e+02 2.269952999999999861e+02
5.806888000000000147e+02 2.216789999999999949e+01
5.879061000000000377e+02 7.607599999999999341e+01
5.967913999999999533e+02 4.701999999999999957e+00
6.134035999999999831e+02 1.436180000000000057e+01
6.341103000000000520e+02 1.807219999999999871e+01
6.446559999999999491e+02 7.275823000000000320e+02
6.519995999999999867e+02 1.744812000000000012e+02
6.653049999999999500e+02 9.005429000000000315e+02
6.669596999999999980e+02 5.440000999999999749e+02
6.724795000000000300e+02 3.653915999999999826e+02
6.801556000000000495e+02 4.871940999999999917e+02
6.836861000000000104e+02 2.017921000000000049e+02
6.881843000000000075e+02 2.603358999999999810e+02
6.941173999999999751e+02 1.053090000000000082e+01
6.989220000000000255e+02 2.147249999999999943e+02
7.004031999999999698e+02 7.183220000000000027e+01
7.042311999999999443e+02 1.402199999999999891e+00
7.156508000000000038e+02 1.247009000000000043e+02
7.226811999999999898e+02 1.847389000000000010e+02
7.246209000000000060e+02 4.501693999999999960e+02
7.294756999999999607e+02 4.494910000000000139e+01
7.374443999999999733e+02 1.356179999999999986e+01
7.437572999999999865e+02 6.008323000000000320e+02
7.558599000000000387e+02 6.169301000000000386e+02
7.656064000000000078e+02 8.615850000000000364e+01
7.797578999999999496e+02 2.900639999999999930e+01
7.993082000000000562e+02 8.568760000000000332e+01
8.037318999999999960e+02 1.344807999999999879e+02
8.070795000000000528e+02 6.056112000000000535e+02
8.217319999999999709e+02 1.102603000000000009e+02
8.312073000000000320e+02 1.167455000000000069e+02
8.444704000000000406e+02 6.120057999999999993e+03
8.560072000000000116e+02 5.335102000000000544e+02
8.604375000000000000e+02 1.339043000000000063e+02
8.670991000000000213e+02 1.226816000000000031e+02
8.713876999999999953e+02 1.321080000000000041e+02
8.915128999999999451e+02 2.536499999999999844e+01
9.059579999999999700e+02 3.446940000000000168e+02
9.101164999999999736e+02 3.732216000000000236e+02
9.307337999999999738e+02 5.194330000000000069e+01
9.341023999999999887e+02 1.583670000000000044e+01
9.391711999999999989e+02 1.392309999999999981e+01
9.480357000000000198e+02 4.643800000000000239e+01
9.653374999999999773e+02 3.498729999999999905e+02
9.692086000000000467e+02 8.466389999999999816e+01
9.707101999999999862e+02 1.881957999999999913e+02
9.789827000000000226e+02 9.085900000000000531e+00
9.837948000000000093e+02 9.016979999999999507e+01
9.935888999999999669e+02 1.672557999999999936e+02
9.998456999999999653e+02 1.231931000000000012e+02
1.001079200000000014e+03 9.167940000000000111e+01
1.012695399999999950e+03 2.838408999999999764e+02
1.014933700000000044e+03 2.916938999999999851e+02
1.018677699999999959e+03 2.396799999999999820e+00
1.024308600000000069e+03 4.167439999999999856e+01
1.035574299999999994e+03 4.131060000000000088e+01
1.059533799999999928e+03 3.826820000000000022e+01
1.063461999999999989e+03 1.106600999999999999e+02
1.066154899999999998e+03 2.265377000000000010e+02
1.071075399999999945e+03 1.205793000000000035e+02
1.073555599999999913e+03 7.631350000000000477e+01
1.090925300000000107e+03 2.516717999999999904e+02
1.093254599999999982e+03 1.096189999999999998e+01
1.098305200000000013e+03 9.562000000000000455e+01
1.115395099999999957e+03 3.385948999999999955e+02
1.137818299999999908e+03 1.576237000000000137e+02
1.146183600000000069e+03 2.756630999999999858e+02
1.154562599999999975e+03 3.177939000000000078e+02
1.161543799999999919e+03 5.389880000000000138e+01
1.180258599999999888e+03 2.507076000000000136e+02
1.193709000000000060e+03 1.300845900000000029e+03
1.202911499999999933e+03 6.244149999999999636e+02
1.211402800000000070e+03 3.455908000000000015e+02
1.215441600000000108e+03 6.077105000000000246e+02
1.222517100000000028e+03 1.503382700000000114e+03
1.244375299999999925e+03 1.082601699999999937e+03
1.247784799999999905e+03 1.508240099999999984e+03
1.263560999999999922e+03 6.086757000000000062e+02
1.273552400000000034e+03 4.613999999999999879e+00
1.282236599999999953e+03 1.720465999999999894e+03
1.285341799999999921e+03 7.069970000000000709e+01
1.289923199999999952e+03 1.538789999999999907e+02
1.303401200000000017e+03 1.099853999999999985e+02
1.311915799999999990e+03 1.102590300000000070e+03
1.325188499999999976e+03 5.354521999999999480e+02
1.328398799999999937e+03 2.109753000000000043e+02
1.342358799999999974e+03 1.539657079999999951e+04
1.352729800000000068e+03 1.688687999999999931e+02
1.361616700000000037e+03 8.926430000000000575e+01
1.367968399999999974e+03 2.085592299999999796e+03
1.368448799999999892e+03 5.233220000000000027e+02
1.382531400000000076e+03 4.880890000000000128e+01
1.384076700000000073e+03 5.629679999999999751e+01
1.396253799999999956e+03 5.852951000000000477e+02
1.400031400000000076e+03 1.174668799999999919e+03
1.403232500000000073e+03 2.428006000000000029e+02
1.413453600000000051e+03 3.282248999999999910e+02
1.420116800000000012e+03 6.539808699999999590e+03
1.423138099999999895e+03 7.121672599999999875e+03
1.433331500000000005e+03 2.945083999999999946e+02
1.436304900000000089e+03 1.478263000000000034e+02
1.441026200000000017e+03 1.305241000000000042e+02
1.441687500000000000e+03 1.782069999999999865e+01
1.444630200000000059e+03 6.455929999999999325e+01
1.450500399999999900e+03 8.518630000000000280e+01
1.456980600000000095e+03 3.248086000000000126e+02
1.467078199999999924e+03 3.215910999999999831e+02
1.469781899999999951e+03 1.446775900000000092e+03
1.471123900000000049e+03 5.733389999999999986e+01
1.479187400000000025e+03 1.257435699999999997e+03
1.489421499999999924e+03 1.943509999999999849e+01
1.497198900000000094e+03 7.021471999999999980e+02
1.499168899999999894e+03 2.787361999999999966e+02
1.505852300000000014e+03 7.503182000000000471e+02
1.508285100000000057e+03 5.614706999999999653e+02
1.512053200000000061e+03 6.866154999999999973e+02
1.514945600000000013e+03 9.505750000000000455e+01
1.517419499999999971e+03 4.192280000000000229e+01
1.518419300000000021e+03 1.033220000000000027e+01
1.521242400000000089e+03 2.338298000000000059e+02
1.523946200000000090e+03 1.254697000000000031e+02
1.529138799999999947e+03 5.810529999999999973e+01
1.529690200000000004e+03 8.319419999999999504e+01
1.532525900000000092e+03 1.685320000000000107e+01
1.535547000000000025e+03 3.812640999999999849e+02
1.543925899999999956e+03 4.237153000000000134e+02
1.561396799999999985e+03 2.662004399999999805e+03
1.566559099999999944e+03 9.002369999999999663e+02
1.573091899999999896e+03 2.754810300000000097e+03
1.601830600000000004e+03 8.074985999999999876e+03
1.611567000000000007e+03 2.588762900000000172e+03
1.619354399999999941e+03 3.495541099999999915e+03
1.647115299999999934e+03 2.208114660000000003e+04
1.657367400000000089e+03 2.379642550000000119e+04
1.693776200000000017e+03 2.053474999999999909e+03
1.704702399999999898e+03 1.929117799999999988e+03
1.706631900000000087e+03 3.920985700000000179e+03
1.722776499999999942e+03 9.619899999999999451e+00
1.797051899999999932e+03 1.716100000000000136e+01
1.799533200000000079e+03 7.760552000000000135e+02
1.832451299999999947e+03 6.398211000000000013e+02
2.999804200000000037e+03 1.638100000000000023e+02
3.019942500000000109e+03 1.109616999999999933e+02
3.055035899999999856e+03 4.605499999999999972e+01
3.055275399999999991e+03 1.836453999999999951e+02
3.058302299999999832e+03 4.199653999999999883e+02
3.058769800000000032e+03 3.920844000000000165e+02
3.065693299999999908e+03 5.966120000000000090e+01
3.075467700000000150e+03 3.500194000000000187e+02
3.080880799999999908e+03 3.007203999999999837e+02
3.082401899999999841e+03 6.761639999999999873e+01
3.093909299999999803e+03 2.228864000000000090e+02
3.104641200000000026e+03 1.506113000000000000e+02
3.109280099999999948e+03 7.106999999999999318e+01
3.111153200000000197e+03 4.752720000000000056e+01
3.113710000000000036e+03 1.025305000000000035e+02
3.121622899999999845e+03 8.542100000000000648e+01
3.122551399999999830e+03 3.264320000000000022e+01
3.142840000000000146e+03 8.376970000000000027e+01
3.147440900000000056e+03 3.629319999999999879e+01
3.148643799999999828e+03 1.558913000000000011e+02
3.151015499999999975e+03 6.084779999999999944e+01
3.152802200000000084e+03 7.148499999999999943e+01
3.153874699999999848e+03 4.264820000000000277e+01
3.154583299999999781e+03 4.227499999999999858e+01
3.156211200000000190e+03 7.432080000000000553e+01
3.159021200000000135e+03 6.698180000000000689e+01
3.174443900000000212e+03 8.097230000000000416e+01
3.179915199999999913e+03 5.034420000000000073e+01
3.180975600000000213e+03 9.024869999999999948e+01
3.184516900000000078e+03 2.702080000000000268e+02
3.196168000000000120e+03 1.988274000000000115e+02
3.205728599999999915e+03 3.166689999999999827e+01
3.231107800000000225e+03 1.782505999999999915e+02
3.279715099999999893e+03 2.308214999999999861e+02
3.355093100000000049e+03 8.090569999999999595e+01
3.368230100000000220e+03 4.483120000000000260e+01
3.415583299999999781e+03 1.299579999999999913e+01
3.419054099999999835e+03 5.002380000000000138e+01
3.475150200000000041e+03 2.803590000000000160e+01
3.771887999999999920e+03 1.447509999999999941e+01
-2.240135999999999967e+02 7.716499999999999915e+00
-1.413632000000000062e+02 8.060000000000000497e-01
-1.071688999999999936e+02 6.565599999999999881e+00
-5.997710000000000008e+01 4.400299999999999656e+00
-4.774989999999999668e+01 1.054799999999999960e+00
-4.323420000000000130e+01 1.273610000000000042e+01
-2.164189999999999969e+01 1.990230000000000032e+01
2.505460000000000065e+01 5.134999999999999565e-01
3.437299999999999756e+01 3.493799999999999795e+00
3.938259999999999650e+01 6.029899999999999594e+00
5.031150000000000233e+01 7.411599999999999966e+00
5.336189999999999856e+01 1.090199999999999925e+01
5.911350000000000193e+01 1.274959999999999916e+01
6.024080000000000013e+01 1.314489999999999981e+01
6.412919999999999732e+01 3.834700000000000220e+00
7.454059999999999775e+01 4.462200000000000166e+00
7.953660000000000707e+01 5.748300000000000409e+00
8.232659999999999911e+01 3.955200000000000049e+00
8.750570000000000448e+01 6.929499999999999993e+00
1.008751000000000033e+02 7.204399999999999693e+00
1.018854000000000042e+02 5.012699999999999712e+00
1.056898000000000053e+02 2.540459999999999852e+01
1.090532000000000039e+02 2.993199999999999861e+00
1.179594000000000023e+02 2.580959999999999965e+01
1.238011000000000053e+02 6.057400000000000340e+00
1.298608000000000118e+02 2.186270000000000024e+01
1.399215000000000089e+02 2.490350000000000108e+01
1.458829000000000065e+02 5.559199999999999697e+00
1.513769000000000062e+02 1.627999999999999892e+00
1.561587000000000103e+02 6.987099999999999866e+00
1.684699999999999989e+02 6.797999999999999599e-01
1.713136000000000081e+02 2.464999999999999858e+00
1.718080999999999960e+02 2.039000000000000057e+01
1.820078000000000031e+02 3.568700000000000205e+00
1.907435999999999865e+02 8.797079999999999700e+01
1.937598000000000127e+02 5.392800000000000260e+00
1.993014000000000010e+02 1.337609999999999921e+01
2.065490000000000066e+02 5.079670000000000130e+01
2.162571000000000083e+02 3.620080000000000098e+01
2.230158999999999878e+02 1.180369999999999919e+01
2.302247000000000128e+02 2.905610000000000070e+01
2.383335999999999899e+02 1.587119999999999997e+01
2.443320999999999970e+02 1.416269999999999918e+01
2.543898000000000081e+02 6.173600000000000421e+00
2.612939000000000078e+02 1.335226999999999862e+02
2.663998000000000275e+02 7.690219999999999345e+01
2.819411999999999807e+02 3.285690000000000310e+01
2.853004999999999995e+02 1.805580000000000140e+01
3.019377999999999815e+02 4.900399999999999778e+01
3.077063999999999737e+02 3.947320000000000277e+02
3.092629000000000019e+02 3.829679999999999751e+01
3.154605999999999995e+02 1.374679999999999893e+02
3.225201999999999884e+02 8.777799999999999159e+00
3.422522999999999911e+02 6.692014000000000351e+02
3.508743000000000052e+02 7.839230000000000587e+01
3.671893000000000029e+02 2.377939999999999898e+01
3.753229999999999791e+02 1.923029999999999973e+01
4.112502999999999815e+02 1.644369999999999976e+01
4.279870000000000232e+02 3.223057999999999765e+02
4.336268000000000029e+02 5.741432999999999538e+02
4.391483000000000061e+02 7.311300000000000132e+00
4.407142999999999802e+02 3.226069999999999993e+01
4.490885000000000105e+02 9.870100000000000762e+00
4.707255999999999858e+02 1.169000000000000057e+02
4.817103999999999928e+02 9.583039999999999736e+01
4.976510999999999854e+02 1.294790999999999883e+02
5.323918999999999642e+02 6.274830000000000041e+01
5.365620999999999867e+02 1.855920000000000059e+01
5.398352999999999611e+02 4.234040000000000248e+01
5.501883000000000266e+02 7.084109999999999729e+01
5.656227000000000089e+02 2.269952999999999861e+02
5.806888000000000147e+02 2.216789999999999949e+01
5.879061000000000377e+02 7.607599999999999341e+01
5.967913999999999533e+02 4.701999999999999957e+00
6.134035999999999831e+02 1.436180000000000057e+01
6.341103000000000520e+02 1.807219999999999871e+01
6.446559999999999491e+02 7.275823000000000320e+02
6.519995999999999867e+02 1.744812000000000012e+02
6.653049999999999500e+02 9.005429000000000315e+02
6.669596999999999980e+02 5.440000999999999749e+02
6.724795000000000300e+02 3.653915999999999826e+02
6.801556000000000495e+02 4.871940999999999917e+02
6.836861000000000104e+02 2.017921000000000049e+02
6.881843000000000075e+02 2.603358999999999810e+02
6.941173999999999751e+02 1.053090000000000082e+01
6.989220000000000255e+02 2.147249999999999943e+02
7.004031999999999698e+02 7.183220000000000027e+01
7.042311999999999443e+02 1.402199999999999891e+00
7.156508000000000038e+02 1.247009000000000043e+02
7.226811999999999898e+02 1.847389000000000010e+02
7.246209000000000060e+02 4.501693999999999960e+02
7.294756999999999607e+02 4.494910000000000139e+01
7.374443999999999733e+02 1.356179999999999986e+01
7.437572999999999865e+02 6.008323000000000320e+02
7.558599000000000387e+02 6.169301000000000386e+02
7.656064000000000078e+02 8.615850000000000364e+01
7.797578999999999496e+02 2.900639999999999930e+01
7.993082000000000562e+02 8.568760000000000332e+01
8.037318999999999960e+02 1.344807999999999879e+02
8.070795000000000528e+02 6.056112000000000535e+02
8.217319999999999709e+02 1.102603000000000009e+02
8.312073000000000320e+02 1.167455000000000069e+02
8.444704000000000406e+02 6.120057999999999993e+03
8.560072000000000116e+02 5.335102000000000544e+02
8.604375000000000000e+02 1.339043000000000063e+02
8.670991000000000213e+02 1.226816000000000031e+02
8.713876999999999953e+02 1.321080000000000041e+02
8.915128999999999451e+02 2.536499999999999844e+01
9.059579999999999700e+02 3.446940000000000168e+02
9.101164999999999736e+02 3.732216000000000236e+02
9.307337999999999738e+02 5.194330000000000069e+01
9.341023999999999887e+02 1.583670000000000044e+01
9.391711999999999989e+02 1.392309999999999981e+01
9.480357000000000198e+02 4.643800000000000239e+01
9.653374999999999773e+02 3.498729999999999905e+02
9.692086000000000467e+02 8.466389999999999816e+01
9.707101999999999862e+02 1.881957999999999913e+02
9.789827000000000226e+02 9.085900000000000531e+00
9.837948000000000093e+02 9.016979999999999507e+01
9.935888999999999669e+02 1.672557999999999936e+02
9.998456999999999653e+02 1.231931000000000012e+02
1.001079200000000014e+03 9.167940000000000111e+01
1.012695399999999950e+03 2.838408999999999764e+02
1.014933700000000044e+03 2.916938999999999851e+02
1.018677699999999959e+03 2.396799999999999820e+00
1.024308600000000069e+03 4.167439999999999856e+01
1.035574299999999994e+03 4.131060000000000088e+01
1.059533799999999928e+03 3.826820000000000022e+01
1.063461999999999989e+03 1.106600999999999999e+02
1.066154899999999998e+03 2.265377000000000010e+02
1.071075399999999945e+03 1.205793000000000035e+02
1.073555599999999913e+03 7.631350000000000477e+01
1.090925300000000107e+03 2.516717999999999904e+02
1.093254599999999982e+03 1.096189999999999998e+01
1.098305200000000013e+03 9.562000000000000455e+01
1.115395099999999957e+03 3.385948999999999955e+02
1.137818299999999908e+03 1.576237000000000137e+02
1.146183600000000069e+03 2.756630999999999858e+02
1.154562599999999975e+03 3.177939000000000078e+02
1.161543799999999919e+03 5.389880000000000138e+01
1.180258599999999888e+03 2.507076000000000136e+02
1.193709000000000060e+03 1.300845900000000029e+03
1.202911499999999933e+03 6.244149999999999636e+02
1.211402800000000070e+03 3.455908000000000015e+02
1.215441600000000108e+03 6.077105000000000246e+02
1.222517100000000028e+03 1.503382700000000114e+03
1.244375299999999925e+03 1.082601699999999937e+03
1.247784799999999905e+03 1.508240099999999984e+03
1.263560999999999922e+03 6.086757000000000062e+02
1.273552400000000034e+03 4.613999999999999879e+00
1.282236599999999953e+03 1.720465999999999894e+03
1.285341799999999921e+03 7.069970000000000709e+01
1.289923199999999952e+03 1.538789999999999907e+02
1.303401200000000017e+03 1.099853999999999985e+02
1.311915799999999990e+03 1.102590300000000070e+03
1.325188499999999976e+03 5.354521999999999480e+02
1.328398799999999937e+03 2.109753000000000043e+02
1.342358799999999974e+03 1.539657079999999951e+04
1.352729800000000068e+03 1.688687999999999931e+02
1.361616700000000037e+03 8.926430000000000575e+01
1.367968399999999974e+03 2.085592299999999796e+03
1.368448799999999892e+03 5.233220000000000027e+02
1.382531400000000076e+03 4.880890000000000128e+01
1.384076700000000073e+03 5.629679999999999751e+01
1.396253799999999956e+03 5.852951000000000477e+02
1.400031400000000076e+03 1.174668799999999919e+03
1.403232500000000073e+03 2.428006000000000029e+02
1.413453600000000051e+03 3.282248999999999910e+02
1.420116800000000012e+03 6.539808699999999590e+03
1.423138099999999895e+03 7.121672599999999875e+03
1.433331500000000005e+03 2.945083999999999946e+02
1.436304900000000089e+03 1.478263000000000034e+02
1.441026200000000017e+03 1.305241000000000042e+02
1.441687500000000000e+03 1.782069999999999865e+01
1.444630200000000059e+03 6.455929999999999325e+01
1.450500399999999900e+03 8.518630000000000280e+01
1.456980600000000095e+03 3.248086000000000126e+02
1.467078199999999924e+03 3.215910999999999831e+02
1.469781899999999951e+03 1.446775900000000092e+03
1.471123900000000049e+03 5.733389999999999986e+01
1.479187400000000025e+03 1.257435699999999997e+03
1.489421499999999924e+03 1.943509999999999849e+01
1.497198900000000094e+03 7.021471999999999980e+02
1.499168899999999894e+03 2.787361999999999966e+02
1.505852300000000014e+03 7.503182000000000471e+02
1.508285100000000057e+03 5.614706999999999653e+02
1.512053200000000061e+03 6.866154999999999973e+02
1.514945600000000013e+03 9.505750000000000455e+01
1.517419499999999971e+03 4.192280000000000229e+01
1.518419300000000021e+03 1.033220000000000027e+01
1.521242400000000089e+03 2.338298000000000059e+02
1.523946200000000090e+03 1.254697000000000031e+02
1.529138799999999947e+03 5.810529999999999973e+01
1.529690200000000004e+03 8.319419999999999504e+01
1.532525900000000092e+03 1.685320000000000107e+01
1.535547000000000025e+03 3.812640999999999849e+02
1.543925899999999956e+03 4.237153000000000134e+02
1.561396799999999985e+03 2.662004399999999805e+03
1.566559099999999944e+03 9.002369999999999663e+02
1.573091899999999896e+03 2.754810300000000097e+03
1.601830600000000004e+03 8.074985999999999876e+03
1.611567000000000007e+03 2.588762900000000172e+03
1.619354399999999941e+03 3.495541099999999915e+03
1.647115299999999934e+03 2.208114660000000003e+04
1.657367400000000089e+03 2.379642550000000119e+04
1.693776200000000017e+03 2.053474999999999909e+03
1.704702399999999898e+03 1.929117799999999988e+03
1.706631900000000087e+03 3.920985700000000179e+03
1.722776499999999942e+03 9.619899999999999451e+00
1.797051899999999932e+03 1.716100000000000136e+01
1.799533200000000079e+03 7.760552000000000135e+02
1.832451299999999947e+03 6.398211000000000013e+02
2.999804200000000037e+03 1.638100000000000023e+02
3.019942500000000109e+03 1.109616999999999933e+02
3.055035899999999856e+03 4.605499999999999972e+01
3.055275399999999991e+03 1.836453999999999951e+02
3.058302299999999832e+03 4.199653999999999883e+02
3.058769800000000032e+03 3.920844000000000165e+02
3.065693299999999908e+03 5.966120000000000090e+01
3.075467700000000150e+03 3.500194000000000187e+02
3.080880799999999908e+03 3.007203999999999837e+02
3.082401899999999841e+03 6.761639999999999873e+01
3.093909299999999803e+03 2.228864000000000090e+02
3.104641200000000026e+03 1.506113000000000000e+02
3.109280099999999948e+03 7.106999999999999318e+01
3.111153200000000197e+03 4.752720000000000056e+01
3.113710000000000036e+03 1.025305000000000035e+02
3.121622899999999845e+03 8.542100000000000648e+01
3.122551399999999830e+03 3.264320000000000022e+01
3.142840000000000146e+03 8.376970000000000027e+01
3.147440900000000056e+03 3.629319999999999879e+01
3.148643799999999828e+03 1.558913000000000011e+02
3.151015499999999975e+03 6.084779999999999944e+01
3.152802200000000084e+03 7.148499999999999943e+01
3.153874699999999848e+03 4.264820000000000277e+01
3.154583299999999781e+03 4.227499999999999858e+01
3.156211200000000190e+03 7.432080000000000553e+01
3.159021200000000135e+03 6.698180000000000689e+01
3.174443900000000212e+03 8.097230000000000416e+01
3.179915199999999913e+03 5.034420000000000073e+01
3.180975600000000213e+03 9.024869999999999948e+01
3.184516900000000078e+03 2.702080000000000268e+02
3.196168000000000120e+03 1.988274000000000115e+02
3.205728599999999915e+03 3.166689999999999827e+01
3.231107800000000225e+03 1.782505999999999915e+02
3.279715099999999893e+03 2.308214999999999861e+02
3.355093100000000049e+03 8.090569999999999595e+01
3.368230100000000220e+03 4.483120000000000260e+01
3.415583299999999781e+03 1.299579999999999913e+01
3.419054099999999835e+03 5.002380000000000138e+01
3.475150200000000041e+03 2.803590000000000160e+01
3.771887999999999920e+03 1.447509999999999941e+01
