# Supplementary material for: Ultrafast proton-coupled isomerization in the phototransformation of phytochrome
Source: Nat Chem. 2022 May 16;14(7):823–30. doi: 10.1038/s41557-022-00944-x (PMC9252900; doi:10.1038/s41557-022-00944-x)
Supplement: Source Data Extended Data Fig. 4 — Data for Extended Data Fig. 4a, 4b, and 4c (ascii format). [file 41557_2022_944_MOESM7_ESM.zip › EDF 4c Powerspectrum D2O.txt]

# Frequeciens/cm-1 |FFT|^2
0.000000000000000000e+00 5.655039999999996736e-01
1.195570233685132777e+01 4.920104803303934626e-01
2.391140467370265554e+01 8.687439718403105360e+00
3.586710701055397266e+01 1.469468062193108615e+01
4.782280934740531109e+01 2.734293029198005542e-01
5.977851168425663531e+01 1.526232035692128441e+01
7.173421402110794531e+01 6.463466324764470805e+00
8.368991635795930506e+01 4.786191181255507132e+01
9.564561869481062217e+01 3.246539803731874230e+01
1.076013210316619393e+02 9.873847814854658012e+00
1.195570233685132706e+02 2.592232071560771800e+01
1.315127257053645735e+02 2.600840002404019202e+01
1.434684280422158906e+02 1.530766104007799022e+01
1.554241303790672646e+02 5.504351246346963933e+00
1.673798327159186101e+02 5.230352268956682593e+00
1.793355350527698988e+02 4.431291492490627704e+00
1.912912373896212443e+02 1.826613461203969058e+00
2.032469397264725899e+02 5.000685299318421428e+00
2.152026420633238786e+02 1.193474203492274022e+01
2.271583444001752241e+02 6.552316096980754345e+00
2.391140467370265412e+02 4.476564622742076338e+00
2.510697490738778868e+02 1.199153051475596810e+00
2.630254514107291470e+02 1.232880476513834545e+01
2.749811537475804926e+02 2.647831376992713714e+01
2.869368560844317813e+02 3.322429718573197732e+01
2.988925584212831836e+02 3.279448493075938842e+01
3.108482607581345292e+02 2.506498104111767944e+01
3.228039630949858747e+02 1.244562933795587512e+01
3.347596654318372202e+02 3.763853879736209507e+01
3.467153677686884521e+02 1.950545404952806905e+01
3.586710701055397976e+02 2.910500412696351180e+00
3.706267724423911432e+02 2.649135999999998603e+00
3.825824747792424887e+02 7.304708501242204166e-01
3.945381771160937774e+02 1.263408461963459128e+00
4.064938794529451798e+02 2.129629265049222675e-01
4.184495817897964116e+02 6.161822119559796640e-01
4.304052841266477571e+02 3.918638226309531514e-01
4.423609864634991595e+02 3.221160221954334713e+00
4.543166888003504482e+02 4.508131268626993204e+00
4.662723911372017369e+02 3.932417609651474244e+00
4.782280934740530824e+02 2.419412993100216180e+00
4.901837958109043711e+02 1.961964012927935430e+00
5.021394981477557735e+02 1.228623110686930975e+00
5.140952004846070622e+02 1.172527195205960826e+00
5.260509028214582941e+02 3.330444646700634337e+00
5.380066051583097533e+02 1.629608689687239709e+00
5.499623074951609851e+02 1.867020482588097385e+00
5.619180098320123307e+02 3.742742860832080964e+00
5.738737121688635625e+02 2.883305508800598549e+00
5.858294145057150217e+02 2.515742992348780904e-02
5.977851168425663673e+02 2.662068201085379116e+00
6.097408191794177128e+02 5.105613421883639980e+00
6.216965215162690583e+02 6.897022237712111981e+00
6.336522238531201765e+02 8.237715419743576462e+00
6.456079261899717494e+02 1.199784803546133993e+01
6.575636285268229813e+02 8.520101117171202887e+00
6.695193308636744405e+02 3.726149571405460215e+00
6.814750332005256723e+02 4.262577536446437776e+00
6.934307355373769042e+02 3.505708558856468926e+00
7.053864378742283634e+02 2.791899960918297730e+00
7.173421402110795952e+02 4.764071266904265300e+00
7.292978425479309408e+02 1.040182400217970704e+00
7.412535448847822863e+02 2.653299999999999770e+00
7.532092472216335182e+02 1.453507347717325038e+00
7.651649495584849774e+02 2.669116044876583604e+00
7.771206518953360955e+02 3.551749696193075678e+00
7.890763542321875548e+02 4.934395349799715724e+00
8.010320565690390140e+02 7.047101137228079182e+00
8.129877589058903595e+02 2.634066698066256151e+00
8.249434612427414777e+02 2.261781747317202385e+00
8.368991635795928232e+02 3.265306549059140639e+00
8.488548659164440551e+02 4.804039202875616255e+00
8.608105682532955143e+02 3.439410017540092124e+00
8.727662705901467461e+02 1.377154467573364460e+00
8.847219729269983191e+02 3.837053073581472962e+00
8.966776752638496646e+02 2.111169680692374317e+00
9.086333776007008964e+02 1.421334598299246688e+00
9.205890799375520146e+02 3.414606854092014920e-01
9.325447822744034738e+02 1.565184950349281623e+00
9.445004846112548194e+02 2.937150158619083129e+00
9.564561869481061649e+02 2.248596436261888432e+00
9.684118892849573967e+02 1.943743180702015794e+00
9.803675916218087423e+02 2.127386814178394037e+00
9.923232939586600878e+02 1.745928643726994745e+00
1.004278996295511547e+03 1.926990322157138502e+00
1.016234698632362893e+03 3.235294232169502182e-01
1.028190400969214124e+03 4.023978612511355801e-01
1.040146103306065470e+03 1.561680052309858679e-01
1.052101805642916588e+03 3.308132840292674071e-01
1.064057507979768161e+03 1.040300024677525581e+00
1.076013210316619507e+03 1.045504617476153530e+00
1.087968912653470625e+03 4.928336629215737674e-01
1.099924614990321970e+03 2.419381729218923471e-01
1.111880317327173543e+03 8.179599999999997983e-02
