# Supplementary material for: Ultrafast proton-coupled isomerization in the phototransformation of phytochrome
Source: Nat Chem. 2022 May 16;14(7):823–30. doi: 10.1038/s41557-022-00944-x (PMC9252900; doi:10.1038/s41557-022-00944-x)
Supplement: Source Data Extended Data Fig. 4 — Data for Extended Data Fig. 4a, 4b, and 4c (ascii format). [file 41557_2022_944_MOESM7_ESM.zip › EDF 4c Powerspectrum H2O.txt]

# Frequeciens/cm-1 |FFT|^2
0.000000000000000000e+00 8.128201000000007781e+00
6.223210731308805421e+00 3.574309095642137635e+01
1.244642146261761084e+01 4.205576443289239137e+02
1.866963219392641804e+01 5.419317713874079345e+02
2.489284292523522168e+01 3.352898430661040265e+02
3.111605365654403244e+01 2.213736016160215740e+02
3.733926438785283608e+01 9.930589782924378994e+01
4.356247511916164683e+01 1.181104475761165276e+02
4.978568585047044337e+01 7.236052636351971046e+01
5.600889658177924701e+01 1.041316592717575702e+02
6.223210731308806487e+01 7.460022227099896952e+01
6.845531804439687562e+01 5.253855696197955893e+01
7.467852877570567216e+01 1.744507881484320322e+01
8.090173950701446870e+01 4.108663409617229689e+01
8.712495023832329366e+01 4.719743802045174164e+01
9.334816096963210441e+01 4.137608405916615339e+01
9.957137170094088674e+01 3.842091965697004952e+01
1.057945824322496833e+02 2.064967704420124051e+01
1.120177931635584940e+02 2.014805781507229554e+01
1.182410038948673048e+02 2.865914816450582236e+01
1.244642146261761297e+02 3.458758587361861458e+01
1.306874253574849263e+02 3.293053877700583598e+01
1.369106360887937512e+02 2.600720768599975941e+01
1.431338468201025478e+02 3.365375434708073499e+01
1.493570575514113443e+02 2.782777264942181006e+01
1.555802682827201409e+02 1.089109732209039905e+01
1.618034790140289374e+02 1.721641694714125848e+01
1.680266897453377624e+02 1.161862737956334435e+01
1.742499004766465873e+02 1.338273611440988375e+01
1.804731112079553554e+02 1.599627617741994889e+01
1.866963219392642088e+02 1.358033755759112537e+01
1.929195326705729769e+02 9.778901815571844125e+00
1.991427434018817735e+02 1.338383408332118663e+01
2.053659541331905984e+02 1.027128626245822041e+01
2.115891648644993666e+02 8.055813201673341695e+00
2.178123755958082199e+02 1.700481119663036722e+01
2.240355863271169881e+02 1.192105947010604439e+01
2.302587970584258414e+02 1.428793598123768582e+01
2.364820077897346096e+02 1.293415594706868177e+01
2.427052185210434345e+02 6.510393614900740644e+00
2.489284292523522595e+02 2.553977994722521405e+00
2.551516399836610276e+02 9.575813286837978611e-01
2.613748507149698526e+02 1.874821309146963433e+00
2.675980614462786207e+02 1.660858803401917783e+01
2.738212721775875025e+02 2.349495431494327491e+01
2.800444829088963274e+02 4.817825747822062965e+01
2.862676936402050956e+02 8.591857070524271478e+01
2.924909043715138637e+02 1.144835104102062218e+02
2.987141151028226886e+02 1.451622914369708894e+02
3.049373258341315136e+02 1.463660468267836450e+02
3.111605365654402817e+02 1.604967196891294066e+02
3.173837472967491067e+02 5.711232638129109063e+01
3.236069580280578748e+02 1.444252914795987586e+01
3.298301687593667566e+02 1.006152079960557728e+02
3.360533794906755247e+02 2.605224265348476820e+02
3.422765902219842928e+02 3.151587668398607889e+02
3.484998009532931746e+02 1.361473086857010912e+02
3.547230116846018859e+02 1.205192469467410206e+02
3.609462224159107109e+02 1.336060677918077033e+02
3.671694331472195358e+02 1.338250867578465204e+02
3.733926438785284176e+02 9.293012453979490317e+01
3.796158546098371858e+02 7.710478478977728400e+01
3.858390653411459539e+02 7.817301883855225242e+01
3.920622760724547220e+02 5.612748949032589962e+01
3.982854868037635470e+02 5.506139981484157175e+01
4.045086975350723719e+02 4.426775032863094594e+01
4.107319082663811969e+02 6.013667552273739147e+01
4.169551189976899650e+02 3.821379700000000668e+01
4.231783297289987331e+02 1.791480747953938746e+01
4.294015404603075581e+02 2.628368177064284339e+01
4.356247511916164399e+02 3.598273982648520075e+01
4.418479619229252648e+02 5.506890546797319530e+01
4.480711726542339761e+02 6.171819887414636696e+01
4.542943833855428579e+02 6.807350554992353864e+01
4.605175941168516829e+02 7.193278980595624716e+01
4.667408048481603942e+02 7.336517157041218695e+01
4.729640155794692191e+02 1.033240138910193195e+02
4.791872263107780441e+02 2.737580185338002181e+01
4.854104370420868690e+02 2.455755336428989688e-01
4.916336477733957508e+02 1.145471327115279436e-01
4.978568585047045190e+02 1.766724260639719324e+00
5.040800692360132871e+02 2.195442398839753118e+00
5.103032799673220552e+02 1.164684075523005546e+01
5.165264906986309370e+02 2.389644026689535039e+01
5.227497014299397051e+02 6.949292434915500394e+01
5.289729121612484732e+02 3.587984665355637759e+01
5.351961228925572414e+02 1.564869860236138832e+00
5.414193336238661232e+02 7.157329062867969327e+00
5.476425443551750050e+02 5.869673206649064223e-01
5.538657550864836594e+02 2.807944615057038185e+00
5.600889658177926549e+02 6.576862243064255154e+00
5.663121765491011956e+02 5.001156018306368800e+00
5.725353872804101911e+02 4.018310024900017652e+00
5.787585980117189592e+02 3.281375413608902947e-02
5.849818087430277274e+02 8.395124242815853677e+00
5.912050194743364955e+02 1.443899459962127807e+01
5.974282302056453773e+02 1.182915896518584553e+01
6.036514409369541454e+02 6.944936670352486630e+00
6.098746516682630272e+02 5.495298054461433601e+00
6.160978623995717953e+02 6.322155546637522328e+00
6.223210731308805634e+02 3.934044340338529011e+00
6.285442838621893316e+02 2.873380055642478670e+00
6.347674945934982134e+02 7.320414338790391717e+00
6.409907053248069815e+02 1.353778389517225733e+01
6.472139160561157496e+02 1.468800100549426801e+01
6.534371267874247451e+02 7.658365740988129389e+00
6.596603375187335132e+02 7.702247213324110220e+00
6.658835482500422813e+02 9.788188478862148045e+00
6.721067589813510494e+02 4.720315637848385038e+00
6.783299697126598176e+02 7.598691824397392658e+00
6.845531804439685857e+02 1.317928859911167372e+01
6.907763911752772401e+02 1.204528780279461131e+01
6.969996019065863493e+02 1.076775805511731576e+01
7.032228126378951174e+02 6.871028781022673115e+00
7.094460233692037718e+02 5.119811684391840423e+00
7.156692341005126536e+02 2.462785443542518493e+00
7.218924448318214218e+02 5.892447822094080578e+00
7.281156555631303036e+02 1.034767525775364483e+01
7.343388662944390717e+02 1.235623974133092950e+01
7.405620770257479535e+02 1.787916145411788449e+01
7.467852877570568353e+02 2.453836329406987815e+01
7.530084984883656034e+02 2.700406174947157112e+01
7.592317092196743715e+02 3.648895734435196658e+01
7.654549199509830260e+02 4.290417884467113652e+01
7.716781306822919078e+02 4.284861756930289545e+01
7.779013414136006759e+02 3.237470869734185186e+01
7.841245521449094440e+02 3.083231764589121582e+01
7.903477628762184395e+02 2.881349775626586407e+01
7.965709736075270939e+02 3.269341795018441132e+01
8.027941843388359757e+02 2.504528409033295944e+01
8.090173950701447438e+02 2.409711711528687061e+01
8.152406058014537393e+02 1.015699316498528226e+01
8.214638165327623938e+02 2.508934313305085340e+01
8.276870272640711619e+02 3.599207441517192052e+01
8.339102379953799300e+02 2.565422500000001449e+01
