# Supplementary material for: Ultrafast proton-coupled isomerization in the phototransformation of phytochrome
Source: Nat Chem. 2022 May 16;14(7):823–30. doi: 10.1038/s41557-022-00944-x (PMC9252900; doi:10.1038/s41557-022-00944-x)
Supplement: Source Data Extended Data Fig. 4 — Data for Extended Data Fig. 4a, 4b, and 4c (ascii format). [file 41557_2022_944_MOESM7_ESM.zip › EDF4b Residual.txt]

# Delay/ps, Res/mOD
6.014417105791212970e-02 -2.012778243617547425e+00
8.014417105791213358e-02 7.423570667808025991e-01
1.001441710579121236e-01 5.272756166559670277e+00
1.201441710579121414e-01 4.378692737629970466e+00
1.401441710579121314e-01 -9.606846519611144108e-01
1.601441710579121214e-01 -1.855221640142532324e+00
1.801441710579121391e-01 -3.085654419674815685e+00
2.001441710579121291e-01 3.009054204601374849e+00
2.201441710579121191e-01 4.500136477281881930e-01
2.401441710579121369e-01 -1.897088755070853505e+00
2.601441710579121547e-01 -3.825152140164105763e+00
2.801441710579121169e-01 -1.712157629491818600e+00
3.001441710579121347e-01 7.251821381819210099e-01
3.201441710579121525e-01 8.644755392065281985e-01
3.401441710579121147e-01 -8.997477252472834142e-01
3.601441710579121325e-01 -6.740705521165555325e-01
3.801441710579121502e-01 -2.868500784630074740e-01
4.001441710579121125e-01 2.721158524868005912e-01
4.201441710579121303e-01 1.745728114886704763e+00
4.401441710579121480e-01 -5.264777390978525595e-01
4.601441710579121103e-01 -8.720995558390290947e-01
4.801441710579121280e-01 -7.817579582058719057e-01
5.001441710579122013e-01 1.002806918250394030e-01
5.201441710579122191e-01 4.113936170664207470e-01
5.401441710579122368e-01 -4.742851190060741740e-01
5.601441710579121436e-01 1.306375005166054315e+00
5.801441710579121613e-01 7.916027500652966786e-01
6.001441710579121791e-01 -1.186562591622118745e+00
6.201441710579121969e-01 -1.025081071235807162e+00
6.401441710579122146e-01 6.607221475036848535e-01
6.601441710579122324e-01 -1.695033856756497648e-01
6.801441710579121391e-01 8.316360490264103067e-01
7.001441710579121569e-01 9.173966621438311986e-01
7.201441710579121747e-01 -5.726696485716165075e-02
7.401441710579121924e-01 -1.002538990567878319e+00
7.601441710579122102e-01 -5.346260423479582968e-01
7.801441710579122280e-01 9.583465217614584031e-01
8.001441710579121347e-01 3.662976519230225492e-01
8.201441710579121525e-01 -6.147267502655242577e-01
8.401441710579121702e-01 -9.168806907706461562e-02
8.601441710579121880e-01 1.292694198745534262e-01
8.801441710579122057e-01 7.368979209768961036e-01
9.001441710579122235e-01 5.846347593974519086e-01
9.201441710579121303e-01 -3.043531175642057995e-01
9.401441710579121480e-01 -6.920958303827012825e-01
9.601441710579121658e-01 -1.886436530083676066e-01
9.801441710579121835e-01 -3.884497731868918891e-02
1.000144171057912201e+00 4.226556994542571832e-01
1.020144171057912219e+00 4.566630501920507790e-01
1.040144171057912237e+00 -6.425154749267153464e-01
1.060144171057912255e+00 -7.012395642294336762e-01
1.080144171057912272e+00 6.964006183630673252e-01
1.100144171057912290e+00 2.156168017805746295e-01
1.120144171057912086e+00 1.986478301409522196e-01
1.140144171057912104e+00 -1.713277366237675459e-01
1.160144171057912121e+00 -3.662857456865720174e-01
1.180144171057912139e+00 1.915215441357569492e-01
1.200144171057912157e+00 1.065482686899230202e+00
1.220144171057912175e+00 3.356987598736393963e-02
1.240144171057912192e+00 -5.996048514686652675e-01
1.260144171057912210e+00 -3.779060039074888522e-02
1.280144171057912228e+00 3.499279437364614109e-01
1.300144171057912246e+00 1.922232911191651406e-01
1.320144171057912263e+00 1.602459772115816250e-03
1.340144171057912281e+00 -6.346098458367527284e-02
1.360144171057912077e+00 -1.814262586274826838e-01
1.380144171057912095e+00 -2.805381835997377005e-01
1.400144171057912112e+00 2.722613825675311294e-01
1.420144171057912130e+00 3.024416440738804113e-01
1.440144171057912148e+00 -8.480590789301515331e-01
1.460144171057912166e+00 -5.438627250607788177e-01
1.480144171057912184e+00 3.728175715657634504e-01
1.500144171057912201e+00 5.140035370051854180e-01
1.520144171057912219e+00 5.675996561656776462e-02
1.540144171057912237e+00 -1.018755935120664591e-01
1.560144171057912255e+00 -2.511068300462759861e-01
1.580144171057912272e+00 9.957585616696879027e-02
1.600144171057912290e+00 3.503949602752050030e-01
1.620144171057912086e+00 1.825026469287083231e-02
1.640144171057912104e+00 -2.382037396955329622e-01
1.660144171057912121e+00 1.146073205568192144e-01
1.680144171057912139e+00 -5.379027801739558190e-02
1.700144171057912157e+00 3.811134689304101347e-02
1.720144171057912175e+00 1.591098393200809230e-02
1.740144171057912192e+00 -3.527115850271059228e-01
1.760144171057912210e+00 1.529954446497621690e-01
1.780144171057912228e+00 2.088425676589926172e-01
1.800144171057912246e+00 -1.443123154044680945e-01
1.820144171057912263e+00 9.538438203029503404e-02
1.840144171057912281e+00 -1.061985933884394273e-01
1.860144171057912077e+00 -1.291724534412549419e-01
1.880144171057912095e+00 -8.056348112221076163e-02
1.900144171057912112e+00 1.236423127928557020e-01
1.920144171057912130e+00 5.350269765941736977e-02
1.940144171057912148e+00 -2.908663800215780526e-01
1.960144171057912166e+00 -8.631953576437104148e-02
1.980144171057912184e+00 4.182668400786815899e-01
2.000144171057911979e+00 -1.580119963490432267e-01
2.020144171057911997e+00 -1.191349154941668265e-01
2.040144171057912015e+00 1.668844631855669058e-01
2.060144171057912033e+00 1.506234953912410912e-02
2.080144171057912050e+00 -2.675210957709319715e-01
2.100144171057912068e+00 1.132877818813223803e-01
2.120144171057912086e+00 -2.032344383926960041e-01
2.140144171057912104e+00 -1.767293716871205511e-01
2.160144171057912121e+00 2.392119229536895930e-01
2.180144171057912139e+00 4.029616970718997715e-01
2.200144171057912157e+00 -2.272427781771376443e-01
2.220144171057912175e+00 6.370476866909782765e-02
2.240144171057911748e+00 -1.525981406304854904e-02
2.260144171057911766e+00 -5.367022835358448152e-03
2.280144171057911784e+00 3.408403551192654146e-02
2.300144171057911802e+00 -7.323363187634857052e-02
2.320144171057911819e+00 -1.166159334509557222e-01
2.340144171057911837e+00 -5.629267619547512203e-02
2.360144171057911855e+00 1.336110342825062858e-01
2.380144171057911873e+00 1.890779039578136533e-01
2.400144171057911890e+00 -2.258406289629614205e-01
2.420144171057911908e+00 -1.680523045166116003e-01
2.440144171057911926e+00 1.496063145402898031e-01
2.460144171057911944e+00 1.523104542671712136e-01
2.480144171057911961e+00 -1.047702946000342583e-01
2.500144171057911979e+00 -1.664552647029065857e-01
2.520144171057911997e+00 2.944718855751110587e-02
2.540144171057912015e+00 3.161022169267234672e-01
2.560144171057912033e+00 -1.233355756673562564e-01
2.580144171057912050e+00 -1.377500133718560504e-01
2.600144171057912068e+00 2.159414811172489235e-01
2.620144171057912086e+00 -1.482553289100027316e-01
2.640144171057912104e+00 -1.283897288604621822e-01
2.660144171057912121e+00 2.403981384177998337e-01
2.680144171057912139e+00 2.168815521550017389e-01
2.700144171057912157e+00 -7.024757352824043122e-02
2.720144171057912175e+00 -2.283512614518369566e-01
2.740144171057911748e+00 -4.179243533886678463e-02
2.760144171057911766e+00 4.810443507939748953e-02
2.780144171057911784e+00 -1.091355690957812596e-02
