# Supplementary material for: Ultrafast proton-coupled isomerization in the phototransformation of phytochrome
Source: Nat Chem. 2022 May 16;14(7):823–30. doi: 10.1038/s41557-022-00944-x (PMC9252900; doi:10.1038/s41557-022-00944-x)
Supplement: Source Data Extended Data Fig. 5 — Data for Extended Data Fig. 5a, 5b, and 5c (ascii format). [file 41557_2022_944_MOESM8_ESM.zip]

Archive with 5 entries (5 files):
- EDF 5a DAS.dat
- EDF 5b par.dat
- EDF 5b per.dat
- EDF 5c and d trans iso.dat
- EDF 5c and d trans model iso 3 exp.dat
