# Supplementary material for: Ultrafast proton-coupled isomerization in the phototransformation of phytochrome
Source: Nat Chem. 2022 May 16;14(7):823–30. doi: 10.1038/s41557-022-00944-x (PMC9252900; doi:10.1038/s41557-022-00944-x)
Supplement: Source Data Extended Data Fig. 5 — Data for Extended Data Fig. 5a, 5b, and 5c (ascii format). [file 41557_2022_944_MOESM8_ESM.zip › EDF 5a DAS.dat]

X	0.15 par	1.5 par	4 par	3000 par	0.15 per	1.5 per	4 per	3000 per
1780.60014771859	-2.14898769012932	0.858657542587563	-0.0577715218838465	-0.0651796935786607	-0.629048239715261	0.456507777765343	-0.094214498277353	-0.0483573988660747
1778.16502260492	-2.4032707367161	0.727904697201039	-0.0642327261915557	0.135048223830652	-0.789094469313297	0.295048572372983	0.252174608573899	-0.0534225835701712
1775.73686420851	-1.69369281011158	0.578387837626944	0.00397342341856608	-0.0219133341323791	-0.666965092961626	0.274680658786201	0.0545861225039863	0.024209121218683
1773.31501380703	-0.0695101961893245	0.0459677489509047	0.220491268559546	-0.0109971204080877	-1.06362229086211	0.48529048982026	-0.118326177564901	0.0102089833003396
1770.90007412988	-0.590619780424384	0.400751443460331	0.124410748043392	-0.058015149494952	-0.39311823644021	0.155725615525723	0.167746388565348	-0.111354793572105
1768.49201570067	-0.841544335480171	0.184740220581152	0.239439845603919	-0.0746615628514544	-0.719991289029381	0.267849152713325	0.024615399149313	0.0185984053251633
1766.08987348792	-1.52369621771889	0.792132121079376	-0.13674557425577	0.0102403632184319	-0.792921771686004	0.461792240730819	0.0192869469524527	-0.0319267030873556
1763.69487020529	-1.4278346291075	0.480298883427683	0.116762348111176	0.00717629105888072	-0.474326299547738	0.436625393642704	-0.0204518923658946	-0.0627884490288026
1761.30604365749	-1.68398278476196	0.808469512850599	-0.0947658715348978	0.00197114145434401	-1.19217914385328	0.513190666764457	-0.0525416896830944	-0.00478890919452412
1758.9230606598	-0.834550294395364	0.594250635878965	-0.0227870415598207	-0.0317006641782163	-0.676411008106628	0.376814306013206	0.0244140925468751	-0.0384600791533953
1756.5471342197	-1.18200900010544	0.55075703470505	0.0329402833525111	-0.0386526609855473	-0.963374725922226	0.474372866283095	-0.0928047299736594	0.00194599813135653
1754.17792556532	-1.37684288677844	0.765919959393604	-0.0889487658291102	0.0108824786708646	-0.296880504266765	0.22706983827275	0.0732492614790648	-0.012307194527585
1751.81509941989	-0.920891467056624	0.729468481658546	-0.149410372191418	-0.0320232963956598	-0.340292839502432	0.356849004156347	-0.0265327292680745	-0.0124448218685885
1749.45801790605	-1.10259568325445	0.656561623605511	-0.140858519263986	-0.00597716099568005	-0.804165884963532	0.429703501146167	-0.189083097994767	-0.00691786304791345
1747.10788129101	-1.38575131566967	0.820566735696221	-0.311848440631108	-0.0632091074226892	-0.857803430152971	0.367454886898909	-0.185338225710964	-0.0496628850460874
1744.76313706318	-0.653628915412926	0.687373337279018	-0.419476837777804	-0.0333465072185906	-0.978963597621373	0.396772168289897	-0.308522393974195	-0.0610222804160876
1742.42589244876	-0.910924364473489	0.693955489673964	-0.366436902910052	-0.0537915371088874	-0.27184062902631	0.334731410693661	-0.340944416604409	-0.0152753543468039
1740.09399291712	-1.00158504348875	0.63705716790044	-0.311085814630898	0.0367909742888854	-0.571402799840357	0.249795325066703	-0.161820975660683	-0.0107308519292591
1737.76893060307	-0.569497735322815	0.46046652190817	0.00213010149193908	0.00914893327031732	-0.00621872840940282	0.205856495253378	-0.0348955231014742	0.0500499849346545
1735.44886864353	-0.423171383642616	0.497205618150927	0.110618060113313	0.029059778424123	-0.107993398926565	0.211870682214555	0.143059885651036	0.049011759110121
1733.13589449223	-0.789193167833205	0.650772502732931	0.0746386332940148	0.0475337239927027	0.0716951179703394	0.331262770493191	0.151015770981824	0.0027235538019348
1730.82997624436	-0.444752657133068	0.732411147636023	0.0964311528943253	0.0438730539484471	-0.285315722015489	0.432600545446075	0.154988508250616	-0.00744076718365193
1728.52899071538	-0.59039932772863	0.712637758319585	0.13867276584157	0.00508375214146206	-0.0669978554898188	0.405912768116696	0.164534133708142	-0.00816755989969205
1726.23411497789	-0.168843028670298	0.659575953206944	0.154785586908657	-0.00795835638743059	0.0394138618643738	0.396520691148778	0.172956601107934	-0.0380082318933405
1723.94591912694	0.0139321052105935	0.607881138723132	0.10936032311566	0.00359343251700607	-0.413133845266738	0.398351748227429	0.118571933866974	-0.00128280608907798
1721.66289220772	0.330842735916603	0.454451490830983	0.106588412077581	0.0278049921010917	0.00442361545218878	0.286921691105628	0.13088268412396	0.0139677238643274
1719.38708664645	0.0736980503935548	0.529464611488145	0.0131392647571293	0.0457854443611348	0.151031370496736	0.335288986393565	0.0685851757409285	0.0409259041912816
1717.11699490789	-0.183969644652861	0.630364321544904	-0.132631153030878	0.041939591628777	-0.118335414674713	0.3299061718176	-0.0373567877760009	0.0343145069783471
1714.85200741433	-0.666467859782639	0.529378573283547	-0.0795544042406284	0.0436926010531516	-0.15709686655649	0.239147795092198	0.0177551616726244	0.0123815009880387
1712.59386726987	-0.399006711060599	0.412873758513498	-0.0394430608495423	0.0233589217419686	-0.0944798065022225	0.0732921230898832	0.0769307071604819	0.0327955948957044
1710.34108134947	-0.164426206949366	0.283318891840546	0.0461521037200838	0.0323490539582297	-0.29852117235911	0.18489919638277	0.0465205221067576	0.0250465738999198
1708.09508965364	-0.104743891809877	0.244340875473878	0.0324017807117676	0.0286408846023607	0.108933090768221	0.0711331608339661	0.0848125029839337	0.0492024501003035
1705.85411603834	0.00542100434415546	0.360702232486936	-0.055908770994551	0.0271461846137784	0.332516348523678	-0.0298539800622818	0.15439719304888	0.0233681003176923
1703.61901490956	-0.00928902893256106	0.40907900054328	-0.124864172709534	0.0454513420181313	0.0127261947855334	0.0822559821612926	0.0763300498616251	0.0438059288622042
1701.39005268695	-0.139700965338	0.318324254612047	-0.17629118035933	0.0636207772141565	0.20947796564002	-0.0522447271841328	0.0364975157420651	0.0545800906166514
1699.16691545302	0.088796082745365	0.173022017981452	-0.165797260170995	0.0802700994555387	0.0814589799526353	-0.059658504342411	-0.00573784930757168	0.0932353663896001
1696.9498683676	-0.997844455411405	0.231292234856212	-0.318180541898973	0.0969077195935572	-0.50459902018019	0.121033073652212	-0.288349655793582	0.128324506982125
1694.73802485401	-1.08873261892067	0.099140671369934	-0.348635943404318	0.173660731516726	-0.560490260694508	-0.0290171491858722	-0.358346821324357	0.165539701128935
1692.53308563676	-0.872576381947173	0.0930542204703333	-0.49058584716854	0.148370807002074	-0.306502306648782	-0.16821417271523	-0.421122937878896	0.117904516057881
1690.33187637994	-0.945258147652441	0.142321818571075	-0.666987810310892	0.0975865432891502	-0.37778610999933	-0.0897439213634835	-0.609307588948124	0.0731083351471393
1688.13809509822	-0.81301654560951	0.168215914606309	-0.902772694005685	0.00974946817373219	-0.767037787207647	0.0160526045236707	-0.738304203639021	-0.0621593117797436
1685.9488638222	-0.681462956815327	0.146540716085139	-0.922215166426194	-0.105421490282019	-0.622253387832512	0.333116140422246	-0.986415015646236	-0.179554280341726
1683.76587033521	-0.523804288346834	-0.191336755881646	-0.574886525224867	-0.24165533801805	-0.578475108991614	0.262240725334208	-0.804872615938597	-0.251086012470657
1681.58908823567	-0.477208876696216	-0.535067144100089	-0.0664432224741593	-0.266957957060263	-0.905091626871885	-0.211084024570298	-0.207453703954677	-0.241503393913082
1679.41708104884	-0.540294337022617	-0.661356774340689	0.197029199810366	-0.158990332798167	-0.216118705631044	-0.51267868558903	0.175068147281033	-0.165027582506062
1677.25095884244	-0.0550181842964814	-1.06201509108801	0.681931821801891	-0.18002046735347	-0.684523853583846	-0.613245096765553	0.501012278549595	-0.157736729125018
1675.09097837876	-0.782652790072432	-0.780840749878016	0.900191682473869	-0.0883464040033139	0.600099730664278	-0.781646705899005	0.765024343654109	-0.0680896939188556
1672.93599430533	-0.653393208319709	-0.42582741055692	0.996813852382799	-0.0861126587434457	0.561474485588425	-0.396756334935431	0.667284866181991	0.00286483228687162
1670.78598952384	0.372131563103076	-0.175027874115218	1.03839578102655	-0.0659341512441973	0.0938242678126677	-0.0972464425536618	0.685390460542347	0.0984338704195251
1668.6420607596	0.740348180779147	0.099819366971344	0.90721783429092	-0.148084287136616	0.729303591017903	-0.0697412013546608	0.65852261379641	0.136245930523237
1666.5039047853	0.990469446159681	0.77314168619882	0.349199114854632	0.0209005463787718	0.160223291539656	0.890241650479716	0.0867251253751184	0.262212148178982
1664.3709443441	0.422745370963636	0.843211311365864	0.251128837804108	0.0159603790366355	0.408048906016629	0.582962752600386	0.190764096668128	0.0879799044548384
1662.24288427066	2.18734470650165	0.21188933427448	0.46742028664333	0.0332372462060915	0.539392672213149	0.587630005244598	0.224771387701895	0.136607969844449
1660.12108591176	2.31207626443432	0.297746833876046	0.435238517813684	0.0912802502664537	0.219535539425387	0.623205352984773	0.05924276825202	-0.0472849257512276
1658.00497235691	1.05260478321541	0.316804715852847	0.329489453556525	0.0265206752192439	-0.266301930892394	1.0468216886289	-0.195371650797401	-0.100238340841859
1655.89287565337	2.59759008527086	-0.0686800693591932	0.26416979686354	0.138940228079554	0.883257077419559	0.294115688691566	0.123625641186662	0.0593260597759859
1653.78806772064	1.70926665478175	-0.41879122790219	0.525637017392034	-0.155204541370934	2.68492897790098	-0.498365959178778	0.530699816291968	-0.263628343800567
1651.68696700062	1.57998546497871	-0.547691302827822	0.58184498246297	-0.0370145784038315	0.273757868969034	-0.225118794005149	0.60247685080241	-0.0716410933539981
1649.59201465498	1.98471801537753	-0.522902105064594	0.550530278298297	-0.208436973749274	1.36156668633356	0.566824097325765	-0.165653494541023	-0.195131474431261
1647.5020985058	1.14822132872231	0.476421182562567	-0.0863530022594116	0.0942765933134728	-3.67756258521697	1.02597776809567	-0.20406891172773	-0.167701527168804
1645.4169297277	1.87541545727738	0.869139076161027	-0.231931397442774	-0.00947414671760567	-2.06413095939367	1.61864899720021	-0.622900942963778	0.154599633029131
1643.33811270834	0.26531377696315	1.43341944931198	-0.453079968403998	-0.103192348167044	1.6899551652319	-0.178951548859604	0.300780459823103	-0.253418198042685
1641.26400305932	2.19362591769513	0.38448036918437	0.184168484751061	-0.348109060910898	-2.03118886304292	1.91562808482396	-0.905709275666288	0.135418157728943
1639.19512241099	0.00846779790924617	0.875765917933338	-0.229312975543318	-0.0181174287171746	1.41403160606644	0.258113307955748	0.0407090717659241	-0.16796120331444
1637.13091497446	0.684994353058579	0.968564684901886	-0.408200894232809	-0.179060783744009	-1.45292782633118	0.631833034890794	-0.19273243409024	0.0509662614103672
1635.07296921893	2.70591125043006	0.491032814765471	-0.0865431235552434	-0.0374189182672031	-2.21559940769031	0.526747607355351	-0.00323657608438459	-0.0883353839407958
1633.01912412366	2.45278047498823	-0.322481560340063	0.498491045711654	-0.0703415435064628	0.590386666859414	0.546787739966191	-0.169333453008041	-0.0330132468863711
1630.97096431321	2.83379917143033	0.00529827643404147	0.17833468963306	0.0765396489271767	-1.76075482375245	1.10732406493048	-0.332983466574473	-0.0290111964259151
1628.92793573944	5.73429989321657	-0.197740930886776	0.692209485324164	0.218510135986092	5.16416237344136	0.782777826883881	-0.738101310750083	-0.223137733497719
1626.89001914361	0.647961397551626	0.404630012360621	-0.102517580613881	-0.086206065725688	0.00306605381939987	0.93085834109799	-0.415095911285117	-0.0720670582294603
1624.85693134719	0.267599503464172	0.245019018760411	0.0973080803275675	-0.0765484374597744	-0.904116378521681	0.810612207203759	-0.426181607995536	-0.193796018383613
1622.82997204675	0.893021661855307	0.48957879706599	-0.205724839803327	-0.144673682860323	0.885777942942817	0.652216901693443	-0.452903572765528	-0.130983407617343
1620.80701277812	-0.300748858167178	0.582023708875552	-0.300074092883652	-0.182412611010358	0.636507915477448	0.530507588729065	-0.312657123772252	-0.183615824894202
1618.78909072131	0.782429792969096	0.034775845440971	-0.109406705846904	-0.0519776217344315	0.96136480999128	0.319094275805653	-0.31453665301295	-0.125805138081564
1616.77697127553	-0.331572488767324	0.162593928210152	-0.156448298571174	0.0415330875065887	1.32822871849294	0.068740008340802	-0.065308426134029	-0.424343026852642
1614.76906541688	0.681057116465387	-0.144469420918687	-0.126614419458991	-0.133905956080234	-0.0960390221619531	0.619891193782164	-0.624678104995183	-0.0390187902888735
1612.76588058307	0.480641383562201	-0.0168253527851755	-0.302085308587109	-0.0491499631045771	-0.320872819977677	0.646249121132259	-0.684620159437092	-0.0646095950529658
1610.76895693851	0.563462284241915	0.220968749699951	-0.457614495519392	-0.0105217772123174	0.2664182203952	0.400995964162364	-0.503336741727841	-0.115279295352816
1608.77593708785	0.744360039300242	-0.0904133591741959	-0.21911302776877	0.00452102687504465	-0.370835117311473	0.306989679970036	-0.4096439389992	-0.123992844976629
1606.78810128421	0.634810570654178	-0.117083461936104	-0.336699834702313	0.0463262794850216	-0.235449451064903	0.452569148435345	-0.599460170749098	-0.0319251306247639
1604.8049142978	0.347872044112702	0.112724948445456	-0.631805048017435	-0.0261689894121305	-0.383141117747043	0.334315800989351	-0.590684199038182	-0.0871332715175962
1602.82687370061	0.743915255655202	-0.0941580633859188	-0.6290065925304	-0.0227505122224611	-0.264195062746303	0.318875036413334	-0.716418723922382	-0.10152680903289
1600.85395953617	0.161168977476342	0.0623188436481403	-0.819619932539034	0.0173569338908667	-0.351466868146325	0.220768467637751	-0.737629004642068	-0.137875157067192
1598.88589630745	0.255446464999415	-0.0132217086015393	-0.869556150394005	-0.0512810549604678	-0.198733587903563	0.237240034568923	-0.822203254613023	-0.105614824679795
1596.9219010972	0.0899643122964504	0.0283307896800802	-0.792112935931131	-0.105993795021417	-0.355267606652434	0.0354825654618805	-0.580956239845651	-0.101199574074055
1594.96297931429	-0.38890998464612	-0.153370705022993	-0.649955118177046	-0.0369773207073475	-0.5927351520013	0.0955569548262141	-0.649064445290271	-0.128909862442193
1593.01012644677	0.214500562709936	-0.471350370054656	-0.229165812322912	-0.0611489290390977	-0.0103149656310903	-0.118050962204969	-0.366646921528184	-0.121262191109183
1591.06103723815	-0.0148365657866048	-0.58428175429376	0.00398733659969026	-0.0694094310652611	-0.385916171561451	-0.0247836547586614	-0.346924765838215	-0.156305455041208
1589.11595413621	0.243838323495634	-0.592263716946948	0.10010850603744	-0.0698385393471846	-0.140460162860089	-0.219951725737144	-0.141405009268417	-0.110321687966844
1587.17688054669	0.535964795058866	-0.781613468271296	0.301007361865548	-0.0375850225979955	0.258021924786267	-0.531237234683823	0.088465069206649	-0.12783677729385
1585.24203079016	0.16360552999459	-0.507725702424181	0.19975016469225	-0.0337842432091551	-0.214790833376664	-0.373040333275511	0.0387369026609661	-0.109086523174857
1583.31189265145	0.459270624341964	-0.432564026408602	0.164088507075521	-0.0116377324288859	-0.0777292301616559	-0.411776242339023	0.143048037726072	-0.0501039963446283
1581.38594878492	0.130642642557603	-0.233213172279131	0.103858440366598	0.00293533439181586	0.0214997297617087	-0.327975941531555	0.113485236628658	-0.0827772018124945
1579.840976367	0.840061484918639	-0.503110039808445	0.251927919754596	-0.113639338390888	-0.0561793901640848	-0.251856820977497	0.263051871878252	-0.0284612407107666
1577.92396015994	0.344432889176862	-0.308833173075295	0.0701523950792981	-0.0910849341821233	-0.203778889276632	-0.110705822868949	0.169313676218574	-0.0246374316668177
1576.01208738231	0.332955321674564	-0.329746822831056	0.00429935718207245	-0.0976643117898046	-0.111399148223067	-0.0772178511511568	0.106967815741136	-0.026802775282421
1574.10409865225	0.583260437337555	-0.37180946899865	-0.119319458694855	-0.152896282568111	-0.304243944174554	-0.0336168281977998	0.0458887849731573	-0.0355435538397761
1572.20097130576	0.40408470595517	-0.342381447373585	-0.255583301132383	-0.147646865507891	-0.472542761218009	0.0335505221400118	-0.0627954885199282	-0.0354901807687025
1570.3019470802	0.0871205486456209	-0.279470962837575	-0.376417495927937	-0.12292015683992	-0.376509053530416	0.00395736186748271	-0.11568143858101	-0.0389509942584261
1568.40799687322	0.335321374618609	-0.463969748285184	-0.299763011847086	-0.150423475552145	-0.339551020740219	-0.0132948435438632	-0.134384646700897	-0.0494143580559084
1566.51910056739	0.379428100503418	-0.547960499132618	-0.223984640937068	-0.15740618342134	-0.375154588131193	-0.0385744514067056	-0.113177885483056	-0.0529414653897338
1564.63401411081	0.419652821044492	-0.582173727394015	-0.077602560544604	-0.157978041736258	-0.431808523366582	-0.041521344705671	-0.0509305388409676	-0.0507139183640026
1562.75394751647	0.226552432393927	-0.46276129895886	0.0864995672204953	-0.143883794855373	-0.293850328407683	0.0242658112063037	-0.0112490821585071	-0.0273278568736632
1560.87790641319	0.0393317104760378	-0.224779188964522	0.151997224788685	-0.0924007495331741	-0.059318261248786	0.0849634109680515	0.0182474552239628	-0.016624399918805
1559.00709332637	0.0864291287702852	-0.209696946301612	0.252631073218701	-0.0726833940016036	-0.09810924029988	0.0651784893300043	0.101367983528974	-0.0325577040970095
1557.14003204594	0.407439410476704	-0.359934984850856	0.443161816767965	-0.115512033549992	-0.292830116680771	0.175397475861609	0.135097318836407	-0.0435469293115985
1555.27792116576	0.592398650429323	-0.443652779085522	0.52227389743487	-0.106991385787191	-0.284778091971829	0.137728367550464	0.185168568535331	-0.0394343293780821
1553.42001727714	0.630783032540418	-0.48286650956059	0.556776726244723	-0.102816192964645	-0.291185702833405	0.0943158020302067	0.218863411283679	-0.0396715655477722
1551.56606545033	0.526164636702319	-0.380690425072436	0.503396301352998	-0.0839989606893527	-0.297974500907122	0.111771954440668	0.211996486966878	-0.0445371704326402
1549.71701392467	0.481153007919105	-0.374643879434014	0.483708155749287	-0.086127027191343	-0.292090178415568	0.100848326911645	0.193177234031908	-0.0460627888689666
1547.87308307528	0.475833928917277	-0.38408027813129	0.450823239205899	-0.079523798912913	-0.314439171066001	0.129110083181058	0.156659134686672	-0.0384237934833632
1546.03210088292	0.377483757327025	-0.32197416701256	0.360393783507315	-0.0667999764306284	-0.187961992268049	0.111067406577564	0.116200740886819	-0.0208799215989495
1544.19596958675	0.374400195921615	-0.283229055786943	0.294228290196195	-0.0643697692233019	-0.140919182066751	0.162634091507966	0.0394910088987592	3.92552862427738E-5
1542.36490811361	0.314544243429055	-0.139844891666776	0.176575464632335	-0.0419761399851197	-0.0600915344307589	0.187450508625303	-0.0175558482192257	0.00247476919531603
1540.53794660773	0.194420544189437	-0.0540771761494728	0.127838398592074	-0.028971178284211	-0.0870730136653332	0.167216193340033	-0.0073387890821463	0.00238205620405723
1538.71507136022	0.567748530128161	-0.185505921013669	0.210116832630809	-0.0496229384198898	-0.266063195774635	0.157772860275686	0.0574090603306473	-0.017551744727374
1536.89603251826	0.49335110931684	-0.108244387746945	0.174869613171225	-0.0337567685705999	-0.304754316049057	0.171855389401527	0.0570283623214302	-0.0129698291502977
1535.08199640484	0.455305450484959	-0.0811305711020287	0.158140504543988	-0.0213888622118726	-0.147152214478775	0.117781451562785	0.069394635796418	-0.0128623524454423
1533.27200245324	0.500482384960204	-0.0957789830500424	0.150413561427668	-0.0268030218791504	-0.113670484179465	0.102768303589977	0.0721802979848364	-0.0160436001716985
1531.46603721371	0.536697003302274	-0.0945369853831814	0.125587947235783	-0.0160428913307961	-0.121488507273063	0.0576298784306549	0.103445201063061	-0.0201002130341619
1529.66502324555	0.578146710767115	-0.119972081062357	0.124218019242028	-0.0201085860248461	-0.14593283384631	0.0800164172127275	0.0707644011936528	-0.0162904858445451
1527.86800687174	0.577462031282005	-0.110620571139998	0.0927050583676778	-0.027514651983006	-0.18434660285761	0.102910428683841	0.0390929881953933	-0.0134468937218336
1526.07497484265	0.527577931696537	-0.107035124610028	0.0521566421794223	-0.0283755540993055	-0.224876102084081	0.124062058629248	0.00639315257644599	-0.0106336703699823
1524.28591396717	0.475155891301385	-0.107378900080461	0.0105760887710419	-0.038699214748069	-0.215947307780328	0.120773433548698	-0.0287484908658977	-7.60374602106769E-4
1522.50104291321	0.461095962259334	-0.127737357499106	-0.0197443021171868	-0.0463846614592621	-0.220202041233908	0.100277236292133	-0.0502022092267499	-0.00961619026817279
1520.72104075715	0.527916819800609	-0.161317100299159	-0.0402949747152003	-0.0516833679768972	-0.386915353261385	0.0863176287555392	-0.0606232286169387	-0.00626252173967665
1518.94404225338	0.459519711234102	-0.142411293916996	-0.0779162112853287	-0.0491736706971308	-0.3267647759472	0.0306262660112528	-0.0467942484318604	-0.00871612814530999
1517.17211255596	0.394834011393844	-0.126284088486471	-0.105782743009815	-0.0440437812417013	-0.316059864927919	0.0501847008945234	-0.0677851352998146	-0.0116161384146623
1515.4040824986	0.478115743226478	-0.124036436002337	-0.166225493304628	-0.0438698689800361	-0.372278765374372	-4.49741122127764E-4	-0.0358222510635213	-0.0254630622585926
1513.63993926671	0.342925163612337	-0.0850631753829347	-0.201916364276102	-0.0474820726362165	-0.384320570030355	0.031575308174769	-0.0558819859663669	-0.0197373030365993
1511.87989867986	0.335936523328749	-0.0984477402024745	-0.202379098147618	-0.0517475999311682	-0.346803799333938	0.0228901290903373	-0.07568913523372	-0.0172656555281418
1510.12508668118	0.259598271313686	-0.148723130463142	-0.0968246895526325	-0.0602029345753325	-0.33733977084498	0.00991033270592582	-0.0449502721761105	-0.0110301772854969
1508.37297840312	0.333501191307984	-0.350704391018585	0.135552409546894	-0.0541621996696154	-0.375086989035667	-0.0427429491500942	0.0600157670817589	-0.00236998211623949
1506.62493114724	0.814727850295985	-0.782780390278022	0.524971969710657	-0.0666182284153165	-0.497204670073651	-0.23497048027875	0.284955475971625	-0.0121198214275311
1504.88206314515	0.631132871177894	-0.804436942073212	0.584745978716764	-0.0428922280065992	-0.539168734966924	-0.322524026503648	0.383581574343602	-0.00650589953962147
1503.14209307426	0.528543852318831	-0.783856932226939	0.59779502294318	-0.0454074926907966	-0.421205765562316	-0.352325688757873	0.38873754295529	-0.0233919465735423
1501.40704361092	0.401047222463797	-0.688206003944073	0.535124559656778	-0.0346298761267378	-0.0917046651507714	-0.434122840687927	0.400032003293567	-0.0141283863204932
1499.67509539058	0.3270929808713	-0.553608762569064	0.453408985563514	-0.0357175730862278	-0.264962319615394	-0.270990359545658	0.282415606671711	-0.00732414977759292
1497.94803588305	0.34469263484066	-0.405320323347453	0.360838214018831	-0.0322562522401626	-0.266910584545608	-0.177316445823819	0.231162415044368	-0.00714583860611442
1496.22405416571	0.426170820444295	-0.323038244552943	0.284702720503164	-0.0293790307694394	-0.33926202208143	-0.140731481966593	0.229990726260436	-0.0117436515675762
1494.50492954978	0.22032731977468	-0.189100793050567	0.225641138376707	-0.0238516671484892	-0.327344875754099	-0.0896331678123608	0.186735370501534	-0.0226077462743099
1492.78908233777	0.318779847590607	-0.181667292768029	0.200735867352531	-0.0368171493958621	0.00855730581616588	-0.226864384886585	0.243327571906153	-0.02541606374179
1491.07694821877	0.26284666239583	-0.146902793199494	0.153101953205197	-0.0456930281590353	0.00819321804391432	-0.215614173633959	0.220471978241646	-0.0330369540821316
1489.37006795102	0.380468688269838	-0.133853103226703	0.0661530233607453	-0.0639299789552234	-0.0857877643985252	-0.0617807359391387	0.127061539572634	-0.0520049880287532
1487.66598447263	0.476784805157448	-0.0960028281344397	-0.0105595030859428	-0.0951832258986021	-0.181343373296071	-0.0491484527701039	0.136155051573987	-0.0662620160756964
1485.96601684877	0.319660727947477	-0.0262788260489846	-0.04646653165818	-0.0645401112262638	-0.117072535044992	-0.0160254329070332	0.0809227645070894	-0.0671525482030101
1484.26992992316	0.292286674532465	-0.0057727700800269	-0.0987089569249583	-0.0742693012659221	-0.0615529510287171	-0.00530847054603046	0.0565340390889349	-0.0656773696203666
1482.57705101192	0.627773763046577	-0.0852266210291417	-0.0749353852733727	-0.0986281236126061	0.580355276758169	-0.262213175238296	0.196940676672682	-0.0527886384469786
1480.88890652792	0.402557706385029	-0.113036124211326	-0.00474736579235493	-0.0722841090218314	0.0891497488973542	-0.201326629572257	0.182107938252622	-0.0671259418684983
1479.20503971074	0.421956678457919	-0.168552607411169	0.0694763696614776	-0.0725928565004531	0.174712642505826	-0.275937548218267	0.239639450139992	-0.0522787645381641
1477.5239063368	0.374777418611554	-0.187771079730723	0.119634410252744	-0.0510795448942515	-0.0204539280162847	-0.164746943817769	0.172840783642473	-0.0468104658272961
1475.84702550411	0.577174832179238	-0.19586548146124	0.152738986769671	-0.071238060336959	0.0598180487821473	-0.242740181401388	0.209217642074681	-0.0683805940604973
1474.17394662901	0.684164711334185	-0.122418700049779	0.132768459137625	-0.0343571456334988	0.294134531938945	-0.263907709437003	0.208809121888747	-0.0545278465904804
1472.5050904501	-0.306492885189754	-0.0194833088905312	0.125966409249986	-0.0107312036514543	-0.355062520325473	0.0888129843830558	-4.02954290201964E-4	0.0675719380238032
1470.8389268112	0.503087401982048	-0.0425850832582612	0.150481089068362	-0.0409183103790868	0.018710864415217	0.0541833790934954	0.0772878478070361	-0.0436628154710567
1469.17696118963	0.514283057324514	0.0483104969155785	0.111303450139878	-0.0209359206890337	0.467093988336085	-0.0273808370468174	0.0946982486859151	-0.0403204407709613
1467.51896254627	0.600667267048182	0.0353505234320514	0.0934990174111562	-0.00948816032219282	-0.0531983035354912	2.66522339684163E-4	0.11222234222934	-0.0592225468373133
1465.86491673667	0.500008000635682	0.0417067255079312	0.0761043495600682	-0.0388117004577132	-0.275867957300015	0.0581677307400761	0.0499626032554576	-0.0141234016378627
1464.21502407609	0.762300550479249	-0.167109234165012	0.184688624820973	-0.00701957742934992	-0.346179611728143	0.18929265905783	-0.0299926153657079	0.0112916313733276
1462.5679856446	0.542424399215264	0.0523758967229712	0.058227913883076	-0.0281448026962589	0.430468786194927	-0.0299144990020572	0.0733755571470862	-0.0143376166926907
1460.92507528877	0.11923900061909	0.0856636490238295	0.0376619174877165	-0.0102824282273879	-0.292295631455024	0.0809223500644003	0.0474448676945435	-0.0172155694201335
1459.28499996571	0.423475995297092	0.0119582695149025	0.0268503594166958	0.00833953443108177	-0.0163711614346504	-0.00877184977107031	0.0939468207440316	0.00369921962857125
1457.64902785013	0.693334733973753	0.020865622013958	0.00725574558663804	0.104487212305507	0.00125606919315875	-0.0147127163806213	0.00699008642817401	0.0649628344182307
1456.0169317297	0.818811513661098	-0.110975746981611	0.113845208388515	-0.0102773404424869	0.00738814510111438	0.0649965922648126	0.00424551450499759	0.0740988891725821
1454.38890941193	1.03721987021126	-0.061095137190516	0.0777694271492952	0.00292969335063449	0.318982121781498	-0.074712568840692	0.109549405982953	0.0505058288208323
1452.76410161794	1.0170987110048	0.0666240671097738	-0.0307392138801741	0.0491325737050237	-0.169354255006571	0.0966363637589262	0.0269303211759893	0.0187543022531076
1451.14292016392	1.01706414173466	0.0319590833701713	-0.00642413845979473	0.0683813525534169	-0.0823429849018691	-0.118163505188983	0.18557351436449	0.0330328219822635
1449.52493269856	0.655436085759643	0.107098662840251	-0.0304905464575723	0.0405231442405321	-0.254846434217965	0.0600405026317457	-0.0343946886597717	0.0532675543183942
1447.91096853371	0.341717595401748	0.226637980756007	-0.0925901729904867	0.0270610749526863	0.0137027565178475	0.0621890722387025	-0.0461421979960319	0.0700355263673188
1446.3010128446	1.24488912866431	-0.107826369290995	0.0419099828004464	0.0664375542287891	-0.0978023665272473	0.0340916122154815	-0.0137202803409891	0.0687437733410508
1444.69400730813	0.74726537658016	0.236917188890727	-0.156401448446708	0.0714593793900625	-0.141160147557712	0.031652347427591	0.0180651011799742	0.0899500463650463
1443.09098544354	1.34967636625476	-0.142036725930442	0.0601549040068857	0.0673652629503615	0.179403765729026	-0.238394973319453	0.176191853412122	0.040048660733921
1441.49110145921	0.592787977082387	-0.173462656588228	0.168859640278804	-0.0317030186211463	1.30536000269023	-0.327966119958359	0.221730236221974	0.129856739220127
1439.89496830143	0.63554372199184	0.0400235673012917	0.0434883711191957	0.0937442431808747	-0.586374914314744	0.163574338372593	0.00937870628498663	0.0788420616010081
1438.30298657862	0.907773526017177	-0.215408482021916	0.250305254456455	0.0892423158795754	-0.112901343826576	-0.0202462688085056	0.121365893841026	0.0891454658630527
1436.71307633027	0.658374133276774	-0.0475636518558861	0.0860931913604963	0.0516509609636938	0.144059890265446	-0.173578513996301	0.167822105087164	0.0990159492070985
1435.12791295088	0.694778494055825	-0.0408144880906385	0.101235800304555	0.0624539533747547	0.16277625437298	-0.14122141771988	0.127194879165891	0.126931320217359
1433.54603811598	1.14160240423152	-0.191388051193647	0.226944269729942	0.0265792391362903	0.089376433124389	-0.160417000458483	0.131829357216336	0.116005570106156
1431.96703153664	1.31676794129245	-0.0243151785297836	0.157048660524463	0.0785262344360111	-0.0975659349861515	-0.0502880177246677	0.060376745359092	0.104984337387204
1430.39190878791	0.98902235648331	-0.095186110012445	0.17741990891353	0.0358915187544045	0.143248513541244	-0.126145774314601	0.135018762308358	0.0902888289158326
1428.82004325896	0.82185933838574	0.0170775220709201	0.115018510354116	0.0268925407993023	0.0265770965661866	-0.142936912822692	0.17254012967205	0.0650015303296597
1427.25203601071	1.06229656917832	0.0257482694504707	0.0548516072924695	0.0108201022356408	0.268506115746431	-0.17624245481061	0.173646262033176	0.0910715055825427
1425.68705997951	1.08810143641833	0.0288766272496853	-0.0029614340059248	0.00622367042455888	0.358015672151598	-0.194322005228903	0.131159960722047	0.0708320885117188
1424.12591779575	0.894092635392078	0.065325422389737	-0.0903039134408021	0.0126821036399162	0.220650526654046	-0.155193828784764	0.0756654239603031	0.0624874120610276
1422.56798843623	0.99338863126782	0.0446221875954448	-0.125941241761442	0.0204006305952515	0.222868315946593	-0.0554301962610061	0.00571448180163737	0.0649994570567526
1421.01406974451	0.663959775149056	0.0280390489360293	-0.121655061380214	0.0174277652609163	0.227022235777069	0.0360755102803707	-0.0716843594758357	0.0684856663542116
1419.46293768075	0.680772908249029	0.0503767016256329	-0.0588484341395736	0.0430610744826118	0.0337015988545769	0.016665561003044	-0.113815657785518	0.097681637857006
1417.91498720544	0.600073149952173	0.0277293042886281	-0.111105673734615	0.00448725387490865	0.0856331085626723	0.0384130075957798	-0.0744540767092779	0.0576294655555451
1416.3700079685	1.044305591591	-0.0611435816273963	-0.0496568179029162	0.033720443192538	0.175725936145591	-0.115075617961051	0.0460158946411987	0.0591194647287346
1414.82899244934	0.974197191721731	-0.00403242087653829	-0.0604027725505826	0.014189675593738	-0.0584948535290561	0.00370926078874713	-0.0166981810827758	0.0501181059276608
1413.2919257643	0.860774108042655	0.087655728923963	-0.0876305367566365	-0.00489586055562761	0.286114233748255	-0.0193030762765471	-0.0506784992284429	0.0722891780664549
1411.75699935003	0.80828152223867	0.107203872667465	-0.103762997274938	-0.0154792220116967	0.311114612572733	0.0227390198277022	-0.084280412463634	0.0519518003575518
1410.22599999831	0.777689625255498	0.157739667386768	-0.190315033863736	-0.0406322465532424	-0.0545932498717909	0.148049186497759	-0.18636366630944	0.023984088772722
1408.69891300566	0.764156929077858	0.15131452834879	-0.2133513685499	-0.0367373044907049	0.198225179045657	0.10863286328217	-0.228106274689565	0.0371585383620955
1407.17394161523	0.811912064729981	0.10198004765496	-0.234377991953855	-0.0277493996200459	-0.0152340555938696	0.085117626326505	-0.231366068013409	0.0397773484146693
1405.65305867997	0.596656877463989	0.160468951449317	-0.275802992401363	-0.0429221445673659	-0.0446988655944997	0.312449693530797	-0.426829909081242	0.0235816413278899
1404.13506543691	0.777722094602812	0.0596496487340007	-0.199766910193779	-0.0506128305694095	0.241049360517456	0.120133675216806	-0.292284720565578	0.0499860546686114
1402.62093748378	0.092901294760043	0.268216467006779	-0.327224770227446	-0.0280846709382819	-0.040790376523951	0.315367132141123	-0.397505426793031	0.056160343023664
1401.11007148744	0.542122131136665	0.108600513062257	-0.144685950130662	-0.0394847827676768	0.154569591999531	0.110934041733554	-0.282680042335233	0.0707475642960115
1399.60206514084	0.702768988871542	0.0834743793003435	-0.106868396695635	-0.0199899292267451	-0.318149923373727	0.183581834595034	-0.229773887931255	0.0373321199654056
1398.09691048545	0.821827400891138	-0.143776624860086	0.109582401473712	0.0155219839338559	0.110564143792746	0.0222452942334107	-0.0425138110532042	0.0673641214826902
1396.59498968754	0.475775749255474	-0.0477002334473148	0.152888781432727	0.0281413813592723	0.332938970574434	-0.11608285138559	0.0653491947246096	0.0849438196435738
1395.09707085419	0.466252709189748	-0.0612069883854157	0.28241073945376	0.0265808353408217	0.120309803747314	-0.176174269816464	0.26074264124168	0.0951765932796041
1393.60197334039	1.05866311226047	-0.362691564453872	0.540236321436748	0.0302743901277772	0.457297700512134	-0.449351348590742	0.495650148359795	0.136128449663601
1392.110076928	0.838421727206586	-0.390848033606783	0.652450034207934	0.0512774777619632	0.372346471703238	-0.322855467674551	0.451422275251156	0.167029702700641
1390.62098458191	0.89220348707905	-0.460465494880611	0.676370095977235	0.0596045598611296	0.611191385996962	-0.426888316288818	0.522312202107429	0.141011609530125
1389.13603934256	0.481478038071136	-0.192503431821167	0.604448152880284	0.0720711220679643	0.658404753360843	-0.293148750403262	0.396495337692731	0.220915976157967
1780.60014771859
1778.16502260492
1775.73686420851
1773.31501380703
1770.90007412988
1768.49201570067
1766.08987348792
1763.69487020529
1761.30604365749
1758.9230606598
1756.5471342197
1754.17792556532
1751.81509941989
1749.45801790605
1747.10788129101
1744.76313706318
1742.42589244876
1740.09399291712
1737.76893060307
1735.44886864353
1733.13589449223
1730.82997624436
1728.52899071538
1726.23411497789
1723.94591912694
1721.66289220772
1719.38708664645
1717.11699490789
1714.85200741433
1712.59386726987
1710.34108134947
1708.09508965364
1705.85411603834
1703.61901490956
1701.39005268695
1699.16691545302
1696.9498683676
1694.73802485401
1692.53308563676
1690.33187637994
1688.13809509822
1685.9488638222
1683.76587033521
1681.58908823567
1679.41708104884
1677.25095884244
1675.09097837876
1672.93599430533
1670.78598952384
1668.6420607596
1666.5039047853
1664.3709443441
1662.24288427066
1660.12108591176
1658.00497235691
1655.89287565337
1653.78806772064
1651.68696700062
1649.59201465498
1647.5020985058
1645.4169297277
1643.33811270834
1641.26400305932
1639.19512241099
1637.13091497446
1635.07296921893
1633.01912412366
1630.97096431321
1628.92793573944
1626.89001914361
1624.85693134719
1622.82997204675
1620.80701277812
1618.78909072131
1616.77697127553
1614.76906541688
1612.76588058307
1610.76895693851
1608.77593708785
1606.78810128421
1604.8049142978
1602.82687370061
1600.85395953617
1598.88589630745
1596.9219010972
1594.96297931429
1593.01012644677
1591.06103723815
1589.11595413621
1587.17688054669
1585.24203079016
1583.31189265145
1581.38594878492
1579.840976367
1577.92396015994
1576.01208738231
1574.10409865225
1572.20097130576
1570.3019470802
1568.40799687322
1566.51910056739
1564.63401411081
1562.75394751647
1560.87790641319
1559.00709332637
1557.14003204594
1555.27792116576
1553.42001727714
1551.56606545033
1549.71701392467
1547.87308307528
1546.03210088292
1544.19596958675
1542.36490811361
1540.53794660773
1538.71507136022
1536.89603251826
1535.08199640484
1533.27200245324
1531.46603721371
1529.66502324555
1527.86800687174
1526.07497484265
1524.28591396717
1522.50104291321
1520.72104075715
1518.94404225338
1517.17211255596
1515.4040824986
1513.63993926671
1511.87989867986
1510.12508668118
1508.37297840312
1506.62493114724
1504.88206314515
1503.14209307426
1501.40704361092
1499.67509539058
1497.94803588305
1496.22405416571
1494.50492954978
1492.78908233777
1491.07694821877
1489.37006795102
1487.66598447263
1485.96601684877
1484.26992992316
1482.57705101192
1480.88890652792
1479.20503971074
1477.5239063368
1475.84702550411
1474.17394662901
1472.5050904501
1470.8389268112
1469.17696118963
1467.51896254627
1465.86491673667
1464.21502407609
1462.5679856446
1460.92507528877
1459.28499996571
1457.64902785013
1456.0169317297
1454.38890941193
1452.76410161794
1451.14292016392
1449.52493269856
1447.91096853371
1446.3010128446
1444.69400730813
1443.09098544354
1441.49110145921
1439.89496830143
1438.30298657862
1436.71307633027
1435.12791295088
1433.54603811598
1431.96703153664
1430.39190878791
1428.82004325896
1427.25203601071
1425.68705997951
1424.12591779575
1422.56798843623
1421.01406974451
1419.46293768075
1417.91498720544
1416.3700079685
1414.82899244934
1413.2919257643
1411.75699935003
1410.22599999831
1408.69891300566
1407.17394161523
1405.65305867997
1404.13506543691
1402.62093748378
1401.11007148744
1399.60206514084
1398.09691048545
1396.59498968754
1395.09707085419
1393.60197334039
1392.110076928
1390.62098458191
1389.13603934256
