# Supplementary material for: Ultrafast proton-coupled isomerization in the phototransformation of phytochrome
Source: Nat Chem. 2022 May 16;14(7):823–30. doi: 10.1038/s41557-022-00944-x (PMC9252900; doi:10.1038/s41557-022-00944-x)
Supplement: Source Data Extended Data Fig. 5 — Data for Extended Data Fig. 5a, 5b, and 5c (ascii format). [file 41557_2022_944_MOESM8_ESM.zip › EDF 5b par.dat]

0	-60.8	-60.689	-60.578	-60.467	-60.356	-60.244	-60.133	-60.022	-59.911	-59.8	-1.8	-1.7	-1.6	-1.5	-1.4	-1.3	-1.2	-1.1	-1	-0.9	-0.8	-0.7	-0.6	-0.5	-0.4	-0.3	-0.2	-0.1	0	0.1	0.2	0.3	0.4	0.5	0.6	0.7	0.8	0.9	1	1.1	1.2	1.3	1.4	1.5	1.6	1.7	1.8	1.9	2
1780.60014771859	-0.048	0.164	-0.151	-0.034	-0.065	0.259	-0.212	-0.122	0.177	0.032	0.164	-0.151	-0.175	0.011	-0.344	-0.007	-0.305	0.071	-0.062	0.04	0.244	0.09	-0.228	0.004	-0.056	0.316	0.054	0.135	0.603	-0.249	-0.11	0.061	0.571	0.55	0.254	0.517	0.157	0.437	0.343	-0.02	0.28	0.261	0.319	-0.122	0.304	0.13	0.299	0.25	0.326
1778.16502260492	-0.426	-0.262	0.662	0.086	-0.751	0.119	-0.479	0.238	0.701	0.111	0.289	0.233	0.23	-0.452	0.467	0.281	-0.031	0.888	-0.9	0.367	0.391	0.147	0.392	-0.124	0.318	0.656	0.46	0.398	0.321	-0.729	-0.426	0.648	0.226	1.218	0.034	0.641	1.025	0.082	0.312	0.563	0.144	0.06	0.09	-0.024	0.23	0.624	0.279	-0.224	0.345
1775.73686420851	-0.067	-0.11	-0.195	0	0.115	-0.094	-0.127	-0.021	0.138	0.364	-0.016	-0.116	-0.355	0.034	-0.108	-0.049	-0.082	0.058	-0.093	0.311	-0.248	0.144	0.119	-0.081	-0.084	0.128	0.32	0.31	0.859	0.101	-0.131	0.223	0.246	0.291	0.274	0.542	0.44	0.308	0.243	0.176	-0.013	0.356	0.421	0.302	0.102	-0.01	0.072	0.004	-0.12
1773.31501380703	-0.031	0.072	0.007	0.137	0.076	-0.093	-0.302	-0.049	0.174	0.012	-0.228	-0.432	0.029	0.132	0.135	0.059	0.104	-0.138	-0.01	-0.041	0.208	0.122	0.211	-0.116	0.064	0.248	0.451	0.014	0.768	-0.109	-0.01	0.47	0.378	0.106	0.175	0.145	0.188	0.257	-0.078	0.119	0.009	0.401	0.357	0.301	0.036	0.101	0.215	0.241	0.107
1770.90007412988	-0.022	0.209	-0.322	-0.118	-0.132	-0.321	0.076	0.151	0.292	0.185	-0.128	-0.058	-0.157	0.235	-0.229	-0.063	-0.112	0.008	-0.202	-0.033	-0.02	0.399	0.116	-0.097	0.035	0.296	0.367	0.167	0.646	-0.156	-0.092	0.574	0.481	0.392	0.231	0.404	0.302	-0.016	0.174	0.202	0.139	0.402	0.039	0.122	0.139	-0.036	0.097	0.069	0.321
1768.49201570067	0.036	0.171	-0.161	0.181	0.008	-0.22	-0.058	-0.272	0.202	0.113	0.267	0.065	-0.099	-0.068	-0.302	0.088	-0.169	0.165	-0.059	-0.239	-0.009	0.142	-0.03	-0.127	0.319	0.099	0.521	0.031	0.528	-0.246	-0.12	0.349	0.171	0.38	0.1	0.27	0.205	0.23	0.279	-0.002	0.108	0.278	0.348	0.038	-0.066	0.226	0.097	0.23	0.239
1766.08987348792	-0.111	0.01	0.125	0.109	0.163	-0.193	-0.038	0.097	0.011	-0.17	0.218	0.168	0.157	-0.133	-0.019	0.02	0.168	0.098	-0.06	-0.147	0.165	0.08	-0.027	0.242	0.168	0.203	0.457	0.259	0.438	-0.437	-0.071	0.39	0.388	0.415	0.48	0.295	0.413	0.238	0.295	0.078	0.337	0.24	0.253	0.329	0.128	0.052	0.141	0.194	0.088
1763.69487020529	0.032	0.087	0.03	-0.152	0.024	0.025	-0.136	0.07	0.081	-0.063	0.328	0.209	0.062	-0.219	0.041	0.17	-0.044	0.011	0.028	0.1	0.196	0.166	0.128	0.018	0.248	0.259	0.405	0.112	0.572	-0.148	-0.066	0.33	0.439	0.471	0.346	0.554	0.39	0.214	0.329	0.292	0.249	0.327	0.211	0.195	0.215	0.227	0.169	0.202	0.13
1761.30604365749	-0.173	-0.051	-0.135	-0.154	0.09	0.056	0.069	0.076	0.206	0.02	0.234	0.006	-0.281	0.149	0.086	0.225	-0.068	0.226	0.108	0.232	0.181	0.001	-0.066	-0.044	0.334	0.157	0.373	0.27	0.732	-0.185	-0.079	0.388	0.524	0.286	0.404	0.642	0.297	0.33	0.295	0.295	0.327	0.277	0.269	0.206	0.157	0.085	0.265	0.181	0.2
1758.9230606598	-0.151	0.033	-0.002	0.007	-0.142	-0.077	-0.05	0.193	0.039	0.146	-0.066	-0.027	-0.284	-0.062	-0.021	0.069	-0.063	0.243	0.096	0.044	0.05	-0.093	-0.109	0.057	0.161	0.143	0.467	0.096	0.695	-0.159	0.022	0.444	0.406	0.322	0.337	0.342	0.359	0.162	0.161	0.212	0.151	0.24	0.25	0.12	0.138	0.153	0.191	0.22	0.122
1756.5471342197	0.005	0.102	-0.075	-0.008	0.059	-0.01	-0.085	-0.042	0.122	-0.069	-0.109	-0.178	-0.253	0.07	-0.002	0.034	-0.126	0.298	0.09	0.093	0.249	0.187	0.04	0.231	0.302	0.168	0.409	0.252	0.849	-0.128	-0.126	0.443	0.381	0.426	0.337	0.16	0.323	0.299	0.282	0.207	0.106	0.157	0.185	0.237	0.234	0.22	0.131	0.101	-0.007
1754.17792556532	-0.117	0.137	-0.075	-0.052	0.108	0.034	-0.051	0.05	-0.027	-0.009	-0.228	-0.177	0.101	0.219	0.011	-0.044	-0.052	0.354	0.046	0.18	0.362	0.089	-0.156	0.248	0.291	0.438	0.375	0.105	0.733	0.043	0.022	0.439	0.349	0.466	0.467	0.335	0.493	0.37	0.27	0.234	0.26	0.347	0.201	0.219	0.145	0.121	0.227	0.221	-0.058
1751.81509941989	-0.089	0.043	-0.056	-0.058	0.126	-0.03	-0.064	-0.005	0.074	0.062	0.032	-0.085	0.061	0.106	-0.041	-0.019	0.021	0.174	-0.018	-0.003	0.148	-0.017	-0.026	0.066	0.128	0.066	0.263	0.044	0.64	-0.04	0.011	0.339	0.436	0.363	0.369	0.328	0.352	0.162	0.182	0.142	0.032	0.134	0.133	0.141	0.147	0.027	0.084	0.002	0.032
1749.45801790605	-0.072	0.059	-0.007	0.015	0.067	-0.048	0.118	-0.155	0.061	-0.038	0.144	0.111	0.109	0.044	-0.101	0.014	-0.036	0.157	-0.053	0.038	0.203	-0.086	-0.111	0.179	0.097	0.086	0.336	0.157	0.65	-0.217	-0.055	0.34	0.279	0.297	0.31	0.309	0.308	0.216	0.201	0.171	0.208	0.128	0.066	0.22	0.062	0.073	0.071	0.068	-0.038
1747.10788129101	0.031	-0.037	-0.031	-0.068	0.074	-0.048	-0.162	0.129	0.088	0.02	0.058	0.099	0.127	-0.061	-0.161	0.018	-0.135	0.004	-0.018	-0.26	-0.111	-0.171	-0.34	-0.03	-0.134	-0.034	0.014	-0.03	0.268	-0.331	-0.224	0.21	0.169	0.195	0.292	0.269	0.163	0.126	-0.021	0.047	0.074	0.038	-0.007	0.069	-0.029	-0.003	-0.085	-0.033	-0.066
1744.76313706318	-0.052	0.052	-0.066	-0.073	0.058	0.059	-0.023	-0.036	0.021	0.057	0.024	0.013	0.028	-0.106	-0.044	-0.095	-0.099	-0.139	-0.228	-0.162	-0.19	-0.265	-0.395	-0.073	-0.297	-0.049	-0.017	-0.25	0.251	-0.532	-0.106	0.07	0.121	0.033	0.063	0.068	0.114	-0.013	-0.037	-0.223	-0.075	0.028	-0.03	0.001	-0.107	-0.034	-0.143	-0.059	-0.22
1742.42589244876	-0.042	-0.036	-0.075	-0.064	0.167	-0.105	0.047	0.015	0.067	0.023	-0.067	-0.112	-0.202	-0.219	-0.115	-0.025	-0.005	-0.246	-0.265	-0.037	-0.319	-0.312	-0.45	-0.082	-0.444	-0.18	-0.151	-0.236	0.362	-0.436	-0.187	0.204	-0.006	0	0.065	0.106	0.11	-0.077	0.027	0.01	-0.016	-0.016	-0.044	0.014	-0.118	0.057	-0.034	-0.044	-0.194
1740.09399291712	-0.104	-0.033	-0.023	-0.026	0.116	-0.009	-0.006	0.057	0.022	0.003	-0.09	0.101	-0.055	-0.017	0.111	0.111	-0.019	-0.048	-0.074	-0.157	-0.186	-0.085	-0.234	-0.028	-0.28	-0.034	-0.055	0.062	0.539	-0.082	-0.142	0.207	0.176	0.235	0.128	0.187	0.227	0.156	0.06	0.08	0.038	0.109	-0.1	0.099	0.164	0.012	-0.049	0.125	-0.087
1737.76893060307	0.005	-0.002	-0.11	-0.05	0.115	-0.036	0.064	-0.014	0.055	-0.023	0.21	0.13	0.03	0.237	0.243	0.235	0.099	0.042	0.118	0.042	0.154	0.065	-0.159	0.157	-0.038	0.185	0.085	0.233	0.741	0.171	0.074	0.479	0.298	0.272	0.342	0.293	0.306	0.335	0.19	0.06	0.232	0.373	0.173	0.243	0.081	0.188	0.164	0.138	0.048
1735.44886864353	-0.016	-0.031	-0.109	-0.032	0.098	-0.178	0.067	0.078	0.084	0.043	0.2	0.231	0.204	0.227	0.322	0.309	0.273	0.258	0.316	0.178	0.246	0.223	0.064	0.322	0.121	0.474	0.266	0.466	0.791	0.336	0.31	0.551	0.499	0.438	0.474	0.463	0.454	0.377	0.319	0.267	0.302	0.436	0.257	0.438	0.236	0.25	0.176	0.206	0.186
1733.13589449223	0.004	0.034	-0.125	0.006	0.127	-0.032	-0.049	0.032	0.06	-0.059	0.298	0.273	0.294	0.351	0.219	0.229	0.161	0.209	0.266	0.261	0.254	0.234	0.249	0.275	0.267	0.538	0.304	0.554	0.698	0.293	0.343	0.565	0.515	0.527	0.572	0.489	0.541	0.495	0.419	0.364	0.422	0.412	0.356	0.354	0.266	0.335	0.248	0.305	0.201
1730.82997624436	-0.008	0.041	-0.147	-0.073	0.048	-0.02	0.079	0.001	0.029	0.051	0.268	0.27	0.326	0.228	0.136	0.099	0.064	0.228	0.25	0.103	0.302	0.149	0.261	0.233	0.201	0.642	0.328	0.649	0.841	0.277	0.464	0.756	0.648	0.717	0.739	0.55	0.556	0.419	0.453	0.479	0.387	0.516	0.405	0.461	0.294	0.319	0.225	0.331	0.227
1728.52899071538	-0.032	0.012	-0.112	0.018	0.111	-0.024	-0.038	0.042	0.075	-0.052	0.185	0.416	0.275	0.167	0.085	-0.005	0.055	0.259	0.076	0.076	0.297	0.041	0.129	0.257	0.182	0.559	0.264	0.566	0.841	0.24	0.4	0.734	0.655	0.674	0.53	0.518	0.531	0.502	0.521	0.445	0.477	0.446	0.428	0.395	0.229	0.344	0.275	0.245	0.259
1726.23411497789	0.024	-0.017	0.006	0.001	0.034	-0.096	-0.08	0.13	0.014	-0.019	0.239	0.347	0.177	0.129	0.084	0.127	0.121	0.317	0.104	-0.021	0.186	0.094	0.038	0.194	0.17	0.505	0.396	0.659	0.996	0.492	0.498	0.784	0.646	0.533	0.58	0.507	0.605	0.519	0.388	0.454	0.386	0.349	0.419	0.366	0.279	0.288	0.382	0.197	0.227
1723.94591912694	-0.011	0.046	-0.066	-0.093	0.052	0.005	-0.068	0.109	0.041	-0.011	0.162	0.281	0.093	0.097	0.098	0.051	0.142	0.204	0.025	-0.012	0.177	0.045	0.047	0.145	0.117	0.5	0.332	0.613	0.998	0.517	0.586	0.613	0.517	0.549	0.523	0.499	0.565	0.417	0.419	0.445	0.36	0.347	0.375	0.313	0.237	0.25	0.138	0.141	0.169
1721.66289220772	0.006	-0.015	-0.13	-0.048	0.051	0.005	0.027	0.097	0.023	-0.02	0.055	0.201	0.018	0.025	0.045	0.048	0.167	0.174	0.026	-0.019	0.21	0.036	0.056	0.142	0.106	0.434	0.328	0.653	0.889	0.529	0.546	0.599	0.49	0.438	0.54	0.423	0.474	0.272	0.331	0.323	0.272	0.403	0.322	0.315	0.22	0.163	0.226	0.134	0.183
1719.38708664645	-0.093	-0.021	-0.099	0	0.095	-0.039	-0.023	0.082	0.064	0.037	0.048	0.011	-0.069	-0.003	-0.044	-0.008	0.106	0.126	-0.032	-0.045	0.22	-0.069	-0.057	-0.09	0.128	0.326	0.199	0.57	0.906	0.568	0.428	0.673	0.351	0.402	0.411	0.466	0.363	0.402	0.324	0.311	0.268	0.43	0.224	0.267	0.266	0.175	0.213	0.212	0.098
1717.11699490789	-0.012	-0.02	-0.077	0.054	0.147	-0.086	-0.046	-0.03	0.038	0.035	0.021	-0.013	-0.137	0.104	0.092	-0.029	0.079	0.037	0.058	-0.046	0.133	-0.009	-0.03	-0.112	0.115	0.224	0.079	0.482	0.731	0.261	0.281	0.545	0.356	0.34	0.394	0.344	0.252	0.238	0.266	0.281	0.255	0.26	0.165	0.242	0.217	0.119	0.092	0.172	0.028
1714.85200741433	0.028	-0.018	-0.102	-0.076	0.186	-0.094	-0.018	0.046	-0.013	0.061	0.239	0.19	0.108	0.28	0.146	0.04	0.135	0.015	0.117	0.084	0.204	0.058	0.044	-0.04	0.137	0.244	-0.049	0.363	0.588	0.083	0.095	0.391	0.373	0.255	0.367	0.286	0.311	0.253	0.221	0.227	0.19	0.308	0.102	0.231	0.156	0.118	0.089	0.15	0.062
1712.59386726987	0.002	0.058	-0.047	-0.063	0.012	-0.068	-0.057	0.118	0.089	-0.043	0.319	0.36	0.222	0.375	0.161	0.21	0.053	-0.031	0.092	0.086	0.092	0.105	0.062	0.036	0.249	0.169	-0.098	0.359	0.472	0.046	0.17	0.314	0.215	0.222	0.324	0.178	0.348	0.214	0.202	0.149	0.169	0.204	0.225	0.224	0.128	0.119	0.08	0.035	0.076
1710.34108134947	-0.029	0.044	0.104	-0.03	0.062	-0.093	-0.16	0.124	-0.012	-0.008	0.279	0.386	0.221	0.374	0.186	0.135	0.048	0.067	0.064	0.039	0.062	0.133	0.085	0.067	0.156	0.283	-0.074	0.393	0.599	0.259	0.206	0.333	0.289	0.172	0.339	0.259	0.366	0.178	0.162	0.162	0.197	0.162	0.189	0.244	0.191	0.103	0.14	0.092	0.16
1708.09508965364	-0.059	0.018	-0.011	-0.034	0.085	0.014	-0.014	0.081	-0.021	-0.06	0.219	0.279	0.234	0.207	0.111	0.041	-0.019	-0.062	0.024	0.036	0.088	0.049	0	0.024	0.201	0.221	-0.085	0.385	0.648	0.273	0.213	0.284	0.173	0.16	0.289	0.222	0.233	0.107	0.245	0.13	0.159	0.219	0.145	0.201	0.135	0.194	0.094	0.082	0.151
1705.85411603834	-0.099	-0.098	0.025	-0.073	0.089	-0.048	-0.026	0.093	0.059	0.076	0.093	0.202	0.09	0.081	-0.092	-0.023	-0.193	-0.122	-0.017	-0.078	0.107	-0.005	-0.044	-0.066	0.306	0.298	-0.048	0.342	0.855	0.405	0.245	0.36	0.174	0.119	0.328	0.221	0.213	0.177	0.22	0.115	0.034	0.223	0.1	0.218	0.124	0.138	0.091	0.115	0.081
1703.61901490956	-0.079	-0.035	0.043	-0.067	0.152	-0.065	-0.053	0.06	0.032	0.014	-0.006	0.139	0	0.03	-0.13	-0.007	-0.368	-0.23	-0.043	-0.131	0.009	-0.015	0.021	-0.024	0.233	0.445	0.03	0.467	0.815	0.41	0.222	0.396	0.188	0.066	0.222	0.194	0.051	0.114	0.237	0.095	0.188	0.257	0.098	0.194	0.192	0.159	0.106	0.119	0.108
1701.39005268695	-0.128	-0.116	-0.014	-0.101	0.156	-0.042	0.068	0.076	0.088	0.01	-0.011	0.009	-0.011	-0.16	-0.266	-0.186	-0.333	-0.113	-0.049	-0.164	0.022	-0.038	-0.033	0.065	0.196	0.21	-0.02	0.323	0.638	0.311	0.126	0.185	0.167	-0.169	0.156	0.128	0.094	0.029	0.142	0.087	0.101	0.118	0.019	0.14	0.103	0.107	0.168	0.074	0.042
1699.16691545302	-0.061	-0.08	0.05	-0.128	0.147	-0.023	-0.06	0.104	0.077	-0.023	0.057	-0.011	-0.02	-0.089	-0.173	-0.035	-0.201	0.001	-0.041	-0.066	0.195	0.043	-0.089	0.072	0.236	0.036	-0.129	0.222	0.501	0.107	0.073	0.169	0.107	-0.165	0.016	0.079	0.017	-0.024	0.126	0.089	0.125	0.16	-0.084	0.12	0.093	0.051	0.027	0.022	0.027
1696.9498683676	0.048	0.01	0.159	-0.178	0.137	-0.04	0.058	0.075	-0.069	-0.197	0.124	0.011	0.07	0.174	0.129	-0.025	0.207	0.126	0.076	0.222	0.194	0.184	0.129	0.083	0.018	-0.138	-0.311	0.073	-0.032	-0.182	-0.22	-0.279	-0.087	-0.311	0.096	-0.051	-0.184	0.066	0.085	-0.129	0.013	0.186	-0.241	-0.046	0.045	-0.142	0.016	-0.058	0.119
1694.73802485401	0.004	-0.031	-0.025	-0.005	0.043	-0.078	-0.012	0.061	0.072	-0.026	0.095	0.25	0.15	0.216	0.277	0.192	0.303	0.345	0.151	0.111	0.286	0.152	0.019	0.057	0.091	-0.293	-0.425	0.044	-0.216	-0.512	-0.432	-0.232	-0.099	-0.202	-0.108	-0.053	0.031	-0.103	-0.115	-0.071	-0.023	-0.032	-0.062	0.121	-0.014	-0.023	-0.038	-0.063	0.034
1692.53308563676	0.008	0.039	-0.037	-0.012	0.107	-0.16	0.006	0.104	-0.005	-0.047	0.116	0.187	0.15	0.12	0.172	0.108	0.21	0.181	0.034	0.057	0.203	0.053	-0.087	0.009	-0.041	-0.464	-0.64	-0.244	-0.235	-0.578	-0.541	-0.329	-0.234	-0.323	-0.21	-0.179	-0.161	-0.295	-0.216	-0.144	-0.303	-0.147	-0.211	-0.053	-0.184	-0.207	-0.181	-0.168	-0.031
1690.33187637994	0.004	0.056	-0.055	-0.019	0.076	-0.113	-0.055	0.109	-0.017	0.01	-0.189	0.078	0.015	0.011	0.026	-0.03	0.063	-0.002	-0.063	-0.029	0.072	-0.067	-0.305	-0.184	-0.208	-0.621	-0.844	-0.418	-0.348	-0.647	-0.673	-0.572	-0.453	-0.47	-0.351	-0.424	-0.34	-0.41	-0.292	-0.333	-0.469	-0.258	-0.348	-0.266	-0.364	-0.291	-0.291	-0.311	-0.264
1688.13809509822	0.023	0.065	0.068	-0.216	0.049	0.016	0.066	0.096	0.042	-0.206	-0.387	-0.218	-0.164	-0.083	-0.386	-0.445	-0.42	-0.178	-0.296	-0.205	-0.182	-0.335	-0.192	-0.35	-0.259	-0.865	-0.895	-0.588	-0.336	-0.898	-0.913	-0.81	-0.7	-0.749	-0.604	-0.652	-0.787	-0.664	-0.521	-0.647	-0.695	-0.563	-0.705	-0.485	-0.354	-0.516	-0.645	-0.477	-0.5
1685.9488638222	-0.076	0.055	0.176	-0.272	0.016	0.093	0.16	0.128	0.03	-0.314	-0.421	-0.432	-0.282	-0.628	-0.674	-0.808	-0.369	-0.557	-0.457	-0.214	-0.628	-0.402	-0.258	-0.492	-0.474	-1.398	-0.916	-0.614	-0.494	-0.811	-0.987	-1.037	-0.761	-0.758	-0.822	-0.908	-0.842	-0.77	-0.759	-0.602	-0.815	-0.769	-0.819	-0.657	-0.351	-0.6	-1.026	-0.534	-0.886
1683.76587033521	0.25	-0.146	0.203	-0.271	0.05	-0.052	0.335	0.188	-0.024	-0.533	-0.741	-1.058	-0.415	-0.676	-0.797	-0.802	-0.685	-0.646	-0.692	-0.535	-0.483	-0.48	-0.39	-0.407	-0.665	-1.315	-0.982	-0.855	-0.485	-1.218	-1.166	-0.969	-0.715	-0.893	-0.715	-0.92	-0.844	-0.966	-0.897	-0.694	-0.773	-0.762	-1.026	-0.466	-0.555	-0.814	-1.053	-0.71	-0.606
1681.58908823567	0.267	-0.077	-0.01	-0.06	0.129	-0.094	0.07	0.139	-0.03	-0.334	-0.406	-0.738	-0.66	-0.826	-0.797	-0.408	-0.544	-0.506	-0.668	-0.402	-0.541	-0.715	-0.554	-0.451	-0.798	-1.145	-1.085	-0.66	-0.628	-1.145	-1.05	-0.651	-0.517	-0.887	-0.799	-0.826	-0.722	-0.671	-0.675	-0.373	-0.552	-0.696	-0.639	-0.158	-0.423	-0.749	-0.674	-0.341	-0.423
1679.41708104884	0.018	-0.019	-0.135	0.092	0.023	-0.043	-0.098	0.019	0.149	-0.004	-0.259	-0.251	-0.425	-0.356	-0.308	-0.28	-0.35	-0.33	-0.409	-0.211	-0.173	-0.367	-0.419	-0.25	-0.53	-0.839	-0.828	-0.418	-0.588	-0.865	-0.686	-0.585	-0.523	-0.447	-0.529	-0.498	-0.349	-0.344	-0.231	-0.378	-0.355	-0.242	-0.393	-0.097	-0.282	-0.181	-0.289	-0.289	-0.141
1677.25095884244	-0.084	0.002	-0.095	-0.185	0.19	-0.103	0.006	0.307	-0.027	-0.012	-0.015	-0.062	0.22	0.028	0.041	0.227	-0.066	-0.005	0.175	0.153	-0.002	0.127	0.01	0.12	-0.279	-0.548	-0.621	-0.27	-0.035	-0.64	-0.59	-0.309	-0.217	-0.24	-0.371	-0.317	-0.224	-0.203	-0.266	-0.154	-0.305	0.034	-0.312	-0.034	-0.108	-0.28	-0.211	-0.068	-0.027
1675.09097837876	0.107	0.034	0.054	-0.24	0.181	0.008	0.088	-0.076	0.025	-0.185	0.385	0.171	0.487	0.405	0.368	0.439	0.206	0.474	0.471	0.602	0.458	0.413	0.526	0.614	0.177	-0.044	-0.115	0.073	0.789	-0.376	-0.36	0.188	0.195	0.022	0.095	0.251	0.289	0.271	0.228	0.29	-0.025	0.242	0.231	0.334	0.099	0.03	-0.149	0.292	-0.046
1672.93599430533	0.222	0.149	-0.162	-0.11	0.192	-0.03	0.251	-0.034	-0.199	-0.279	0.261	0.159	0.148	0.235	0.392	0.168	0.187	0.727	0.608	0.985	0.791	0.492	0.889	1.014	0.673	0.402	0.478	0.611	1.093	0.181	0.004	0.743	0.361	0.459	0.504	0.441	0.534	0.422	0.798	0.713	0.063	0.057	0.547	0.328	0.328	0.505	0.093	0.658	0.146
1670.78598952384	0.128	0.013	-0.176	0.174	0.221	-0.049	0.136	0.155	-0.124	-0.475	0.218	0.071	0.41	0.327	0.213	0.083	0.311	0.38	0.401	0.727	0.493	0.604	0.771	0.734	1.062	0.562	0.512	1.048	1.285	0.508	0.539	1.097	1.064	0.588	0.702	0.633	0.693	0.778	0.873	0.552	0.259	0.364	0.832	0.544	0.585	0.495	0.41	0.463	0.273
1668.6420607596	0.164	-0.124	-0.187	0.29	0.078	-0.07	0.075	0.049	-0.189	-0.083	-0.101	-0.035	0.156	0.078	-0.035	-0.02	0.011	0.353	0.142	0.388	0.39	0.622	0.668	0.914	1.083	0.382	0.522	1.262	1.476	0.678	0.616	1.368	1.087	0.457	0.452	0.793	0.561	0.835	0.987	0.418	0.343	0.215	0.747	0.607	0.452	0.233	0.315	0.599	0.368
1666.5039047853	0.302	-0.076	-0.03	0.224	0.056	-0.027	-0.092	-0.114	-0.299	0.058	0.28	-0.12	-0.036	-0.176	0.007	-0.032	-0.384	0.416	-0.272	-0.026	0.463	0.505	0.961	1.066	0.833	0.301	0.827	1.555	1.516	1.037	0.905	1.684	1.108	0.67	0.715	0.832	0.722	1.081	0.901	0.635	0.553	0.428	0.453	0.598	0.661	0.31	0.222	0.53	0.332
1664.3709443441	0.108	-0.112	-0.16	0.225	0.065	-0.151	0.105	0.261	-0.275	-0.064	0.174	-0.116	-0.289	0.074	0.006	-0.233	-0.22	0.129	-0.274	0.142	0.206	0.516	0.994	1.007	0.323	0.189	0.774	1.731	1.931	0.935	0.837	1.02	1.541	0.701	0.657	0.65	0.863	0.469	0.695	0.742	0.511	0.404	0.367	0.849	0.426	0.273	0.266	0.541	0.43
1662.24288427066	0.23	-0.121	-0.17	0.076	-0.303	-0.238	0.314	0.301	0.109	-0.2	0.063	-0.001	0.164	0.032	-0.156	0.314	-0.15	0.272	-0.638	-0.18	-0.065	0.127	0.559	0.69	0.728	-0.091	0.852	1.547	1.829	0.886	1.032	1.288	1.206	0.387	0.433	0.529	0.607	0.951	0.718	0.85	0.135	0.196	0.383	0.81	0.332	0.118	0.462	-0.006	0.277
1660.12108591176	-0.161	-0.589	0.184	0.408	-0.09	0.068	0.284	0.254	-0.462	0.1	0.256	-0.028	0.382	0.345	0.457	0.08	-0.316	0.311	-0.421	-0.121	-0.271	0.183	0.935	0.842	0.682	-0.306	1.135	1.561	2.216	1.149	1.368	1.179	1.209	0.503	0.357	0.823	0.365	1.059	0.891	1.065	0.698	0.025	0.735	0.658	0.593	-0.078	0.384	0.324	-0.156
1658.00497235691	-0.283	-0.134	0.118	0.125	0.179	0.217	-0.173	-0.001	0.027	-0.074	0.525	0.54	0.596	-0.089	0.123	0.324	-0.305	0.472	-0.595	-0.462	-0.246	0.128	0.79	0.613	0.248	0.062	0.879	1.968	1.733	1.09	0.67	1.19	0.727	0.311	0.226	0.343	0.837	0.538	0.535	0.539	0.313	0.089	0.56	0.644	0.569	0.236	0.349	0.082	0.364
1655.89287565337	-0.448	-0.352	0.238	0.474	-0.265	-0.384	-0.281	0.445	0.062	0.507	-0.078	0.297	0.777	0.116	0.639	0.672	-0.22	0.278	-0.015	-0.532	-0.15	0.152	0.739	0.444	0.979	0.15	0.877	2.194	1.678	0.887	0.8	1.364	0.328	0.559	0.453	0.004	0.225	0.444	-0.022	0.505	0.5	-0.111	0.695	0.36	0.498	0.117	0.384	0.171	-0.022
1653.78806772064	0.141	-0.42	0.665	0.052	0.279	0.243	0.583	-0.488	-0.119	-0.938	-0.247	-0.167	-0.356	-0.456	0.371	0.21	-0.939	-0.589	-0.167	-0.39	0.306	0.509	0.955	-0.458	0.497	-0.95	-0.778	0.651	0.728	0.186	-0.212	1.199	0.55	0.226	-0.418	-0.053	-0.134	-0.856	0.633	0.133	-0.442	0.026	-0.553	0.854	0.777	0.832	0.236	0.222	-0.539
1651.68696700062	1.346	-0.849	-0.356	0.752	-0.26	-0.708	0.475	0.845	-0.86	-0.381	-0.529	-0.54	0.426	-0.222	1.002	0.367	0.409	0.456	0.443	0.009	0.574	-0.368	0.364	-0.316	-0.746	-1.101	1.245	0.573	0.156	-0.314	0.08	1.038	0.561	-0.627	0	0.298	0.202	-0.495	1.117	-0.101	0.526	0.285	-0.014	0.417	-0.031	-0.649	-0.319	0.988	-0.038
1649.59201465498	-0.433	-0.467	-0.158	0.683	0.137	-0.219	0.292	0.672	-0.406	-0.102	-0.023	0.231	-0.114	-0.251	-0.054	-0.669	-0.101	0.09	0.493	0.503	0.341	-0.292	0.298	-0.443	-0.237	0.114	-0.135	-0.173	-0.457	-0.442	0.309	0.687	0.021	-0.358	-0.595	0.116	0.036	0.743	0.271	-1.408	0.256	0.125	0.451	-0.226	0.252	0.009	-0.299	0.463	-0.936
1647.5020985058	0.069	-0.613	-0.927	0.711	0.172	0.397	-0.13	0.033	0.038	0.251	0.686	0.444	0.341	-0.078	0.194	0.496	-0.322	-0.231	1.157	0.945	0.456	0.088	0.605	-0.209	-0.503	-0.613	0.495	0.015	0.027	-0.048	0.687	1.325	-0.667	0.206	0.706	0.554	0.992	-0.046	0.413	-0.049	0.489	0.636	0.323	0.1	-0.162	-0.386	0.142	0.254	-0.169
1645.4169297277	-0.301	-0.51	-0.427	0.48	-0.429	-0.566	-0.293	0.474	1.554	0.022	0.442	-0.204	-0.028	-0.571	-0.11	-0.502	-0.287	0.874	0.699	0.431	0.099	0.087	0.763	-0.185	-0.436	-0.813	1.004	-0.231	-0.219	-0.104	0.659	1.729	0.09	0.618	0.299	0.568	-0.49	-0.105	0.026	0.344	0.791	0.691	0.428	0.17	0.978	-0.624	0.354	0.415	0.006
1643.33811270834	0.402	0.281	-0.596	0.607	-0.019	-0.093	-0.669	0.268	-0.425	0.246	-0.057	0.204	-0.09	0.414	0.398	0.453	0.356	-0.057	0.713	0.029	0.243	-1.342	-0.397	-0.784	0.124	-0.69	1.928	-0.274	-1.16	-0.197	0.74	0.886	0.273	0.491	0.427	0.875	0.08	-0.37	0.73	0.778	-0.43	0.588	0.363	0.376	-0.837	0.797	0.579	0.354	0.702
1641.26400305932	-0.105	-1.254	0.138	0.442	0.41	0.143	0.285	-0.346	0.385	-0.095	-0.834	0.117	0.145	-1.047	-0.852	-1.19	-0.313	-0.565	0.502	-0.194	-0.697	-0.215	0.462	-0.579	-0.331	-0.282	0.701	-0.5	-0.448	0.269	0.962	0.775	-0.702	0.558	0.083	0.161	0.733	0.274	-0.131	0.257	-0.07	0.107	-0.123	-0.482	0.488	-0.015	-1.228	-0.468	0.12
1639.19512241099	0.682	0.277	0.039	-0.71	-0.321	-0.565	-0.237	0.31	0.354	0.171	0.701	-0.497	-0.56	-0.726	0.328	-0.141	0.011	0.79	-0.102	0.224	0.013	0.186	0.154	-0.37	-0.416	0.209	0.987	0.471	0.495	0.046	0.448	0.583	0.354	0.343	0.664	-0.068	0.927	-0.211	0.037	0.424	-0.27	0.453	0.465	0.686	-0.04	0.208	0.478	-0.401	0.062
1637.13091497446	0.455	0.143	0.183	-0.222	0.634	0.076	-0.477	0.217	-0.517	-0.494	0.414	-0.325	-0.223	-0.782	-0.171	-0.912	-0.658	0.1	0.627	-0.227	-0.002	-0.023	-0.127	-0.153	0.597	0.179	0.507	-0.193	-0.137	-0.372	0.657	0.219	0.051	-0.227	0.596	0.091	0.685	0.37	0.225	-0.038	-0.883	-0.448	0.016	0.244	0.001	0.131	-0.095	-0.089	-1.043
1635.07296921893	0.512	-0.238	0.423	-0.363	-0.54	0.173	-0.007	0.109	-0.212	0.139	0.255	0.366	-0.096	-0.845	0.332	0.344	-0.271	0.03	0.064	0.215	-0.497	-0.368	0.118	0.793	0.878	0.444	0.576	0.188	-0.054	0.078	0.943	1.161	0.136	0.692	-0.015	0.398	0.398	0.773	0.347	0.15	-0.358	-0.153	0.192	-0.251	-0.412	-0.402	0.407	-0.337	0.55
1633.01912412366	0.002	0.124	-0.425	-0.506	-0.217	-0.432	0.471	0.439	0.355	0.192	-0.052	0.364	0.127	0.193	0.033	0.473	0.09	0.935	-0.185	-0.292	-0.623	-0.415	-0.355	0.79	-0.38	0.35	0.745	-0.254	-1.027	0.073	0.874	0.697	0.208	0.068	0.24	0.224	0.266	0.029	-0.567	0.839	0.727	0.691	0.27	0.58	-0.322	0.521	-0.064	-0.553	0.345
1630.97096431321	0.016	-0.519	-0.199	0.101	0.061	-0.402	0.097	0.22	0.17	0.456	0.036	0.326	0.524	-0.727	0.636	0.786	0.051	0.52	0.054	-0.43	-0.971	-0.303	0.215	1.066	0.637	0.752	0.776	-0.055	0.107	0.162	1.02	0.953	0.58	0.026	0.197	0.265	0.387	0.132	0.458	0.23	-0.142	0.745	0.345	0.311	0.098	0.454	0.129	0.109	-0.189
1628.92793573944	0.164	-0.587	1.424	-0.357	1.023	-0.576	-0.72	0.132	-0.613	0.108	-1.399	0.523	1.306	0.33	1.374	1.25	-1.086	2.266	1.824	1.224	-0.375	-1.221	1.141	-0.221	-0.067	2.166	-0.63	-0.519	1.498	1.409	1.356	2.622	3.123	0.227	-0.342	0.186	1.737	0.295	-0.117	-0.284	1.667	2.543	1.095	0.26	-0.162	-1.237	1.424	0.789	0.681
1626.89001914361	-0.324	-0.011	0.052	-0.471	0.525	0.373	-0.247	0.097	0.206	-0.202	-0.036	0.141	-0.216	-0.312	0.355	0.096	-0.039	0.278	0.116	-0.519	-0.278	0.062	0.103	0.792	0.84	0.772	0.753	0.249	0.101	-0.005	0.114	0.468	0.66	-0.292	0.062	0.49	-0.133	0.342	-0.284	-0.12	0.484	-0.092	0.27	-0.515	0.102	0.177	0.177	-0.358	-0.071
1624.85693134719	-0.251	-0.086	0.03	-0.084	0.128	-0.026	0.04	0.347	-0.149	0.051	-0.058	0.13	0.133	-0.401	0.119	-0.058	-0.155	0.154	0.063	-0.313	-0.713	-0.2	-0.134	0.817	1.144	0.987	0.849	0.407	-0.34	0.064	0.252	0.349	0.208	0.06	0.534	0.001	-0.296	0.03	-0.332	0.629	0.331	0.295	0.622	-0.006	0.32	0.403	0.028	-0.042	-0.087
1622.82997204675	-0.268	-0.071	-0.064	-0.14	0.144	0.13	-0.062	0.347	0.194	-0.208	-0.38	0.12	-0.05	-0.513	0.041	-0.45	-0.431	0.125	0.115	-0.166	-0.692	-0.207	-0.14	0.134	1.248	0.778	0.798	0.194	-0.693	-0.35	0.359	0.328	0.194	-0.309	-0.163	0.098	-0.101	-0.229	-0.159	0.18	0.393	0.218	-0.022	-0.023	0.189	-0.012	-0.647	-0.109	-0.36
1620.80701277812	-0.206	-0.125	-0.248	0.124	0.015	0.185	-0.026	0.239	0.318	-0.28	-0.33	0.174	-0.108	-0.809	-0.144	-0.379	-0.492	0.381	-0.379	-0.277	-0.353	0.181	-0.116	0.497	0.517	0.403	0.472	-0.075	-0.372	-0.201	-0.189	0.133	0.228	-0.422	-0.076	-0.141	-0.202	-0.123	-0.025	0.617	-0.252	-0.182	0.156	-0.252	-0.173	-0.294	-0.279	-0.605	-0.454
1618.78909072131	-0.44	-0.17	-0.027	-0.196	0.186	0.326	0.026	0.124	0.205	-0.03	-0.209	0.114	0.012	-0.33	0.211	0.067	-0.362	0.576	0.286	0.127	-0.124	0.274	-0.032	0.529	0.699	0.304	0.516	0.088	-0.632	-0.585	0.02	0.217	-0.004	-0.357	0.033	-0.014	-0.444	-0.228	-0.025	0.153	0.043	-0.098	0.043	-0.156	-0.119	0.037	-0.169	-0.322	-0.263
1616.77697127553	0.057	0.278	-0.356	0.169	-0.06	0.228	0.356	-0.091	-0.151	-0.428	-0.735	-0.151	0.348	-0.837	-0.412	-0.268	-0.226	0.762	0.416	0.097	-0.534	0.496	1.544	0.743	0.855	0.272	0.24	-0.142	0.125	0.259	0.03	-0.199	-0.166	0.096	0.49	-0.155	0.129	0.752	0.219	-0.122	-0.111	-0.393	-0.02	-0.172	-0.294	-0.489	-0.066	0.064	-0.842
1614.76906541688	0.062	-0.07	0.094	-0.248	0.044	-0.002	0.052	-0.059	0.259	-0.133	-0.087	0.065	0.075	-0.308	0.054	0.124	0.15	0.709	0.406	0.255	0.112	0.346	0.171	0.632	0.848	0.141	0.169	0.108	-0.978	-0.628	-0.206	-0.085	-0.2	-0.663	-0.339	-0.172	-0.596	-0.27	-0.483	0.018	0.085	-0.536	-0.351	-0.29	-0.28	-0.032	-0.228	-0.258	-0.12
1612.76588058307	-0.047	-0.234	0.099	-0.081	0.049	0.033	-0.03	-0.052	0.283	-0.018	0.047	0.114	0.247	-0.231	0.469	0.136	0.196	0.845	0.629	0.598	0.649	0.546	0.395	0.691	0.851	0.455	0.306	-0.048	-0.793	-0.475	-0.141	-0.176	-0.32	-0.7	-0.157	-0.335	-0.405	-0.239	-0.357	-0.023	-0.189	-0.403	-0.116	-0.428	-0.201	0.022	-0.003	-0.345	-0.215
1610.76895693851	0.079	-0.011	-0.047	-0.038	-0.18	0.137	-0.207	0.153	0.091	0.019	0.035	0.049	0.12	-0.08	0.288	0.306	0.324	0.542	0.513	0.473	0.477	0.423	0.635	0.523	0.779	0.491	0.295	-0.052	-0.568	-0.399	-0.109	-0.052	-0.085	-0.402	-0.279	-0.521	-0.347	-0.257	-0.173	-0.084	-0.109	-0.347	-0.18	-0.174	-0.126	-0.264	0.071	-0.306	-0.149
1608.77593708785	0.061	-0.071	0.124	-0.085	-0.012	-0.046	-0.175	0.156	0.083	-0.032	0.023	0.081	0.356	-0.101	0.545	0.331	0.246	0.521	0.635	0.367	0.555	0.613	0.601	0.547	0.665	0.445	0.285	-0.12	-0.592	-0.238	-0.052	0.04	-0.32	-0.404	-0.215	-0.359	-0.276	-0.179	-0.154	0.17	-0.143	-0.319	-0.241	-0.069	-0.068	-0.185	0.008	-0.305	-0.101
1606.78810128421	0.103	-0.076	0.249	-0.202	-0.054	-0.027	-0.215	0.166	0.034	0.018	-0.021	0.074	0.234	-0.006	0.685	0.128	0.28	0.506	0.533	0.41	0.412	0.491	0.396	0.377	0.54	0.291	0.253	-0.101	-0.66	-0.339	-0.21	-0.069	-0.318	-0.476	-0.266	-0.488	-0.281	-0.371	-0.225	-0.052	-0.139	-0.304	-0.357	-0.228	-0.055	-0.275	-0.007	-0.275	-0.051
1604.8049142978	0.055	-0.042	-0.013	0.003	-0.15	-0.131	-0.114	0.22	0.051	0.117	-0.14	0.04	0.127	-0.042	0.536	0.019	0.096	0.276	0.293	0.193	0.135	0.211	0.218	0.008	0.181	0.06	-0.136	-0.326	-0.937	-0.658	-0.419	-0.299	-0.493	-0.678	-0.528	-0.601	-0.405	-0.571	-0.333	-0.186	-0.467	-0.575	-0.511	-0.336	-0.225	-0.485	-0.191	-0.419	-0.286
1602.82687370061	-0.043	-0.043	0.064	0.065	-0.142	-0.056	-0.163	0.039	0.166	0.112	-0.203	0.086	0.196	0.157	0.442	0.043	0.124	0.284	0.067	-0.017	0.05	0.2	0.209	-0.187	0.034	-0.125	-0.158	-0.427	-0.764	-0.735	-0.533	-0.303	-0.529	-0.796	-0.692	-0.845	-0.565	-0.692	-0.426	-0.301	-0.553	-0.539	-0.49	-0.458	-0.404	-0.473	-0.19	-0.507	-0.271
1600.85395953617	-0.001	0.07	0.094	-0.128	-0.119	-0.047	-0.178	0.145	0.061	0.106	-0.043	0.147	-0.012	0.035	0.381	-0.088	-0.066	0.141	-0.069	-0.113	-0.191	-0.192	0.045	-0.354	-0.174	-0.283	-0.324	-0.552	-1.001	-0.902	-0.664	-0.467	-0.702	-0.736	-0.783	-0.749	-0.601	-0.62	-0.553	-0.318	-0.61	-0.609	-0.426	-0.58	-0.374	-0.46	-0.384	-0.556	-0.378
1598.88589630745	-0.028	0.025	0.014	-0.003	-0.087	-0.105	-0.044	0.018	0.048	0.165	-0.126	0.142	-0.018	0.019	0.15	-0.16	-0.253	-0.05	-0.224	-0.261	-0.459	-0.353	-0.146	-0.499	-0.373	-0.519	-0.604	-0.736	-1.108	-0.956	-0.808	-0.647	-0.818	-0.928	-0.829	-0.884	-0.756	-0.922	-0.652	-0.46	-0.801	-0.742	-0.651	-0.627	-0.695	-0.412	-0.574	-0.53	-0.525
1596.9219010972	0.034	0.018	-0.006	-0.107	0.044	-0.025	-0.008	-0.02	0.005	0.069	-0.236	0.079	-0.04	-0.056	0.012	-0.317	-0.248	-0.293	-0.407	-0.497	-0.331	-0.364	-0.318	-0.674	-0.625	-0.622	-0.604	-0.879	-1.054	-0.941	-0.764	-0.76	-0.736	-0.732	-0.798	-0.973	-0.741	-0.813	-0.652	-0.522	-0.748	-0.65	-0.56	-0.627	-0.578	-0.638	-0.651	-0.61	-0.56
1594.96297931429	-0.115	0.033	0.207	-0.025	0.03	-0.149	-0.143	0.12	0.009	0.03	0.123	0.29	-0.085	-0.026	0.098	-0.29	-0.233	-0.146	-0.194	-0.27	-0.582	-0.298	-0.212	-0.544	-0.521	-0.632	-0.645	-0.818	-0.987	-0.842	-0.944	-0.578	-0.855	-0.873	-0.705	-0.693	-0.717	-0.735	-0.577	-0.495	-0.461	-0.66	-0.634	-0.462	-0.581	-0.362	-0.499	-0.61	-0.33
1593.01012644677	-0.097	0.024	0.068	-0.032	-0.045	-0.001	-0.066	0.046	-0.057	0.156	0.134	0.367	-0.019	-0.041	0.111	-0.243	-0.31	-0.01	-0.214	-0.368	-0.231	-0.208	-0.079	-0.631	-0.504	-0.468	-0.527	-0.631	-0.648	-0.726	-0.685	-0.394	-0.625	-0.635	-0.628	-0.598	-0.501	-0.609	-0.412	-0.355	-0.405	-0.497	-0.444	-0.352	-0.333	-0.303	-0.383	-0.337	-0.258
1591.06103723815	-0.055	-0.021	0.168	-0.081	0.017	-0.053	-0.125	-0.01	0.006	0.157	0.088	0.276	0.001	-0.024	0.097	-0.2	-0.176	0.12	-0.047	-0.204	-0.262	-0.132	0.032	-0.56	-0.277	-0.344	-0.287	-0.517	-0.497	-0.509	-0.608	-0.391	-0.487	-0.582	-0.533	-0.498	-0.445	-0.482	-0.312	-0.133	-0.26	-0.359	-0.31	-0.179	-0.307	-0.083	-0.208	-0.288	-0.226
1589.11595413621	-0.156	0.016	0.077	-0.061	0.042	-0.056	-0.016	-0.083	0.013	0.226	-0.032	0.16	-0.022	-0.152	0.086	-0.19	-0.279	0.064	-0.003	-0.147	-0.024	0.001	0.104	-0.516	-0.205	-0.441	-0.268	-0.405	-0.374	-0.44	-0.472	-0.23	-0.419	-0.464	-0.408	-0.396	-0.323	-0.398	-0.348	-0.024	-0.283	-0.324	-0.294	-0.142	-0.164	-0.101	-0.143	-0.257	-0.171
1587.17688054669	-0.149	0.016	0.056	0.077	0.017	-0.045	-0.002	0.012	-0.033	0.048	-0.049	0.124	0.011	-0.166	0.042	-0.154	-0.038	0.145	0.141	-0.111	0.051	0.023	0.158	-0.433	-0.069	-0.152	-0.232	-0.242	-0.297	-0.346	-0.316	-0.167	-0.304	-0.287	-0.343	-0.354	-0.231	-0.328	-0.152	0.024	-0.235	-0.181	-0.153	0.016	0.073	-0.147	-0.14	-0.078	-0.208
1585.24203079016	-0.099	0.043	0.005	-0.023	0.17	-0.026	0.017	-0.112	-0.066	0.09	-0.132	0.123	-0.132	-0.084	0.003	-0.094	-0.077	0.147	0.169	-0.08	0.197	0.191	0.172	-0.363	0.103	-0.11	0.013	-0.039	-0.061	-0.202	-0.315	-0.074	-0.2	-0.243	-0.242	-0.241	-0.132	-0.237	-0.145	0.024	-0.292	-0.11	-0.065	0.018	0.063	-0.103	-0.13	-0.116	-0.138
1583.31189265145	-0.049	-0.006	-0.089	0.025	0.112	-0.034	-0.034	-0.042	-0.074	0.188	-0.147	-0.032	-0.178	-0.136	-0.033	-0.095	-0.237	0.122	0.339	0.046	0.147	-0.02	0.322	-0.256	0.116	-0.03	0.048	-0.046	-0.105	-0.285	-0.213	0.156	-0.238	-0.207	-0.131	-0.253	-0.138	-0.3	-0.114	0.119	-0.173	0.065	-0.102	-0.011	0.187	-0.022	-0.134	0	-0.041
1581.38594878492	-0.001	0.102	-0.013	0.104	0.017	-0.051	-0.037	-0.072	-0.017	-0.03	-0.226	0.127	-0.119	-0.066	-0.001	0.028	-0.129	0.233	0.247	0.085	0.178	0.216	0.349	-0.295	0.224	0.095	-0.002	0.162	-0.017	-0.163	-0.137	0.108	-0.128	-0.082	-0.057	-0.183	-0.113	-0.162	0.051	0.157	-0.074	0.077	0.075	0.102	0.132	-0.052	-0.069	-0.104	-0.083
1579.840976367	0.138	-0.105	-0.079	-0.17	0.178	-0.111	-0.215	0.286	0.039	0.039	-0.689	-0.392	-0.178	0.096	-0.005	-0.253	-0.109	0.047	-0.002	-0.137	0.11	0.061	-0.107	-0.162	-0.178	0.226	-0.022	0.161	-0.003	-0.324	-0.068	-0.034	-0.196	-0.415	-0.144	-0.046	-0.273	-0.117	-0.021	-0.43	0.104	-0.082	-0.301	-0.111	-0.136	-0.356	-0.05	-0.021	-0.076
1577.92396015994	0.033	-0.083	-0.024	-0.104	0.165	-0.02	-0.195	0.204	0.014	0.014	-0.461	-0.173	-0.064	0.023	0.035	-0.181	-0.122	-0.002	0.016	-0.111	0.095	0.032	-0.119	-0.217	-0.225	0.093	-0.046	0.037	-0.072	-0.338	-0.148	-0.189	-0.25	-0.408	-0.156	-0.124	-0.229	-0.178	-0.082	-0.396	-0.015	-0.096	-0.274	-0.138	-0.084	-0.281	-0.119	-0.095	-0.148
1576.01208738231	0.036	-0.073	-0.031	-0.056	0.15	0.005	-0.201	0.182	-0.006	-0.006	-0.341	-0.078	0.023	0.019	0.005	-0.235	-0.174	-0.105	-0.001	-0.064	-0.004	-0.037	-0.133	-0.231	-0.322	-0.066	-0.111	-0.12	-0.195	-0.446	-0.204	-0.312	-0.325	-0.488	-0.275	-0.19	-0.323	-0.297	-0.159	-0.362	-0.068	-0.157	-0.334	-0.16	-0.14	-0.381	-0.131	-0.18	-0.169
1574.10409865225	0.102	-0.071	-0.005	-0.141	0.138	-0.141	-0.246	0.292	0.035	0.035	-0.49	-0.195	-0.166	0.003	-0.068	-0.453	-0.363	-0.166	-0.192	-0.265	-0.073	-0.163	-0.405	-0.503	-0.549	-0.191	-0.426	-0.362	-0.388	-0.754	-0.398	-0.327	-0.511	-0.724	-0.461	-0.336	-0.584	-0.397	-0.247	-0.699	-0.118	-0.273	-0.58	-0.321	-0.331	-0.626	-0.299	-0.265	-0.284
1572.20097130576	0.086	-0.08	-0.013	-0.14	0.143	-0.116	-0.226	0.278	0.035	0.035	-0.554	-0.315	-0.253	-0.137	-0.167	-0.483	-0.415	-0.307	-0.31	-0.353	-0.173	-0.269	-0.53	-0.611	-0.66	-0.317	-0.56	-0.441	-0.465	-0.822	-0.506	-0.51	-0.643	-0.786	-0.558	-0.45	-0.616	-0.505	-0.358	-0.767	-0.227	-0.395	-0.657	-0.427	-0.403	-0.653	-0.325	-0.348	-0.377
1570.3019470802	0.035	-0.087	0.009	-0.062	0.122	-0.04	-0.198	0.208	0.005	0.005	-0.635	-0.395	-0.332	-0.301	-0.265	-0.497	-0.488	-0.413	-0.344	-0.43	-0.285	-0.38	-0.542	-0.697	-0.724	-0.438	-0.586	-0.474	-0.476	-0.796	-0.604	-0.657	-0.713	-0.796	-0.587	-0.567	-0.601	-0.607	-0.435	-0.728	-0.357	-0.435	-0.595	-0.437	-0.392	-0.625	-0.399	-0.419	-0.437
1568.40799687322	0.059	-0.043	0.002	-0.107	0.121	-0.078	-0.192	0.224	0.009	0.009	-0.866	-0.57	-0.457	-0.352	-0.36	-0.591	-0.548	-0.504	-0.461	-0.451	-0.351	-0.464	-0.624	-0.8	-0.806	-0.51	-0.685	-0.512	-0.5	-0.896	-0.659	-0.675	-0.778	-0.894	-0.729	-0.612	-0.665	-0.619	-0.466	-0.811	-0.398	-0.471	-0.704	-0.504	-0.443	-0.681	-0.431	-0.461	-0.444
1566.51910056739	0.044	-0.059	-0.003	-0.112	0.117	-0.098	-0.177	0.233	0.026	0.026	-0.939	-0.628	-0.47	-0.355	-0.361	-0.556	-0.519	-0.487	-0.465	-0.505	-0.365	-0.458	-0.635	-0.68	-0.823	-0.532	-0.669	-0.475	-0.418	-0.896	-0.639	-0.675	-0.839	-0.855	-0.689	-0.593	-0.689	-0.601	-0.451	-0.809	-0.371	-0.468	-0.679	-0.508	-0.44	-0.675	-0.403	-0.453	-0.442
1564.63401411081	0.063	-0.06	-0.029	-0.14	0.133	-0.065	-0.196	0.233	0.03	0.03	-0.905	-0.551	-0.363	-0.27	-0.31	-0.505	-0.422	-0.417	-0.402	-0.412	-0.277	-0.359	-0.49	-0.574	-0.697	-0.332	-0.569	-0.334	-0.256	-0.789	-0.54	-0.554	-0.713	-0.737	-0.602	-0.499	-0.605	-0.511	-0.377	-0.651	-0.257	-0.39	-0.587	-0.421	-0.384	-0.599	-0.305	-0.405	-0.309
1562.75394751647	0.065	-0.084	-0.03	-0.113	0.155	-0.03	-0.228	0.205	0.03	0.03	-0.754	-0.428	-0.197	-0.155	-0.206	-0.288	-0.241	-0.281	-0.234	-0.306	-0.113	-0.243	-0.244	-0.451	-0.434	-0.142	-0.353	-0.13	-0.041	-0.547	-0.324	-0.38	-0.491	-0.428	-0.398	-0.261	-0.351	-0.338	-0.139	-0.441	-0.146	-0.254	-0.365	-0.257	-0.152	-0.405	-0.141	-0.287	-0.243
1560.87790641319	0.002	-0.078	0.006	-0.035	0.129	0.042	-0.176	0.116	-0.003	-0.003	-0.402	-0.217	-0.083	-0.057	-0.102	-0.165	-0.152	-0.152	-0.103	-0.167	-0.066	-0.096	-0.07	-0.027	-0.123	0.005	-0.052	0.051	0.056	-0.254	-0.049	-0.191	-0.195	-0.15	-0.057	-0.067	-0.11	-0.15	0.01	-0.072	0.035	-0.082	-0.149	-0.034	-0.008	-0.181	0.025	-0.111	-0.092
1559.00709332637	0.009	-0.056	0.035	0.023	0.096	0.032	-0.143	0.086	-0.039	-0.039	-0.302	-0.188	-0.102	-0.069	-0.112	-0.179	-0.141	-0.126	-0.067	-0.08	-0.037	-0.053	0.02	0.087	-0.007	0.077	0.022	0.09	0.122	-0.089	0.079	-0.053	-0.042	-0.085	0.065	0.05	-0.018	-0.021	0.14	0.026	0.139	0.047	-0.076	0.057	0.095	-0.115	0.139	-0.017	-0.042
1557.14003204594	0.043	-0.051	0.056	-0.079	0.114	0.013	-0.213	0.145	-0.013	-0.013	-0.554	-0.227	-0.132	-0.117	-0.086	-0.25	-0.155	-0.077	-0.108	-0.152	0.019	0.016	0.1	0.17	0.145	0.237	-0.012	0.051	0.195	-0.131	0.169	0.055	-0.016	-0.058	0.03	0.139	0.022	0.003	0.254	-0.141	0.188	0.089	-0.09	0.136	0.207	-0.046	0.04	0.023	0.066
1555.27792116576	0.029	-0.051	0.052	-0.067	0.086	-0.057	-0.176	0.186	0.001	0.001	-0.505	-0.2	-0.134	-0.092	-0.032	-0.225	-0.107	-0.031	-0.017	-0.106	0.016	0.041	0.165	0.288	0.139	0.245	0.019	0.097	0.242	-0.109	0.235	0.126	-0.026	-0.008	0.031	0.146	0.035	0.025	0.246	-0.087	0.241	0.158	-0.046	0.19	0.216	0.013	0.109	0.075	0.084
1553.42001727714	0.053	-0.055	0.045	-0.082	0.067	-0.084	-0.141	0.142	0.026	0.026	-0.417	-0.17	-0.098	0.002	0.012	-0.167	-0.089	0.038	0.013	-0.103	0.056	0.133	0.219	0.335	0.166	0.292	0.032	0.151	0.313	-0.101	0.258	0.117	0.004	-0.006	0.01	0.167	0.045	0.051	0.236	-0.028	0.276	0.154	-0.03	0.189	0.207	0.006	0.189	0.104	0.092
1551.56606545033	0.02	-0.033	0.053	-0.069	0.072	-0.071	-0.129	0.119	0.017	0.017	-0.306	-0.094	-0.03	0.042	0.061	-0.019	0.003	0.093	0.034	-0.018	0.099	0.173	0.265	0.325	0.229	0.323	0.083	0.223	0.4	-0.001	0.287	0.138	0.016	0.09	0.049	0.165	0.104	0.072	0.245	0.02	0.285	0.168	0.022	0.189	0.224	0.073	0.179	0.095	0.095
1549.71701392467	0.022	-0.026	0.042	-0.078	0.085	-0.055	-0.11	0.079	0.019	0.019	-0.285	-0.072	0.021	0.115	0.087	0.015	0.03	0.097	0.085	0.025	0.109	0.197	0.288	0.349	0.228	0.327	0.089	0.249	0.445	-0.006	0.26	0.103	0.015	0.063	0.048	0.151	0.086	0.078	0.197	0.023	0.253	0.172	0.008	0.176	0.184	0.043	0.184	0.098	0.095
1547.87308307528	0.026	-0.027	0.036	-0.109	0.089	-0.044	-0.143	0.1	0.034	0.034	-0.284	-0.066	0.065	0.168	0.101	0.038	0.045	0.112	0.065	0.04	0.112	0.201	0.273	0.333	0.164	0.27	0.088	0.276	0.492	-0.032	0.237	0.052	-0.013	0.047	0.017	0.139	0.053	0.064	0.174	-0.011	0.221	0.133	0.014	0.135	0.13	0.022	0.173	0.076	0.127
1546.03210088292	0.001	-0.037	0.026	-0.085	0.114	-0.012	-0.147	0.074	0.034	0.034	-0.266	-0.045	0.064	0.137	0.094	0.052	0.014	0.066	0.036	-0.02	0.085	0.146	0.224	0.262	0.14	0.231	0.051	0.252	0.458	-0.01	0.179	0.018	-0.039	0.051	0.014	0.07	0.028	-0.01	0.196	0.006	0.172	0.091	-0.041	0.101	0.111	-0.006	0.143	0.012	0.107
1544.19596958675	-0.002	-0.043	0.039	-0.068	0.121	-0.015	-0.159	0.058	0.035	0.035	-0.339	-0.054	0.069	0.069	0.076	0.026	-0.048	-0.004	-0.002	-0.067	0.047	0.097	0.175	0.156	0.086	0.245	0	0.19	0.417	-0.043	0.155	-0.021	-0.064	0.047	0.002	0.023	-0.003	-0.036	0.172	-0.007	0.123	0.029	-0.045	0.067	0.106	-0.028	0.07	-0.022	0.053
1542.36490811361	0.006	-0.052	0.015	-0.004	0.101	0.007	-0.158	0.082	0	0	-0.245	-0.015	0.088	0.091	0.034	0.025	-0.049	-0.019	-0.008	-0.038	0.03	0.05	0.137	0.166	0.071	0.17	0.031	0.157	0.352	-0.013	0.179	-0.012	-0.029	0.028	0.008	0.053	-0.002	-0.035	0.153	0.035	0.111	0.047	-0.025	0.076	0.106	-0.031	0.07	0.004	0.002
1540.53794660773	-0.006	-0.051	0.027	0.034	0.07	0.01	-0.163	0.072	0.002	0.002	-0.186	0.021	0.089	0.112	0.041	0.034	-0.07	-0.039	-0.044	0.003	0.035	0.041	0.115	0.208	0.091	0.124	0.06	0.104	0.306	-0.006	0.172	0.001	0.011	0.062	0.046	0.082	0.023	0.004	0.14	0.048	0.119	0.075	-0.024	0.078	0.104	-0.057	0.079	0.001	0.015
1538.71507136022	0.028	-0.035	0.057	-0.055	0.094	-0.019	-0.172	0.105	-0.003	-0.003	-0.255	0.03	0.125	0.131	0.124	-0.014	-0.076	-0.038	-0.039	-0.058	0.061	0.082	0.202	0.188	0.062	0.209	-0.016	0.121	0.386	-0.003	0.243	0.04	-0.054	0.025	-0.009	0.11	-0.034	-0.021	0.176	-0.027	0.15	0.037	-0.06	0.113	0.089	-0.015	0.092	0.03	0.008
1536.89603251826	0.005	-0.015	0.056	-0.073	0.064	-0.028	-0.148	0.094	0.022	0.022	-0.18	0.029	0.135	0.122	0.127	-0.012	-0.019	0	-0.003	-0.032	0.063	0.065	0.208	0.21	0.119	0.167	0.031	0.135	0.376	-0.025	0.263	0.064	0.003	0.08	-0.013	0.143	0.019	0.024	0.165	-0.006	0.168	0.083	-0.037	0.124	0.084	0.025	0.094	0.062	0.012
1535.08199640484	-0.005	-0.02	0.066	-0.032	0.079	-0.032	-0.114	0.074	-0.006	-0.006	-0.114	0.046	0.098	0.095	0.124	0.012	-0.008	0.013	0.021	0.002	0.054	0.08	0.217	0.227	0.164	0.198	0.076	0.166	0.357	0.068	0.258	0.085	0.022	0.095	0.044	0.152	0.036	0.02	0.14	0.037	0.162	0.064	0.012	0.123	0.09	0.032	0.065	0.055	0.023
1533.27200245324	0.012	-0.015	0.05	-0.046	0.066	-0.046	-0.104	0.063	0.01	0.01	-0.151	0.016	0.113	0.092	0.112	0.037	-0.013	0.03	0.032	0.012	0.078	0.094	0.23	0.213	0.154	0.211	0.097	0.202	0.386	0.051	0.25	0.057	0.013	0.111	0.002	0.086	0.014	-0.002	0.132	0.023	0.152	0.065	-0.013	0.117	0.109	0.019	0.059	0.043	-0.004
1531.46603721371	0.011	-0.013	0.049	-0.047	0.044	-0.041	-0.131	0.077	0.025	0.025	-0.181	0.016	0.092	0.09	0.114	0.058	0.023	0.034	0.06	0.04	0.068	0.105	0.24	0.222	0.135	0.201	0.121	0.223	0.411	0.041	0.261	0.037	0.022	0.076	-0.021	0.082	0.013	-0.006	0.136	0.008	0.149	0.049	0.006	0.115	0.064	-0.002	0.099	0.047	0.002
1529.66502324555	0.005	-0.014	0.055	-0.027	0.046	-0.056	-0.113	0.065	0.021	0.021	-0.187	-0.04	0.011	0.058	0.076	0.048	-0.008	0.004	0.04	0.028	0.051	0.082	0.214	0.195	0.148	0.176	0.112	0.199	0.37	0.047	0.236	0.029	0.003	0.065	-0.017	0.073	-0.012	-0.039	0.102	0.006	0.109	0.032	-0.04	0.09	0.042	-0.011	0.087	0.018	-0.005
1527.86800687174	-0.013	-0.012	0.042	-0.037	0.055	-0.058	-0.096	0.036	0.04	0.04	-0.252	-0.093	-0.038	0.012	0.029	-0.031	-0.031	-0.018	0.012	0.011	0.061	0.062	0.18	0.16	0.09	0.154	0.096	0.209	0.4	0.04	0.211	-0.003	-0.029	0.054	-0.056	0.034	-0.036	-0.071	0.066	-0.016	0.078	0	-0.018	0.061	0.024	-0.045	0.057	-0.009	-0.006
1526.07497484265	-0.017	-0.018	0.035	-0.045	0.052	-0.057	-0.082	0.035	0.047	0.047	-0.294	-0.123	-0.058	-0.009	-0.006	-0.007	-0.047	-0.03	-0.01	-0.01	0.054	0.03	0.138	0.108	0.047	0.139	0.043	0.18	0.419	-0.004	0.17	-0.06	-0.064	0.021	-0.09	-0.026	-0.05	-0.109	0.046	-0.053	0.027	-0.026	-0.046	0.039	0.024	-0.06	0.039	-0.031	-0.052
1524.28591396717	-0.032	0.006	0.036	-0.029	0.063	-0.061	-0.08	0.033	0.032	0.032	-0.294	-0.121	-0.036	-0.038	-0.026	-0.021	-0.066	-0.036	-0.028	-0.048	0.027	-0.002	0.068	0.016	-0.059	0.026	-0.06	0.068	0.321	-0.045	0.108	-0.11	-0.13	-0.048	-0.121	-0.036	-0.101	-0.138	0.025	-0.093	-0.006	-0.098	-0.1	-0.034	-0.058	-0.085	-0.048	-0.076	-0.067
1522.50104291321	-0.023	0.009	0.035	-0.003	0.074	-0.084	-0.06	0.038	0.009	0.009	-0.26	-0.078	-0.033	-0.004	-0.008	-0.024	-0.111	-0.047	-0.051	-0.046	-0.004	-0.043	0.015	-0.066	-0.172	-0.078	-0.153	-0.065	0.258	-0.085	0.047	-0.155	-0.185	-0.091	-0.15	-0.092	-0.143	-0.227	-0.028	-0.116	-0.05	-0.119	-0.13	-0.073	-0.074	-0.138	-0.052	-0.11	-0.124
1520.72104075715	-0.015	0.015	0.02	-0.02	0.051	-0.072	-0.078	0.027	0.036	0.036	-0.216	-0.013	0.07	0.042	0.02	-0.003	-0.058	-0.064	-0.079	-0.086	-0.005	-0.061	-0.092	-0.157	-0.271	-0.141	-0.269	-0.115	0.173	-0.185	0.019	-0.185	-0.243	-0.123	-0.232	-0.146	-0.172	-0.216	-0.058	-0.164	-0.069	-0.15	-0.168	-0.099	-0.145	-0.149	-0.109	-0.092	-0.172
1518.94404225338	-0.025	0.02	0.038	-0.004	0.034	-0.069	-0.058	0.03	0.019	0.019	-0.147	0.029	0.073	0.067	0.043	-0.023	-0.059	-0.052	-0.077	-0.091	-0.045	-0.072	-0.119	-0.193	-0.311	-0.259	-0.318	-0.195	0.109	-0.201	-0.019	-0.221	-0.255	-0.146	-0.228	-0.15	-0.194	-0.258	-0.091	-0.177	-0.095	-0.2	-0.18	-0.116	-0.155	-0.177	-0.13	-0.108	-0.171
1517.17211255596	-0.026	0.03	0.03	0.008	0.016	-0.075	-0.063	0.032	0.023	0.023	-0.104	0.028	0.093	0.075	0.061	0.022	-0.061	-0.074	-0.086	-0.105	-0.053	-0.088	-0.11	-0.21	-0.341	-0.269	-0.307	-0.204	0.11	-0.192	-0.042	-0.248	-0.259	-0.159	-0.249	-0.167	-0.209	-0.246	-0.101	-0.184	-0.125	-0.209	-0.192	-0.122	-0.137	-0.19	-0.109	-0.114	-0.185
1515.4040824986	-0.011	-0.003	0.023	-0.002	0.009	-0.08	-0.066	0.047	0.042	0.042	-0.151	0.043	0.08	0.073	0.047	-0.013	-0.085	-0.111	-0.109	-0.14	-0.092	-0.1	-0.086	-0.254	-0.398	-0.289	-0.382	-0.207	0.075	-0.241	-0.06	-0.303	-0.295	-0.196	-0.298	-0.223	-0.245	-0.33	-0.138	-0.227	-0.138	-0.276	-0.257	-0.147	-0.2	-0.239	-0.144	-0.12	-0.193
1513.63993926671	-0.026	0.003	0.032	-0.003	-0.014	-0.08	-0.043	0.028	0.052	0.052	-0.169	-0.015	0.014	0.033	0.001	-0.06	-0.138	-0.131	-0.159	-0.137	-0.135	-0.145	-0.105	-0.245	-0.37	-0.286	-0.338	-0.251	0.068	-0.266	-0.103	-0.335	-0.3	-0.231	-0.32	-0.234	-0.248	-0.33	-0.154	-0.239	-0.188	-0.292	-0.267	-0.182	-0.18	-0.247	-0.146	-0.126	-0.201
1511.87989867986	-0.03	0.009	0.016	0.001	-0.012	-0.064	-0.023	0.016	0.045	0.045	-0.236	-0.074	-0.049	-0.022	-0.058	-0.085	-0.181	-0.179	-0.198	-0.163	-0.16	-0.174	-0.14	-0.263	-0.361	-0.275	-0.333	-0.236	0.098	-0.268	-0.124	-0.345	-0.31	-0.264	-0.325	-0.251	-0.247	-0.346	-0.171	-0.251	-0.205	-0.309	-0.26	-0.202	-0.183	-0.241	-0.161	-0.143	-0.215
1510.12508668118	-0.067	0.005	0.01	0.024	-0.003	-0.03	-0.025	0.011	0.038	0.038	-0.279	-0.128	-0.087	-0.056	-0.117	-0.081	-0.204	-0.2	-0.203	-0.177	-0.151	-0.156	-0.158	-0.266	-0.323	-0.231	-0.29	-0.221	0.138	-0.24	-0.103	-0.306	-0.277	-0.251	-0.241	-0.191	-0.193	-0.285	-0.13	-0.198	-0.19	-0.238	-0.198	-0.137	-0.179	-0.185	-0.16	-0.161	-0.152
1508.37297840312	-0.052	0.015	0.005	0.025	0.012	-0.039	-0.029	-0.011	0.036	0.036	-0.322	-0.14	-0.078	-0.078	-0.081	-0.052	-0.16	-0.14	-0.127	-0.116	-0.106	-0.061	-0.041	-0.145	-0.263	-0.198	-0.263	-0.198	0.214	-0.148	-0.05	-0.225	-0.204	-0.138	-0.206	-0.125	-0.098	-0.213	-0.05	-0.146	-0.082	-0.144	-0.09	-0.047	-0.067	-0.105	-0.047	-0.092	-0.08
1506.62493114724	-0.045	0.007	-0.007	0.024	-0.013	-0.054	-0.071	0.025	0.065	0.065	-0.339	-0.106	-0.01	-0.043	-0.002	-0.017	-0.112	-0.104	-0.062	-0.045	0.002	0.068	0.083	-0.169	-0.309	-0.186	-0.318	-0.232	0.185	-0.152	0.055	-0.116	-0.149	-0.046	-0.178	-0.121	-0.061	-0.14	0.047	-0.068	0.04	-0.058	-0.046	0.084	0.059	-0.052	-0.002	0.063	0.02
1504.88206314515	-0.052	0.006	0.006	-0.006	-0.027	-0.06	-0.066	0.066	0.067	0.067	-0.313	-0.091	-0.032	-0.011	0.029	0.01	-0.056	-0.037	0.002	0.036	0.038	0.115	0.128	-0.093	-0.31	-0.183	-0.291	-0.238	0.116	-0.175	0.08	-0.142	-0.099	0.056	-0.144	-0.049	-0.028	-0.095	0.102	0.008	0.113	-0.048	0.025	0.151	0.09	-0.006	0.063	0.124	0.087
1503.14209307426	-0.034	0.009	-0.004	0.005	-0.005	-0.063	-0.059	0.033	0.057	0.057	-0.206	-0.039	-0.033	-0.001	0.024	0.06	0.017	0.009	0.027	0.069	0.077	0.126	0.097	-0.105	-0.267	-0.202	-0.274	-0.208	0.048	-0.146	0.046	-0.093	-0.063	0.027	-0.115	-0.04	0.021	-0.036	0.075	-0.001	0.127	-0.02	0.046	0.142	0.082	0.031	0.118	0.135	0.075
1501.40704361092	-0.061	0.04	-0.024	0.077	-0.048	-0.026	-0.028	0.004	0.032	0.032	-0.093	0.007	0.083	0.061	0.03	0.145	0.018	0.033	0.095	0.159	0.103	0.221	0.14	-0.138	-0.286	-0.131	-0.135	-0.145	0.139	-0.139	0.077	-0.119	-0.092	0.006	-0.04	0.035	0.017	0.003	0.133	0.024	0.061	0.051	0.006	0.159	0.022	0.031	0.089	0.045	0.114
1499.67509539058	-0.046	0.035	-0.006	0.041	-0.032	-0.043	-0.039	-0.003	0.047	0.047	-0.105	0.039	0.098	0.108	0.078	0.137	0.019	0.066	0.103	0.159	0.132	0.202	0.149	-0.067	-0.167	-0.059	-0.071	-0.085	0.2	-0.081	0.089	-0.086	-0.063	-0.029	-0.013	0.025	0.042	0.007	0.108	0.024	0.088	0.021	-0.004	0.152	0.094	0.062	0.086	0.047	0.105
1497.94803588305	-0.059	0.016	-0.025	0.045	0	-0.035	-0.057	0.005	0.057	0.057	-0.136	0.035	0.125	0.118	0.092	0.121	0.032	0.045	0.116	0.152	0.163	0.217	0.169	-0.017	-0.129	-0.036	-0.024	-0.033	0.268	-0.026	0.128	-0.024	-0.045	0.013	-0.006	0.04	0.068	-0.003	0.113	0.012	0.106	0.044	-0.007	0.145	0.111	0.074	0.073	0.07	0.088
1496.22405416571	-0.045	0.029	-0.029	0.036	-0.006	-0.064	-0.08	0.029	0.065	0.065	-0.168	0.043	0.125	0.107	0.102	0.066	-0.016	0.122	0.123	0.191	0.182	0.221	0.212	0.056	-0.13	-0.032	-0.003	-0.018	0.291	-0.016	0.173	-0.064	-0.016	0.09	-0.048	0.021	0.013	-0.037	0.1	0.014	0.103	-0.031	-0.022	0.177	0.14	0.005	0.057	0.041	0.033
1494.50492954978	-0.052	0.034	-0.022	0.028	-0.037	-0.039	-0.069	0.013	0.072	0.072	-0.164	0.046	0.134	0.122	0.07	0.079	-0.007	0.084	0.131	0.172	0.199	0.258	0.226	0.035	-0.059	-0.008	0.053	0.003	0.293	0.022	0.169	-0.027	-0.001	0.108	0.009	0.075	0.073	0.002	0.124	0.023	0.098	0.026	-0.006	0.18	0.128	0.017	0.059	0.058	0.06
1492.78908233777	-0.06	0.04	-0.05	0.065	0.004	-0.058	-0.055	0.027	0.042	0.042	-0.122	0.051	0.117	0.162	0.007	0.082	-0.023	0.087	0.153	0.244	0.181	0.308	0.259	0.019	-0.11	0.001	0.002	0.032	0.328	0.021	0.159	-0.021	0.006	0.037	-0.02	0.041	0.023	0.03	0.122	0.009	0.055	0.048	-0.016	0.129	0.008	-0.015	0.074	-0.072	0.044
1491.07694821877	-0.046	0.043	-0.026	0.063	0.006	-0.066	-0.064	0.006	0.04	0.04	-0.13	-0.02	0.085	0.083	-0.005	0.034	-0.06	0.054	0.07	0.186	0.162	0.247	0.217	-0.008	-0.122	-0.018	-0.035	0.01	0.344	0.021	0.135	-0.068	-0.034	-0.001	-0.062	0.033	-0.013	0.001	0.1	-0.014	0.04	0.023	-0.028	0.077	0.019	-0.041	0.04	-0.099	0.024
1489.37006795102	-0.053	0.015	-0.048	0.069	0.015	-0.064	-0.077	0.014	0.066	0.066	-0.236	-0.112	-0.018	0.023	-0.076	-0.105	-0.155	-0.04	-0.11	0.003	0.006	0.094	0.132	-0.026	-0.128	-0.096	-0.13	-0.049	0.286	0.013	0.081	-0.123	-0.104	-0.056	-0.149	-0.122	-0.102	-0.111	0.021	-0.111	0.043	-0.13	-0.13	0.031	0.012	-0.073	-0.067	-0.08	-0.051
1487.66598447264	-0.074	-0.008	-0.075	0.138	0.027	-0.07	-0.105	0.01	0.079	0.079	-0.313	-0.173	-0.053	-0.048	-0.139	-0.174	-0.297	-0.137	-0.24	-0.078	-0.097	0.059	0.03	-0.057	-0.184	-0.192	-0.198	-0.089	0.223	-0.095	0.056	-0.174	-0.193	-0.085	-0.282	-0.243	-0.15	-0.171	-0.026	-0.166	-0.011	-0.205	-0.211	-0.008	-0.03	-0.205	-0.063	-0.179	-0.117
1485.96601684877	-0.069	0.036	-0.086	0.117	0	-0.054	-0.094	0.023	0.065	0.065	-0.251	-0.163	-0.044	-0.04	-0.152	-0.158	-0.298	-0.176	-0.21	-0.085	-0.082	0.01	0.046	-0.141	-0.196	-0.128	-0.116	-0.128	0.262	-0.067	0.043	-0.143	-0.139	-0.065	-0.185	-0.112	-0.09	-0.143	-0.013	-0.158	-0.073	-0.092	-0.146	-0.04	-0.033	-0.165	-0.072	-0.164	-0.082
1484.26992992316	-0.036	0.035	-0.044	0.068	0.034	-0.047	-0.107	0.005	0.048	0.048	-0.246	-0.145	-0.069	-0.044	-0.136	-0.179	-0.35	-0.19	-0.26	-0.137	-0.145	-0.037	0.012	-0.162	-0.195	-0.183	-0.141	-0.087	0.239	-0.103	0.006	-0.202	-0.176	-0.106	-0.232	-0.203	-0.127	-0.168	-0.054	-0.195	-0.102	-0.125	-0.174	-0.049	-0.074	-0.237	-0.089	-0.16	-0.121
1482.57705101192	-0.001	0.111	-0.108	0.063	0.057	-0.054	-0.125	0.025	0.018	0.018	-0.365	-0.121	-0.072	-0.109	-0.165	-0.168	-0.362	-0.184	-0.246	-0.097	-0.065	-0.013	0.005	-0.276	-0.206	-0.259	-0.084	-0.087	0.22	-0.099	0.053	-0.235	-0.236	-0.125	-0.154	-0.188	-0.182	-0.239	-0.168	-0.206	-0.171	-0.125	-0.249	-0.229	-0.169	-0.311	-0.092	-0.226	-0.118
1480.88890652792	-0.051	0.028	-0.047	0.103	0.036	-0.016	-0.087	0.042	-0.003	-0.003	-0.199	-0.066	0.015	-0.026	-0.086	-0.108	-0.271	-0.103	-0.218	-0.119	-0.052	0.051	0.019	-0.158	-0.167	-0.072	-0.051	0.027	0.411	-0.081	-0.004	-0.122	-0.149	-0.141	-0.175	-0.142	-0.12	-0.101	-0.115	-0.155	-0.134	-0.053	-0.129	-0.013	-0.124	-0.213	-0.043	-0.208	-0.114
1479.20503971074	-0.047	0.075	-0.123	0.089	0.087	-0.032	-0.167	0.108	0.004	0.004	-0.075	-0.089	0.019	0.049	-0.001	-0.046	-0.242	-0.068	-0.229	-0.052	0.01	0.119	0.031	-0.102	-0.085	-0.012	-0.049	0.109	0.52	-0.081	-0.006	-0.077	-0.103	-0.101	-0.118	-0.069	-0.119	-0.099	-0.109	-0.114	-0.202	0.015	-0.166	0.072	-0.101	-0.213	-0.022	-0.168	-0.089
1477.5239063368	0.001	0.059	-0.146	0.085	0.09	-0.006	-0.187	0.091	0.006	0.006	-0.025	-0.074	0.056	0.132	0.013	-0.009	-0.171	-0.002	-0.255	-0.021	0.039	0.12	0.062	-0.038	-0.053	0.047	-0.041	0.155	0.649	0.007	0.002	-0.023	-0.01	-0.051	-0.086	0.013	-0.065	-0.046	-0.056	-0.082	-0.158	0.029	-0.144	0.165	-0.07	-0.221	-0.006	-0.096	-0.053
1475.84702550411	0.05	0.066	-0.106	0.011	0.067	-0.001	-0.246	0.205	-0.024	-0.024	0.044	-0.062	0.022	0.031	-0.057	0.003	-0.113	-0.013	-0.26	-0.043	-0.054	0.16	0.032	-0.094	-0.02	0.155	-0.031	0.131	0.7	0.044	0.102	-0.03	0.039	-0.084	-0.156	0.104	-0.036	-0.016	-0.068	0.003	-0.083	-0.022	-0.207	0.075	-0.11	-0.129	0.081	-0.097	-0.127
1474.17394662901	0.063	0.031	-0.116	0.044	0.087	-0.047	-0.223	0.14	0.012	0.012	0.055	-0.103	0.095	0.067	0.008	-0.01	-0.091	0.025	-0.179	-0.092	-0.06	0.073	0.053	-0.039	0.057	0.125	-0.131	0.165	0.882	0.159	0.277	-0.014	0.077	-0.004	-0.031	0.169	0.001	0.035	0.055	0.064	-0.022	0.09	-0.169	0.155	-0.132	-0.19	0.035	-0.017	-0.043
1472.5050904501	-0.106	0.102	-0.092	0.089	-0.093	-0.161	-0.163	0.081	0.171	0.171	0.117	-0.03	0.039	-0.005	-0.141	0.05	-0.053	0.117	-0.279	-0.012	0.012	-0.081	-0.059	0.226	0.09	-0.127	-0.112	-0.116	0.536	0.197	0.023	-0.071	0.147	0.075	0.108	0.109	0.071	-0.13	0.112	-0.037	-0.007	0.27	0.095	0.336	0.067	0.064	0.059	-0.108	0.031
1470.8389268112	0.046	-0.012	-0.018	0.112	0.093	-0.025	-0.14	0.084	-0.072	-0.072	-0.108	-0.091	0.024	0.083	-0.011	0.147	-0.039	0.055	-0.119	-0.079	-0.18	-0.07	-0.022	-0.11	-0.026	-0.028	-0.258	0.036	0.78	0.277	0.299	0.048	0.097	-0.012	0.165	0.098	0.067	0.061	0.074	0.059	0.058	0.095	-0.008	0.159	0.038	-0.061	0.1	-0.086	0.008
1469.17696118963	0.01	0.088	-0.122	0.103	0.115	0.006	-0.273	0.173	-0.049	-0.049	0.047	-0.123	-0.012	0.054	0.145	0.051	0.025	0.057	-0.132	0.051	-0.105	-0.035	-0.053	-0.06	0.052	0.14	-0.078	0.135	0.918	0.299	0.295	0.171	0.216	0.082	0.061	0.197	0.127	0.105	0.093	0.098	0.119	0.136	-0.111	0.153	0.119	-0.082	0.106	0.042	0.043
1467.51896254627	-0.025	0.064	-0.132	0.095	0.185	0.069	-0.198	0.161	-0.109	-0.109	0.005	-0.097	0.005	-0.008	0.08	0.114	0.048	0.076	-0.172	0.067	-0.073	-0.003	-0.136	-0.062	0.093	0.128	-0.136	0.18	0.955	0.304	0.322	0.164	0.153	0.126	0.039	0.19	0.192	0.042	0.072	0.095	0.142	0.088	-0.095	0.151	0.044	-0.014	0.112	0.031	0.032
1465.86491673667	0.028	0.082	-0.175	0.158	0.162	-0.03	-0.202	-0.067	0.024	0.024	-0.081	-0.239	0.001	-0.018	0.091	0.072	-0.016	0.054	-0.154	0.024	-0.211	-0.014	-0.007	-0.264	0.134	0.183	-0.06	0.209	0.934	0.291	0.334	-0.021	0.108	0.051	0.086	0.195	0.141	-0.037	0.056	-0.076	0.115	0.134	-0.127	0.135	-0.09	-0.077	0.111	0.069	0.025
1464.21502407609	0.02	0.002	-0.142	0.117	0.125	0.018	-0.212	0.179	-0.055	-0.055	-0.013	-0.192	0.076	0.065	-0.04	0.078	0.059	0.229	-0.036	0.162	0.043	0.054	-0.074	-0.204	0.09	0.058	-0.216	0.095	0.953	0.266	0.28	0.085	0.158	0.011	0.173	0.192	0.116	0.078	0.051	-0.088	0.042	0.023	-0.118	0.23	0.097	-0.115	-0.014	0.031	-0.023
1462.5679856446	0.028	0.089	-0.258	0.117	0.13	-0.04	-0.196	0.121	0.006	0.006	-0.127	-0.09	-0.001	0.077	0.019	0.076	0.012	0.117	-0.018	0.098	-0.032	0.054	-0.097	-0.143	0.12	0.008	-0.154	0.178	1.002	0.292	0.268	0.103	0.123	0.08	0.061	0.147	0.211	-0.015	0.099	-0.061	0.115	0.089	-0.157	0.206	-0.123	-0.215	0.093	-0.016	-0.035
1460.92507528877	-0.126	0.044	-0.14	0.207	0.087	-0.115	-0.337	0.192	0.093	0.093	-0.067	-0.014	-0.069	-0.084	0.066	0.025	-0.06	0.243	-0.115	0.091	-0.022	-0.011	-0.196	-0.201	0.162	0.104	-0.276	0.143	0.95	0.321	0.164	0.106	0.036	0.019	0.126	0.151	0.083	0.069	0.131	0.159	0.164	0.124	-0.252	0.121	-0.095	-0.169	0.055	0.098	-0.002
1459.28499996571	0.052	-0.014	-0.064	0.043	0.09	-0.028	-0.33	0.285	-0.018	-0.018	0.018	-0.151	0.088	0.184	0.077	-0.033	0.077	0.168	0.051	0.159	0.074	-0.055	-0.06	-0.131	0.129	0.125	-0.287	-0.112	1.034	0.294	0.292	-0.135	0.213	0.012	0.086	0.159	0.045	0.055	-0.041	0.132	0.156	0.086	-0.358	0.168	-0.087	-0.193	0.04	0.066	-0.058
1457.64902785013	0.008	0.01	-0.115	0.11	0.164	-0.087	-0.366	0.271	0.004	0.004	0.199	0.007	0.185	0.236	-0.002	0.196	-0.046	0.202	-0.126	0.171	0.031	0.228	0.215	0.117	0.08	-0.084	-0.322	-0.196	1.129	0.299	0.461	0.09	0.134	0.071	0.245	0.286	0.193	0.121	0.159	0.048	0.182	0.258	-0.084	0.165	0.075	-0.145	0.027	0.144	0.018
1456.0169317297	0.046	-0.054	0.053	0.093	0.116	-0.121	-0.233	0.023	0.039	0.039	-0.087	0.007	0.094	0.001	0.065	0.083	-0.108	-0.036	-0.195	0.088	0.055	0.293	0.02	0.051	-0.078	-0.319	-0.7	-0.285	0.946	0.338	0.369	-0.068	0.134	0.124	0.054	-0.011	0.028	-0.12	0.132	0.115	0.238	0.013	-0.103	0.077	-0.037	-0.173	0.071	-0.02	0.01
1454.38890941193	0.015	0.135	-0.182	0.121	0.201	-0.042	-0.314	0.181	-0.056	-0.056	0.048	0.045	0.148	0.098	0.173	0.013	-0.207	0.089	-0.362	0.172	0.124	0.383	-0.06	0.071	0.026	-0.457	-0.715	-0.189	1.036	0.355	0.364	0.065	0.302	0.115	0.064	0.091	-0.01	-0.101	0.072	0.099	0.001	0.143	-0.179	0.168	0.005	-0.221	0.188	-0.017	0.07
1452.76410161794	0.025	-0.087	-0.104	0.091	0.199	0.129	-0.26	0.131	-0.062	-0.062	0.005	-0.141	0.135	0.096	0.093	0.039	-0.203	0.011	-0.152	0.153	0.126	0.336	0.07	0.119	0.171	-0.255	-0.59	-0.183	0.797	0.344	0.355	0.224	0.296	0.147	0.056	0.101	0.073	0.012	0.232	0.096	0.091	0.185	-0.205	0.079	-0.176	-0.232	0.017	0.077	0.038
1451.14292016392	0.046	-0.045	-0.149	0.311	0.14	-0.14	-0.22	0.107	-0.023	-0.023	0.087	-0.016	0.201	0.184	0.087	0.117	-0.204	0.015	-0.093	0.132	0.107	0.326	0.112	0.164	0.162	-0.159	-0.562	-0.207	0.889	0.423	0.388	0.224	0.275	0.131	0.089	0.237	0.047	0.169	0.083	-0.01	0.104	0.197	-0.224	0.172	-0.132	-0.123	0.032	0.147	0.048
1449.52493269856	0.001	-0.028	-0.197	0.153	0.151	0.105	-0.222	0.196	-0.079	-0.079	0.096	0.013	0.198	0.052	0.079	-0.026	-0.022	-0.087	-0.143	0.165	0.061	0.106	-0.029	0.234	0.189	-0.231	-0.523	-0.123	0.922	0.32	0.358	0.106	0.267	-0.022	-0.019	0.331	0.163	0.053	0.124	-0.006	0.126	0.161	-0.232	0.183	0.018	-0.117	0.018	-0.002	0.045
1447.91096853371	-0.105	0.042	-0.145	0.282	0.178	0.026	-0.354	0.203	-0.065	-0.065	-0.034	-0.251	0.21	0.224	0.073	0.206	-0.095	-0.02	-0.198	0.108	0.05	0.292	0.06	0.196	0.075	-0.311	-0.577	-0.153	0.623	0.219	0.294	0.086	0.078	0.204	0.148	0.313	0.193	-0.091	0.068	0.019	0.135	-0.031	-0.205	0.187	-0.018	-0.117	0.078	-0.002	-0.037
1446.3010128446	-0.033	0.015	-0.187	0.175	0.105	0.068	-0.264	0.119	0.002	0.002	-0.081	-0.228	0.065	0.198	0.132	0.008	-0.169	-0.051	-0.19	0.066	0.048	0.348	0.146	0.025	0.15	-0.18	-0.494	-0.123	0.774	0.223	0.36	0.202	0.265	0.116	0.053	0.144	0.22	-0.058	-0.009	0.038	0.158	-0.028	-0.176	0.185	-0.11	0	0.044	0.096	-0.001
1444.69400730813	-0.131	0.051	0.06	0.151	0.187	-0.035	-0.275	0.165	-0.088	-0.088	-0.123	-0.224	0.027	0.037	0.246	-0.003	-0.12	-0.134	-0.312	0.065	-0.015	0.295	0.202	0.153	0.306	-0.329	-0.422	-0.155	0.817	0.281	0.407	0.092	0.279	0.173	0.124	0.248	0.101	0	0.001	-0.053	0.142	0.179	-0.074	0.072	0.028	-0.186	0.113	-0.018	0.171
1443.09098544354	-0.041	-0.051	-0.013	0.043	0.021	-0.039	-0.25	0.15	0.091	0.091	-0.1	-0.152	0.023	0.044	0.119	0.034	-0.12	-0.071	-0.128	-0.049	0.043	0.252	0.283	0.2	0.272	-0.057	-0.269	-0.094	0.787	0.161	0.456	0.163	0.189	0.004	0.136	0.183	0.118	0.05	0.022	0.056	0.1	-0.004	-0.15	0.139	-0.093	-0.037	0.082	0.018	-0.028
1441.49110145921	-0.284	0.151	-0.089	0.503	0.258	0.117	-0.225	0.008	-0.219	-0.219	-0.078	-0.033	0.041	0.295	0.039	-0.148	-0.302	-0.16	-0.288	-0.13	0.047	0.276	0.379	0.224	-0.094	-0.057	-0.256	0.006	0.422	0.193	0.345	-0.228	0.11	-0.002	0.136	0.082	-0.291	0.078	0.223	0.107	0.055	0.382	-0.39	0.201	-0.137	-0.027	0.076	0.07	-0.003
1439.89496830143	0.068	0.163	-0.178	0.179	0.356	0.033	-0.58	0.151	-0.095	-0.095	0.071	-0.046	-0.066	0.137	0.016	-0.035	0.039	0.024	-0.263	0.017	0.046	0.401	0.33	0.115	0.27	0.096	-0.332	0.075	0.645	0.546	0.292	0.275	0.439	-0.052	0.253	0.484	0.255	0.148	0.049	0.235	0.219	0.143	-0.318	0.176	0.026	-0.07	0.046	0.194	-0.038
1438.30298657862	-0.059	-0.011	0.08	0.134	0.098	-0.011	-0.211	-0.022	-0.001	-0.001	0.131	-0.084	0.057	0.111	0.114	-0.025	-0.013	0.021	-0.033	-0.03	0.116	0.308	0.278	0.327	0.183	0.045	-0.055	0.079	0.825	0.458	0.522	0.081	0.284	0.229	0.212	0.307	0.277	0.103	0.165	0.16	0.309	0.219	-0.054	0.167	0.174	0.146	0.187	0.136	0.141
1436.71307633027	-0.043	-0.08	-0.015	0.123	0.1	-0.01	-0.183	0.054	0.025	0.025	-0.099	-0.014	0.143	0.116	0.045	-0.091	-0.021	-0.05	-0.035	0.033	-0.04	0.141	0.227	0.176	0.132	-0.081	-0.27	-0.05	0.65	0.362	0.384	0.108	0.084	0.081	0.126	0.209	0.145	-0.003	0.186	0.163	0.28	0.108	-0.019	0.081	0.074	-0.012	0.105	0.042	0.021
1435.12791295088	-0.089	0.025	0.03	0.134	-0.002	-0.03	-0.178	0.058	0.028	0.028	-0.09	-0.003	0.132	-0.018	0.015	-0.074	0.085	0.019	-0.079	0.018	0.012	0.266	0.455	0.242	0.11	-0.163	-0.282	-0.064	0.636	0.338	0.413	0.132	0.143	0.155	0.179	0.161	0.212	0.073	0.225	0.181	0.227	0.059	-0.026	0.166	0.041	0.055	0.122	0.098	0.07
1433.54603811598	-0.061	-0.007	-0.026	0.075	0.089	0.009	-0.129	0.042	0.002	0.002	-0.07	0.029	0.08	-0.022	0.049	-0.038	-0.01	0.045	-0.113	-0.009	0.002	0.267	0.353	0.22	0.174	-0.144	-0.277	-0.068	0.642	0.346	0.463	0.18	0.246	0.099	0.178	0.264	0.198	0.123	0.15	0.113	0.247	0.046	-0.073	0.152	-0.054	-0.004	0.092	0.043	0.056
1431.96703153664	0.007	-0.024	0.041	0.089	0.178	0.039	-0.33	0.11	-0.053	-0.053	0.21	-0.101	0.069	0.143	0.031	-0.02	0.058	0.174	-0.1	0.072	0.002	0.386	0.49	0.274	0.305	0.101	-0.048	0.199	0.614	0.526	0.575	0.395	0.456	0.145	0.315	0.432	0.287	0.15	0.184	0.295	0.257	0.174	-0.116	0.138	-0.065	0.128	0.115	0.189	0.063
1430.39190878791	-0.01	0.01	-0.009	0.049	0.101	0.057	-0.186	0.04	-0.025	-0.025	-0.037	-0.077	0.114	0.092	0.038	-0.052	0.086	0.15	-0.014	0.104	0.113	0.43	0.321	0.302	0.165	-0.054	-0.19	0.115	0.707	0.316	0.487	0.178	0.171	0.276	0.134	0.261	0.213	0.072	0.188	0.071	0.307	0.141	-0.032	0.114	-0.034	0.058	0.224	0.126	0.059
1428.82004325896	0.022	-0.021	0.012	-0.017	0.084	0.048	-0.226	0.088	0.005	0.005	-0.096	-0.139	0.105	0.221	0.034	-0.041	-0.014	0.039	-0.03	0.097	0.126	0.326	0.318	0.185	0.208	-0.051	-0.161	0.125	0.662	0.256	0.421	0.222	0.261	0.151	0.144	0.288	0.255	0.106	0.12	0.189	0.2	0.18	-0.04	0.031	-0.063	0.004	0.042	0.085	0.116
1427.25203601071	-0.058	0.046	-0.123	0.119	0.089	-0.02	-0.11	0.067	-0.004	-0.004	-0.108	-0.13	0.118	0.122	0.051	0.061	-0.007	0.127	-0.013	0.055	0.058	0.279	0.392	0.228	0.178	-0.026	-0.162	0.142	0.591	0.242	0.458	0.137	0.249	0.13	0.165	0.175	0.195	-0.004	0.04	0.083	0.18	0.06	-0.074	0.033	-0.072	-0.022	0.147	-0.087	-0.071
1425.68705997951	-0.017	0.089	-0.063	0.032	0.058	0.037	-0.155	0.128	-0.056	-0.056	-0.246	-0.212	-0.019	0.053	0.072	-0.048	-0.082	-0.008	-0.075	0.08	0.04	0.251	0.253	0.18	0.061	-0.069	-0.196	0.096	0.582	0.178	0.414	0.097	0.184	0.084	0.062	0.191	0.079	-0.014	0.08	-0.026	0.149	-0.01	-0.062	0.019	-0.139	-0.081	-0.01	-0.065	-0.092
1424.12591779575	-0.022	0.084	-0.05	0.103	0.073	-0.06	-0.198	0.031	0.018	0.018	-0.257	-0.273	-0.033	-0.001	0.006	-0.035	-0.101	-0.043	-0.062	0.039	-0.066	0.222	0.202	0.083	0.037	-0.003	-0.209	0.085	0.39	0.133	0.273	0.063	0.118	0.092	0.032	0.079	-0.001	0.042	-0.012	-0.007	0.009	-0.053	-0.139	-0.055	-0.209	-0.14	0.074	-0.144	-0.072
1422.56798843623	-0.036	0.008	0.023	0.003	0.034	0.025	-0.222	0.032	0.068	0.068	-0.27	-0.323	-0.047	-0.078	-0.084	-0.029	-0.177	-0.048	-0.166	0.01	-0.106	0.073	0.086	0.004	0.097	-0.048	-0.215	0.031	0.402	-0.006	0.257	0.076	0.051	0.039	-0.031	0.068	0.045	-0.06	-0.031	-0.034	0.001	-0.124	-0.14	-0.122	-0.26	-0.1	-0.016	-0.046	-0.141
1421.01406974451	-0.023	-0.082	0.032	0.116	0.04	0.077	-0.121	0.005	-0.022	-0.022	-0.286	-0.303	-0.029	0.016	-0.023	-0.024	-0.126	0.004	-0.129	0.022	-0.13	0.122	0.076	-0.078	0.032	-0.181	-0.242	-0.001	0.368	0.003	0.158	0.002	0.006	-0.071	-0.024	0.094	0.011	-0.045	-0.074	-0.057	-0.049	-0.149	-0.17	-0.1	-0.132	-0.057	-0.01	-0.125	-0.08
1419.46293768075	0.078	-0.152	0.045	0.122	-0.027	0.176	-0.2	0.041	-0.041	-0.041	-0.016	-0.195	0.161	0.131	-0.035	-0.13	-0.067	0.017	-0.159	0.075	-0.146	0.099	-0.02	-0.213	0.027	-0.075	-0.389	0.027	0.362	-0.013	0.188	0.158	0.21	-0.039	0.09	0.302	0.111	-0.002	0.064	0.111	0.028	-0.079	-0.162	-0.158	-0.183	-0.074	-0.171	0.114	0.009
1417.91498720544	0.029	0.004	-0.08	0.029	0.053	0.003	-0.154	0.063	0.027	0.027	0.002	-0.124	0.052	0.05	-0.036	0.068	-0.127	-0.092	-0.105	0.081	-0.011	0.123	-0.126	-0.224	-0.22	-0.21	-0.606	-0.225	0.127	-0.133	0.092	0.022	0.071	-0.113	-0.035	0.034	0.037	-0.005	-0.07	-0.092	-0.019	-0.146	-0.274	-0.009	-0.21	-0.152	-0.034	-0.076	-0.076
1416.3700079685	-0.063	0.037	-0.087	0.03	0.051	-0.019	-0.105	0.105	0.027	0.027	-0.009	-0.08	0.114	0.12	0.085	0.112	-0.082	0.001	-0.087	0.077	-0.053	0.119	-0.089	-0.207	-0.212	-0.198	-0.402	-0.146	0.136	-0.077	0.241	0.074	0.148	0.037	-0.041	0.091	0.039	0.008	-0.053	-0.176	0.004	-0.065	-0.184	0.001	-0.172	-0.155	0.062	0.05	-0.05
1414.82899244934	-0.034	0.007	-0.153	0.086	0.028	0.034	-0.081	0.065	0.025	0.025	-0.067	-0.025	0.162	0.129	0.003	0.087	-0.047	0.081	-0.095	0.105	-0.037	0.125	-0.011	-0.178	-0.146	-0.121	-0.286	-0.065	0.223	-0.016	0.218	0.06	0.253	0.026	-0.057	0.172	0.004	-0.092	-0.155	-0.053	-0.023	-0.027	-0.272	0.056	-0.166	-0.125	0.039	0.07	-0.043
1413.2919257643	-0.077	0.065	-0.165	0.076	-0.009	0.008	-0.066	0.087	0.041	0.041	-0.079	-0.014	0.165	0.051	0.073	0.038	-0.06	0.075	-0.075	0.096	-0.018	0.152	-0.002	-0.181	-0.143	-0.105	-0.223	0.015	0.224	0.031	0.224	0.111	0.173	0.011	0.013	0.191	0.024	-0.046	-0.058	-0.104	-0.06	-0.051	-0.319	0.079	-0.2	-0.14	0.069	0.005	-0.031
1411.75699935003	-0.047	0.064	-0.139	0.067	0.021	0.011	-0.102	0.151	-0.014	-0.014	-0.098	-0.083	0.157	0.121	0.078	0.11	-0.034	0.017	-0.117	0.094	-0.071	0.185	-0.079	-0.166	-0.133	-0.077	-0.203	-0.024	0.309	0.006	0.206	0.101	0.116	0.03	-0.018	0.157	0.007	0.005	-0.134	-0.047	-0.124	-0.045	-0.278	0.072	-0.219	-0.163	0.03	0.003	-0.119
1410.22599999831	-0.125	0.051	-0.126	0.089	0.002	-0.035	-0.065	0.156	0.028	0.028	-0.181	-0.123	0.099	0.066	-0.041	0.003	-0.126	0.049	-0.215	0.004	-0.056	0.071	-0.133	-0.162	-0.19	-0.145	-0.265	-0.013	0.21	-0.086	0.135	0.033	0.092	-0.058	-0.14	0.058	-0.111	-0.065	-0.168	-0.087	-0.052	-0.18	-0.292	-0.04	-0.248	-0.294	0.005	-0.076	-0.175
1408.69891300566	-0.054	0.005	-0.138	0.036	0.051	-0.033	-0.068	0.126	0.039	0.039	-0.242	-0.161	0.029	0.122	-0.007	-0.016	-0.203	-0.041	-0.148	-0.027	-0.148	0.083	-0.09	-0.209	-0.112	-0.138	-0.281	-0.045	0.123	-0.126	0.107	-0.005	0.07	-0.059	-0.09	0.026	-0.116	-0.061	-0.248	-0.177	-0.172	-0.167	-0.339	0.097	-0.357	-0.293	0	-0.092	-0.123
1407.17394161523	-0.015	0.068	-0.217	0.068	0.046	-0.059	0.002	0.133	-0.011	-0.011	-0.215	-0.165	0.058	0.073	-0.015	-0.053	-0.146	0.054	-0.161	-0.059	-0.126	0.103	-0.083	-0.246	-0.197	-0.13	-0.289	-0.003	0.188	-0.065	0.102	-0.043	-0.017	-0.169	-0.156	-0.013	-0.153	-0.06	-0.2	-0.131	-0.117	-0.186	-0.423	-0.056	-0.354	-0.24	-0.046	-0.077	-0.201
1405.65305867997	-0.277	0.169	-0.127	0.234	0.031	0.088	-0.002	0.038	-0.078	-0.078	-0.134	-0.14	0.078	0.119	-0.178	-0.123	-0.076	-0.012	-0.39	-0.048	0.016	0.043	-0.111	-0.284	-0.182	-0.108	-0.224	0.088	0.101	-0.061	-0.036	-0.008	-0.034	-0.062	-0.278	-0.079	-0.207	-0.119	-0.267	-0.138	-0.217	-0.02	-0.324	0.078	-0.425	-0.266	-0.253	-0.201	-0.315
1404.13506543691	-0.064	0.039	-0.091	-0.003	-0.062	0.003	0.042	0.072	0.033	0.033	-0.289	-0.209	-0.111	-0.018	-0.094	-0.094	-0.205	-0.03	-0.252	-0.074	-0.083	0.089	-0.168	-0.279	-0.163	-0.212	-0.276	-0.027	0.055	-0.162	0.071	-0.104	-0.043	-0.128	-0.157	-0.026	-0.113	-0.193	-0.27	-0.178	-0.163	-0.236	-0.355	-0.055	-0.324	-0.341	-0.106	-0.115	-0.259
1402.62093748378	-0.069	-0.012	0.035	-0.026	0.053	0.046	0.048	0.027	-0.052	-0.052	-0.109	-0.228	0.098	-0.065	-0.146	-0.113	-0.133	-0.091	-0.204	-0.148	-0.154	0.011	-0.112	-0.285	-0.112	-0.053	-0.242	-0.144	0.133	-0.047	-0.052	-0.113	-0.103	-0.179	-0.114	0.002	-0.057	-0.228	-0.155	-0.195	-0.099	-0.243	-0.223	-0.09	-0.187	-0.062	-0.147	-0.213	-0.357
1401.11007148744	-0.107	0.09	-0.061	0.03	0.07	-0.016	-0.035	0.046	-0.009	-0.009	-0.245	-0.263	-0.086	-0.095	-0.135	-0.072	-0.111	-0.081	-0.2	-0.034	-0.106	0.148	-0.058	-0.343	-0.13	0.036	-0.16	-0.026	0.116	-0.099	0.065	-0.018	0.102	-0.095	-0.167	0.119	-0.041	-0.034	-0.09	-0.136	-0.074	-0.196	-0.328	-0.1	-0.195	-0.119	-0.124	-0.054	-0.225
1399.60206514084	-0.054	0.039	-0.06	0.048	0.017	-0.115	-0.043	0.116	0.027	0.027	-0.117	-0.162	0.051	-0.109	-0.102	-0.032	-0.202	0.053	-0.141	0.014	-0.129	0.165	-0.039	-0.144	-0.133	-0.028	-0.189	0.102	0.206	-0.101	0.131	0.049	0.147	-0.025	-0.019	0.089	-0.025	-0.008	-0.062	-0.077	-0.127	-0.137	-0.205	-0.056	-0.239	-0.026	-0.056	-0.188	-0.2
1398.09691048545	-0.026	0.034	-0.069	0.062	0.029	-0.011	-0.062	0.033	0.003	0.003	-0.117	-0.13	0.016	-0.038	-0.017	0.054	-0.132	0	-0.213	0.026	0.028	0.121	0.014	-0.14	-0.054	-0.008	-0.089	0.169	0.278	0.007	0.253	0.079	0.188	-0.042	0.103	0.189	0.155	-0.009	0.058	0.035	0.072	-0.019	-0.188	0.025	-0.162	0.105	0.053	-0.107	-0.089
1396.59498968754	-0.081	0.084	-0.102	0.123	0.014	-0.011	0.048	0.113	-0.096	-0.096	-0.079	-0.133	0.048	0.001	0	0.04	-0.046	0.039	-0.181	0.035	0.145	0.183	0.045	-0.137	-0.042	0.013	-0.029	0.159	0.326	0.189	0.341	0.047	0.264	0.165	0.127	0.159	0.159	0.166	0.145	0.133	0.223	0.072	0.006	0.138	-0.004	0.139	0.208	-0.114	0.019
1395.09707085419	-0.11	-0.001	-0.039	0.024	0.042	-0.012	-0.035	0.137	-0.004	-0.004	-0.143	-0.146	0.085	0.028	-0.045	0.028	-0.04	0.076	-0.163	0.014	0.102	0.136	0.036	-0.092	0.151	0.158	-0.01	0.205	0.472	0.204	0.439	0.172	0.324	0.224	0.263	0.345	0.314	0.253	0.37	0.185	0.145	0.23	0.078	0.114	0.008	0.231	0.246	0.104	0.023
1393.60197334039	-0.073	0.039	-0.073	0.037	-0.099	-0.022	0.066	0.086	0.02	0.02	-0.163	-0.016	0.08	0.057	0.038	0.061	-0.003	0.151	-0.102	0.109	0.065	0.401	0.099	-0.011	0.075	0.169	0.087	0.254	0.565	0.216	0.486	0.445	0.423	0.216	0.305	0.483	0.303	0.235	0.306	0.217	0.278	0.206	0.097	0.354	0.135	0.205	0.283	0.148	0.126
1392.110076928	-0.103	0.106	-0.092	0.058	0.096	0.018	-0.134	0.099	-0.022	-0.022	-0.011	0.017	0.04	0.078	-0.015	-0.029	0.087	0.279	-0.017	0.122	0.147	0.263	0.142	-0.138	0.209	0.446	0.064	0.469	0.554	0.328	0.427	0.567	0.567	0.36	0.43	0.603	0.485	0.34	0.304	0.408	0.33	0.177	0.025	0.301	0.112	0.315	0.304	0.418	0.242
1390.62098458191	-0.081	-0.026	-0.153	0.01	0.088	0.053	-0.07	0.19	-0.007	-0.007	-0.012	-0.036	0.093	0.079	0.082	0.022	-0.047	0.173	-0.03	0.09	0.229	0.328	0.072	-0.012	0.255	0.412	0.253	0.547	0.711	0.352	0.49	0.533	0.467	0.198	0.401	0.604	0.39	0.437	0.35	0.455	0.345	0.248	0.096	0.386	0.138	0.245	0.258	0.422	0.24
1389.13603934256	0.033	-0.141	0.159	-0.071	0.194	0.162	-0.257	0.19	-0.135	-0.135	0.216	-0.148	-0.043	-0.036	-0.038	-0.242	0.044	0.061	-0.082	0.251	0.075	0.311	0.168	-0.281	0.552	0.692	0.155	0.645	0.67	0.53	0.412	0.683	0.787	0.177	0.515	1.053	0.654	0.493	0.632	0.444	0.201	0.131	-0.292	0.036	0.214	0.416	0.282	0.661	0.358
[truncated: 64 more columns]
