# Supplementary material for: Ultrafast proton-coupled isomerization in the phototransformation of phytochrome
Source: Nat Chem. 2022 May 16;14(7):823–30. doi: 10.1038/s41557-022-00944-x (PMC9252900; doi:10.1038/s41557-022-00944-x)
Supplement: Source Data Extended Data Fig. 5 — Data for Extended Data Fig. 5a, 5b, and 5c (ascii format). [file 41557_2022_944_MOESM8_ESM.zip › EDF 5b per.dat]

	-60.8	-60.689	-60.578	-60.467	-60.356	-60.244	-60.133	-60.022	-59.911	-59.8	-1.8	-1.7	-1.6	-1.5	-1.4	-1.3	-1.2	-1.1	-1	-0.9	-0.8	-0.7	-0.6	-0.5	-0.4	-0.3	-0.2	-0.1	0	0.1	0.2	0.3	0.4	0.5	0.6	0.7	0.8	0.9	1	1.1	1.2	1.3	1.4	1.5	1.6	1.7	1.8	1.9	2
1780.60014771859	0.116	-0.007	0.074	-0.386	-0.129	0.273	0.411	-0.312	0.016	-0.053	0.254	0.409	0.477	-0.126	-0.208	-0.065	0.067	0.036	0.256	-0.023	-0.094	-0.029	0.399	0.443	-0.146	-0.061	-0.092	-0.151	0.141	0.075	0.109	0.042	0.278	-0.258	0.42	0.257	0.001	-0.021	0.234	0.236	-0.037	0.089	-0.104	0.292	0.097	0.08	-0.047	-0.02	0.215
1778.16502260492	1.143	-0.414	0.384	0.333	0.2	0.04	-0.537	-0.322	-0.498	-0.326	0.296	0.777	-0.171	0.213	1.3	0.111	0.018	-0.337	0.587	-0.427	-0.245	0.24	-0.335	0.464	-0.124	-0.597	0.481	-0.348	0.069	0.559	-0.117	0.972	-0.227	0.264	0.271	0.716	0.832	0.491	0.548	0.724	0.883	-0.214	0.41	-0.709	-0.088	-0.322	-0.506	-0.373	-0.815
1775.73686420851	0.103	-0.052	0.047	0.19	0.109	0.034	-0.192	-0.099	-0.184	0.046	0.25	0.053	0.197	0.155	-0.386	-0.103	0.045	0.032	-0.107	0.082	0.035	0.006	0.041	0.025	-0.114	-0.065	0.2	-0.084	0.443	0.195	0.082	0.282	0.049	0.22	0.242	0.145	0.201	0.266	0.547	-0.065	0.181	0.311	0.28	0.005	0.133	0.305	0.03	-0.03	-0.001
1773.31501380703	-0.228	-0.018	0.1	-0.008	0.175	-0.056	-0.097	0.305	-0.119	-0.058	0.068	-0.092	0.052	0.015	-0.066	-0.112	0.029	0.006	0.035	0.133	0.127	-0.208	0.018	0.081	0.084	0.035	0.126	0.012	0.484	-0.008	-0.112	0.348	0.031	-0.023	0.265	0.175	0.456	0.161	0.129	0.241	0.072	0.193	-0.027	-0.023	-0.073	0.256	0.204	0.051	-0.05
1770.90007412988	-0.251	0.075	0.1	0.039	-0.006	0.152	-0.245	-0.049	-0.121	0.302	0.1	-0.003	-0.072	0.111	-0.523	0.079	-0.165	-0.138	-0.186	-0.181	-0.294	0.016	-0.052	-0.128	0.095	0.197	0.124	-0.016	0.504	-0.132	-0.199	0.337	0.301	0.255	0.166	-0.074	-0.001	-0.118	0.245	0.248	-0.016	0.054	0.136	-0.056	0.131	-0.089	-0.096	-0.084	-0.119
1768.49201570067	0.087	0.042	-0.022	-0.207	0.194	-0.119	0.127	-0.013	-0.157	0.067	0.028	0.147	0.183	-0.011	-0.005	-0.18	0.111	-0.318	-0.113	-0.115	-0.047	0.169	-0.051	0.072	-0.175	0.213	0.189	0.295	0.501	0.032	-0.06	0.245	0.127	0.334	0.189	0.355	0.07	0.058	0.02	0.076	0.13	0.182	0.332	-0.191	-0.004	0.278	0.113	0.132	0.172
1766.08987348792	-0.039	-0.262	0.004	0.055	-0.033	0.006	0.142	-0.088	0.031	0.18	-0.039	0.188	0.035	-0.152	-0.191	-0.077	0.012	-0.297	0.068	0.088	0.038	0.205	-0.052	0.187	0.129	-0.17	0.123	0.26	0.49	-0.086	0.004	0.316	0.356	0.337	0.279	0.066	0.305	0.167	0.212	0.295	0.143	0.266	0.256	0.102	0.025	0.297	0.018	0.006	0.049
1763.69487020529	-0.193	0.13	0.09	-0.096	0.06	-0.069	0.042	0.009	0.08	-0.05	0.163	0.008	0.042	-0.007	-0.261	0.025	0.003	-0.133	-0.022	0.045	0.035	-0.006	-0.076	0.07	-0.004	0.035	-0.09	0.146	0.341	0.151	0.004	0.274	0.349	0.294	0.111	0.186	0.275	0.038	0.044	0.198	0.127	0.136	0.144	0.104	0.044	0.103	0.016	0.042	0.025
1761.30604365749	0.119	0.095	-0.272	0	0.095	-0.074	-0.116	0.021	0.122	0.011	0.133	0.035	0.059	-0.04	0.022	-0.087	0.02	0.179	-0.003	-0.009	0.164	-0.002	0.174	0.137	-0.016	0.119	0.153	0.056	0.417	-0.035	-0.088	0.232	0.235	0.36	0.24	0.284	0.187	0.28	0.119	0.115	0.217	0.191	0.11	0.245	0.1	0.112	0.06	0.023	0.015
1758.9230606598	-0.109	0.087	-0.014	0.057	-0.113	0.043	-0.009	0.047	0.041	-0.033	0.132	0.044	-0.096	0.112	-0.029	-0.095	-0.114	0.106	0.008	0.085	0.13	0.153	0.186	0.096	0.011	0.171	0.122	0.044	0.462	0.112	-0.037	0.294	0.207	0.348	0.242	0.223	0.144	0.272	0.09	0.112	0.086	0.15	0.227	0.033	-0.034	0.152	-0.014	0.092	-0.04
1756.5471342197	0.072	-0.054	0.018	0.067	0.076	-0.024	-0.09	0.031	-0.056	-0.041	0.002	0.052	-0.088	0.136	-0.068	0.04	-0.062	0.016	0.027	0.222	0.033	0.047	0.008	0.263	0.086	0.056	0.188	0.178	0.447	0.051	-0.078	0.148	0.356	0.262	0.128	0.187	0.268	0.155	0.125	0.172	0.093	0.077	0.225	0.103	0.016	0.113	0.102	-0.075	-0.092
1754.17792556532	-0.069	0.026	-0.155	0.018	0.087	0.064	0.193	-0.024	-0.014	-0.129	0.033	-0.069	-0.023	-0.141	-0.007	-0.129	-0.132	0.105	0.179	0.176	0.106	0.046	0.048	0.201	0.092	0.009	0.175	0.185	0.497	0.064	0.064	0.264	0.304	0.162	0.173	0.047	0.204	0.102	0.274	0.161	0.178	0.18	0.192	0.036	-0.119	0.303	0.157	0.034	0.073
1751.81509941989	-0.005	0.05	-0.029	-0.041	0.047	0.023	0.009	-0.019	-0.035	0.002	0.094	0.021	0.092	0.091	-0.02	-0.045	-0.05	-0.005	-0.101	0.183	0.076	0.095	-0.002	0.165	-0.009	0.051	0.091	-0.027	0.355	0	0.002	0.338	0.327	0.164	0.219	0.204	0.219	0.079	0.097	0.14	0.133	0.074	0.126	0.097	0.056	0	0.089	-0.051	-0.022
1749.45801790605	-0.002	-0.022	-0.044	0.063	-0.019	-0.004	0.046	0.04	-0.017	-0.042	0.115	0.108	0.122	0.006	-0.11	-0.108	0.034	0.031	-0.031	0.061	-0.069	-0.044	-0.095	0.172	-0.115	0.026	0.136	0.088	0.366	-0.044	-0.151	0.155	0.004	0.089	0.239	0.093	0.044	0.108	0.066	0.016	0.14	0.041	-0.024	-0.1	-0.017	-0.084	0.026	-0.082	-0.015
1747.10788129101	-0.15	0.001	-0.02	0.006	0.051	0.146	-0.076	0.037	0.051	-0.046	0.173	0.016	0.032	-0.039	-0.376	-0.187	-0.025	-0.152	0.004	-0.06	-0.063	-0.037	-0.272	0.04	-0.209	-0.189	-0.157	-0.229	0.188	-0.203	-0.253	-0.042	0.155	-0.018	0.018	-0.105	-0.124	-0.042	0.207	-0.004	0.017	-0.085	-0.064	-0.079	0.068	-0.062	-0.146	-0.058	-0.131
1744.76313706318	-0.043	-0.02	0.051	0.001	0.073	-0.003	-0.016	0.017	0.095	-0.151	0.038	0.003	-0.004	-0.107	-0.157	-0.194	-0.016	-0.22	-0.231	-0.12	-0.287	-0.108	-0.329	-0.173	-0.439	-0.286	-0.36	-0.199	0.068	-0.244	-0.43	-0.15	0.073	-0.018	-0.072	-0.134	-0.162	-0.17	-0.139	-0.202	-0.071	-0.09	-0.059	0.027	-0.2	-0.15	-0.055	-0.398	-0.188
1742.42589244876	-0.2	0.082	0.13	0.024	-0.008	0.076	-0.142	0.027	-0.001	0.008	0.01	0.052	0.144	-0.035	-0.221	-0.253	-0.09	-0.202	-0.244	-0.183	-0.332	-0.257	-0.228	-0.17	-0.525	-0.356	-0.336	-0.445	-0.055	-0.234	-0.211	-0.057	0.004	-0.01	-0.102	-0.054	-0.174	-0.125	-0.079	-0.083	-0.122	-0.061	-0.108	-0.225	-0.171	-0.296	-0.114	-0.264	-0.303
1740.09399291712	-0.105	0.082	0.025	0.069	-0.028	-0.005	0.009	-0.058	0.034	-0.025	0.144	-0.023	-0.053	-0.044	-0.128	-0.061	0.072	-0.328	-0.032	-0.112	-0.12	-0.203	-0.264	-0.01	-0.46	-0.301	-0.124	-0.198	0.192	-0.243	-0.171	-0.009	-0.043	0.082	0.052	-0.086	0.003	0.042	0.01	-0.018	0.016	-0.034	0.02	-0.042	-0.12	-0.067	-0.144	-0.112	-0.245
1737.76893060307	-0.027	0.077	-0.041	0.014	0.034	-0.034	-0.011	-0.097	0.109	-0.026	0.21	0.132	0.104	0.239	0.134	0.241	0.094	-0.09	0.042	0.057	-0.003	0.205	-0.056	0.293	-0.239	-0.022	0.119	0.023	0.507	0.079	0.138	0.195	0.221	0.266	0.103	0.099	0.17	0.14	0.144	0.184	0.192	0.101	0.037	0.094	0.014	0.091	0.028	0.033	0.013
1735.44886864353	-0.079	0.094	-0.033	0.06	-0.042	0.001	0.06	0.01	0.018	-0.085	0.283	0.152	0.239	0.262	0.199	0.287	0.191	0.12	0.176	0.267	0.197	0.275	0.08	0.253	0.012	0.215	0.291	0.207	0.511	0.245	0.33	0.299	0.276	0.353	0.397	0.294	0.29	0.285	0.304	0.308	0.221	0.22	0.22	0.2	0.198	0.091	0.183	0.12	0.263
1733.13589449223	-0.066	0.056	-0.014	-0.001	0.024	-0.005	-0.064	0.049	0.002	0.015	0.162	0.222	0.287	0.196	0.065	0.214	0.173	0.081	0.145	0.182	0.277	0.123	0.108	0.38	0.151	0.346	0.334	0.4	0.653	0.255	0.386	0.434	0.418	0.385	0.502	0.33	0.346	0.299	0.255	0.248	0.21	0.224	0.247	0.267	0.12	0.189	0.151	0.175	0.194
1730.82997624436	-0.031	-0.037	-0.004	0.065	0.022	-0.033	0.014	0	0.022	-0.018	0.315	0.096	0.226	0.245	0.047	0.057	0.025	0.105	0.126	0.15	0.066	0.17	0.13	0.299	0.092	0.34	0.346	0.423	0.576	0.312	0.356	0.436	0.419	0.515	0.55	0.367	0.382	0.332	0.277	0.27	0.34	0.244	0.236	0.29	0.247	0.2	0.098	0.14	0.164
1728.52899071538	-0.035	0	0.029	0.115	0.017	0.009	-0.03	0.041	-0.081	-0.063	0.287	0.271	0.228	0.145	0.09	-0.032	-0.025	0.001	0.065	0.04	0.156	-0.003	0.062	0.291	0.082	0.395	0.327	0.461	0.707	0.321	0.393	0.46	0.557	0.438	0.374	0.369	0.415	0.298	0.261	0.287	0.363	0.316	0.385	0.161	0.183	0.272	0.231	0.195	0.169
1726.23411497789	-0.062	0.096	0.06	-0.048	0.088	-0.008	-0.084	-0.025	0.006	-0.021	0.402	0.253	0.111	0.189	-0.021	-0.089	0.003	0.038	0.072	-0.028	0.104	0.049	0.01	0.311	0.203	0.428	0.293	0.477	0.614	0.321	0.308	0.58	0.492	0.438	0.463	0.406	0.344	0.292	0.365	0.173	0.302	0.325	0.149	0.166	0.059	0.081	0.227	0.081	0.189
1723.94591912694	-0.058	0.142	0.033	-0.085	-0.022	0.06	0.002	-0.09	0.058	-0.038	0.27	0.14	0.11	0.174	-0.002	0.006	-0.013	-0.032	-0.029	0.061	0.008	-0.094	-0.002	0.24	0.026	0.351	0.193	0.382	0.654	0.437	0.212	0.408	0.48	0.345	0.449	0.304	0.247	0.286	0.308	0.216	0.307	0.277	0.25	0.219	0.138	0.234	0.183	0.14	0.168
1721.66289220772	-0.105	0.098	0.013	-0.066	0.007	-0.066	-0.001	0.008	0.095	0.017	0.168	0.028	0.074	0.178	-0.067	-0.013	0.065	-0.01	0.044	0.102	0.01	-0.121	-0.077	0.196	0.057	0.301	0.261	0.37	0.614	0.478	0.325	0.353	0.441	0.363	0.343	0.252	0.274	0.242	0.311	0.148	0.306	0.279	0.208	0.276	0.148	0.164	0.145	0.075	0.234
1719.38708664645	-0.118	0.079	-0.022	0.021	-0.094	-0.002	0.005	0.104	0.018	0.007	0.068	0.082	0.053	0.155	0.088	-0.038	0.021	-0.033	0.067	0.065	0.043	-0.004	-0.042	0.138	-0.063	0.345	0.179	0.437	0.578	0.442	0.361	0.4	0.458	0.388	0.398	0.369	0.285	0.21	0.22	0.217	0.333	0.211	0.17	0.273	0.153	0.158	0.154	0.005	0.201
1717.11699490789	-0.066	0.097	-0.002	0.018	-0.043	-0.008	-0.053	-0.028	0.075	0.011	0.145	0.087	0.133	0.093	0.081	0.043	0.029	-0.072	0.057	0.035	-0.052	0.045	0.04	0.185	-0.072	0.304	0.139	0.327	0.444	0.21	0.162	0.246	0.342	0.335	0.223	0.264	0.279	0.017	0.075	0.065	0.237	0.01	0.18	0.149	0.118	0.151	0.154	-0.043	0.127
1714.85200741433	0.042	0.108	-0.011	-0.034	-0.067	-0.054	0.013	-0.003	0.029	-0.023	0.245	0.232	0.214	0.258	0.141	0.151	0.112	-0.13	0.1	0.094	0.019	0.074	0.03	0.124	0.042	0.208	0.077	0.249	0.331	0.138	0.045	0.315	0.263	0.228	0.248	0.277	0.081	0.048	0.087	0.021	0.277	0.068	0.062	0.12	0.119	0.136	0.046	0.042	0.034
1712.59386726987	-0.054	0.172	0.019	-0.025	0.051	-0.044	-0.117	0.004	0.002	-0.008	0.357	0.33	0.281	0.281	0.136	0.171	0.105	0.009	0.171	0.1	0.079	0.161	0.104	0.222	0.153	0.201	0.071	0.155	0.271	0.022	0.108	0.132	0.238	0.095	0.177	0.138	0.099	0.18	0.101	0.096	0.213	0.097	0.101	0.157	-0.013	0.142	0.091	0.119	0.051
1710.34108134947	-0.031	0.05	0.092	-0.139	0.064	-0.023	-0.038	-0.049	0.106	-0.031	0.335	0.307	0.266	0.351	0.133	0.114	0.051	-0.002	0.17	0.032	0.071	0.149	0.134	0.248	0.209	0.216	0.014	0.16	0.33	0.066	0.068	0.213	0.252	0.123	0.193	0.158	0.185	0.16	0.14	0.055	0.195	0.253	0.106	0.124	0.036	0.159	0.115	-0.027	0.151
1708.09508965364	-0.077	0.026	0.058	-0.057	0.03	-0.082	0.018	0.043	0.012	0.025	0.308	0.235	0.267	0.239	0.049	0.051	-0.024	-0.064	0.031	0.077	-0.007	0.146	0.15	0.193	0.137	0.197	0.039	0.116	0.449	0.189	0.206	0.168	0.261	0.118	0.249	0.233	0.144	0.167	0.139	0.11	0.184	0.143	0.153	0.106	0.085	0.127	0.107	0.051	0.08
1705.85411603834	-0.01	0.044	-0.047	-0.06	-0.01	-0.028	0	0.031	0.096	-0.012	0.212	0.184	0.093	0.177	-0.078	-0.096	-0.042	-0.211	-0.018	0.038	-0.003	0.017	0.022	0.112	0.058	0.203	0.121	0.136	0.489	0.273	0.212	0.167	0.251	0.199	0.177	0.188	0.093	0.048	0.081	0.129	0.235	0.168	0.095	0.113	0.022	0.065	0.163	-0.041	0.096
1703.61901490956	-0.093	0.116	-0.046	-0.015	-0.073	0.026	-0.093	0.061	0.096	0.025	0.065	0.041	-0.001	0.048	-0.162	-0.075	-0.196	-0.371	-0.052	-0.103	-0.015	0.089	0.017	0.068	-0.044	0.14	0.097	0.078	0.509	0.288	0.101	0.181	0.319	0.235	0.192	0.217	0.258	0.03	0.001	0.145	0.146	0.082	0.024	0.196	0.123	0.138	0.065	-0.127	0.07
1701.39005268695	-0.052	0.07	-0.018	-0.003	-0.04	0.05	-0.076	-0.004	0.121	-0.052	0.082	-0.09	-0.07	-0.038	-0.065	-0.041	-0.253	-0.347	0.002	-0.106	-0.053	0.04	-0.002	0.047	-0.063	0.141	-0.05	-0.074	0.404	0.117	0.019	0.106	0.204	0.125	0.111	0.039	0.027	0.006	-0.047	0.088	0.089	0.054	0.063	0.085	0.023	0.094	-0.057	-0.193	0.053
1699.16691545302	-0.032	0.109	-0.062	0.018	-0.002	0.108	-0.055	-0.062	0.079	-0.1	0.076	0.037	0.049	0.036	-0.022	0.046	-0.038	-0.133	-0.01	-0.021	0.092	0.058	0.019	0.064	0.031	0.065	-0.051	-0.076	0.337	-0.022	-0.018	0.107	0.092	0.133	0.142	-0.017	0.088	-0.027	-0.019	0.034	0.174	0.02	0.128	0.034	-0.022	0.073	0.071	-0.13	-0.002
1696.9498683676	-0.08	0.096	0.058	-0.035	-0.066	-0.011	-0.085	0.095	0.085	-0.054	0.234	0.019	0.294	0.396	0.107	0.322	0.089	-0.015	0.167	0.178	0.228	0.164	0.08	0.244	0.032	-0.046	-0.213	-0.145	0.027	-0.18	-0.273	-0.076	0.008	-0.091	0.047	0.041	-0.042	-0.136	-0.164	-0.032	0.064	-0.22	0.005	0.024	0.027	-0.001	-0.095	-0.1	-0.157
1694.73802485401	-0.026	0.061	0.076	-0.053	0.035	0.053	-0.087	-0.035	-0.012	-0.012	0.251	0.177	0.217	0.252	0.142	0.127	0.216	0.111	0.212	0.221	0.134	0.261	0.121	0.122	-0.034	-0.226	-0.401	-0.184	-0.202	-0.418	-0.384	-0.231	-0.22	-0.299	-0.145	-0.14	-0.118	-0.185	-0.154	-0.112	-0.044	-0.124	-0.08	-0.133	-0.142	-0.037	-0.037	-0.107	-0.123
1692.53308563676	-0.06	0.037	0.027	0.005	0.051	-0.002	-0.056	-0.043	0.061	-0.016	0.074	0.047	0.156	0.232	0.004	0.016	0.121	0.015	0.097	0.065	0.039	0.07	-0.082	0.025	-0.208	-0.453	-0.53	-0.483	-0.424	-0.593	-0.544	-0.33	-0.462	-0.439	-0.399	-0.336	-0.334	-0.286	-0.246	-0.352	-0.162	-0.312	-0.235	-0.211	-0.302	-0.129	-0.241	-0.305	-0.199
1690.33187637994	-0.092	0.059	0.078	0.027	0.085	-0.007	-0.136	-0.014	0.05	-0.053	-0.078	-0.087	0.025	0.069	-0.159	-0.11	-0.118	-0.172	-0.036	-0.142	-0.052	-0.132	-0.289	-0.166	-0.323	-0.608	-0.759	-0.677	-0.504	-0.757	-0.73	-0.498	-0.54	-0.598	-0.579	-0.543	-0.523	-0.443	-0.482	-0.454	-0.364	-0.408	-0.347	-0.372	-0.391	-0.314	-0.322	-0.423	-0.414
1688.13809509822	-0.135	0.124	-0.088	-0.166	-0.002	0.239	-0.04	-0.107	0.114	0.059	-0.306	-0.177	-0.31	-0.223	-0.36	-0.296	-0.466	-0.378	-0.421	-0.448	-0.274	-0.283	-0.479	-0.365	-0.579	-0.618	-1.006	-0.811	-0.78	-0.896	-0.981	-0.753	-0.862	-0.698	-0.59	-0.76	-0.568	-0.624	-0.699	-0.687	-0.679	-0.628	-0.601	-0.39	-0.596	-0.619	-0.686	-0.817	-0.533
1685.9488638222	0.015	-0.097	-0.031	-0.326	-0.008	0.284	-0.019	0.01	0.108	0.068	-0.48	-0.278	-0.597	-0.018	-0.762	-0.321	-0.788	-0.801	-0.703	-0.845	-0.589	-0.684	-0.768	-0.634	-0.958	-1.077	-1.149	-1.083	-1.015	-1.084	-1.067	-0.75	-0.902	-0.734	-0.784	-0.975	-0.575	-0.783	-0.876	-1.004	-0.853	-0.813	-0.84	-0.433	-0.856	-0.743	-0.748	-0.88	-0.741
1683.76587033521	0.194	-0.047	-0.041	-0.288	-0.165	0.262	0.012	-0.027	0.013	0.091	-0.432	-0.14	-0.724	-0.212	-0.642	-0.487	-0.781	-0.918	-0.752	-0.686	-0.565	-0.698	-0.778	-0.552	-0.947	-1.055	-1.152	-1.288	-1.03	-1.026	-1.006	-0.789	-0.83	-0.55	-0.705	-0.881	-0.615	-0.792	-0.969	-0.897	-0.536	-0.727	-0.936	-0.603	-0.87	-0.605	-0.85	-0.973	-0.603
1681.58908823567	-0.093	0.1	-0.089	-0.061	-0.169	0.007	0.023	0.234	0.026	0.023	-0.423	-0.366	-0.595	-0.265	-0.392	-0.379	-0.493	-0.684	-0.633	-0.415	-0.437	-0.654	-0.449	-0.36	-0.732	-0.901	-0.892	-0.955	-0.934	-1.105	-1.021	-0.667	-0.43	-0.446	-0.704	-0.656	-0.561	-0.448	-0.767	-0.508	-0.476	-0.647	-0.671	-0.23	-0.385	-0.498	-0.565	-0.747	-0.528
1679.41708104884	-0.14	0.051	0.096	-0.089	-0.044	-0.007	0.07	0.124	-0.03	-0.035	-0.105	-0.207	-0.133	0.066	-0.278	-0.187	-0.208	-0.328	-0.221	-0.202	-0.189	-0.207	-0.38	-0.173	-0.342	-0.559	-0.723	-0.562	-0.41	-0.662	-0.52	-0.454	-0.341	-0.315	-0.335	-0.384	-0.339	-0.339	-0.29	-0.262	-0.324	-0.279	-0.23	-0.264	-0.329	-0.219	-0.113	-0.314	-0.261
1677.25095884244	-0.058	-0.084	0.087	-0.064	-0.055	-0.133	0.119	0.109	0.078	0.003	0.207	0.287	0.045	0.403	-0.014	0.173	-0.015	0.09	0.002	0.199	0.083	-0.077	-0.056	0.176	-0.085	-0.352	-0.368	-0.257	-0.357	-0.442	-0.524	-0.126	-0.308	-0.156	-0.088	-0.175	-0.04	-0.199	-0.181	-0.039	-0.16	-0.162	-0.028	0.111	-0.224	0.009	-0.136	-0.084	0.089
1675.09097837876	-0.242	0.168	0.102	0.021	-0.1	-0.092	0.031	0.073	0.055	-0.015	0.329	0.844	0.495	0.82	0.249	0.3	0.131	0.299	0.088	0.454	0.384	0.028	0.458	0.601	0.183	-0.119	-0.031	0.045	0.084	0.011	0.103	0.244	-0.022	0.09	0.146	0.023	0.149	0.127	0.058	0.189	0.07	0.027	0.132	0.391	-0.098	0.255	0.247	0.149	0.246
1672.93599430533	-0.065	0.198	0.264	-0.02	-0.068	-0.176	-0.075	-0.015	0.072	-0.117	0.419	0.808	0.572	0.748	0.304	0.161	0.346	0.181	0.104	0.57	0.525	0.036	0.532	0.834	0.41	0.108	0.217	0.288	0.284	0.079	0.466	0.34	0.211	0.523	0.534	0.358	0.383	0.213	0.201	0.391	0.147	0.115	0.254	0.459	0.044	0.553	0.591	0.056	0.233
1670.78598952384	-0.019	0.167	0.119	0.148	-0.261	-0.098	-0.17	0.118	-0.019	0.015	0.411	0.564	0.075	0.726	-0.04	-0.003	0.3	0.718	0.418	0.604	0.327	0.274	0.808	1.23	0.752	0.521	0.685	0.558	0.407	0.673	0.708	0.655	0.319	0.971	0.545	0.576	0.724	0.375	0.369	0.742	0.671	0.643	0.613	0.903	0.389	0.475	0.736	0.38	0.446
1668.6420607596	0.094	-0.027	0.243	0.101	-0.165	-0.366	-0.318	0.163	0.328	-0.056	0.579	0.416	0.189	0.805	-0.215	0.149	0.413	0.731	0.101	0.32	0.32	0.221	1.029	1.397	0.808	0.674	0.797	0.903	0.785	0.987	0.828	0.918	0.601	0.956	0.411	0.483	0.777	0.439	0.761	0.647	0.613	0.606	0.761	0.754	0.455	0.527	0.866	0.328	0.344
1666.5039047853	0.205	0.056	0.199	0.182	-0.186	-0.307	-0.225	-0.069	0.195	-0.051	0.37	0.333	0.172	0.495	-0.186	0.044	0.416	0.16	0.324	0.13	0.083	0.299	1.201	1.048	0.864	0.877	0.999	1.262	0.939	0.967	1.043	1.039	1.139	1.309	0.526	0.755	0.959	0.829	0.987	0.58	0.84	0.847	0.77	0.669	0.157	0.575	0.834	0.38	0.51
1664.3709443441	0.294	0.081	0.036	-0.16	-0.054	-0.124	-0.087	-0.027	0.081	-0.044	0.361	0.03	0.218	0.222	-0.425	-0.244	0.279	0.014	0.052	-0.052	0.106	0.108	0.888	0.752	0.517	0.685	1.151	1.225	1.128	0.967	0.839	0.704	0.827	0.914	0.631	0.396	0.586	0.604	0.604	0.545	0.795	0.564	0.486	0.345	0.189	0.152	0.483	0.249	0.038
1662.24288427066	0.078	0.257	0.295	0.248	-0.014	-0.21	-0.293	-0.036	-0.053	-0.275	0.614	0.226	0.187	0.426	-0.296	0.088	0.301	0.042	0.095	-0.088	-0.218	-0.061	0.665	0.966	0.231	0.835	0.934	1.378	0.98	0.402	0.976	0.814	0.699	1.338	0.701	0.434	0.807	0.676	0.089	0.643	0.994	0.961	0.25	0.43	0.359	0.335	0.649	0.1	0.151
1660.12108591176	-0.511	0.327	0.584	0.186	0.015	-0.24	-0.135	-0.333	0.232	-0.125	0.342	0.495	0.127	0.022	-0.222	-0.416	0.252	-0.823	-0.343	-0.135	-0.452	0.148	0.382	0.804	0.389	0.661	0.983	1.075	0.775	0.684	0.529	0.441	0.576	0.908	0.465	0.254	0.451	0.438	0.195	-0.133	0.516	0.689	0.131	0.141	-0.033	-0.071	0.657	0.042	-0.087
1658.00497235691	0.16	0.178	0.165	0.207	-0.051	-0.24	-0.228	-0.199	-0.012	0.022	0.094	0.634	0.017	0.515	-0.698	-0.177	-0.383	-0.128	-0.485	-0.664	-0.476	-0.114	0.154	0.22	0.319	0.426	0.456	0.957	0.86	0.86	0.65	0.267	0.44	0.577	0.404	0.564	0.567	0.312	0.218	0.593	0.129	0.201	-0.058	0.211	-0.2	0.079	0.179	-0.277	-0.357
1655.89287565337	0.012	0.19	0.149	0.279	-0.303	-0.229	-0.254	-0.058	0.351	-0.139	0.63	0.663	-0.205	0.522	-0.622	0.026	0.199	-0.441	-0.324	-0.424	-0.208	0.211	0.718	0.429	0.212	0.821	0.572	0.537	0.538	0.671	0.783	0.445	0.541	0.112	0.417	0.31	0.421	0.678	0.341	0.058	0.537	0.382	0.177	0.026	0.253	-0.157	0.431	0.153	0.005
1653.78806772064	0.723	0.588	0.501	-0.008	-0.347	-0.935	-0.38	-0.453	0.281	0.028	0.107	0.524	-0.363	0.755	0.264	0.257	0.223	-0.861	-0.257	0.395	-0.268	-0.551	0.427	0.7	-0.087	0.129	0.792	0.139	-0.152	0.185	0.932	-0.337	0.096	0.648	0.041	-0.198	0.707	-0.713	-0.861	0.028	0.439	-0.339	0.214	-0.021	-0.052	-0.245	0.406	-0.554	-0.661
1651.68696700062	-0.321	-0.093	0.401	0.661	-0.05	-0.175	-0.095	-0.209	0.419	-0.542	-0.098	0.545	0.375	0.176	0.502	0.966	0.475	-0.655	0.219	0.38	0.111	-0.337	0.252	-1.24	-1.229	0.867	0.54	0.025	-0.517	-0.235	0.864	-0.678	0.665	0.621	0.066	0.238	1.011	0.739	0.276	-0.079	0.123	0.063	0.087	0.05	-0.438	0.465	0.891	1.166	0.023
1649.59201465498	0.191	-0.193	-0.432	0.902	0.206	-0.598	0.131	0.521	-0.248	-0.482	-0.424	0.082	-0.061	0.73	-0.25	-0.395	0.682	-0.065	-0.509	0.585	-0.146	-0.435	0.598	-0.686	-0.102	0.074	0.127	-0.632	0.017	0.427	0.289	0.814	0.287	0.239	-0.787	-0.266	0.157	1.064	-0.823	-0.057	0.61	-0.055	-0.281	0.554	-0.84	-0.081	0.414	-0.421	-0.508
1647.5020985058	0.227	-0.479	-0.324	0.06	-0.005	0.253	-0.533	0.636	0.07	0.092	0.281	0.856	-0.482	0.391	-0.405	-0.285	0.065	0.071	-0.226	-0.436	0.009	-0.545	0.292	-0.264	-0.341	0.289	0.849	-0.142	-1.235	0.733	-0.669	-0.27	0.171	0.486	0.391	-0.034	-0.146	0.569	-0.511	-0.072	0.088	0.951	-0.018	0.147	0.088	0.522	0.702	-0.194	0.157
1645.4169297277	0.989	0.355	-0.489	0.336	0.284	0.419	-0.599	-0.393	-0.396	-0.507	-0.026	0.718	0.382	-0.379	-0.325	-0.619	1.068	1.326	0.914	0.643	0.582	0.223	0.573	-0.114	0.408	1.06	1.048	0.308	-0.98	-0.248	0.331	0.594	0.367	0.428	0.599	1.214	0.615	0.204	0.549	0.288	0.794	0.622	0.499	0.812	0.093	0.765	-0.282	0.042	0.05
1643.33811270834	-0.411	0.022	0.325	0.061	0.483	0.113	-0.687	0.222	0.368	-0.498	1.256	0.64	-1.089	0.205	-1.114	-0.721	-0.533	-0.786	-0.202	-0.465	1.413	-0.818	0.313	-0.465	-1.543	0.556	1.722	-1.041	-1.022	0.45	-0.144	0.378	1.012	-0.295	0.803	0.311	-0.355	-0.149	-0.903	-0.785	0.769	0.44	-0.387	-0.235	-1.546	-0.492	0.524	-0.039	-0.156
1641.26400305932	-0.267	-0.318	-0.402	0.147	0.026	-0.187	0.042	0.18	0.166	0.614	-0.2	-0.114	0.104	0.992	-0.276	0.136	-0.214	0.391	0.589	0.621	-0.21	-0.312	0.48	-0.142	-0.727	0.358	0.902	-0.642	-0.216	-0.011	0.201	0.792	0.321	0.226	0.436	0.854	0.737	1.089	0.474	-0.151	0.427	0.755	-0.337	-0.332	0.14	-0.055	0.229	0.352	0.093
1639.19512241099	-0.201	0.481	-0.36	0.009	-0.437	-0.583	-0.174	0.282	0.178	0.807	-0.978	-0.45	-0.019	0.058	-0.7	-0.558	-0.442	-1.013	0.057	0.137	-0.474	-0.372	-0.355	0.543	-0.355	0.24	1.48	-0.281	0.005	0.578	0.211	1.001	-0.213	-0.019	0.398	0.204	0.409	0.179	-0.111	-0.516	-0.322	0.358	-0.389	-0.028	-0.445	-0.073	0.617	0.263	-0.465
1637.13091497446	0.737	-0.003	-0.204	0.246	0.066	0.214	-0.635	0.032	-0.227	-0.222	0.148	0.975	0.606	1.153	0.726	-0.208	0.342	-0.709	0.031	0.476	0.319	-0.276	-0.284	0.636	-0.302	0.711	0.817	-0.194	0.006	-0.038	-0.143	0.002	0.576	0.333	0.455	0.008	0.255	0.356	0.155	0.295	0.379	-0.056	0.477	-0.073	0.146	0.818	-0.618	0.409	-0.541
1635.07296921893	-0.207	-0.003	0.14	0.196	0.463	-0.484	-0.172	0.39	-0.792	0.472	0.015	0.233	-0.137	0.772	-0.331	-0.324	-0.266	-0.482	0.311	0.096	0.343	-0.096	-0.249	0.615	0.04	0.706	1.225	-0.301	-1.266	0.282	-0.359	-0.055	0.471	-0.473	0.191	-0.151	0.269	1.062	0.846	-0.495	0.406	-0.667	-0.247	0.551	-0.571	-0.445	0.638	-0.321	0.208
1633.01912412366	0.012	0.13	0.314	-0.019	-0.476	-0.3	-0.607	0.931	0.067	-0.052	0.316	0.001	0.162	0.771	-0.246	0.019	0.286	0.16	-0.024	0.379	-0.645	0.132	0.063	0.705	0.36	1.298	1.282	-0.033	-0.812	-0.034	-0.053	1.005	0.288	0.502	0.125	0.412	0.321	-0.184	0.286	-0.55	0.296	0.518	0.687	-0.799	-0.508	-0.184	0.881	-0.326	-0.239
1630.97096431321	0.142	0.316	0.198	0.18	-0.142	-0.211	-0.372	0.071	0.016	-0.194	0.459	0.429	0.694	0.501	-0.272	-0.434	0.61	-0.125	0.163	-0.028	0.497	-0.261	-0.123	0.748	0.483	1.219	1.758	0.051	-0.489	0.241	-0.077	0.499	0.335	0.074	0.33	0.504	0.162	0.198	0.558	0.209	0.232	0.728	-0.01	0.306	-0.003	0.15	0.729	0.338	-0.196
1628.92793573944	1.158	0.4	2.618	-0.901	-0.229	0.407	-1.53	-1.059	-0.901	0.033	1.569	0.003	1.146	0.13	0.301	0.906	-0.32	0.854	1.059	-1.157	1.261	-1.092	-1.992	1.936	1.276	2.255	0.213	-0.849	-0.066	-1.808	1.224	0.28	1.38	-0.994	0.688	0.868	0.042	-0.664	-1.942	-0.457	0.265	0.308	0.021	-0.776	-1.336	-3.009	0.122	-0.57	0.829
1626.89001914361	0.071	0.124	0.086	0.161	-0.087	0.24	-0.407	0.134	-0.2	-0.123	0.143	-0.011	-0.419	0.155	0.343	-0.101	0.229	-0.516	-0.009	-0.385	0.331	-0.137	0.383	0.754	0.351	1.591	1.282	0.047	-0.239	-0.024	0.398	0.19	0.43	0.004	0.205	-0.197	-0.003	-0.026	0.344	0.371	-0.019	0.503	0.204	-0.071	-0.411	0.053	0.239	0.207	-0.173
1624.85693134719	-0.115	-0.042	0.73	-0.271	0.226	-0.052	-0.411	0.189	-0.011	-0.241	0.021	0.251	-0.461	0.205	-0.506	-0.261	-0.513	-0.461	-0.104	-0.216	0.081	-0.481	-0.324	0.193	0.135	1.203	0.785	0.224	-0.439	-0.289	-0.118	-0.046	-0.098	-0.379	0.1	-0.173	-0.247	0.013	-0.336	-0.427	0.433	0.544	-0.338	-0.31	-0.387	0.027	0.683	0.002	-0.663
1622.82997204675	0.091	0.327	0.054	0.089	-0.355	0.178	-0.284	0.243	-0.255	-0.086	-0.097	-0.146	-0.237	-0.139	-0.202	-0.439	0.196	-0.647	-0.189	-0.413	-0.457	-0.164	-0.282	0.731	0.2	1.204	0.914	0.355	-0.642	-0.079	0.11	0.149	0.655	-0.309	-0.155	-0.018	-0.132	-0.38	0.099	-0.015	-0.271	-0.209	-0.041	-0.366	-0.259	-0.176	0.051	-0.213	-0.251
1620.80701277812	0.279	0.398	0.376	-0.052	-0.229	-0.19	-0.112	-0.053	-0.1	-0.32	0.016	0.059	-0.438	0.185	-0.355	-0.437	-0.238	-0.078	-0.083	-0.385	-0.155	-0.348	-0.357	0.013	0.111	1.312	0.961	0.001	-0.66	-0.352	0.099	0.17	0.248	-0.471	-0.008	-0.057	-0.026	-0.154	-0.347	-0.283	-0.02	0.04	-0.106	-0.043	-0.119	-0.387	0.11	-0.736	-0.183
1618.78909072131	0.141	0.424	0.089	-0.216	-0.062	-0.117	0.038	0.319	-0.379	-0.24	-0.043	0.012	-0.41	-0.02	-0.432	-0.395	0.082	-0.391	-0.131	-0.273	0.022	-0.374	-0.1	0.277	-0.011	0.844	0.915	0.18	-0.437	-0.371	-0.024	0.254	0.148	-0.364	-0.254	-0.076	-0.317	-0.151	-0.059	-0.297	-0.146	-0.25	-0.211	-0.027	-0.428	-0.576	0.31	-0.233	-0.041
1616.77697127553	0.593	0.166	0.144	-0.319	0.653	-0.203	-0.881	-0.322	0.304	-0.131	0.147	0.243	-0.702	-0.21	-0.405	-0.248	0.04	0.019	-0.397	0.235	-0.522	0.055	-0.327	0.209	0.383	0.493	0.292	-0.605	-0.667	-0.992	0.129	-0.331	-0.079	-0.732	-0.5	-0.581	-0.634	0.058	-0.102	-0.893	-0.353	-0.08	-0.69	-0.085	0.087	-0.449	-0.668	0	-0.804
1614.76906541688	0.131	0.345	0.21	-0.006	0.124	-0.229	-0.308	0.096	-0.145	-0.222	0.404	0.31	-0.385	0.067	-0.194	-0.228	0.347	-0.158	0.355	0.172	0.177	0.223	0.297	0.584	0.32	0.713	0.62	-0.169	-0.721	-0.704	-0.255	0.088	0.02	-0.34	-0.353	-0.159	-0.348	-0.156	-0.083	-0.449	-0.148	-0.005	-0.116	-0.161	-0.372	-0.306	0.107	-0.1	-0.245
1612.76588058307	0.107	0.172	0.166	-0.13	0.087	-0.016	-0.271	0.132	0.017	-0.262	0.327	0.259	-0.25	0.174	-0.281	-0.074	0.449	-0.073	0.367	0.442	0.219	0.216	0.252	0.602	0.164	0.822	0.601	-0.303	-0.662	-0.47	-0.369	-0.086	-0.033	-0.302	-0.362	-0.222	-0.377	-0.163	-0.054	-0.376	-0.379	-0.151	-0.143	-0.344	-0.525	-0.462	-0.185	-0.392	-0.315
1610.76895693851	0.126	0.216	0.003	-0.067	-0.119	0.116	-0.123	0.097	0.042	-0.292	0.067	0.017	-0.185	0.125	0.081	-0.01	0.332	0.131	0.158	0.24	0.197	0.29	0.391	0.387	0.091	0.546	0.432	-0.308	-0.748	-0.39	-0.227	-0.066	-0.182	-0.326	-0.404	-0.158	-0.413	-0.244	-0.269	-0.406	-0.252	-0.175	-0.145	-0.291	-0.46	-0.362	-0.125	-0.336	-0.288
1608.77593708785	0.126	0.336	0.071	-0.054	-0.062	-0.053	-0.168	0.003	-0.019	-0.177	0.111	-0.008	-0.269	0.107	-0.077	-0.009	0.426	0.067	0.139	0.301	0.144	0.232	0.376	0.355	0.041	0.52	0.342	-0.207	-0.761	-0.544	-0.378	-0.235	-0.273	-0.439	-0.255	-0.151	-0.209	-0.299	-0.328	-0.289	-0.214	-0.115	-0.212	-0.352	-0.646	-0.383	-0.189	-0.417	-0.232
1606.78810128421	0.136	0.257	-0.146	0.094	-0.028	0.022	-0.095	-0.035	-0.015	-0.19	0.128	-0.042	-0.105	0.059	-0.039	0.007	0.438	-0.016	0.174	0.251	0.21	-0.047	0.21	0.148	-0.082	0.406	0.208	-0.072	-0.667	-0.462	-0.37	-0.083	-0.234	-0.282	-0.388	-0.065	-0.196	-0.365	-0.359	-0.343	-0.196	-0.064	-0.269	-0.303	-0.577	-0.251	-0.145	-0.191	-0.22
1604.8049142978	0.127	0.206	-0.085	0.073	-0.014	-0.059	-0.103	0.087	-0.01	-0.221	-0.119	-0.124	-0.172	0.228	0.043	-0.002	0.256	0.083	0.141	0.166	-0.027	-0.114	0.055	0.248	-0.203	0.248	0.058	-0.369	-0.534	-0.508	-0.522	-0.26	-0.41	-0.478	-0.511	-0.308	-0.333	-0.373	-0.389	-0.313	-0.193	-0.281	-0.345	-0.349	-0.611	-0.288	-0.267	-0.445	-0.337
1602.82687370061	0.139	0.194	0.06	0.115	-0.129	-0.026	-0.14	0.022	0.011	-0.249	-0.016	-0.115	-0.133	0.17	-0.058	0.027	0.186	-0.091	-0.001	0.047	0.009	-0.322	-0.004	0.049	-0.471	0.16	-0.001	-0.603	-0.512	-0.582	-0.582	-0.454	-0.554	-0.585	-0.514	-0.48	-0.313	-0.533	-0.471	-0.522	-0.356	-0.553	-0.415	-0.45	-0.804	-0.442	-0.38	-0.445	-0.394
1600.85395953617	0.102	0.21	-0.046	0.183	-0.26	0	-0.007	0.073	-0.091	-0.167	-0.055	-0.072	-0.198	0.015	-0.037	-0.066	-0.013	-0.176	-0.251	-0.226	-0.304	-0.304	-0.362	-0.083	-0.553	-0.213	-0.198	-0.675	-0.827	-0.858	-0.77	-0.575	-0.655	-0.667	-0.741	-0.549	-0.571	-0.616	-0.6	-0.636	-0.558	-0.518	-0.559	-0.555	-0.765	-0.433	-0.404	-0.593	-0.616
1598.88589630745	0.016	0.213	-0.033	0.127	-0.151	0.01	-0.067	0.085	-0.077	-0.124	-0.003	-0.002	-0.083	0.123	-0.016	-0.105	0.004	-0.314	-0.233	-0.255	-0.356	-0.415	-0.339	-0.172	-0.626	-0.298	-0.174	-0.656	-0.97	-0.866	-0.779	-0.542	-0.685	-0.693	-0.71	-0.619	-0.538	-0.595	-0.658	-0.65	-0.57	-0.592	-0.623	-0.586	-0.705	-0.5	-0.524	-0.623	-0.661
1596.9219010972	-0.013	0.066	-0.063	0.035	0.037	0.06	-0.008	0.009	-0.056	-0.067	0.032	-0.082	-0.013	0.164	-0.044	-0.034	-0.142	-0.19	-0.359	-0.324	-0.241	-0.252	-0.237	-0.319	-0.466	-0.278	-0.316	-0.594	-0.771	-0.83	-0.672	-0.605	-0.719	-0.642	-0.662	-0.498	-0.527	-0.534	-0.506	-0.454	-0.517	-0.53	-0.391	-0.496	-0.621	-0.434	-0.393	-0.57	-0.471
1594.96297931429	0.065	0.259	0.051	-0.072	-0.16	-0.075	-0.047	0.014	0.157	-0.191	0.159	-0.083	0.024	0.181	-0.025	-0.174	-0.029	-0.212	-0.303	-0.33	-0.326	-0.366	-0.377	-0.362	-0.671	-0.383	-0.113	-0.502	-0.873	-0.812	-0.921	-0.553	-0.691	-0.634	-0.703	-0.649	-0.464	-0.514	-0.746	-0.609	-0.592	-0.571	-0.537	-0.532	-0.74	-0.311	-0.448	-0.666	-0.507
1593.01012644677	-0.072	0.135	-0.074	0.126	-0.035	0.018	-0.055	-0.007	0.031	-0.07	0.189	0.027	0	0.293	-0.066	-0.142	-0.124	-0.224	-0.243	-0.27	-0.226	-0.269	-0.269	-0.339	-0.423	-0.382	-0.31	-0.45	-0.583	-0.712	-0.542	-0.506	-0.582	-0.545	-0.505	-0.44	-0.491	-0.353	-0.461	-0.661	-0.437	-0.378	-0.279	-0.487	-0.52	-0.297	-0.382	-0.424	-0.478
1591.06103723815	0.002	0.095	-0.08	0.1	-0.052	-0.048	0.017	0.018	0.146	-0.197	0.077	-0.014	-0.065	0.106	-0.11	-0.222	-0.119	-0.32	-0.332	-0.337	-0.276	-0.34	-0.268	-0.34	-0.624	-0.43	-0.165	-0.56	-0.55	-0.705	-0.69	-0.394	-0.541	-0.48	-0.508	-0.401	-0.528	-0.298	-0.56	-0.611	-0.385	-0.378	-0.268	-0.386	-0.511	-0.315	-0.258	-0.535	-0.396
1589.11595413621	0.087	0.036	-0.17	-0.044	0.037	0.098	-0.02	0.008	0.138	-0.168	0.021	-0.098	-0.055	0.241	-0.026	-0.109	-0.138	-0.171	-0.213	-0.189	-0.245	-0.283	-0.167	-0.22	-0.57	-0.377	-0.161	-0.37	-0.472	-0.596	-0.558	-0.224	-0.477	-0.441	-0.372	-0.376	-0.424	-0.165	-0.342	-0.365	-0.304	-0.22	-0.125	-0.337	-0.44	-0.305	-0.208	-0.424	-0.322
1587.17688054669	0.01	0.007	-0.149	0.024	-0.02	0.102	-0.001	0.147	0.087	-0.205	0.11	-0.045	-0.037	0.227	-0.03	-0.109	-0.06	-0.238	-0.155	-0.257	-0.157	-0.15	-0.127	-0.175	-0.523	-0.39	-0.108	-0.274	-0.444	-0.426	-0.505	-0.253	-0.382	-0.469	-0.43	-0.378	-0.487	-0.206	-0.32	-0.457	-0.166	-0.226	-0.175	-0.28	-0.38	-0.286	-0.125	-0.362	-0.282
1585.24203079016	-0.048	-0.026	0.027	0.085	0.079	0.182	-0.047	0.047	0.036	-0.333	-0.02	-0.137	-0.083	0.163	-0.071	-0.084	0.027	-0.196	-0.099	-0.299	-0.023	-0.113	-0.083	-0.154	-0.372	-0.429	-0.12	-0.12	-0.107	-0.411	-0.526	-0.22	-0.394	-0.488	-0.312	-0.379	-0.339	-0.122	-0.22	-0.263	-0.183	-0.143	-0.084	-0.301	-0.345	-0.24	-0.119	-0.421	-0.266
1583.31189265145	0.016	0.099	-0.115	-0.007	0.079	-0.012	-0.074	0.077	0.072	-0.133	-0.004	-0.125	0.056	0.274	0.146	-0.013	0.063	-0.171	0.036	-0.19	0.036	-0.022	0.01	0.039	-0.294	-0.223	-0.061	0.032	-0.096	-0.197	-0.416	-0.096	-0.132	-0.232	-0.326	-0.19	-0.302	-0.012	-0.076	-0.273	-0.07	0.002	-0.046	-0.101	-0.094	-0.241	0.067	-0.25	-0.143
1581.38594878492	-0.043	0.002	-0.194	0.147	0.031	0.2	-0.142	-0.079	0.251	-0.17	-0.092	-0.183	0.026	0.148	-0.008	0.092	-0.035	-0.2	0.06	-0.119	0.072	0.03	-0.002	0.082	-0.236	-0.183	0.013	0.087	-0.08	-0.194	-0.388	-0.02	-0.129	-0.345	-0.227	-0.219	-0.282	-0.045	-0.062	-0.323	-0.152	0.002	-0.028	-0.032	-0.154	-0.266	-0.06	-0.275	-0.137
1579.840976367	0.132	-0.016	0.035	0.109	-0.094	0.139	-0.005	0.098	-0.199	-0.199	-0.036	0.119	0.013	0.121	0.168	0.11	0.257	0.139	0.075	-0.111	0.362	0.212	0.057	-0.21	0.192	0.224	0.637	0.403	-0.278	-0.24	-0.046	0.103	-0.091	-0.008	-0.002	0.227	-0.103	0.119	-0.126	0.233	0.147	-0.067	0.029	0.195	-0.088	-0.09	0.171	0.236	0.051
1577.92396015994	0.099	0.015	0.007	0.024	-0.06	0.127	-0.027	0.1	-0.142	-0.142	0.055	0.125	0.05	0.096	0.188	0.117	0.223	0.095	0.079	-0.047	0.294	0.229	0.068	-0.157	0.179	0.18	0.664	0.403	-0.316	-0.247	-0.044	0.046	0.001	0.019	0.031	0.154	-0.103	0.084	-0.09	0.186	0.154	-0.01	0.065	0.181	-0.066	-0.089	0.108	0.161	0.067
1576.01208738231	0.037	0.09	-0.018	0.064	-0.038	0.133	-0.001	-0.005	-0.129	-0.129	0.031	0.152	0.005	0.082	0.136	0.041	0.197	0.031	-0.031	-0.024	0.27	0.165	0.063	-0.197	0.138	0.11	0.623	0.387	-0.343	-0.264	-0.009	-0.016	-0.014	0	-0.087	0.098	-0.125	0.059	-0.046	0.165	0.128	-0.012	-0.03	0.16	-0.137	-0.064	0.131	0.157	0.052
1574.10409865225	0.117	0.019	0.01	0.08	-0.098	0.151	-0.017	0.07	-0.165	-0.165	0.043	0.217	-0.024	0.066	0.049	-0.034	0.193	-0.029	-0.14	-0.234	0.325	0.12	-0.016	-0.311	0.116	0.107	0.535	0.31	-0.337	-0.414	-0.127	-0.011	-0.139	-0.014	-0.065	0.163	-0.216	0.054	-0.155	0.139	0.04	-0.116	-0.064	0.149	-0.205	-0.136	0.163	0.17	0.027
1572.20097130576	0.136	0.01	0.001	0.037	-0.082	0.172	-0.034	0.049	-0.143	-0.143	0.012	0.122	-0.08	0.001	0.003	-0.066	0.086	-0.096	-0.195	-0.265	0.231	0.076	-0.105	-0.365	0.035	-0.012	0.395	0.208	-0.341	-0.451	-0.214	-0.086	-0.196	-0.084	-0.148	0.06	-0.239	0.033	-0.211	0.081	0.041	-0.144	-0.094	0.083	-0.196	-0.167	0.01	0.068	-0.035
1570.3019470802	0.082	0.036	-0.031	-0.014	-0.028	0.127	-0.031	0.021	-0.079	-0.079	-0.074	-0.03	-0.127	-0.102	-0.057	-0.128	-0.028	-0.193	-0.216	-0.247	0.092	0.008	-0.171	-0.387	-0.093	-0.121	0.305	0.191	-0.379	-0.465	-0.245	-0.209	-0.175	-0.157	-0.177	-0.067	-0.292	-0.095	-0.217	-0.009	-0.021	-0.15	-0.16	0.024	-0.25	-0.216	-0.03	0.008	-0.081
1568.40799687322	0.091	-0.003	-0.018	0.064	-0.064	0.117	-0.003	0.003	-0.093	-0.093	-0.18	-0.05	-0.201	-0.139	-0.093	-0.158	-0.071	-0.256	-0.306	-0.314	0.059	-0.079	-0.196	-0.465	-0.136	-0.163	0.238	0.146	-0.352	-0.489	-0.261	-0.215	-0.294	-0.204	-0.228	-0.047	-0.306	-0.13	-0.237	0.01	-0.099	-0.181	-0.229	-0.041	-0.298	-0.212	-0.024	-0.032	-0.086
1566.51910056739	0.115	0.001	-0.044	0.061	-0.069	0.123	-0.009	-0.007	-0.084	-0.084	-0.197	-0.072	-0.169	-0.098	-0.1	-0.163	-0.069	-0.241	-0.315	-0.314	0.036	-0.088	-0.203	-0.456	-0.147	-0.177	0.214	0.15	-0.27	-0.462	-0.27	-0.226	-0.307	-0.219	-0.26	-0.055	-0.293	-0.099	-0.241	0.007	-0.108	-0.181	-0.216	-0.028	-0.298	-0.184	-0.032	-0.029	-0.087
1564.63401411081	0.133	-0.026	-0.064	0.054	-0.074	0.101	0.008	-0.014	-0.057	-0.057	-0.209	-0.061	-0.157	-0.09	-0.097	-0.103	-0.03	-0.161	-0.251	-0.24	0.085	-0.068	-0.153	-0.379	-0.088	-0.123	0.27	0.254	-0.137	-0.386	-0.23	-0.157	-0.277	-0.234	-0.194	-0.008	-0.224	-0.003	-0.192	0.081	-0.037	-0.149	-0.183	0.025	-0.271	-0.127	-0.002	-0.002	-0.097
1562.75394751647	0.169	-0.041	-0.058	0.039	-0.056	0.112	0.055	-0.022	-0.097	-0.097	-0.141	-0.003	-0.112	-0.041	0.039	-0.012	0.03	-0.048	-0.169	-0.201	0.088	0.04	-0.041	-0.241	0.037	-0.021	0.32	0.397	0.054	-0.233	-0.076	-0.008	-0.194	-0.111	-0.063	0.05	-0.06	0.034	-0.101	0.176	0.041	-0.021	-0.135	0.077	-0.181	-0.055	0.015	0.025	-0.001
1560.87790641319	0.072	0.068	-0.055	0.009	-0.003	0.043	-0.041	0.008	-0.051	-0.051	-0.024	-0.047	-0.074	0.004	0.127	-0.008	0.055	0.045	-0.09	-0.151	0.119	0.059	0.037	-0.15	0.098	0.02	0.375	0.484	0.119	-0.129	0.095	0.057	-0.04	0.051	0.023	0.024	0.027	0.082	0.024	0.154	0.164	0.006	0.018	0.086	-0.072	-0.026	0.083	0.069	0.006
1559.00709332637	0.062	0.072	-0.051	0.028	-0.015	0.106	-0.034	-0.108	-0.03	-0.03	-0.033	-0.064	-0.089	0.047	0.077	-0.036	0.054	0.076	-0.114	-0.06	0.068	0.041	0.025	-0.071	0.125	0.092	0.393	0.468	0.153	-0.055	0.129	0.068	0.024	0.097	0.093	0.08	0.023	0.152	0.087	0.204	0.185	-0.002	0.025	0.058	0.027	-0.032	0.172	0.064	0.01
1557.14003204594	0.062	0.027	-0.041	0.037	-0.021	0.131	-0.028	-0.069	-0.051	-0.051	-0.073	0.062	-0.103	-0.023	0.126	-0.006	0.141	0.002	-0.147	-0.184	0.123	0.12	0.113	-0.036	0.33	0.188	0.491	0.513	0.385	-0.04	0.164	0.162	0.118	0.147	0.231	0.164	0.006	0.216	0.13	0.332	0.226	0.155	0.046	0.221	-0.032	0.043	0.194	0.116	0.16
1555.27792116576	0.095	0.035	-0.043	0.019	-0.013	0.092	-0.043	-0.019	-0.061	-0.061	-0.036	0.049	-0.059	0.018	0.104	0.022	0.165	-0.004	-0.121	-0.135	0.165	0.132	0.101	0.048	0.364	0.218	0.418	0.44	0.38	-0.011	0.192	0.154	0.168	0.171	0.204	0.279	0.019	0.236	0.155	0.326	0.208	0.171	0.102	0.271	-0.007	0.074	0.239	0.168	0.151
1553.42001727714	0.132	0.023	-0.025	-0.03	-0.034	0.085	-0.023	-0.022	-0.055	-0.055	-0.003	0.082	-0.042	0.039	0.131	0.035	0.183	0.002	-0.088	-0.105	0.202	0.135	0.107	0.053	0.359	0.219	0.386	0.403	0.425	0.035	0.181	0.179	0.125	0.162	0.173	0.298	0.07	0.251	0.15	0.331	0.216	0.166	0.103	0.253	0.008	0.102	0.273	0.16	0.142
1551.56606545033	0.119	0.014	-0.033	-0.023	-0.036	0.056	-0.026	0.011	-0.041	-0.041	0.045	0.082	0.012	0.057	0.134	0.055	0.17	0.048	-0.041	-0.045	0.18	0.149	0.107	0.122	0.361	0.2	0.325	0.434	0.445	0.078	0.187	0.166	0.149	0.16	0.164	0.246	0.13	0.234	0.149	0.307	0.197	0.2	0.108	0.254	-0.002	0.109	0.258	0.145	0.124
1549.71701392467	0.13	-0.011	-0.035	-0.025	-0.047	0.048	-0.006	-0.028	-0.013	-0.013	0.037	0.094	0.023	0.02	0.129	0.096	0.165	0.045	-0.038	-0.027	0.177	0.141	0.102	0.134	0.318	0.18	0.254	0.41	0.49	0.104	0.166	0.142	0.112	0.116	0.154	0.225	0.131	0.234	0.141	0.282	0.128	0.189	0.088	0.216	-0.02	0.125	0.236	0.091	0.099
1547.87308307528	0.154	-0.018	-0.04	-0.008	-0.072	0.057	-0.01	-0.03	-0.018	-0.018	0.057	0.119	0.037	0.046	0.153	0.073	0.166	0.039	-0.034	-0.031	0.178	0.121	0.1	0.121	0.307	0.143	0.242	0.455	0.551	0.099	0.161	0.14	0.089	0.103	0.144	0.231	0.147	0.237	0.122	0.285	0.118	0.173	0.086	0.216	-0.039	0.132	0.217	0.073	0.064
1546.03210088292	0.132	-0.009	-0.078	-0.024	-0.053	0.057	-0.002	-0.018	-0.001	-0.001	0.044	0.092	0.03	0.047	0.129	0.057	0.171	0.05	-0.025	-0.039	0.154	0.136	0.079	0.081	0.281	0.103	0.205	0.448	0.572	0.095	0.14	0.144	0.109	0.093	0.118	0.158	0.13	0.188	0.121	0.222	0.083	0.171	0.081	0.193	-0.035	0.102	0.18	0.076	0.047
1544.19596958675	0.113	0.011	-0.068	-0.023	-0.017	0.056	-0.013	-0.009	-0.023	-0.023	0.06	0.074	0.025	0.067	0.158	0.039	0.163	0.062	-0.037	-0.014	0.145	0.128	0.081	0.045	0.28	0.052	0.187	0.484	0.628	0.088	0.142	0.156	0.094	0.093	0.163	0.073	0.096	0.181	0.114	0.219	0.092	0.156	0.06	0.16	-0.051	0.09	0.175	0.095	0.055
1542.36490811361	0.051	0.067	-0.036	-0.008	0.028	0.019	-0.037	-0.039	-0.022	-0.022	0.058	0.039	0.011	0.066	0.144	0.014	0.123	0.06	-0.051	-0.022	0.125	0.073	0.056	0	0.188	0.051	0.133	0.445	0.575	0.072	0.155	0.135	0.058	0.027	0.133	0.074	0.088	0.139	0.123	0.205	0.136	0.007	0.032	0.125	-0.038	0.033	0.11	0.044	0.033
1540.53794660773	0.045	0.043	-0.007	-0.006	-0.008	0.058	-0.046	-0.072	-0.003	-0.003	0.049	0.021	0.021	0.094	0.142	0.046	0.11	0.032	-0.082	-0.001	0.095	0.07	0.03	-0.013	0.13	0.048	0.158	0.358	0.533	0.071	0.131	0.109	0.06	0.096	0.118	0.078	0.04	0.125	0.13	0.168	0.134	-0.013	0.022	0.116	-0.003	0.008	0.143	0.055	0.037
1538.71507136022	0.129	0.012	-0.038	-0.07	0.006	0.078	-0.031	-0.02	-0.033	-0.033	0.032	0.101	0.012	0.034	0.192	0.06	0.13	-0.046	-0.172	-0.139	0.134	0.104	0.036	0.017	0.238	0.074	0.159	0.358	0.696	0.078	0.11	0.093	0.118	0.088	0.094	0.12	0.058	0.156	0.163	0.223	0.116	0.094	0.029	0.188	-0.066	0.116	0.218	0.005	0.096
1536.89603251826	0.122	0.019	-0.043	-0.081	-0.003	0.074	-0.009	0.013	-0.044	-0.044	0.051	0.123	0.023	0.034	0.19	0.088	0.116	-0.055	-0.111	-0.063	0.165	0.132	0.051	0.069	0.265	0.103	0.118	0.302	0.606	0.098	0.111	0.102	0.118	0.097	0.155	0.155	0.106	0.151	0.161	0.236	0.089	0.079	0.042	0.181	-0.037	0.06	0.177	0.019	0.11
1535.08199640484	0.139	0.047	-0.048	-0.063	0.011	0.029	-0.033	0.002	-0.04	-0.04	0.036	0.027	0.028	0.069	0.163	0.08	0.092	-0.033	-0.077	-0.039	0.139	0.126	0.039	0.079	0.256	0.09	0.109	0.286	0.56	0.134	0.12	0.096	0.136	0.08	0.101	0.108	0.099	0.128	0.144	0.169	0.098	0.089	0.04	0.165	-0.03	0.057	0.16	0.027	0.112
1533.27200245324	0.149	0.034	-0.05	-0.093	0.004	0.038	-0.029	0.035	-0.042	-0.042	0.026	0.011	0.007	0.039	0.154	0.077	0.095	-0.062	-0.082	-0.04	0.159	0.112	0.036	0.076	0.223	0.084	0.099	0.266	0.621	0.136	0.109	0.088	0.144	0.079	0.097	0.113	0.079	0.142	0.137	0.159	0.054	0.082	0.027	0.155	-0.059	0.065	0.174	0.005	0.087
1531.46603721371	0.155	0.032	-0.058	-0.098	0.001	0.045	-0.005	0.007	-0.04	-0.04	0.027	-0.008	-0.012	0.026	0.15	0.061	0.081	-0.063	-0.09	-0.046	0.151	0.108	0.025	0.082	0.215	0.094	0.068	0.25	0.636	0.128	0.091	0.081	0.137	0.069	0.069	0.088	0.093	0.115	0.155	0.178	0.053	0.065	0.027	0.156	-0.044	0.076	0.164	0.007	0.078
1529.66502324555	0.145	0.044	-0.058	-0.112	0.01	0.031	-0.015	0.003	-0.025	-0.025	0.002	-0.051	-0.013	0.019	0.09	0.042	0.069	-0.059	-0.065	-0.033	0.138	0.112	0.015	0.071	0.211	0.086	0.03	0.206	0.596	0.138	0.082	0.058	0.123	0.069	0.065	0.081	0.092	0.097	0.132	0.158	0.044	0.078	0.018	0.134	-0.058	0.068	0.143	0.001	0.039
1527.86800687174	0.146	0.03	-0.048	-0.112	0.004	0.027	-0.009	0.008	-0.023	-0.023	-0.022	-0.077	-0.035	-0.019	0.059	0.022	0.052	-0.078	-0.073	-0.039	0.136	0.074	-0.008	0.054	0.19	0.045	0.002	0.222	0.67	0.148	0.066	0.05	0.1	0.046	0.054	0.076	0.088	0.07	0.113	0.141	0.039	0.065	0.047	0.129	-0.058	0.059	0.141	-0.017	0.035
1526.07497484265	0.15	0.019	-0.054	-0.115	0.006	0.037	-0.008	0.017	-0.027	-0.027	-0.04	-0.105	-0.064	-0.028	0.06	-0.001	0.059	-0.092	-0.094	-0.056	0.122	0.053	-0.027	0.023	0.168	-0.002	-0.046	0.212	0.73	0.139	0.044	0.025	0.107	0.037	0.008	0.07	0.074	0.063	0.109	0.126	0.011	0.059	0.043	0.118	-0.077	0.05	0.127	-0.025	0.021
1524.28591396717	0.136	0.025	-0.036	-0.115	0.029	0.073	-0.03	0.025	-0.053	-0.053	-0.035	-0.11	-0.045	-0.01	0.085	0.006	0.059	-0.081	-0.122	-0.062	0.102	0.047	-0.037	-0.028	0.116	-0.075	-0.111	0.181	0.749	0.112	0.036	0	0.049	0.005	0.024	0.035	0.039	0.05	0.091	0.104	0	0.043	0.032	0.106	-0.077	0.019	0.108	-0.053	0.044
1522.50104291321	0.096	0.049	-0.069	-0.097	0.023	0.052	-0.04	0.038	-0.028	-0.028	-0.018	-0.118	-0.043	0.008	0.067	0.002	0.071	-0.099	-0.127	-0.099	0.084	0.015	-0.075	-0.092	0.088	-0.143	-0.183	0.136	0.7	0.064	-0.015	-0.044	0.014	-0.011	-0.051	0.006	-0.013	0.015	0.051	0.034	0.041	0.007	-0.008	0.083	-0.102	-0.026	0.1	-0.074	-0.026
1520.72104075715	0.125	0.034	-0.035	-0.128	0.031	0.076	-0.025	0.014	-0.047	-0.047	0.034	-0.042	-0.013	0.042	0.128	0.028	0.083	-0.094	-0.152	-0.099	0.064	-0.004	-0.099	-0.118	0.009	-0.194	-0.246	0.067	0.761	0.038	-0.09	-0.076	-0.024	-0.052	-0.057	-0.008	-0.032	0.005	0.053	0.038	-0.036	0.002	-0.025	0.062	-0.117	-0.026	0.084	-0.085	-0.008
1518.94404225338	0.11	0.046	-0.04	-0.135	0.033	0.076	-0.033	0.024	-0.04	-0.04	0.055	-0.034	0.02	0.064	0.117	0.054	0.076	-0.064	-0.114	-0.101	0.059	-0.012	-0.138	-0.16	-0.025	-0.227	-0.286	0.016	0.618	-0.003	-0.111	-0.1	-0.04	-0.066	-0.095	-0.051	-0.041	-0.022	0.028	0.015	-0.05	-0.013	-0.039	0.046	-0.111	-0.038	0.071	-0.08	-0.04
1517.17211255596	0.127	0.027	-0.009	-0.134	0.02	0.055	-0.019	0.021	-0.044	-0.044	0.044	-0.055	0.019	0.06	0.109	0.043	0.062	-0.101	-0.143	-0.094	0.041	-0.01	-0.124	-0.17	-0.041	-0.233	-0.261	-0.027	0.579	0.004	-0.105	-0.127	-0.029	-0.073	-0.107	-0.031	-0.043	-0.047	0.017	0.007	-0.053	-0.03	-0.042	0.03	-0.16	-0.047	0.05	-0.094	-0.038
1515.4040824986	0.146	0.048	-0.02	-0.157	0.024	0.062	-0.042	0.029	-0.044	-0.044	0.045	-0.061	0.011	0.047	0.085	0.035	0.031	-0.145	-0.152	-0.127	0.051	-0.023	-0.158	-0.164	-0.032	-0.243	-0.288	-0.056	0.581	-0.024	-0.145	-0.143	-0.087	-0.117	-0.124	-0.072	-0.062	-0.08	0.021	0.019	-0.039	-0.054	-0.065	0.049	-0.183	-0.043	0.083	-0.116	-0.06
1513.63993926671	0.137	0.057	-0.053	-0.137	0.014	0.067	-0.059	0.028	-0.027	-0.027	-0.022	-0.102	-0.032	0.025	0.061	0.035	0.011	-0.138	-0.158	-0.112	0.047	-0.026	-0.141	-0.175	-0.055	-0.218	-0.274	-0.063	0.533	-0.021	-0.139	-0.154	-0.036	-0.093	-0.108	-0.075	-0.041	-0.064	0.01	-0.001	-0.047	-0.054	-0.074	0.044	-0.177	-0.033	0.067	-0.127	-0.078
1511.87989867986	0.126	0.042	-0.028	-0.154	0.028	0.077	-0.042	0.035	-0.042	-0.042	-0.044	-0.152	-0.06	0.007	0.052	0.005	-0.01	-0.164	-0.186	-0.113	0.009	-0.028	-0.145	-0.188	-0.052	-0.252	-0.304	-0.056	0.591	-0.008	-0.141	-0.165	-0.082	-0.104	-0.154	-0.1	-0.041	-0.071	-0.018	-0.031	-0.064	-0.048	-0.074	0.041	-0.178	-0.03	0.04	-0.141	-0.09
1510.12508668118	0.044	0.038	-0.016	-0.143	0.012	0.095	-0.027	0.015	-0.01	-0.01	-0.028	-0.165	-0.037	0.011	0.038	-0.013	0.036	-0.125	-0.208	-0.099	0.006	-0.058	-0.076	-0.169	-0.05	-0.202	-0.308	0	0.632	0.031	-0.109	-0.138	-0.085	-0.085	-0.105	-0.069	0	-0.041	0.013	0.011	-0.043	-0.017	-0.085	0.037	-0.126	-0.017	0.023	-0.125	-0.064
1508.37297840312	0.018	0.043	-0.016	-0.122	0.02	0.056	-0.044	0.004	0.022	0.022	-0.033	-0.134	-0.045	0.044	0.051	0.013	0.062	-0.087	-0.132	-0.038	0.037	0.019	-0.053	-0.126	-0.068	-0.206	-0.339	0.075	0.755	0.082	-0.073	-0.044	-0.067	-0.028	-0.06	0.028	0.044	0.04	0.059	0.08	0.005	0.017	-0.008	0.097	-0.01	0.02	0.084	-0.013	0.007
1506.62493114724	0.098	0.042	-0.064	-0.183	0.028	0.078	-0.057	0.043	0.009	0.009	0.038	-0.103	-0.069	0.022	0.07	0.036	0.073	-0.101	-0.115	-0.015	0.117	0.076	-0.052	-0.095	-0.01	-0.198	-0.337	0.061	0.864	0.1	-0.103	-0.018	0.02	0.007	-0.005	0.115	0.093	0.081	0.145	0.091	0.024	0.107	0.079	0.173	0.001	0.104	0.219	0.054	0.08
1504.88206314515	0.165	0.052	-0.042	-0.208	0.018	0.079	-0.052	0.047	-0.03	-0.03	0.008	-0.065	-0.021	0.014	0.024	0.067	0.061	-0.099	-0.094	0.023	0.177	0.096	-0.023	-0.057	0.042	-0.121	-0.277	-0.016	0.664	0.114	-0.088	-0.02	0.06	0.041	0.029	0.111	0.129	0.077	0.192	0.136	0.115	0.133	0.136	0.282	0	0.132	0.295	0.058	0.111
1503.14209307426	0.12	0.019	-0.014	-0.162	0.037	0.044	-0.017	0.038	-0.034	-0.034	0.012	-0.075	0.004	0.026	0.049	0.073	0.056	-0.061	-0.077	0.014	0.151	0.079	-0.056	-0.067	0.003	-0.114	-0.221	-0.057	0.505	0.055	-0.106	-0.023	0.059	0.045	-0.021	0.057	0.09	0.073	0.145	0.122	0.103	0.102	0.137	0.205	0.008	0.106	0.253	0.062	0.079
1501.40704361092	0.047	0.028	0.024	-0.128	-0.046	0.056	-0.044	0.029	0.019	0.019	0.088	-0.059	0.046	0.033	0.081	0.113	0.095	-0.042	-0.127	0.045	0.163	0.091	0.082	-0.091	-0.027	-0.079	-0.227	-0.005	0.469	0.036	-0.028	-0.032	0.013	-0.005	0.071	-0.011	0.056	0.044	0.106	0.13	0.129	0.11	0.012	0.228	0.02	0.075	0.159	0.018	0.09
1499.67509539058	0.043	0.041	-0.001	-0.123	-0.046	0.084	-0.059	0.011	0.024	0.024	0.082	-0.071	0.057	0.081	0.061	0.096	0.105	-0.022	-0.051	0.065	0.167	0.035	0.059	-0.06	0.029	-0.075	-0.191	0.028	0.552	0.098	-0.044	-0.04	0.034	0.015	0.026	0.018	0.076	0.073	0.105	0.111	0.076	0.091	0.028	0.18	0.007	0.082	0.163	0.026	0.071
1497.94803588305	0.055	0.023	-0.003	-0.15	-0.045	0.096	-0.034	0.021	0.018	0.018	0.087	-0.081	0.068	0.077	0.06	0.106	0.085	-0.027	-0.027	0.081	0.2	0.056	0.068	-0.034	0.039	-0.066	-0.162	0.074	0.637	0.126	-0.02	-0.007	0.062	0.048	0.035	0.045	0.105	0.063	0.118	0.122	0.059	0.095	0.03	0.186	0.014	0.07	0.159	0.005	0.066
1496.22405416571	0.124	0.037	-0.054	-0.186	0.007	0.077	-0.052	0.052	-0.004	-0.004	0.046	-0.084	0.043	0.103	0.037	0.124	0.071	-0.076	-0.014	0.077	0.201	0.101	0.043	0.009	0.067	-0.037	-0.174	0.069	0.657	0.181	-0.028	0	0.111	0.069	0.036	0.082	0.092	0.062	0.155	0.1	0.052	0.09	0.075	0.242	-0.009	0.074	0.167	0.022	0.075
1494.50492954978	0.079	0.021	0.01	-0.196	-0.041	0.083	-0.052	0.048	0.025	0.025	0.064	-0.119	0.042	0.087	0.025	0.101	0.042	-0.048	-0.025	0.058	0.203	0.051	0.056	0.003	0.059	-0.043	-0.124	0.066	0.577	0.14	-0.02	-0.023	0.089	0.077	0.045	0.04	0.07	0.049	0.132	0.107	0.053	0.074	0.042	0.198	-0.04	0.058	0.119	0.008	0.034
1492.78908233777	0.048	0.07	0.016	-0.151	-0.083	0.086	-0.059	0.049	0.011	0.011	0.072	-0.094	0.016	0.048	0.008	0.109	0.051	-0.019	-0.029	0.064	0.204	0.119	0.105	0.003	0.038	-0.054	-0.177	0.055	0.64	0.127	0.005	0.026	0.028	0.008	0.049	-0.021	0.024	0.02	0.078	0.072	0.109	0.04	-0.031	0.23	-0.003	0.008	0.109	0.031	0.044
1491.07694821877	0.026	0.085	-0.004	-0.139	-0.073	0.044	-0.05	0.043	0.034	0.034	0.042	-0.115	-0.027	0.02	0.035	0.033	0.066	-0.045	-0.048	0.026	0.19	0.105	0.098	-0.001	0.051	-0.068	-0.25	0.077	0.765	0.176	-0.011	-0.005	0.025	-0.018	0.032	-0.029	-0.005	0.018	0.056	0.069	0.071	0.006	-0.033	0.187	-0.007	-0.023	0.087	-0.007	0.026
1489.37006795102	0.077	0.054	-0.015	-0.134	-0.031	0.043	-0.053	0.042	0.008	0.008	0.007	-0.102	-0.059	0.016	-0.04	0.012	-0.001	-0.161	-0.075	-0.035	0.13	0.069	-0.011	-0.009	0.015	-0.151	-0.312	0.034	0.943	0.242	-0.043	0.025	0.067	0.009	-0.05	-0.033	-0.025	0.002	0.083	0.028	0.013	0.034	-0.029	0.118	-0.037	-0.076	0.133	-0.009	0.014
1487.66598447264	0.087	0.064	-0.048	-0.161	0.029	0.04	-0.118	0.067	0.021	0.021	0.016	-0.142	-0.06	-0.006	-0.07	0.007	-0.07	-0.184	-0.101	-0.104	0.101	0.027	-0.071	0.005	-0.01	-0.143	-0.345	0.003	0.866	0.218	-0.091	0.023	0.112	-0.003	-0.052	-0.04	-0.063	0.025	0.077	-0.006	0.086	-0.009	-0.001	0.145	-0.079	-0.126	0.124	-0.005	0.015
1485.96601684877	0.035	0.067	-0.015	-0.185	-0.041	0.074	-0.051	0.093	0.012	0.012	-0.007	-0.167	-0.067	-0.035	-0.07	-0.004	-0.063	-0.15	-0.15	-0.103	0.099	0.002	-0.041	-0.058	0.003	-0.181	-0.326	-0.039	0.761	0.163	-0.025	-0.062	0.008	-0.001	0.006	-0.075	-0.059	-0.027	-0.005	-0.015	0.072	-0.052	-0.098	0.172	-0.066	-0.091	0.037	-0.033	-0.074
1484.26992992316	0.035	0.052	-0.028	-0.166	-0.035	0.073	-0.05	0.075	0.023	0.023	-0.003	-0.141	-0.037	-0.017	-0.046	-0.022	-0.093	-0.177	-0.171	-0.085	0.107	-0.015	-0.093	-0.04	0	-0.202	-0.344	-0.092	0.707	0.139	-0.034	-0.057	0.035	-0.02	-0.03	-0.061	-0.072	-0.012	-0.032	-0.059	0.035	-0.043	-0.087	0.141	-0.118	-0.108	0.022	-0.018	-0.075
1482.57705101192	0.003	0.162	0.042	-0.06	-0.265	0.067	-0.034	0.104	-0.01	-0.01	0.11	-0.096	-0.071	-0.062	-0.025	0.103	-0.044	-0.107	-0.25	-0.01	0.086	0.044	-0.008	-0.16	0.053	-0.228	-0.395	-0.107	0.899	0.162	0.035	0.068	0.01	0.017	0.038	-0.093	-0.138	-0.12	-0.007	-0.06	0.046	-0.043	-0.074	0.179	-0.128	-0.157	0.048	0.022	-0.055
1480.88890652792	0.026	0.113	0.014	-0.194	-0.096	0.028	-0.068	0.11	0.035	0.035	0.087	-0.151	0.014	-0.07	-0.038	0.039	-0.057	-0.133	-0.228	-0.137	0.048	0.096	0.011	-0.024	0.036	-0.228	-0.453	-0.049	1.004	0.188	-0.048	-0.045	-0.016	-0.067	0.013	-0.05	-0.12	-0.091	-0.002	-0.06	0.072	-0.047	-0.077	0.175	-0.099	-0.059	0.02	-0.003	-0.039
1479.20503971074	0.097	0.051	0.021	-0.137	-0.086	-0.003	-0.158	0.118	0.05	0.05	0.105	-0.072	0.088	-0.113	0.048	0.048	0.003	-0.08	-0.185	-0.153	0.094	0.143	0.072	-0.047	0.089	-0.158	-0.561	0.026	1.231	0.265	-0.057	0.027	0.023	-0.069	0.025	0	-0.121	-0.053	0.032	-0.066	0.115	-0.072	0.012	0.178	-0.084	-0.037	0.05	-0.034	-0.048
1477.5239063368	0.097	0.013	0.055	-0.09	-0.086	0.028	-0.16	0.083	0.03	0.03	0.14	-0.059	0.125	-0.075	0.043	0.098	0.01	-0.065	-0.187	-0.193	0.086	0.152	0.064	-0.009	0.176	-0.141	-0.724	0.014	1.45	0.348	-0.119	0.079	0.033	-0.018	-0.007	0.029	-0.093	-0.058	0.005	-0.047	0.078	-0.045	-0.012	0.202	-0.088	-0.043	0.046	0	-0.039
1475.84702550411	0.137	-0.006	0.041	-0.133	-0.139	0.083	-0.126	-0.001	0.072	0.072	0.114	0.003	0.043	-0.148	0.051	0.036	-0.007	-0.116	-0.188	-0.171	0.052	0.091	0.005	-0.077	0.093	-0.077	-0.832	0.041	1.613	0.443	-0.178	0.097	0.003	-0.111	-0.03	0	-0.115	-0.091	-0.017	-0.096	0.13	-0.069	-0.1	0.155	-0.134	-0.066	0.04	-0.022	-0.109
1474.17394662901	0.143	-0.045	0.014	-0.053	-0.095	0.04	-0.182	-0.004	0.089	0.089	0.073	-0.054	0.057	-0.01	0.032	0.05	0.026	0.013	-0.137	-0.223	0.044	0.073	0.001	-0.038	0.195	-0.118	-0.91	0.056	1.803	0.478	-0.101	0.099	0.047	-0.068	-0.041	0.041	-0.164	-0.059	-0.02	-0.081	0.022	-0.054	-0.076	0.202	-0.142	-0.158	0.128	-0.017	-0.037
1472.5050904501	-0.05	0.081	-0.157	-0.172	0.052	0.192	-0.024	0.283	-0.101	-0.101	0.067	0.042	-0.108	0.081	0.091	-0.014	0.055	-0.083	0.134	-0.071	0.038	0.224	0.014	-0.173	0.253	0.118	-0.825	-0.027	1.825	0.481	0.018	0.12	0.112	-0.012	0.037	0.224	0.001	0.17	0.041	0.172	-0.008	0.031	0.033	0.456	0.235	0.215	0.151	-0.071	0.191
1470.8389268112	0.093	0.121	-0.027	-0.178	-0.065	0.025	-0.025	0.044	0.005	0.005	-0.034	-0.102	0.04	0.002	0.046	0.056	0.109	-0.006	-0.158	-0.158	-0.012	-0.073	-0.087	-0.054	0.213	-0.097	-0.769	-0.012	1.844	0.516	0.044	0.091	0.156	0.037	0.009	0.034	0.017	0.041	0.085	0.103	0.094	-0.001	-0.023	0.215	-0.057	-0.118	0.117	-0.002	0.025
1469.17696118963	0.088	-0.03	0.003	-0.051	-0.024	0.007	-0.067	0.041	0.015	0.015	0.038	-0.061	0.093	-0.02	0.038	0.105	0.056	0.007	-0.085	-0.177	-0.046	-0.012	-0.106	-0.041	0.263	-0.067	-0.815	-0.019	1.884	0.522	0.052	0.212	0.19	0.063	0.001	0.074	-0.121	0.062	0.019	-0.054	0.138	-0.072	-0.01	0.152	0.01	-0.139	-0.002	0.022	-0.036
1467.51896254627	0.18	-0.01	-0.036	-0.076	-0.033	0.03	-0.076	0.009	0.008	0.008	-0.025	-0.03	-0.028	-0.053	0.142	0.159	0.037	-0.013	-0.151	-0.212	-0.03	0.034	-0.151	-0.086	0.237	-0.055	-0.802	-0.119	1.917	0.494	-0.026	0.094	0.111	0.016	-0.1	0.092	-0.023	0.098	0.067	0.048	0.117	-0.06	0.013	0.167	-0.041	-0.172	0.07	0.051	-0.113
1465.86491673667	0.196	-0.026	-0.03	-0.136	-0.028	-0.025	-0.011	0.003	0.028	0.028	0.075	-0.055	0.17	0.017	0.187	0.097	0.068	0.006	-0.196	-0.15	0.063	0.079	-0.072	-0.097	0.235	-0.089	-0.819	-0.045	2.05	0.596	-0.067	0.029	0.187	0.132	-0.04	0.087	0.041	0.023	0.034	0.125	0.051	-0.03	-0.036	0.223	-0.105	-0.14	0.118	-0.014	0.024
1464.21502407609	0.162	-0.082	-0.043	-0.155	-0.098	0.099	-0.045	0.052	0.057	0.057	0.073	-0.085	0.203	-0.028	0.029	0.053	0.117	0	-0.116	-0.177	0.153	-0.043	-0.032	-0.056	0.31	-0.083	-0.948	-0.146	2.17	0.579	-0.039	0.109	0.224	0.158	0.012	0.024	-0.043	0.039	0.228	0.054	0.195	0.047	0.113	0.18	-0.019	-0.133	0.126	0.073	0.031
1462.5679856446	0.199	-0.021	0.007	-0.096	-0.036	0.007	-0.092	-0.044	0.037	0.037	0.012	-0.147	0.123	0.075	0.098	0.143	0.128	-0.073	-0.119	-0.103	0.133	0.041	-0.116	-0.05	0.356	-0.029	-1.019	-0.073	2.106	0.546	0.058	0.206	0.2	0.024	-0.094	0.144	-0.11	0.07	0.088	-0.03	0.119	-0.006	-0.04	0.185	-0.132	-0.035	0.108	0.072	0.001
1460.92507528877	0.237	0.025	0.12	-0.193	-0.148	0.086	-0.052	-0.175	0.052	0.052	-0.029	-0.126	0.021	0.02	0.095	0.05	0.051	-0.068	-0.126	-0.217	0.081	0.105	-0.26	-0.132	0.28	0.028	-0.917	-0.394	2.128	0.462	-0.14	0.193	0.166	0.059	0.007	0.182	-0.078	0.102	0.061	0.017	0.089	0.059	0.064	0.198	-0.142	-0.179	0.085	0.139	-0.066
1459.28499996571	0.174	-0.045	0.116	-0.153	-0.097	0.116	0.019	-0.15	0.009	0.009	0.154	-0.101	0.015	0.065	0.12	-0.064	0.28	-0.16	-0.096	-0.118	0.198	0.13	-0.074	-0.101	0.304	0.045	-1.193	-0.305	2.263	0.68	-0.065	0.18	0.256	0.158	-0.035	0.134	-0.128	-0.044	0.155	0.143	0.238	-0.012	0.045	0.311	-0.07	-0.203	0.107	-0.024	0.011
1457.64902785013	0.254	-0.013	0.084	-0.122	-0.106	-0.037	0.127	-0.069	-0.058	-0.058	0.129	-0.031	0.102	0.001	0.036	0.127	0.218	-0.143	-0.07	-0.111	0.184	0.212	0.002	-0.084	0.278	0.108	-1.139	-0.239	2.431	0.674	-0.103	0.22	0.219	0.021	-0.002	0.162	-0.068	-0.122	0.148	0.167	0.2	-0.011	0.034	0.159	0.016	-0.077	0.216	-0.08	-0.055
1456.0169317297	0.15	0.052	-0.034	-0.169	0.006	0.101	-0.049	0.035	-0.048	-0.048	0.065	0.053	0.163	0.095	0.12	0.174	0.058	-0.058	-0.191	0.032	0.23	0.097	0.071	-0.095	0.479	0.074	-0.865	-0.251	2.155	0.643	0.045	0.187	0.272	0.037	0.154	0.193	0.035	-0.018	0.147	0.093	0.321	0.038	0.032	0.291	0.029	-0.044	0.059	0.042	0.137
1454.38890941193	0.305	0.052	0.017	-0.307	0.024	0.06	-0.077	-0.14	0.031	0.031	0.212	-0.086	0.16	0.049	0.132	0.229	0.146	-0.084	-0.055	-0.172	0.203	0.188	0.001	-0.201	0.274	-0.088	-1.144	-0.335	2.053	0.603	-0.053	0.41	0.227	0.152	0.081	0.315	-0.003	0.01	0.082	-0.006	0.107	0.069	0.028	0.213	-0.081	-0.059	0.247	0.099	0.01
1452.76410161794	0.226	0.06	0.003	-0.208	-0.051	0.001	-0.161	0	0.065	0.065	0.037	-0.042	0.161	-0.021	0.172	0.165	0.056	-0.059	-0.251	-0.065	0.25	0.181	0.033	-0.083	0.466	-0.097	-0.876	-0.316	1.88	0.569	-0.032	0.152	0.241	0.156	-0.008	0.184	-0.029	0.152	0.009	0.178	0.206	-0.012	-0.079	0.252	-0.047	-0.105	0.145	0.084	0.007
1451.14292016392	0.253	-0.064	-0.058	-0.076	0.081	-0.061	-0.101	-0.078	0.052	0.052	0.084	0.044	0.183	0.007	0.079	0.214	0.085	-0.222	-0.147	-0.236	0.105	0.264	0.042	-0.055	0.334	0.02	-0.767	-0.272	1.792	0.475	-0.101	0.192	0.337	0.154	0.121	0.263	-0.044	0.061	0.013	0.068	0.213	0.11	0.018	0.169	0.008	-0.125	0.208	0.129	0.069
1449.52493269856	0.191	-0.026	0.064	-0.175	-0.013	0.058	0.001	-0.097	-0.003	-0.003	0.176	-0.098	0.086	0.026	0.149	0.15	0.019	-0.011	-0.122	-0.097	0.123	0.241	-0.029	-0.163	0.331	0.049	-0.75	-0.219	1.692	0.416	-0.126	0.073	0.31	0.026	-0.136	0.115	0.031	0.057	0.126	0.099	0.17	-0.073	-0.021	0.179	0.023	-0.181	0.074	0.048	-0.07
1447.91096853371	0.225	-0.061	0.058	-0.103	0.007	0.08	0.014	-0.069	-0.076	-0.076	-0.019	-0.12	0.164	-0.042	0.226	0.274	0.057	-0.025	-0.079	-0.01	0.111	0.214	0.065	-0.027	0.417	-0.022	-0.648	-0.059	1.744	0.383	-0.118	0.262	0.268	0.093	0.052	0.076	-0.064	0.017	0.083	0.002	0.237	0.011	0.015	0.321	-0.005	-0.196	-0.011	0.143	-0.06
1446.3010128446	0.159	-0.006	-0.082	-0.055	-0.047	0.169	-0.046	-0.048	-0.02	-0.02	-0.047	-0.027	0.095	0.025	0.065	0.206	0.012	-0.042	-0.164	-0.197	0.077	0.226	0.072	-0.085	0.338	-0.059	-0.627	-0.097	1.617	0.405	-0.048	0.123	0.15	0.161	0.202	0.073	-0.114	0.166	0.034	0.091	0.262	-0.051	0.014	0.205	-0.123	-0.168	0.162	0.02	0.148
1444.69400730813	0.251	0.075	-0.092	-0.18	0.05	0.211	-0.081	-0.098	-0.068	-0.068	-0.07	-0.115	0.203	-0.007	0.06	0.173	0.06	-0.128	-0.131	-0.242	0.069	0.28	0.089	0.104	0.37	-0.038	-0.421	0.077	1.593	0.473	-0.055	0.245	0.227	0.066	0.175	0.163	0.076	0.186	0.126	0.179	0.247	0.015	0.004	0.195	-0.003	-0.18	0.149	0.166	0.006
1443.09098544354	0.234	-0.012	-0.125	-0.197	0.007	0.12	-0.042	0.035	-0.009	-0.009	-0.112	-0.066	0.105	-0.018	0.037	0.151	0.143	-0.078	-0.161	-0.12	0.086	0.207	0.005	-0.138	0.323	-0.051	-0.388	-0.064	1.321	0.432	-0.086	0.116	0.279	0.036	-0.008	0.107	-0.149	-0.046	0.082	0.082	0.324	0.024	0.027	0.117	0.01	-0.039	0.185	0.069	0.004
1441.49110145921	0.124	0.02	-0.154	0.02	-0.156	0.193	-0.053	-0.011	0.007	0.007	-0.101	0.039	0.137	-0.069	0.33	0.145	-0.295	0.145	-0.161	-0.421	0.023	0.279	0.141	-0.062	0.682	0.157	-0.084	0.117	1.347	0.435	0.262	0.425	0.493	0.065	0.078	0.507	0.137	-0.072	-0.014	0.068	0.203	0.11	0.131	0.292	0.011	0.263	0.118	0.134	0.105
1439.89496830143	0.297	0.032	-0.085	-0.045	0.156	-0.017	0.043	-0.325	-0.029	-0.029	-0.067	-0.094	-0.011	0.08	0.152	0.238	0.22	0.049	-0.168	-0.146	0.058	0.252	0.139	-0.055	0.105	0.041	-0.19	0.237	1.483	0.468	-0.053	0.171	0.293	0.167	0.126	0.228	-0.055	0.178	0.171	0.287	0.325	0.061	0.249	0.197	0.114	-0.145	0.08	0.254	0.061
1438.30298657862	0.144	0.079	-0.02	-0.184	0.066	0.066	-0.058	-0.093	0.002	0.002	-0.029	-0.044	0.03	0.131	0.168	-0.031	0.214	-0.026	-0.182	-0.024	0.156	0.117	0.109	0.001	0.318	0.096	-0.157	0.111	1.264	0.334	0.102	0.132	0.296	0.227	0.078	0.297	0.051	0.31	0.095	0.245	0.339	0.059	0.121	0.182	0.17	-0.084	0.299	0.181	0.082
1436.71307633027	0.057	0.026	-0.097	-0.021	0.062	0.073	0.082	0.007	-0.096	-0.096	-0.051	0.013	0.196	0.1	0.136	0.034	0.214	0.02	-0.045	0.048	0.177	0.099	0.215	0.088	0.359	0.213	-0.039	0.008	1.098	0.38	0.13	0.105	0.264	0.075	0.054	0.133	0.093	0.188	0.129	0.223	0.344	0.086	0.112	0.152	0.196	0.013	0.252	0.148	0.151
1435.12791295088	0.082	0.046	0.065	-0.081	0.009	0.012	0.018	-0.003	-0.075	-0.075	0.1	-0.058	0.199	0.129	0.13	0.057	0.211	0.113	-0.06	0.006	0.197	0.276	0.184	0.094	0.289	0.096	-0.034	0.12	1.015	0.398	0.085	0.174	0.312	0.161	0.151	0.186	-0.023	0.265	0.148	0.13	0.251	0.041	0.084	0.247	0.216	-0.021	0.186	0.138	0.17
1433.54603811598	0.145	0.042	-0.042	-0.012	-0.101	0.054	-0.012	-0.011	-0.03	-0.03	0.035	-0.127	0.177	0.127	0.077	0.167	0.205	-0.019	-0.06	-0.073	0.217	0.244	0.123	-0.009	0.417	0.141	-0.026	0.03	0.995	0.378	0.065	0.144	0.24	0.079	0.131	0.151	0.013	0.212	0.219	0.205	0.232	0.016	0.032	0.223	0.139	0	0.234	0.106	0.138
1431.96703153664	0.304	0.081	-0.008	0.013	0.051	-0.013	-0.05	-0.12	-0.127	-0.127	-0.131	-0.082	0.209	0.143	0.259	0.1	0.276	-0.003	-0.101	-0.104	0.156	0.366	0.127	0.048	0.256	0.085	-0.042	0.2	1.042	0.286	0.023	0.127	0.202	0.109	0.109	0.281	-0.066	0.145	0.109	0.204	0.228	0.029	0.18	0.158	0.16	-0.216	0.176	0.212	0.047
1430.39190878791	0.073	0.072	0.019	-0.08	-0.037	0.06	0.034	0.023	-0.08	-0.08	-0.003	-0.069	0.117	0.157	0.165	0.075	0.111	-0.034	-0.034	-0.001	0.094	0.238	0.214	0.094	0.331	0.109	0.025	0.254	0.792	0.212	0.079	0.151	0.278	0.089	0.148	0.191	0.001	0.152	0.145	0.163	0.213	0.002	0.078	0.251	0.127	-0.016	0.256	0.089	0.167
1428.82004325896	0.181	0.013	-0.028	-0.024	-0.041	0.058	-0.025	-0.045	-0.045	-0.045	-0.136	-0.118	0.11	0.131	0.165	0.151	0.074	-0.018	-0.007	-0.076	0.085	0.21	0.167	0.086	0.272	0.167	0.034	0.216	0.863	0.227	0.014	0.179	0.268	0.037	0.061	0.176	0.092	0.252	0.165	0.191	0.207	0.029	0.052	0.188	0.06	-0.169	0.172	0.124	0.028
1427.25203601071	0.113	0.15	-0.091	-0.166	-0.046	0.012	0.032	0.039	-0.021	-0.021	0.015	-0.015	0.196	0.13	0.057	0.127	0.099	0.009	0.077	-0.046	0.128	0.191	0.223	0.036	0.357	0.151	0.116	0.208	0.685	0.272	0.072	0.247	0.229	0.165	0.099	0.174	0.086	0.102	0.145	0.243	0.269	0.052	0.057	0.249	0.018	0.053	0.204	0.078	0.069
1425.68705997951	0.22	0.017	-0.085	-0.098	-0.038	0.103	0.011	-0.028	-0.05	-0.05	-0.023	-0.076	0.051	0.179	0.044	0.096	0.004	-0.094	0.004	-0.169	0.061	0.134	0.111	0.028	0.256	0.085	0.09	0.232	0.571	0.192	0.062	0.132	0.196	0.075	0.049	0.122	-0.092	0.107	0.104	0.118	0.204	0.026	0.002	0.202	0.009	-0.058	0.153	0.088	0.007
1424.12591779575	0.15	0.076	-0.037	-0.146	-0.114	0.075	-0.013	0.036	-0.014	-0.014	-0.069	-0.122	0.035	0.052	0.018	0.033	0.004	-0.057	-0.084	-0.102	0.03	0.111	0.154	-0.03	0.227	0.085	0.047	0.176	0.591	0.182	-0.02	0.094	0.148	0.071	0.033	0.079	-0.085	-0.011	0.12	0.157	0.173	-0.029	0.007	0.066	-0.011	-0.081	0.097	0.043	-0.08
1422.56798843623	0.08	0.154	-0.033	-0.144	-0.031	0.053	0.028	-0.034	-0.036	-0.036	-0.09	-0.087	0.012	0.107	0.047	0.043	0.027	-0.091	-0.047	-0.109	0.151	0.13	0.163	-0.003	0.202	-0.063	0.029	0.231	0.485	0.201	0.038	0.074	0.177	-0.003	0.026	0.156	-0.03	0.059	0.052	0.069	0.058	-0.06	0.007	0.106	0.025	-0.149	0.107	0.049	0.002
1421.01406974451	0.132	0.04	0	-0.144	-0.021	0.006	0.098	0.002	-0.057	-0.057	-0.116	-0.007	0.034	0.135	0.066	0.053	-0.058	0.022	0.023	-0.074	0.137	0.107	0.02	-0.124	0.17	0.002	0.086	0.194	0.462	0.137	0.066	0.098	0.121	-0.005	-0.031	0.127	0.015	0.127	-0.009	0.101	0.139	-0.141	-0.089	0.1	-0.015	-0.129	0.14	0.087	-0.056
1419.46293768075	0.103	0.081	0.005	-0.116	0.108	0.032	0.12	-0.183	-0.077	-0.077	-0.168	-0.006	-0.028	0.359	0.275	0.176	0.226	0.033	0.013	-0.087	0.18	0.264	0.153	-0.094	0.06	0.006	-0.001	0.171	0.626	0.179	-0.095	0.152	0.095	-0.1	-0.052	0.164	0.082	0.039	0.003	0.188	0.007	-0.118	-0.05	0.085	0.085	-0.313	0.035	0.062	-0.22
1417.91498720544	0.088	0.138	0.027	-0.24	-0.028	0.055	-0.069	0.006	0.012	0.012	0.023	0.045	0.094	0.218	0.152	0.123	0.123	0.029	0.012	-0.11	0.133	0.139	0.075	-0.109	0.103	-0.013	0.028	0.022	0.414	0.127	-0.015	0.096	0.144	-0.096	-0.034	0.101	-0.017	0.075	-0.071	0.15	0.196	-0.038	-0.157	0.109	-0.04	-0.191	0.01	0.057	-0.055
1416.3700079685	0.151	0.057	-0.096	-0.101	-0.103	0.044	0.036	0.029	-0.01	-0.01	-0.005	-0.015	0.163	0.179	0.074	0.179	0.063	0.028	0.066	-0.117	0.092	0.171	0.067	-0.081	0.149	0.066	0.008	0.061	0.361	0.127	-0.028	0.135	0.103	-0.026	0.016	0.079	-0.038	0.068	0.089	0.086	0.108	-0.05	-0.058	0.169	-0.009	-0.121	0.111	0.06	-0.062
1414.82899244934	0.133	0.086	-0.066	-0.194	-0.111	0.075	0.016	0.029	0.017	0.017	0.028	-0.076	0.193	0.114	0.105	0.234	0.087	0.013	0.077	-0.153	0.106	0.145	0.089	-0.078	0.059	0.067	0.059	0.05	0.31	0.141	-0.069	0.146	0.086	-0.042	0.001	0.114	-0.048	0.064	0.08	0.075	0.153	-0.004	-0.049	0.176	-0.054	-0.088	0.077	0.029	-0.038
1413.2919257643	0.169	0.044	-0.058	-0.158	-0.133	0.028	0.031	0.062	0.008	0.008	0.009	-0.029	0.195	0.173	0.084	0.187	0.09	-0.014	0.055	-0.119	0.077	0.156	-0.026	-0.051	0.089	0.129	0.079	0.13	0.356	0.124	0.055	0.123	0.054	-0.009	-0.008	0.069	-0.011	0.03	0.096	0.107	0.095	-0.053	-0.118	0.186	0.006	-0.114	0.052	0.034	0
1411.75699935003	0.18	0.055	-0.127	-0.163	-0.139	0.054	0.075	0.078	-0.008	-0.008	-0.007	-0.031	0.154	0.123	0.092	0.198	0.139	-0.022	0.059	-0.178	0.083	0.194	0.041	-0.051	0.073	0.189	-0.016	0.192	0.331	0.149	-0.015	0.202	0.031	-0.026	-0.02	0.128	-0.055	-0.006	0.035	0.088	0.069	-0.084	-0.139	0.139	-0.078	-0.192	0.081	-0.043	-0.076
1410.22599999831	0.179	0.05	-0.097	-0.162	-0.148	0.022	0.02	0.099	0.017	0.017	-0.026	-0.051	0.065	0.129	0.06	0.073	0.072	-0.01	0.026	-0.185	0.061	0.071	-0.011	-0.171	0.078	0.048	-0.033	0.164	0.267	0.081	-0.112	0.081	-0.03	-0.078	-0.07	0.047	-0.099	-0.06	0.006	-0.012	-0.028	-0.097	-0.132	0.097	-0.105	-0.234	0.005	-0.034	-0.126
1408.69891300566	0.191	0.081	-0.049	-0.146	-0.142	0	0.079	-0.007	-0.004	-0.004	-0.055	-0.073	0.082	0.093	0.063	0.043	0.001	-0.063	-0.011	-0.247	0.033	0.074	-0.029	-0.18	0.045	0.071	-0.016	0.112	0.174	0.051	-0.116	0.066	0.019	-0.124	-0.09	-0.031	-0.219	-0.03	-0.023	-0.043	-0.033	-0.146	-0.212	0.082	-0.123	-0.273	0.003	-0.1	-0.149
1407.17394161523	0.242	0.044	-0.084	-0.174	-0.221	0.023	0.061	0.039	0.036	0.036	-0.075	-0.103	0.064	0.059	0.069	0.038	0.036	-0.016	0.075	-0.225	0.065	0.157	-0.072	-0.141	0.055	0.108	-0.044	0.016	0.233	0.039	-0.215	0.051	-0.051	-0.158	-0.14	-0.029	-0.179	-0.118	-0.082	-0.012	-0.083	-0.108	-0.179	0.072	-0.092	-0.23	-0.035	-0.103	-0.145
1405.65305867997	0.132	0.059	-0.011	-0.053	-0.149	0.099	-0.08	0.084	-0.041	-0.041	0.025	-0.043	0	-0.146	-0.04	-0.022	-0.038	-0.197	0.127	-0.261	-0.181	-0.169	-0.147	-0.15	-0.03	-0.008	-0.239	-0.092	0.112	-0.18	-0.178	-0.04	-0.065	-0.22	-0.087	-0.097	-0.179	-0.316	-0.103	-0.145	-0.097	-0.2	-0.154	0.024	-0.201	-0.3	0.058	-0.252	-0.157
1404.13506543691	0.136	0.057	-0.052	-0.18	-0.078	0.038	0.119	0.068	-0.056	-0.056	-0.08	-0.127	0.039	0.069	0.054	0.078	-0.04	-0.099	0.014	-0.198	-0.032	0.119	-0.156	-0.172	0.022	0.08	-0.085	0.027	0.072	-0.058	-0.119	0.056	-0.056	-0.165	-0.248	-0.1	-0.182	-0.092	-0.051	-0.011	0.036	-0.157	-0.13	0.009	-0.237	-0.241	-0.099	-0.158	-0.122
1402.62093748378	0.021	0.033	-0.021	-0.079	-0.138	0.044	0.186	-0.001	-0.023	-0.023	0.047	0.042	0.127	0.12	-0.038	0.014	0.042	0.077	0.067	-0.034	-0.143	-0.07	-0.015	-0.164	-0.044	0.036	0.069	-0.001	0.213	-0.084	-0.12	-0.025	0.04	-0.05	-0.144	-0.021	-0.082	-0.04	0.013	-0.087	-0.142	-0.186	-0.134	-0.014	-0.199	-0.204	-0.176	-0.197	-0.168
1401.11007148744	0.171	0.109	-0.044	-0.132	-0.145	0.054	0.063	0.051	-0.064	-0.064	-0.092	-0.055	0.028	0.029	0.014	-0.004	0.17	-0.054	0.067	-0.228	-0.03	0.116	-0.067	-0.127	0.044	0.216	0.033	0.172	0.204	0.013	-0.151	0.104	-0.067	-0.19	-0.138	0.02	-0.102	-0.096	-0.054	-0.031	-0.032	-0.264	-0.068	0.104	-0.11	-0.283	-0.014	-0.116	-0.236
1399.60206514084	0.054	0.005	0.029	-0.089	-0.215	0.137	0.212	0.008	-0.072	-0.072	-0.026	-0.063	0.062	-0.054	0.078	0.074	0.053	-0.125	0.039	-0.091	0.011	0.202	0.034	-0.151	0.177	0.166	-0.017	0.126	0.124	0.051	-0.186	-0.004	-0.011	-0.028	-0.125	-0.033	-0.066	-0.01	0.022	0.081	0.015	-0.195	-0.108	0.001	-0.135	-0.235	-0.024	-0.185	-0.152
1398.09691048545	0.01	0.102	0.04	-0.109	-0.123	0.009	0.066	0	0.001	0.001	-0.125	-0.011	0.102	0.031	0.08	0.081	0.053	-0.059	-0.007	-0.057	0.082	0.146	0.047	-0.087	0.21	0.146	0.096	0.201	0.247	0.138	0.006	0.166	0.074	0.041	-0.039	0.148	0.062	0.061	0.045	0.174	0.121	-0.068	-0.043	0.06	-0.044	-0.077	0.074	-0.069	-0.046
1396.59498968754	-0.036	0.031	-0.011	0.001	-0.145	0.072	0.086	0.05	-0.025	-0.025	-0.003	-0.075	0.006	-0.025	0.149	0.085	0.026	0.009	0.046	0.068	0.164	0.064	0.2	-0.046	0.243	0.273	0.215	0.196	0.255	0.161	0.053	0.184	0.168	0.101	0.066	0.184	-0.025	0.099	0.151	0.062	0.147	0.013	-0.054	0.126	0.042	0.029	0.141	-0.044	-0.23
1395.09707085419	-0.005	-0.062	0.033	-0.105	-0.122	0.107	0.098	-0.066	0.06	0.06	0.012	0.019	0.072	-0.004	0.143	0.083	0.044	0.002	0.055	0.003	0.21	0.104	0.141	0.005	0.29	0.301	0.211	0.315	0.333	0.3	0.147	0.318	0.21	0.129	0.217	0.253	0.165	0.209	0.209	0.29	0.292	0.163	0.111	0.283	0.18	0.162	0.307	0.108	0.031
1393.60197334039	0.025	0.093	-0.051	-0.111	-0.197	0.114	0.078	0.057	-0.005	-0.005	0.075	0.133	0.116	0.107	0.186	0.183	0.245	0.152	0.206	0.006	0.316	0.263	0.21	0.154	0.44	0.373	0.357	0.403	0.529	0.288	0.246	0.385	0.354	0.265	0.342	0.353	0.207	0.229	0.38	0.38	0.35	0.14	0.187	0.367	0.249	0.31	0.441	0.158	0.16
1392.110076928	0.214	0.036	0.007	-0.147	0.147	0.027	0.135	-0.087	-0.168	-0.168	-0.061	0.041	0.036	0.252	0.314	0.133	0.271	0.257	0.335	-0.106	0.36	0.394	0.282	0.126	0.381	0.461	0.424	0.516	0.65	0.489	0.333	0.524	0.34	0.195	0.326	0.594	0.349	0.345	0.323	0.564	0.398	0.246	0.337	0.504	0.303	-0.006	0.394	0.208	0.196
1390.62098458191	0.162	0.09	0.095	0.037	-0.105	-0.047	0.194	-0.056	-0.183	-0.183	-0.013	0.112	0.063	0.226	0.102	0.068	0.214	0.164	0.221	-0.051	0.298	0.335	0.21	0.158	0.392	0.525	0.35	0.516	0.631	0.455	0.36	0.544	0.305	0.176	0.255	0.512	0.298	0.348	0.221	0.45	0.335	0.326	0.302	0.53	0.318	0.216	0.382	0.317	0.21
1389.13603934256	0.163	0.167	0.163	0.007	0.088	-0.047	0.454	-0.347	-0.325	-0.325	-0.26	0.247	-0.004	0.629	0.62	0.183	0.399	0.45	0.373	-0.225	0.607	0.339	0.572	0.163	0.288	0.663	0.499	0.886	1.122	0.583	0.412	0.741	0.332	-0.061	0.491	0.798	0.492	0.381	0.09	0.712	0.51	0.585	0.142	0.497	0.271	-0.222	0.325	0.339	0.06
[truncated: 64 more columns]
