# Supplementary material for: Ultrafast proton-coupled isomerization in the phototransformation of phytochrome
Source: Nat Chem. 2022 May 16;14(7):823–30. doi: 10.1038/s41557-022-00944-x (PMC9252900; doi:10.1038/s41557-022-00944-x)
Supplement: Source Data Extended Data Fig. 5 — Data for Extended Data Fig. 5a, 5b, and 5c (ascii format). [file 41557_2022_944_MOESM8_ESM.zip › EDF 5c and d trans iso.dat]

0	1780.60014771859	1778.16502260492	1775.73686420851	1773.31501380703	1770.90007412988	1768.49201570067	1766.08987348792	1763.69487020529	1761.30604365749	1758.9230606598	1756.5471342197	1754.17792556532	1751.81509941989	1749.45801790605	1747.10788129101	1744.76313706318	1742.42589244876	1740.09399291712	1737.76893060307	1735.44886864353	1733.13589449223	1730.82997624436	1728.52899071538	1726.23411497789	1723.94591912694	1721.66289220772	1719.38708664645	1717.11699490789	1714.85200741433	1712.59386726987	1710.34108134947	1708.09508965364	1705.85411603834	1703.61901490956	1701.39005268695	1699.16691545302	1696.9498683676	1694.73802485401	1692.53308563676	1690.33187637994	1688.13809509822	1685.9488638222	1683.76587033521	1681.58908823567	1679.41708104884	1677.25095884244	1675.09097837876	1672.93599430533	1670.78598952384
-60.8	0.061	0.62	0.046	-0.162	-0.174	0.07	-0.062	-0.118	0.022	-0.122	0.05	-0.085	-0.033	-0.025	-0.09	-0.046	-0.147	-0.105	-0.016	-0.058	-0.042	-0.024	-0.034	-0.034	-0.042	-0.068	-0.11	-0.049	0.037	-0.036	-0.031	-0.071	-0.039	-0.089	-0.077	-0.042	-0.037	-0.015	-0.037	-0.06	-0.082	-0.016	0.212	0.027	-0.087	-0.067	-0.126	0.031	0.029
-60.689	0.05	-0.364	-0.072	0.012	0.12	0.086	-0.171	0.115	0.046	0.069	-0.001	0.063	0.048	0.005	-0.012	0.004	0.043	0.044	0.051	0.053	0.049	-0.011	0.004	0.058	0.11	0.06	0.046	0.057	0.065	0.134	0.048	0.023	-0.003	0.065	0.008	0.045	0.068	0.031	0.037	0.058	0.105	-0.047	-0.081	0.041	0.029	-0.056	0.123	0.182	0.116
-60.578	-0.001	0.476	-0.034	0.069	-0.04	-0.068	0.045	0.07	-0.226	-0.01	-0.013	-0.128	-0.038	-0.031	-0.024	0.012	0.062	0.009	-0.064	-0.058	-0.051	-0.052	-0.018	0.042	0	-0.035	-0.048	-0.028	-0.042	-0.003	0.096	0.035	-0.023	-0.016	-0.016	-0.025	0.091	0.042	0.006	0.034	-0.036	0.038	0.04	-0.062	0.02	0.026	0.086	0.122	0.021
-60.467	-0.269	0.25	0.126	0.04	-0.014	-0.077	0.073	-0.115	-0.052	0.041	0.042	-0.005	-0.047	0.047	-0.019	-0.024	-0.006	0.037	-0.008	0.029	0.002	0.019	0.083	-0.031	-0.088	-0.06	0.014	0.03	-0.048	-0.038	-0.103	-0.049	-0.064	-0.033	-0.036	-0.031	-0.083	-0.037	-0.001	0.012	-0.183	-0.308	-0.283	-0.061	-0.028	-0.104	-0.067	-0.05	0.156
-60.356	-0.107	-0.117	0.11	0.142	-0.048	0.132	0.033	0.048	0.093	-0.122	0.071	0.094	0.073	0.01	0.058	0.068	0.05	0.02	0.061	0.004	0.059	0.03	0.048	0.071	0.003	0.021	-0.03	0.02	0.017	0.038	0.063	0.049	0.023	0.001	0.025	0.047	0.001	0.037	0.069	0.082	0.015	0	-0.094	-0.07	-0.021	0.026	-0.006	0.019	-0.1
-60.244	0.268	0.066	-0.009	-0.068	-0.005	-0.152	-0.06	-0.038	-0.03	0.004	-0.019	0.054	0.006	-0.018	0.081	0.018	0.016	-0.007	-0.035	-0.059	-0.014	-0.029	-0.002	-0.038	0.041	-0.043	-0.015	-0.035	-0.067	-0.052	-0.047	-0.05	-0.035	-0.005	0.02	0.064	-0.021	0.01	-0.055	-0.042	0.164	0.22	0.157	-0.027	-0.018	-0.124	-0.059	-0.127	-0.081
-60.133	0.204	-0.518	-0.171	-0.165	-0.138	0.066	0.083	-0.017	-0.055	-0.022	-0.088	0.112	-0.016	0.07	-0.105	-0.019	-0.079	0.004	0.014	0.062	-0.059	0.036	-0.033	-0.083	-0.021	0.008	-0.003	-0.051	0.002	-0.098	-0.079	0.007	-0.009	-0.08	-0.028	-0.057	-0.037	-0.062	-0.036	-0.108	-0.004	0.041	0.119	0.039	0.015	0.08	0.05	0.034	-0.068
-60.022	-0.249	-0.135	-0.074	0.187	0.018	-0.099	-0.026	0.029	0.039	0.096	0.007	0.001	-0.015	-0.024	0.068	-0.001	0.023	-0.02	-0.069	0.033	0.043	0.001	0.041	0.027	-0.024	0.037	0.096	-0.029	0.013	0.042	0.008	0.056	0.052	0.061	0.023	-0.007	0.089	-0.002	0.006	0.027	-0.04	0.049	0.044	0.202	0.088	0.174	0.023	-0.021	0.131
-59.911	0.07	-0.099	-0.077	-0.021	0.016	-0.037	0.025	0.08	0.15	0.041	0.003	-0.018	0.002	0.009	0.063	0.07	0.022	0.03	0.091	0.04	0.021	0.024	-0.029	0.009	0.052	0.071	0.034	0.063	0.015	0.031	0.066	0.001	0.084	0.074	0.11	0.078	0.033	0.017	0.039	0.028	0.09	0.082	0	0.008	0.03	0.043	0.045	-0.018	-0.054
-59.8	-0.024	-0.18	0.152	-0.035	0.263	0.083	0.064	-0.055	0.014	0.027	-0.05	-0.089	0.022	-0.04	-0.024	-0.082	0.013	-0.016	-0.025	-0.043	-0.009	0.005	-0.059	-0.021	-0.029	0.005	0.017	0.019	0.005	-0.021	-0.024	-0.003	0.017	0.021	-0.032	-0.074	-0.102	-0.017	-0.027	-0.031	-0.029	-0.059	-0.117	-0.096	-0.024	-0.002	-0.072	-0.171	-0.148
-1.8	0.224	0.294	0.161	-0.031	0.024	0.108	0.047	0.218	0.167	0.066	-0.034	-0.053	0.073	0.125	0.134	0.033	-0.015	0.066	0.21	0.255	0.207	0.3	0.253	0.348	0.234	0.13	0.061	0.103	0.243	0.345	0.316	0.278	0.172	0.041	0.051	0.069	0.197	0.199	0.088	-0.115	-0.333	-0.461	-0.536	-0.417	-0.157	0.133	0.347	0.367	0.347
-1.7	0.223	0.596	-0.004	-0.205	-0.022	0.12	0.182	0.075	0.025	0.021	-0.024	-0.104	-0.014	0.11	0.043	0.006	-0.003	0.018	0.131	0.178	0.239	0.154	0.319	0.284	0.187	0.085	0.059	0.053	0.218	0.339	0.333	0.25	0.19	0.073	-0.057	0.021	0.016	0.202	0.093	-0.031	-0.191	-0.33	-0.447	-0.49	-0.222	0.17	0.62	0.592	0.399
-1.6	0.259	-0.038	0.012	0.044	-0.1	0.089	0.076	0.048	-0.054	-0.158	-0.142	0.019	0.081	0.118	0.063	0.006	0.029	-0.054	0.079	0.227	0.289	0.259	0.243	0.133	0.105	0.055	0.013	0.043	0.178	0.261	0.25	0.256	0.092	-0.001	-0.05	0.026	0.219	0.195	0.154	0.022	-0.262	-0.493	-0.622	-0.617	-0.231	0.102	0.492	0.431	0.187
-1.5	-0.08	-0.008	0.114	0.054	0.152	-0.029	-0.145	-0.078	0.022	0.055	0.115	-0.021	0.096	0.019	-0.047	-0.107	-0.096	-0.035	0.238	0.251	0.248	0.239	0.153	0.168	0.148	0.127	0.102	0.097	0.265	0.312	0.358	0.229	0.145	0.042	-0.079	-0.006	0.322	0.24	0.194	0.05	-0.177	-0.222	-0.367	-0.452	-0.074	0.277	0.681	0.577	0.593
-1.4	-0.254	1.021	-0.294	0.001	-0.425	-0.103	-0.133	-0.161	0.043	-0.026	-0.046	0	-0.027	-0.107	-0.305	-0.12	-0.186	-0.049	0.171	0.24	0.117	0.077	0.088	0.014	0.031	-0.03	0.045	0.084	0.142	0.144	0.15	0.07	-0.083	-0.152	-0.132	-0.073	0.114	0.187	0.06	-0.097	-0.368	-0.733	-0.694	-0.527	-0.287	0.004	0.288	0.333	0.044
-1.3	-0.045	0.167	-0.086	-0.055	0.032	-0.09	-0.044	0.073	0.017	-0.04	0.038	-0.101	-0.036	-0.067	-0.119	-0.162	-0.177	-0.004	0.239	0.294	0.219	0.071	-0.023	-0.018	0.021	0.007	-0.027	0.019	0.113	0.184	0.12	0.047	-0.072	-0.053	-0.089	0.019	0.207	0.149	0.046	-0.083	-0.346	-0.483	-0.593	-0.389	-0.218	0.191	0.346	0.163	0.027
-1.2	-0.057	0.001	0.002	0.054	-0.147	0.018	0.065	-0.013	-0.009	-0.097	-0.083	-0.105	-0.026	0.011	-0.062	-0.044	-0.062	0.042	0.096	0.218	0.17	0.038	0.002	0.043	0.039	0.098	0.05	0.045	0.119	0.087	0.049	-0.022	-0.092	-0.253	-0.28	-0.092	0.128	0.246	0.15	-0.057	-0.451	-0.649	-0.75	-0.51	-0.255	-0.032	0.156	0.293	0.304
-1.1	0.048	0.072	0.04	-0.042	-0.09	-0.157	-0.165	-0.085	0.195	0.152	0.11	0.188	0.055	0.073	-0.1	-0.194	-0.217	-0.235	-0.046	0.166	0.124	0.146	0.087	0.131	0.046	0.051	0.021	-0.037	-0.082	-0.005	0.021	-0.063	-0.182	-0.324	-0.269	-0.089	0.032	0.189	0.07	-0.115	-0.311	-0.72	-0.828	-0.624	-0.329	0.057	0.357	0.363	0.605
-1	0.149	0.091	-0.103	0.02	-0.192	-0.094	0.026	-0.005	0.035	0.038	0.048	0.135	-0.073	-0.038	-0.004	-0.23	-0.251	-0.046	0.067	0.223	0.186	0.167	0.068	0.082	-0.011	0.038	0.035	0.056	0.105	0.144	0.134	0.029	-0.017	-0.049	-0.015	-0.021	0.136	0.192	0.076	-0.045	-0.38	-0.621	-0.733	-0.644	-0.283	0.059	0.215	0.272	0.413
-0.9	-0.002	-0.163	0.158	0.075	-0.132	-0.156	0.01	0.063	0.072	0.071	0.179	0.178	0.121	0.054	-0.127	-0.134	-0.134	-0.127	0.052	0.238	0.209	0.134	0.052	-0.026	0.037	0.061	0.028	0.007	0.091	0.095	0.034	0.063	0	-0.113	-0.125	-0.037	0.193	0.184	0.062	-0.104	-0.366	-0.635	-0.636	-0.41	-0.204	0.183	0.503	0.708	0.646
-0.8	0.019	-0.034	-0.06	0.154	-0.203	-0.034	0.081	0.088	0.17	0.104	0.106	0.192	0.1	0.022	-0.08	-0.255	-0.328	-0.142	0.05	0.213	0.27	0.145	0.203	0.131	0.064	0.076	0.102	0.009	0.081	0.083	0.068	0.025	0.034	-0.007	-0.028	0.126	0.217	0.185	0.093	-0.011	-0.244	-0.602	-0.538	-0.472	-0.183	0.054	0.409	0.614	0.383
-0.7	0.011	0.209	0.052	-0.098	0.144	0.16	0.164	0.051	-0.001	0.071	0.094	0.061	0.058	-0.057	-0.082	-0.161	-0.276	-0.164	0.159	0.258	0.16	0.163	0.011	0.065	-0.048	-0.069	-0.025	0.027	0.068	0.142	0.143	0.114	0.01	0.054	0.014	0.053	0.171	0.225	0.064	-0.11	-0.3	-0.59	-0.626	-0.675	-0.26	-0.01	0.156	0.188	0.385
-0.6	0.191	-0.093	0.066	0.082	0.004	-0.044	-0.043	-0.009	0.093	0.088	0.019	-0.02	-0.01	-0.1	-0.295	-0.351	-0.302	-0.255	-0.091	0.075	0.156	0.174	0.085	0.019	0.014	-0.033	-0.046	0.016	0.034	0.09	0.117	0.1	0	0.018	-0.012	-0.017	0.096	0.087	-0.084	-0.294	-0.384	-0.599	-0.649	-0.484	-0.392	-0.034	0.481	0.651	0.797
-0.5	0.296	0.267	-0.011	0.015	-0.117	0.006	0.206	0.052	0.076	0.083	0.253	0.217	0.132	0.175	0.016	-0.14	-0.141	-0.016	0.247	0.276	0.345	0.277	0.28	0.272	0.208	0.178	0.061	0.086	0.069	0.159	0.187	0.137	0.053	0.037	0.053	0.066	0.191	0.101	0.019	-0.172	-0.359	-0.587	-0.504	-0.39	-0.198	0.157	0.605	0.894	1.065
-0.4	-0.115	0.023	-0.105	0.077	0.075	-0.01	0.142	0.079	0.1	0.061	0.158	0.158	0.037	-0.044	-0.184	-0.392	-0.498	-0.4	-0.172	0.048	0.19	0.129	0.115	0.192	0.056	0.073	0.001	-0.011	0.073	0.185	0.191	0.158	0.141	0.048	0.024	0.099	0.027	0.009	-0.153	-0.284	-0.473	-0.797	-0.854	-0.754	-0.404	-0.151	0.181	0.498	0.856
-0.3	0.065	-0.179	-0.001	0.106	0.23	0.176	-0.045	0.109	0.132	0.162	0.094	0.152	0.056	0.046	-0.138	-0.207	-0.298	-0.213	0.047	0.301	0.411	0.441	0.45	0.454	0.401	0.345	0.339	0.277	0.219	0.19	0.238	0.205	0.234	0.241	0.164	0.055	-0.077	-0.248	-0.457	-0.612	-0.7	-1.184	-1.142	-0.982	-0.652	-0.418	-0.094	0.206	0.535
-0.2	-0.043	0.474	0.239	0.234	0.205	0.3	0.235	0.074	0.227	0.237	0.262	0.242	0.148	0.203	-0.1	-0.246	-0.275	-0.101	0.108	0.282	0.325	0.34	0.306	0.328	0.239	0.283	0.186	0.119	0.035	0.014	-0.016	-0.003	0.065	0.074	-0.04	-0.077	-0.246	-0.409	-0.567	-0.787	-0.969	-1.071	-1.096	-0.956	-0.758	-0.453	-0.06	0.304	0.628
-0.1	-0.055	-0.1	0.047	0.013	0.045	0.207	0.26	0.135	0.127	0.062	0.203	0.159	-0.003	0.112	-0.163	-0.216	-0.376	-0.112	0.093	0.293	0.452	0.498	0.496	0.538	0.459	0.464	0.481	0.378	0.287	0.223	0.237	0.205	0.205	0.207	0.059	0.023	-0.073	-0.108	-0.404	-0.59	-0.736	-0.927	-1.144	-0.857	-0.514	-0.262	0.054	0.396	0.722
0	0.294	0.153	0.581	0.578	0.551	0.511	0.473	0.418	0.521	0.54	0.582	0.576	0.45	0.461	0.214	0.129	0.084	0.308	0.585	0.605	0.668	0.664	0.752	0.741	0.768	0.706	0.688	0.538	0.416	0.337	0.42	0.515	0.611	0.611	0.482	0.392	0.007	-0.207	-0.361	-0.452	-0.631	-0.842	-0.849	-0.832	-0.47	-0.251	0.319	0.554	0.7
0.1	-0.033	0.13	0.163	-0.042	-0.14	-0.061	-0.203	0.051	-0.086	0.022	-0.008	0.057	-0.013	-0.102	-0.246	-0.34	-0.301	-0.19	0.11	0.275	0.268	0.3	0.294	0.378	0.464	0.494	0.484	0.227	0.119	0.03	0.13	0.217	0.317	0.328	0.181	0.021	-0.18	-0.45	-0.588	-0.72	-0.897	-0.993	-1.09	-1.118	-0.73	-0.508	-0.119	0.113	0.619
0.2	0.036	-0.221	0.01	-0.078	-0.163	-0.08	-0.02	-0.02	-0.086	-0.017	-0.094	0.05	0.005	-0.119	-0.244	-0.323	-0.203	-0.162	0.117	0.323	0.372	0.392	0.395	0.372	0.337	0.398	0.384	0.202	0.061	0.129	0.114	0.208	0.223	0.141	0.055	0.012	-0.255	-0.399	-0.543	-0.711	-0.958	-1.041	-1.06	-1.031	-0.576	-0.546	-0.052	0.312	0.652
0.3	0.049	0.863	0.262	0.389	0.416	0.28	0.341	0.292	0.285	0.344	0.247	0.323	0.338	0.217	0.042	-0.077	0.03	0.063	0.289	0.383	0.478	0.543	0.551	0.648	0.476	0.434	0.49	0.346	0.34	0.192	0.253	0.207	0.231	0.252	0.132	0.127	-0.143	-0.231	-0.33	-0.522	-0.771	-0.846	-0.85	-0.662	-0.498	-0.188	0.225	0.474	0.802
0.4	0.376	-0.077	0.114	0.146	0.361	0.142	0.367	0.379	0.332	0.274	0.365	0.32	0.363	0.096	0.159	0.089	0	0.03	0.247	0.351	0.451	0.496	0.59	0.544	0.493	0.457	0.422	0.346	0.3	0.23	0.264	0.232	0.225	0.275	0.192	0.097	-0.024	-0.179	-0.386	-0.511	-0.808	-0.855	-0.792	-0.459	-0.401	-0.279	0.05	0.261	0.567
0.5	0.011	0.581	0.243	0.02	0.301	0.35	0.364	0.353	0.336	0.339	0.317	0.264	0.23	0.159	0.053	-0.001	-0.007	0.133	0.268	0.381	0.433	0.583	0.517	0.469	0.413	0.387	0.393	0.337	0.237	0.137	0.139	0.132	0.172	0.178	0.027	0.033	-0.164	-0.267	-0.401	-0.555	-0.715	-0.742	-0.665	-0.593	-0.359	-0.184	0.067	0.501	0.844
0.6	0.365	0.192	0.252	0.235	0.188	0.16	0.346	0.189	0.295	0.274	0.198	0.271	0.269	0.263	0.109	-0.027	-0.047	0.077	0.183	0.423	0.526	0.613	0.426	0.502	0.474	0.409	0.403	0.279	0.287	0.226	0.241	0.262	0.227	0.202	0.126	0.1	0.063	-0.133	-0.336	-0.503	-0.594	-0.797	-0.709	-0.736	-0.399	-0.182	0.129	0.524	0.598
0.7	0.344	0.69	0.277	0.165	0.085	0.327	0.142	0.308	0.404	0.263	0.178	0.144	0.246	0.166	0.02	-0.067	-0.001	0.005	0.163	0.351	0.383	0.428	0.419	0.44	0.369	0.309	0.402	0.29	0.28	0.151	0.191	0.229	0.199	0.209	0.069	0.014	0.011	-0.111	-0.284	-0.503	-0.724	-0.953	-0.895	-0.713	-0.421	-0.223	0.099	0.386	0.595
0.8	0.054	0.896	0.28	0.367	0.1	0.115	0.341	0.313	0.224	0.216	0.287	0.3	0.263	0.133	-0.029	-0.07	-0.079	0.078	0.216	0.344	0.411	0.44	0.454	0.432	0.353	0.34	0.311	0.27	0.157	0.182	0.245	0.174	0.133	0.189	0.049	0.064	-0.09	-0.068	-0.277	-0.462	-0.641	-0.664	-0.692	-0.614	-0.343	-0.101	0.195	0.433	0.714
0.9	0.132	0.355	0.28	0.193	-0.084	0.115	0.191	0.096	0.297	0.236	0.204	0.191	0.106	0.144	0.014	-0.118	-0.109	0.08	0.205	0.316	0.365	0.361	0.366	0.368	0.33	0.252	0.275	0.09	0.116	0.191	0.166	0.147	0.091	0.057	0.013	-0.026	-0.069	-0.158	-0.289	-0.432	-0.637	-0.779	-0.85	-0.522	-0.341	-0.202	0.175	0.283	0.509
1	0.27	0.469	0.445	0.06	0.221	0.107	0.24	0.138	0.178	0.114	0.178	0.273	0.126	0.112	0.13	-0.105	-0.044	0.026	0.159	0.309	0.31	0.336	0.348	0.373	0.345	0.317	0.256	0.139	0.131	0.134	0.147	0.174	0.128	0.079	0.016	0.029	-0.081	-0.141	-0.236	-0.418	-0.639	-0.838	-0.946	-0.737	-0.269	-0.21	0.114	0.4	0.537
1.1	0.15	0.67	0.014	0.201	0.232	0.05	0.223	0.229	0.176	0.146	0.184	0.185	0.141	0.068	0.012	-0.209	-0.052	0.014	0.142	0.294	0.287	0.34	0.339	0.266	0.292	0.206	0.248	0.136	0.089	0.113	0.091	0.117	0.124	0.128	0.088	0.052	-0.064	-0.098	-0.283	-0.413	-0.674	-0.87	-0.83	-0.463	-0.3	-0.078	0.223	0.498	0.68
1.2	0.069	0.636	0.115	0.051	0.035	0.123	0.208	0.167	0.254	0.108	0.098	0.206	0.099	0.163	0.035	-0.073	-0.087	0.023	0.205	0.248	0.281	0.355	0.401	0.331	0.325	0.294	0.311	0.243	0.247	0.198	0.195	0.176	0.168	0.159	0.093	0.157	0.047	-0.036	-0.21	-0.399	-0.684	-0.841	-0.616	-0.501	-0.335	-0.209	0.038	0.119	0.534
1.3	0.146	-0.124	0.326	0.263	0.17	0.214	0.258	0.199	0.22	0.181	0.104	0.236	0.094	0.07	-0.044	-0.051	-0.046	0.013	0.192	0.292	0.287	0.335	0.359	0.333	0.301	0.32	0.284	0.093	0.148	0.132	0.222	0.168	0.186	0.14	0.075	0.066	-0.085	-0.093	-0.257	-0.357	-0.606	-0.799	-0.739	-0.664	-0.266	-0.097	0.098	0.096	0.551
1.4	0.038	0.302	0.326	0.101	0.104	0.338	0.255	0.166	0.164	0.235	0.212	0.195	0.128	0.006	-0.045	-0.049	-0.087	-0.02	0.082	0.232	0.284	0.292	0.399	0.239	0.291	0.245	0.188	0.175	0.075	0.141	0.133	0.15	0.097	0.048	0.048	0.057	-0.077	-0.074	-0.227	-0.347	-0.635	-0.834	-0.967	-0.66	-0.284	-0.124	0.165	0.352	0.687
1.5	0.153	-0.481	0.104	0.085	0.004	-0.115	0.178	0.134	0.232	0.063	0.148	0.098	0.111	0.007	-0.03	0.018	-0.145	0.005	0.144	0.279	0.296	0.347	0.239	0.232	0.251	0.288	0.271	0.179	0.157	0.179	0.164	0.138	0.148	0.195	0.104	0.062	0	-0.048	-0.159	-0.337	-0.422	-0.508	-0.558	-0.206	-0.208	0.062	0.372	0.416	0.784
1.6	0.167	0.018	0.122	-0.037	0.133	-0.024	0.059	0.101	0.118	0.024	0.089	-0.03	0.086	0.01	0.035	-0.17	-0.153	-0.026	0.037	0.211	0.169	0.263	0.199	0.132	0.171	0.171	0.191	0.15	0.131	0.033	0.087	0.101	0.056	0.146	0.05	0.016	0.033	-0.1	-0.263	-0.382	-0.515	-0.688	-0.766	-0.398	-0.314	-0.185	-0.033	0.138	0.455
1.7	0.097	-0.007	0.2	0.204	-0.071	0.261	0.216	0.144	0.102	0.153	0.149	0.242	0.009	-0.031	-0.043	-0.111	-0.178	-0.041	0.123	0.144	0.238	0.24	0.296	0.15	0.24	0.163	0.164	0.14	0.129	0.134	0.14	0.149	0.09	0.145	0.098	0.065	-0.048	-0.032	-0.155	-0.306	-0.584	-0.696	-0.675	-0.581	-0.206	-0.088	0.18	0.537	0.482
1.8	0.069	-0.245	0.043	0.208	-0.032	0.108	0.06	0.067	0.128	0.055	0.112	0.18	0.087	0.041	-0.126	-0.085	-0.087	-0.113	0.073	0.181	0.184	0.14	0.246	0.278	0.168	0.171	0.175	0.133	0.06	0.087	0.123	0.103	0.139	0.078	0.018	0.056	-0.058	-0.037	-0.221	-0.311	-0.672	-0.841	-0.918	-0.602	-0.171	-0.162	0.114	0.425	0.628
1.9	0.07	-0.324	-0.02	0.114	-0.033	0.165	0.069	0.095	0.075	0.135	-0.016	0.097	-0.033	-0.031	-0.05	-0.285	-0.19	-0.033	0.068	0.148	0.218	0.204	0.212	0.12	0.14	0.094	0.074	0.028	0.077	0.091	0.012	0.061	0.011	-0.045	-0.104	-0.08	-0.086	-0.092	-0.26	-0.385	-0.703	-0.765	-0.886	-0.611	-0.305	-0.079	0.196	0.256	0.408
2	0.253	-0.428	-0.041	0.002	0.027	0.195	0.062	0.06	0.076	0.015	-0.063	0.03	-0.004	-0.022	-0.11	-0.199	-0.267	-0.193	0.025	0.237	0.197	0.185	0.199	0.201	0.168	0.217	0.167	0.093	0.043	0.059	0.154	0.104	0.091	0.083	0.05	0.007	-0.065	-0.071	-0.143	-0.364	-0.522	-0.79	-0.605	-0.493	-0.222	0.05	0.148	0.204	0.388
2.1	0.099	0.268	0.271	0.241	0.147	0.253	0.138	0.023	0.055	0.081	0.124	0.048	0.088	0.019	-0.017	-0.147	-0.101	-0.042	0.105	0.191	0.152	0.248	0.158	0.128	0.133	0.181	0.151	0.094	0.064	0.059	0.061	0.087	0.063	0.095	0.054	0.033	-0.083	-0.099	-0.165	-0.31	-0.513	-0.594	-0.624	-0.273	-0.193	-0.032	0.239	0.363	0.312
2.2	-0.008	-0.061	0.063	0.074	0.139	0.313	0.101	0.117	0.096	0.047	0.154	0.108	0.002	0.011	-0.092	-0.223	-0.075	0.004	0.124	0.251	0.237	0.234	0.189	0.179	0.227	0.159	0.07	0.102	0.107	0.111	0.095	0.055	0.088	0.164	0.095	0.083	0.069	-0.056	-0.17	-0.27	-0.395	-0.571	-0.555	-0.257	-0.26	0.018	0.286	0.378	0.603
2.3	-0.03	0.327	0.305	0.142	0.061	0.01	0.183	0.046	0.178	-0.075	0.113	0.132	0.03	0.049	-0.119	-0.212	-0.117	-0.005	0.129	0.155	0.176	0.162	0.177	0.111	0.163	0.17	0.19	0.157	0.136	0.097	0.13	0.083	0.128	0.101	0.085	0.127	0.029	0.025	-0.127	-0.177	-0.434	-0.563	-0.636	-0.311	-0.141	0.074	0.201	0.245	0.249
2.4	0.112	0.092	-0.035	0.025	0.153	-0.081	-0.005	0.021	0.068	0.032	0.127	0.143	0.042	0.013	-0.115	-0.019	-0.167	-0.044	0.049	0.229	0.13	0.181	0.134	0.145	0.135	0.12	0.151	0.054	0.089	0.103	0.054	0.107	0.06	0.044	0.058	0.04	-0.144	-0.04	-0.14	-0.266	-0.47	-0.654	-0.671	-0.369	-0.135	0.034	0.208	0.368	0.415
2.5	0.22	0.642	0.138	0.036	0.057	0.053	0.02	0.018	0.068	0.049	0.079	0.042	0.043	-0.021	-0.075	-0.167	-0.179	-0.092	-0.002	0.074	0.09	0.173	0.174	0.112	0.136	0.112	0.127	-0.02	0.072	0.042	0.055	0.062	0.061	0.076	0.071	0.068	-0.086	-0.007	-0.157	-0.306	-0.464	-0.639	-0.566	-0.247	-0.166	0.03	0.255	0.406	0.392
2.6	-0.098	0.257	0.045	-0.208	0.136	0.014	0	0.046	-0.013	0.086	0.008	0.057	0.095	-0.033	-0.138	-0.163	-0.113	-0.028	0.038	0.157	0.162	0.195	0.103	0.139	0.125	0.138	0.116	0.069	0.033	0.056	0.108	0.118	0.103	0.075	0.027	-0.021	-0.144	-0.026	-0.133	-0.183	-0.355	-0.625	-0.692	-0.292	-0.19	0.136	0.218	0.225	0.357
2.7	-0.098	0.418	0.059	-0.036	0.017	0.003	0.069	0.007	0.166	0.012	0.041	0.117	-0.033	-0.042	-0.131	-0.205	-0.139	-0.046	0.064	0.181	0.162	0.172	0.155	0.173	0.159	0.158	0.174	0.115	0.115	0.069	0.147	0.082	0.129	0.108	0.105	0.073	0.032	-0.049	-0.065	-0.216	-0.416	-0.602	-0.679	-0.405	-0.183	-0.044	0.045	-0.021	0.282
2.8	-0.048	-0.215	0.105	0.127	-0.084	0.087	-0.007	0.001	0.097	0.064	0.078	0.236	0.202	-0.013	0.019	-0.08	-0.12	-0.009	0.122	0.175	0.199	0.18	0.185	0.216	0.182	0.164	0.118	0.106	0.096	0.128	0.133	0.127	0.042	0.111	0.064	0.096	0.071	0.041	0.013	-0.157	-0.253	-0.497	-0.521	-0.345	-0.197	0.026	0.49	0.738	0.739
2.9	0.02	0.889	-0.023	-0.036	-0.082	0.17	0.194	-0.078	-0.054	0.06	-0.029	0.096	0.014	-0.056	-0.141	-0.184	-0.17	0.025	0.058	0.197	0.2	0.116	0.218	0.112	0.134	0.116	0.174	0.105	0.127	0.142	0.037	0.135	0.203	0.221	0.091	0.117	0.22	0.034	-0.115	-0.232	-0.246	-0.377	-0.609	-0.384	-0.17	-0.093	0.059	0.156	0.333
3	-0.093	0.738	0.077	0.041	0.062	0.283	0.138	0.061	0.033	0.105	-0.042	0.025	0.05	-0.024	-0.082	-0.148	-0.116	-0.104	0.076	0.115	0.115	0.167	0.138	0.057	0.161	0.174	0.104	-0.017	0.001	0.056	0.106	0.067	0.053	-0.028	-0.036	0.026	-0.028	-0.055	-0.129	-0.224	-0.455	-0.635	-0.593	-0.345	-0.166	-0.197	0.17	0.28	0.441
3.1	0.045	-0.073	0.242	0.187	0.033	0.151	0.069	0.033	0.086	0.084	0.028	-0.013	0.127	0.035	-0.078	-0.089	-0.117	0.005	0.049	0.137	0.123	0.166	0.161	0.278	0.15	0.158	0.201	0.152	0.166	0.11	0.128	0.135	0.17	0.253	0.194	0.26	0.109	0.105	0.013	-0.158	-0.113	-0.282	-0.228	-0.156	-0.101	0.275	0.553	0.523	0.953
3.2	-0.204	0.356	0.059	0.092	-0.05	0.125	-0.074	-0.093	0.18	0.02	-0.002	0.003	0.08	-0.037	-0.032	-0.137	-0.062	0.01	0.08	0.18	0.188	0.125	0.139	0.081	0.09	0.085	0.111	0.023	0.057	0.055	0.088	0.093	0.083	0.108	0.045	0.022	0.083	-0.016	-0.108	-0.255	-0.391	-0.569	-0.509	-0.425	-0.152	-0.054	0.198	0.382	0.377
3.423	-0.008	0.033	0.227	0.227	0.186	-0.061	0.095	-0.029	0.06	0.132	0.014	0.072	0.005	0.014	-0.045	-0.17	-0.048	0.007	0.014	0.152	0.176	0.193	0.19	0.09	0.118	0.131	0.196	0.16	0.104	0.039	0.091	0.152	0.072	0.084	0.08	0.028	-0.024	0.013	-0.031	-0.196	-0.486	-0.588	-0.583	-0.496	-0.181	-0.087	0.2	0.08	0.219
3.662	-0.05	0.158	0.114	-0.053	-0.035	-0.018	-0.02	0.097	0.043	0.104	0.174	0.054	0.027	0.079	-0.03	-0.13	-0.058	-0.034	0.048	0.142	0.181	0.159	0.118	0.168	0.045	0.1	0.082	0.088	0.089	0.058	0.08	0.062	0.013	-0.027	0.018	0.148	-0.024	0.021	-0.091	-0.167	-0.382	-0.378	-0.455	-0.419	-0.118	0.003	0.254	0.402	0.495
3.918	0.176	0.196	0.088	0.057	0.022	-0.003	0.06	0.035	-0.051	0.02	-0.062	0.045	-0.041	-0.031	-0.155	-0.152	-0.137	-0.105	0.058	0.147	0.062	0.106	0.055	0.049	0.043	0.054	0.065	-0.049	0.004	0.037	0.023	0.071	0.043	0.042	0.036	0.008	0.062	-0.079	-0.044	-0.21	-0.27	-0.61	-0.536	-0.308	-0.172	0.096	0.173	0.267	0.437
4.194	0	0.277	0.067	0.091	-0.01	0.026	-0.058	0.104	0.043	-0.157	0.06	-0.006	-0.075	-0.108	-0.194	-0.161	-0.112	-0.046	0.029	0.058	0.045	-0.015	-0.023	-0.063	0.01	0.079	0.05	0.029	-0.024	-0.017	-0.008	0.069	0.053	0.043	-0.003	0.025	-0.038	0.043	-0.055	-0.16	-0.37	-0.536	-0.43	-0.387	-0.116	-0.029	0.067	0.021	0.246
4.491	0.102	0.152	0.019	0.229	0.039	0.187	-0.085	0.108	0.054	0.094	0.04	0.12	-0.026	0.005	-0.077	-0.042	-0.072	-0.001	0.094	0.117	0.117	0.171	0.068	0.066	0.113	0.081	0.075	0.027	0.045	0.054	0.082	0.088	0.113	0.087	0.102	0.098	0.004	0.051	0.02	-0.07	-0.393	-0.366	-0.242	-0.146	0.054	0.133	0.329	0.443	0.591
4.809	-0.143	0.453	0.226	-0.02	0.048	-0.09	-0.01	0.037	0.029	0.037	0.002	0.032	-0.072	0.082	-0.071	-0.064	-0.157	0.001	0.076	0.106	0.093	0.148	0.133	0.046	0.067	0.075	0.124	0.065	0.032	0.094	0.078	0.085	0.007	-0.029	-0.003	0.048	0.047	0.077	-0.034	-0.128	-0.33	-0.572	-0.453	-0.316	-0.079	0.001	0.211	0.556	0.171
5.151	-0.222	0.085	-0.465	0.007	-0.103	-0.013	-0.104	-0.022	-0.088	-0.077	-0.064	-0.044	-0.035	-0.105	-0.173	-0.22	-0.131	-0.049	0.066	0.01	0.11	0.04	0.132	0.029	0.072	0.08	0.066	0.043	-0.022	0.069	-0.004	0.07	0.038	0.073	0.041	0.03	0.007	0.061	-0.033	-0.077	-0.282	-0.516	-0.497	-0.476	-0.161	-0.129	-0.083	-0.058	0.139
5.518	-0.193	0.172	-0.035	-0.115	-0.237	0.05	-0.055	0.095	-0.002	-0.009	-0.075	-0.067	-0.087	-0.022	-0.121	-0.149	-0.171	-0.083	-0.095	0.004	-0.005	0.025	-0.089	-0.007	-0.015	-0.075	0.002	-0.044	-0.055	-0.036	-0.044	-0.039	-0.039	-0.05	-0.061	-0.022	0.08	0.038	-0.023	-0.148	-0.29	-0.285	-0.248	-0.204	-0.223	-0.162	-0.045	0.185	0.043
5.913	0.106	0.129	0.002	0.108	0.033	-0.012	0.07	0.13	0.08	0.052	0.069	0.024	0.132	0.004	0.007	-0.001	0.033	0.033	0.172	0.152	0.108	0.117	0.101	0.141	0.098	0.122	0.205	0.095	0.105	0.073	0.121	0.147	0.116	0.182	0.181	0.196	0.077	0.144	0.051	-0.053	-0.093	-0.314	-0.347	-0.087	-0.067	-0.045	0.074	0.161	0.279
6.336	-0.264	0.427	0.202	-0.042	-0.049	-0.039	0.035	-0.015	0.053	-0.017	0.034	0.042	0.027	0.042	-0.009	-0.018	-0.067	-0.056	0.036	0.038	0.077	0.089	0.095	0.155	0.131	0.087	0.075	0.059	0.017	0.123	0.029	0.035	0.063	0.031	0.014	0.014	0.065	0.148	0.003	-0.056	-0.286	-0.547	-0.634	-0.455	-0.072	-0.046	0.038	-0.123	0.157
6.792	-0.039	-0.516	0.1	-0.103	-0.129	-0.099	0.084	0.026	0.043	-0.112	-0.061	-0.007	-0.018	-0.054	-0.087	-0.123	-0.161	-0.011	0.015	0.082	-0.007	0.036	0.011	0.069	0	0.009	0.001	0.015	0	0.006	0.039	0.026	-0.039	-0.015	0.045	0.09	-0.044	0.056	0.007	-0.032	-0.127	-0.291	-0.282	-0.36	-0.145	0.03	0.024	0.245	0.128
7.281	-0.07	-0.447	0.108	-0.032	0.042	-0.133	0.041	0.011	-0.073	0.033	0.072	-0.032	-0.068	-0.083	0.015	-0.011	0.001	0	0.136	0.089	0.036	0.047	0.051	0.089	0.025	0.082	0.069	-0.017	0.053	0.078	0.093	0.089	0.063	-0.001	0.068	0.07	0.168	0.219	0.082	0.03	-0.154	-0.257	-0.308	-0.382	-0.03	-0.039	0.022	-0.109	0.094
7.806	-0.161	0.005	0.039	-0.074	-0.089	-0.067	0.111	0.067	0.038	0.029	0.135	0.009	-0.033	0.026	-0.019	-0.073	0.011	-0.003	0.149	0.199	0.065	0.135	0.059	0.013	-0.009	0.116	0.143	0.148	0.123	0.047	0.024	0.147	0.135	0.116	0.092	0.206	0.115	0.113	0.026	-0.061	-0.135	-0.095	-0.101	-0.236	-0.195	-0.02	0.207	0.246	0.243
8.37	-0.002	0.2	-0.094	-0.119	-0.095	0.091	0.114	-0.069	0.028	-0.155	-0.047	0.152	-0.015	-0.004	-0.06	-0.092	-0.092	-0.005	0.119	0.083	0.03	-0.001	0.037	-0.011	0.097	0.032	0.053	-0.034	-0.018	0.046	0.042	0.035	0.02	-0.018	-0.012	0.054	-0.06	0.126	0.056	-0.006	-0.293	-0.506	-0.648	-0.405	-0.161	-0.23	0.156	0.166	0.237
8.976	-0.471	-0.028	-0.133	-0.115	-0.219	-0.076	0.005	-0.167	-0.098	-0.047	-0.06	-0.051	-0.023	0.042	-0.071	-0.024	-0.071	0.084	0.129	0.111	0.063	0.049	0.12	0.035	0.105	0.121	0.073	-0.05	0.032	0.085	0.072	0.097	0.112	0.083	0.083	0.062	0.084	0.197	0.153	0.022	-0.242	-0.503	-0.561	-0.499	-0.17	-0.224	-0.213	-0.192	0.04
9.627	-0.106	-0.05	-0.02	-0.045	0.049	-0.034	-0.035	-0.088	-0.043	-0.084	0.007	-0.029	-0.035	-0.021	-0.109	-0.134	-0.121	-0.008	0.061	0.012	-0.04	-0.031	0.057	0.05	0.043	0.081	0.048	0.028	0.014	0.087	0.077	0.041	-0.017	0.026	-0.032	0.025	-0.065	0.175	0.07	-0.006	-0.329	-0.514	-0.883	-0.597	-0.201	-0.381	-0.238	-0.132	-0.207
10.327	0.079	0.302	-0.004	0.081	0.009	0.122	0.04	0.128	0.116	0.056	0.094	0.024	0.052	0.029	-0.057	-0.079	0.016	0.116	0.091	0.13	0.083	0.072	-0.003	0.077	0.044	-0.002	0.086	0.133	0.101	0.002	0.076	0.095	0.091	-0.008	0.144	0.109	0.222	0.185	0.175	0.012	-0.024	-0.33	-0.338	-0.027	-0.018	-0.08	0.082	0.06	0.18
11.078	0.135	-0.303	0.162	0.02	-0.034	0.069	0.018	-0.155	-0.11	-0.047	-0.078	-0.059	-0.046	-0.085	-0.086	-0.15	-0.036	-0.092	-0.054	-0.009	0.036	-0.047	-0.023	-0.018	-0.053	0.027	-0.007	0.043	0.017	0.067	-0.025	-0.011	-0.076	-0.061	-0.028	0.053	0.092	0.104	0.128	0.016	-0.158	-0.376	-0.463	-0.169	-0.133	-0.09	0.087	0.01	0.195
11.885	0.027	0.302	0.014	0.05	-0.179	0.117	-0.039	0.004	0.036	-0.018	0.016	-0.038	0.041	0.074	-0.05	-0.125	-0.063	-0.03	-0.025	0.125	0.045	0.067	0.054	-0.004	0.061	0.05	0.146	0.177	0.145	0.067	0.092	0.09	0.091	0.165	0.151	0.187	0.235	0.219	0.081	-0.02	-0.075	-0.28	-0.284	-0.23	-0.163	-0.1	-0.195	-0.042	0.021
12.752	0.015	0.124	0.081	-0.029	-0.096	-0.019	-0.026	-0.082	-0.077	-0.016	-0.133	-0.029	-0.031	0.03	-0.013	-0.027	-0.114	0.043	0.02	0.091	0.059	-0.015	0.01	-0.009	-0.011	0.023	-0.03	0.01	0.013	0.034	-0.039	0.064	0.037	0.075	0.1	0.173	0.148	0.106	0.038	-0.027	-0.038	-0.014	-0.145	-0.285	-0.28	-0.242	-0.039	-0.16	-0.19
13.683	0.066	-0.235	0.041	-0.02	-0.136	0.092	-0.055	0.094	-0.056	-0.026	0.048	0.022	0.035	-0.075	-0.056	-0.067	-0.01	0.006	0.117	0.052	0.089	0.078	0.066	-0.004	0.007	0.079	0.081	0.012	0.093	0.048	0.084	0.113	0.121	0.211	0.161	0.192	0.161	0.186	0.189	0.122	0.093	-0.04	-0.09	-0.171	-0.153	-0.082	0.082	0.147	0.136
14.683	-0.144	-0.486	0.099	-0.063	-0.03	0.076	0.08	-0.002	-0.003	-0.046	0.038	-0.042	-0.12	-0.098	-0.083	-0.095	-0.113	-0.036	0.022	0.044	-0.017	-0.015	-0.099	-0.087	-0.04	0.005	0.001	-0.015	-0.079	0.046	-0.033	0.035	0.045	-0.041	-0.093	0.072	0.03	0.113	0.033	0.021	-0.149	-0.09	-0.308	-0.355	-0.204	-0.168	-0.097	0.012	0.141
15.758	0	0.213	0.093	0.032	-0.085	0.222	0.076	-0.01	0.061	0.009	0.021	0.09	-0.022	0.062	-0.062	-0.036	0.036	0.042	0.069	0.089	-0.033	-0.023	0.004	-0.027	-0.001	0.076	0.098	0.114	0.134	0.052	0.057	0.042	0.054	0.034	0.002	0.087	0.108	0.2	0.202	0.066	-0.024	-0.016	-0.11	-0.123	-0.196	-0.116	0.096	0.11	0.076
16.912	0.035	-0.507	0.062	0.141	-0.155	0.175	-0.103	-0.13	0.093	-0.057	-0.035	0.072	-0.016	0.025	-0.073	-0.15	-0.013	0.052	0.062	0.082	0.032	0.066	0.029	0.008	0.045	0.089	0.129	0.15	0.126	0.06	0.092	0.078	0.044	0.191	0.153	0.145	0.193	0.297	0.255	0.232	0.129	0.051	-0.158	-0.163	-0.096	-0.191	-0.117	-0.197	-0.154
18.151	0.123	0.142	-0.083	0.062	-0.097	-0.016	-0.054	-0.067	0.075	-0.06	-0.022	-0.053	0.025	-0.009	-0.069	0.017	-0.102	-0.013	-0.038	-0.009	-0.003	0.019	-0.034	-0.131	-0.021	-0.017	0.024	-0.033	-0.04	-0.046	-0.084	0.005	-0.012	0.16	0.124	0.122	0.05	0.176	0.087	0.05	-0.113	-0.104	-0.417	-0.366	-0.173	-0.12	-0.044	-0.018	-0.006
19.483	-0.006	0.35	0.189	-0.06	0.13	-0.179	0.021	0.091	-0.079	0.062	0.031	0.072	0.054	-0.036	-0.088	0.01	0.035	0.046	0.147	0.106	0.046	0.025	0.064	-0.054	-0.001	0.021	0.115	0.187	0.095	0.055	0.025	0.096	0.091	0.148	0.216	0.217	0.353	0.136	0.052	0.081	0.067	0.077	-0.074	-0.273	-0.095	-0.073	-0.18	-0.157	-0.1
20.914	-0.167	-0.425	0.008	-0.002	-0.04	0.001	-0.083	0.015	-0.005	-0.043	-0.002	0.071	-0.015	-0.017	-0.067	-0.014	-0.062	-0.053	0.037	0.006	-0.023	-0.031	0.001	-0.019	0.027	-0.01	0.029	-0.015	0.031	0.046	0.08	0.02	0.036	0.07	0.085	0.038	0.01	0.18	0.147	0.046	0.009	-0.074	-0.02	-0.058	-0.162	-0.122	0.018	-0.024	0.162
22.45	0.046	-0.127	-0.155	-0.038	-0.201	-0.009	-0.105	-0.046	0.06	0.08	-0.044	0.016	-0.081	0.048	-0.086	0.01	-0.02	0.014	0.019	0.081	0.078	0.088	0.025	0.026	-0.037	0.063	0.003	0.007	0.015	0.002	0.06	0.098	0.006	0.058	0.095	0.187	0.098	0.158	0.123	0.107	0.059	-0.006	-0.273	-0.258	-0.171	-0.037	-0.145	0.043	0.201
24.101	-0.019	-0.218	0.013	0.06	-0.053	-0.094	-0.166	0.013	-0.099	-0.183	-0.127	0.015	-0.019	-0.129	-0.116	-0.159	-0.042	-0.024	0.039	0.004	-0.028	0.032	-0.019	-0.081	-0.02	-0.057	0.011	0.035	-0.066	-0.036	-0.044	-0.022	0.011	-0.039	0.025	0.041	-0.024	0.076	0.06	-0.02	-0.093	-0.222	-0.454	-0.409	-0.184	-0.394	-0.286	-0.001	-0.043
25.874	-0.068	-0.136	-0.034	-0.079	0.066	-0.103	0.078	-0.081	0.045	-0.04	0.07	0.022	-0.013	0.078	-0.06	-0.09	-0.059	-0.019	0.022	0.001	0.011	0.005	0.013	-0.002	-0.019	0.051	0.061	0.038	0.034	0.109	0.088	0.044	0.041	0.063	0.041	0.091	0.095	0.208	0.101	0.156	0.091	-0.097	-0.125	-0.155	-0.09	-0.145	0.101	0.201	0.142
27.779	-0.055	0.298	0.054	0.203	-0.13	0.048	0.03	0.066	-0.04	-0.071	-0.012	0.06	-0.041	0.07	-0.046	0.03	-0.005	0.007	0.111	0.128	0.058	0.074	-0.008	0.023	0.04	0.061	0.177	0.172	0.102	0.044	0.121	0.066	0.129	0.127	0.037	0.1	0.16	0.209	0.192	0.123	-0.035	-0.214	-0.194	-0.257	-0.148	-0.278	-0.143	-0.096	0.004
29.825	-0.172	0.449	0.023	-0.223	-0.298	-0.035	-0.074	-0.018	0.051	-0.042	-0.028	-0.083	-0.024	0.075	0.047	-0.082	-0.055	0.003	0.035	0.028	0.008	-0.004	-0.009	-0.067	-0.055	-0.028	0.017	0.04	0.066	0.015	-0.042	0.045	-0.012	0.052	0.065	0.085	0.153	0.186	0.076	0.052	-0.082	-0.409	-0.4	-0.236	-0.243	-0.007	-0.049	-0.055	-0.153
32.022	0.139	0.688	0.078	0.127	-0.153	0.026	-0.026	-0.189	0.025	-0.014	0.036	-0.027	0.003	0.011	-0.002	-0.076	-0.045	-0.041	0.058	0.054	0.09	0.039	0.048	0.054	0.036	0.048	0.082	0.128	0.077	0.072	0.122	0.065	0.084	0.124	0.147	0.128	0.14	0.222	0.163	0.143	-0.087	-0.374	-0.432	-0.188	-0.113	-0.059	-0.04	0.116	0.04
34.383	-0.014	-0.192	-0.018	-0.023	-0.058	0.073	0.13	-0.016	0.038	-0.073	-0.017	-0.013	0.047	-0.019	-0.067	-0.055	-0.021	-0.03	0.091	0.047	-0.027	0.007	-0.094	-0.028	-0.043	0.014	0.065	0.053	0.065	0.012	0.081	0.053	0.026	0.081	0.11	0.129	0.116	0.155	0.162	0.104	0.097	0.067	-0.043	-0.151	-0.164	-0.173	-0.118	0.066	0.216
36.919	0.006	0.396	0.224	-0.169	-0.198	-0.128	-0.215	0.035	-0.051	-0.028	0.055	0.024	-0.001	-0.05	-0.04	-0.002	0.031	0.073	0.087	0.034	0.065	0.055	0.008	0.011	0.061	0.07	-0.026	-0.057	-0.038	0.031	0.083	0.069	0.061	0.026	-0.047	0	0.026	0.193	0.209	0.043	-0.037	-0.275	-0.279	-0.381	-0.232	-0.206	-0.12	-0.255	0.064
39.643	0.006	-0.246	0.076	0.181	-0.142	0.048	0.038	-0.16	0.02	-0.055	-0.068	-0.019	-0.083	-0.101	0.002	-0.076	-0.075	-0.03	-0.012	0.031	0.015	-0.006	-0.008	-0.073	0	-0.055	0.021	-0.058	-0.03	-0.044	-0.062	0.006	-0.016	-0.074	-0.044	-0.042	0.089	0.11	0.082	0.06	0.009	0.077	0.024	-0.222	-0.218	-0.173	-0.067	-0.087	0.065
42.569	-0.059	0.488	-0.005	0.091	-0.313	-0.063	-0.016	-0.029	-0.014	0.01	0.012	0.025	0.002	0.038	-0.092	-0.117	-0.002	-0.02	0.008	0.013	-0.015	-0.016	-0.084	-0.145	-0.036	0.064	-0.021	-0.034	-0.02	-0.046	-0.011	0.009	0.044	-0.041	0.025	0.052	0.175	0.148	0.116	0.06	-0.144	-0.078	-0.222	-0.089	-0.11	-0.121	0.238	0.293	0.324
45.712	-0.082	-0.585	-0.015	-0.12	-0.068	0.128	0.007	-0.057	-0.015	-0.04	0.006	0.003	-0.062	-0.023	0.017	-0.049	-0.016	0	0.034	0.023	0.046	0.008	-0.026	-0.031	-0.003	-0.006	0.026	0.059	-0.006	0.032	-0.038	0.024	0.01	0.053	0.122	0.167	0.162	0.233	0.116	0.117	0.076	-0.104	-0.129	-0.052	-0.111	-0.085	0.005	0.033	0.235
49.089	-0.306	-0.029	-0.207	-0.01	0.03	0.028	-0.068	-0.318	-0.036	-0.109	-0.046	-0.071	-0.027	-0.066	-0.122	-0.079	0.064	-0.051	-0.052	0.009	0.039	-0.046	-0.042	-0.073	-0.029	-0.025	0.022	0.025	-0.052	0.054	0.042	0.007	-0.023	-0.005	0.088	0.096	0.041	0.128	0.116	0.103	-0.037	-0.219	-0.387	-0.363	-0.287	-0.241	-0.205	-0.181	-0.118
52.716	-0.325	-0.908	-0.249	-0.038	-0.171	-0.226	-0.017	-0.087	-0.044	-0.117	-0.121	-0.066	-0.06	-0.043	-0.117	-0.121	-0.11	-0.1	-0.034	-0.035	0.038	-0.043	-0.002	-0.06	-0.015	-0.07	0.105	0.021	0.016	0.025	0.039	0.012	-0.01	0.005	-0.055	-0.061	0.113	0.159	0.111	0.054	-0.091	-0.204	-0.152	-0.195	-0.149	-0.155	-0.039	0.169	0.19
56.611	-0.037	0.077	0.229	0.075	-0.156	0.043	-0.139	-0.085	-0.057	0	-0.086	-0.11	-0.076	-0.031	-0.043	-0.162	-0.109	-0.132	-0.193	-0.114	-0.08	-0.026	-0.076	-0.039	-0.001	-0.008	-0.087	-0.115	-0.049	0.012	0.026	0.015	-0.09	-0.07	-0.081	0.046	0.087	0.092	0.088	0.059	0.062	-0.032	-0.186	-0.2	-0.164	-0.027	0.007	0.029	0.094
60.796	-0.085	-0.21	-0.085	-0.02	-0.27	-0.061	-0.022	-0.137	-0.059	-0.131	-0.01	-0.077	-0.015	0.051	-0.062	-0.04	-0.058	0.017	0.029	0.083	0.007	-0.014	-0.016	-0.036	-0.02	0.016	-0.032	-0.041	-0.01	0.04	0.019	-0.036	-0.019	-0.039	-0.028	0.01	0.132	0.08	0.083	0.032	-0.157	-0.273	-0.358	-0.448	-0.214	-0.226	-0.053	-0.003	0.047
65.292	-0.245	0.213	-0.058	0.034	-0.027	0.055	0.026	0.057	0.004	0.009	0.08	0.092	0.041	0.035	-0.103	-0.029	-0.036	0.066	-0.001	-0.068	0.026	-0.001	0.018	-0.053	-0.012	-0.001	0.071	0.021	0.012	0.004	-0.017	0.067	0.104	0.062	0.129	0.059	0.083	0.101	0.127	0.123	0.025	-0.119	-0.277	-0.294	-0.133	-0.088	-0.154	-0.114	-0.013
70.12	-0.014	-0.101	0.039	0.082	-0.164	-0.285	0.115	-0.061	-0.008	-0.066	-0.064	-0.047	0.017	-0.119	-0.08	-0.088	-0.056	-0.042	-0.048	-0.003	-0.006	-0.063	0.033	-0.058	-0.034	-0.055	0.027	-0.052	-0.107	-0.037	0.028	0.045	0.025	0.105	0.088	0.052	-0.092	0.148	0.121	0.095	-0.123	-0.341	-0.137	-0.152	-0.177	-0.284	0.088	0.126	0.213
75.308	-0.14	0.001	-0.083	0.037	-0.048	-0.15	-0.019	-0.024	-0.01	0.002	0.038	-0.078	0.001	-0.008	0.001	-0.049	0.08	0.096	0.15	0.026	0.003	0.014	-0.025	-0.009	0.069	0.066	0.046	0.053	0.017	0.075	0.044	0.086	0.075	0.061	0.076	0.031	0.241	0.148	0.159	0.111	0.001	-0.012	-0.283	-0.184	-0.119	-0.044	0.08	0.117	-0.012
80.879	0.061	0.078	0.134	0.057	-0.09	0.027	-0.063	-0.007	0.014	0.012	-0.113	-0.03	-0.069	0.004	-0.055	0.025	-0.009	0.104	0.087	0.125	0.013	-0.013	0.02	-0.055	0.039	0.036	0.081	0.119	0.148	0.054	0.038	0.091	0.027	0.069	0.112	0.107	0.277	0.202	0.154	0.121	-0.042	-0.206	-0.28	-0.201	-0.122	-0.097	0.026	-0.16	0.024
86.865	-0.237	0.131	0.037	-0.188	0.015	-0.057	-0.076	-0.042	-0.037	0.029	0.035	-0.004	-0.1	-0.117	-0.142	-0.029	-0.055	-0.056	-0.093	0.1	0.001	0.031	-0.044	-0.116	-0.053	0.036	0.065	0.085	0.033	-0.064	-0.077	0	0.07	0.071	0.186	0.227	0.138	0.108	0.116	0.089	-0.009	-0.203	-0.284	-0.249	-0.08	-0.112	-0.106	0.089	0.245
93.294	0.057	0.104	-0.163	-0.007	0.103	0.071	-0.153	-0.04	0.032	-0.037	-0.026	0.144	0.058	-0.002	0.004	-0.032	-0.076	0.003	0.095	0.076	0.023	0.003	0.018	-0.01	-0.018	-0.052	-0.056	-0.005	-0.073	0.048	0.008	-0.023	-0.171	-0.136	-0.044	0.023	0.071	0.12	0.111	0.083	-0.105	-0.285	-0.344	-0.466	-0.164	-0.365	-0.484	-0.554	-0.247
100.2	0.141	0.583	-0.071	0.176	0.021	-0.049	0.015	-0.107	-0.013	-0.101	-0.079	-0.08	-0.147	-0.039	-0.167	-0.06	-0.015	-0.011	-0.035	-0.015	-0.052	-0.081	-0.067	-0.067	-0.053	-0.048	-0.049	-0.048	-0.062	0.001	-0.024	-0.036	-0.108	-0.02	-0.109	-0.01	0.05	0.14	0.058	0.052	-0.267	-0.249	-0.284	-0.195	-0.196	-0.244	-0.127	0.061	0.029
[truncated: 160 more columns]
