# Supplementary material for: Ultrafast proton-coupled isomerization in the phototransformation of phytochrome
Source: Nat Chem. 2022 May 16;14(7):823–30. doi: 10.1038/s41557-022-00944-x (PMC9252900; doi:10.1038/s41557-022-00944-x)
Supplement: Source Data Extended Data Fig. 5 — Data for Extended Data Fig. 5a, 5b, and 5c (ascii format). [file 41557_2022_944_MOESM8_ESM.zip › EDF 5c and d trans model iso 3 exp.dat]

0	1780.60014771859	1778.16502260492	1775.73686420851	1773.31501380703	1770.90007412988	1768.49201570067	1766.08987348792	1763.69487020529	1761.30604365749	1758.9230606598	1756.5471342197	1754.17792556532	1751.81509941989	1749.45801790605	1747.10788129101	1744.76313706318	1742.42589244876	1740.09399291712	1737.76893060307	1735.44886864353	1733.13589449223	1730.82997624436	1728.52899071538	1726.23411497789	1723.94591912694	1721.66289220772	1719.38708664645	1717.11699490789	1714.85200741433	1712.59386726987	1710.34108134947	1708.09508965364	1705.85411603834	1703.61901490956	1701.39005268695	1699.16691545302	1696.9498683676	1694.73802485401	1692.53308563676	1690.33187637994	1688.13809509822	1685.9488638222	1683.76587033521	1681.58908823567	1679.41708104884	1677.25095884244	1675.09097837876	1672.93599430533	1670.78598952384
0	-0.098	-0.079	-0.075	-0.042	0.012	-0.053	-0.041	-0.014	-0.115	-0.005	-0.078	0.015	0.033	-0.095	-0.17	-0.192	-0.1	-0.114	0.084	0.16	0.203	0.213	0.231	0.268	0.189	0.245	0.251	0.138	0.067	0.063	0.064	0.117	0.152	0.111	0.067	0.044	-0.186	-0.269	-0.308	-0.403	-0.556	-0.564	-0.548	-0.53	-0.324	-0.279	0.03	0.206	0.384
0.1	-0.073	-0.026	-0.043	-0.013	0.049	-0.027	0.009	0.033	-0.081	0.043	-0.047	0.069	0.086	-0.084	-0.191	-0.237	-0.123	-0.126	0.142	0.261	0.325	0.349	0.369	0.412	0.307	0.367	0.375	0.22	0.125	0.11	0.116	0.177	0.218	0.169	0.096	0.063	-0.237	-0.358	-0.436	-0.579	-0.801	-0.828	-0.808	-0.759	-0.472	-0.387	0.044	0.312	0.581
0.2	0.02	0.1	0.047	0.055	0.103	0.042	0.109	0.115	0.033	0.12	0.042	0.145	0.151	-0.016	-0.133	-0.206	-0.107	-0.084	0.188	0.334	0.409	0.45	0.464	0.493	0.392	0.427	0.435	0.274	0.18	0.151	0.164	0.209	0.239	0.201	0.106	0.068	-0.218	-0.355	-0.474	-0.642	-0.892	-0.945	-0.928	-0.838	-0.529	-0.406	0.053	0.37	0.689
0.3	0.127	0.238	0.149	0.129	0.15	0.121	0.212	0.194	0.166	0.193	0.143	0.213	0.204	0.067	-0.044	-0.137	-0.074	-0.021	0.212	0.368	0.443	0.497	0.501	0.509	0.431	0.429	0.435	0.293	0.216	0.176	0.195	0.214	0.226	0.207	0.101	0.064	-0.159	-0.291	-0.441	-0.613	-0.858	-0.937	-0.926	-0.798	-0.511	-0.359	0.061	0.384	0.711
0.4	0.2	0.333	0.22	0.178	0.177	0.175	0.278	0.243	0.257	0.237	0.212	0.253	0.231	0.126	0.025	-0.081	-0.048	0.026	0.218	0.375	0.445	0.505	0.502	0.493	0.436	0.407	0.41	0.29	0.232	0.186	0.209	0.207	0.203	0.201	0.092	0.058	-0.105	-0.225	-0.392	-0.56	-0.791	-0.89	-0.883	-0.726	-0.467	-0.298	0.071	0.38	0.696
0.5	0.234	0.379	0.255	0.2	0.187	0.202	0.306	0.263	0.301	0.254	0.244	0.268	0.238	0.153	0.059	-0.051	-0.037	0.05	0.215	0.369	0.433	0.495	0.488	0.469	0.426	0.382	0.384	0.279	0.234	0.187	0.211	0.197	0.185	0.191	0.084	0.054	-0.071	-0.18	-0.353	-0.517	-0.738	-0.85	-0.845	-0.668	-0.428	-0.249	0.084	0.376	0.676
0.6	0.241	0.393	0.265	0.206	0.186	0.21	0.31	0.264	0.313	0.254	0.252	0.268	0.233	0.159	0.069	-0.042	-0.037	0.057	0.208	0.358	0.416	0.477	0.468	0.443	0.409	0.36	0.361	0.264	0.228	0.183	0.207	0.189	0.172	0.182	0.079	0.053	-0.053	-0.152	-0.326	-0.487	-0.702	-0.824	-0.818	-0.628	-0.396	-0.212	0.099	0.373	0.659
0.7	0.234	0.391	0.263	0.202	0.179	0.209	0.301	0.256	0.308	0.245	0.246	0.259	0.221	0.154	0.067	-0.043	-0.042	0.056	0.199	0.345	0.398	0.456	0.446	0.419	0.39	0.341	0.34	0.249	0.218	0.177	0.201	0.181	0.163	0.173	0.075	0.052	-0.044	-0.134	-0.305	-0.465	-0.676	-0.806	-0.799	-0.599	-0.371	-0.184	0.114	0.372	0.645
0.8	0.22	0.38	0.255	0.194	0.169	0.203	0.286	0.243	0.295	0.232	0.235	0.247	0.207	0.144	0.058	-0.05	-0.049	0.05	0.189	0.331	0.379	0.434	0.424	0.396	0.371	0.324	0.322	0.234	0.207	0.17	0.193	0.174	0.155	0.165	0.072	0.052	-0.039	-0.121	-0.289	-0.447	-0.656	-0.792	-0.785	-0.577	-0.349	-0.16	0.128	0.372	0.632
0.9	0.203	0.365	0.243	0.184	0.159	0.195	0.269	0.228	0.278	0.217	0.221	0.234	0.192	0.132	0.047	-0.058	-0.058	0.043	0.179	0.318	0.36	0.412	0.402	0.374	0.352	0.308	0.305	0.22	0.196	0.163	0.184	0.168	0.149	0.158	0.07	0.052	-0.036	-0.112	-0.275	-0.431	-0.64	-0.78	-0.772	-0.559	-0.33	-0.141	0.141	0.371	0.619
1	0.186	0.349	0.231	0.173	0.148	0.186	0.251	0.213	0.26	0.202	0.206	0.22	0.177	0.119	0.035	-0.067	-0.066	0.035	0.169	0.305	0.343	0.391	0.381	0.354	0.333	0.293	0.29	0.206	0.185	0.156	0.176	0.162	0.143	0.151	0.068	0.052	-0.035	-0.104	-0.262	-0.417	-0.625	-0.769	-0.76	-0.543	-0.313	-0.124	0.153	0.37	0.607
1.1	0.169	0.333	0.219	0.163	0.138	0.177	0.234	0.198	0.242	0.188	0.191	0.207	0.163	0.106	0.023	-0.076	-0.074	0.027	0.16	0.292	0.326	0.371	0.362	0.334	0.315	0.279	0.275	0.193	0.174	0.149	0.168	0.156	0.138	0.144	0.066	0.053	-0.034	-0.097	-0.25	-0.404	-0.611	-0.759	-0.749	-0.528	-0.297	-0.108	0.163	0.368	0.596
1.2	0.153	0.317	0.207	0.153	0.128	0.168	0.217	0.184	0.225	0.174	0.177	0.194	0.149	0.094	0.012	-0.085	-0.082	0.02	0.152	0.28	0.31	0.352	0.343	0.316	0.299	0.266	0.262	0.181	0.164	0.143	0.161	0.151	0.133	0.138	0.064	0.053	-0.033	-0.09	-0.239	-0.392	-0.598	-0.749	-0.739	-0.515	-0.283	-0.095	0.172	0.366	0.585
1.3	0.137	0.302	0.196	0.143	0.118	0.159	0.201	0.17	0.209	0.161	0.164	0.182	0.136	0.083	0.001	-0.093	-0.088	0.013	0.144	0.269	0.295	0.334	0.325	0.299	0.283	0.253	0.249	0.17	0.155	0.136	0.154	0.146	0.128	0.132	0.063	0.054	-0.032	-0.084	-0.229	-0.38	-0.585	-0.739	-0.729	-0.502	-0.27	-0.083	0.18	0.364	0.573
1.4	0.123	0.288	0.185	0.134	0.109	0.151	0.186	0.158	0.193	0.148	0.151	0.171	0.125	0.072	-0.009	-0.1	-0.094	0.006	0.136	0.258	0.28	0.317	0.308	0.283	0.268	0.242	0.237	0.159	0.146	0.131	0.147	0.141	0.124	0.127	0.062	0.054	-0.03	-0.078	-0.218	-0.368	-0.572	-0.729	-0.719	-0.49	-0.258	-0.072	0.187	0.361	0.562
1.5	0.109	0.274	0.175	0.125	0.1	0.143	0.172	0.146	0.179	0.137	0.139	0.16	0.113	0.062	-0.018	-0.106	-0.1	0	0.129	0.248	0.267	0.301	0.293	0.267	0.254	0.231	0.226	0.149	0.138	0.125	0.14	0.137	0.12	0.122	0.06	0.055	-0.029	-0.072	-0.209	-0.357	-0.56	-0.719	-0.709	-0.479	-0.246	-0.062	0.193	0.358	0.551
1.6	0.096	0.261	0.165	0.117	0.092	0.136	0.159	0.135	0.165	0.126	0.128	0.15	0.103	0.053	-0.027	-0.112	-0.105	-0.005	0.122	0.238	0.254	0.286	0.278	0.253	0.241	0.22	0.215	0.14	0.13	0.12	0.134	0.132	0.116	0.117	0.059	0.055	-0.028	-0.066	-0.199	-0.346	-0.548	-0.709	-0.699	-0.469	-0.236	-0.053	0.198	0.354	0.541
1.7	0.084	0.249	0.156	0.11	0.084	0.129	0.147	0.124	0.153	0.116	0.118	0.14	0.093	0.044	-0.035	-0.118	-0.109	-0.01	0.116	0.229	0.243	0.272	0.264	0.239	0.229	0.211	0.206	0.132	0.123	0.115	0.129	0.128	0.113	0.113	0.058	0.056	-0.026	-0.06	-0.19	-0.335	-0.537	-0.699	-0.689	-0.459	-0.226	-0.045	0.202	0.351	0.53
1.8	0.073	0.237	0.147	0.103	0.077	0.122	0.135	0.114	0.141	0.106	0.108	0.132	0.084	0.037	-0.042	-0.122	-0.113	-0.015	0.111	0.22	0.231	0.258	0.251	0.226	0.217	0.201	0.196	0.124	0.116	0.111	0.123	0.125	0.109	0.108	0.057	0.057	-0.025	-0.055	-0.181	-0.325	-0.525	-0.689	-0.68	-0.45	-0.217	-0.038	0.205	0.347	0.52
1.9	0.063	0.226	0.139	0.096	0.07	0.116	0.125	0.105	0.13	0.097	0.099	0.123	0.076	0.029	-0.048	-0.127	-0.117	-0.019	0.105	0.212	0.221	0.246	0.238	0.214	0.206	0.193	0.188	0.116	0.109	0.107	0.118	0.121	0.106	0.105	0.056	0.057	-0.023	-0.049	-0.172	-0.314	-0.514	-0.68	-0.67	-0.441	-0.209	-0.032	0.208	0.342	0.509
2	0.054	0.216	0.132	0.09	0.063	0.11	0.115	0.096	0.12	0.089	0.091	0.115	0.068	0.023	-0.054	-0.13	-0.12	-0.023	0.1	0.205	0.211	0.234	0.227	0.203	0.195	0.185	0.18	0.109	0.103	0.103	0.114	0.118	0.103	0.101	0.056	0.058	-0.022	-0.044	-0.164	-0.305	-0.503	-0.67	-0.661	-0.432	-0.202	-0.027	0.21	0.338	0.499
2.1	0.045	0.206	0.125	0.084	0.057	0.105	0.105	0.088	0.11	0.081	0.083	0.108	0.061	0.017	-0.06	-0.134	-0.122	-0.026	0.096	0.197	0.201	0.223	0.215	0.192	0.186	0.177	0.172	0.103	0.098	0.099	0.109	0.114	0.1	0.097	0.055	0.058	-0.02	-0.039	-0.156	-0.295	-0.492	-0.66	-0.652	-0.425	-0.195	-0.022	0.211	0.333	0.489
2.2	0.036	0.197	0.118	0.079	0.051	0.099	0.097	0.08	0.102	0.074	0.076	0.101	0.054	0.011	-0.065	-0.137	-0.124	-0.029	0.091	0.19	0.192	0.212	0.205	0.182	0.176	0.17	0.165	0.097	0.093	0.095	0.105	0.111	0.097	0.094	0.054	0.059	-0.018	-0.034	-0.148	-0.285	-0.482	-0.65	-0.643	-0.417	-0.188	-0.018	0.212	0.328	0.48
2.3	0.029	0.188	0.112	0.074	0.045	0.094	0.088	0.073	0.093	0.067	0.069	0.095	0.048	0.006	-0.069	-0.139	-0.126	-0.032	0.087	0.184	0.184	0.202	0.195	0.172	0.168	0.163	0.158	0.092	0.088	0.092	0.101	0.108	0.094	0.091	0.054	0.059	-0.016	-0.029	-0.141	-0.276	-0.471	-0.64	-0.635	-0.41	-0.183	-0.015	0.212	0.323	0.47
2.4	0.021	0.18	0.106	0.069	0.039	0.09	0.081	0.067	0.086	0.06	0.062	0.089	0.042	0.001	-0.074	-0.141	-0.128	-0.034	0.083	0.178	0.176	0.193	0.186	0.163	0.16	0.156	0.152	0.087	0.083	0.089	0.097	0.106	0.091	0.088	0.053	0.06	-0.014	-0.025	-0.133	-0.267	-0.461	-0.631	-0.626	-0.403	-0.177	-0.012	0.212	0.318	0.461
2.5	0.015	0.172	0.101	0.065	0.034	0.085	0.074	0.06	0.079	0.054	0.057	0.083	0.037	-0.003	-0.077	-0.143	-0.129	-0.036	0.08	0.172	0.169	0.184	0.177	0.154	0.152	0.15	0.146	0.082	0.079	0.086	0.094	0.103	0.089	0.086	0.053	0.061	-0.012	-0.02	-0.126	-0.259	-0.451	-0.621	-0.618	-0.397	-0.172	-0.009	0.211	0.313	0.451
2.6	0.009	0.165	0.096	0.061	0.029	0.081	0.067	0.054	0.072	0.049	0.051	0.078	0.032	-0.007	-0.081	-0.144	-0.13	-0.038	0.077	0.166	0.162	0.176	0.169	0.146	0.144	0.144	0.14	0.077	0.075	0.083	0.091	0.101	0.087	0.083	0.052	0.061	-0.01	-0.015	-0.119	-0.25	-0.442	-0.612	-0.609	-0.391	-0.168	-0.007	0.21	0.308	0.442
2.7	0.003	0.158	0.091	0.057	0.024	0.077	0.061	0.049	0.066	0.043	0.046	0.073	0.027	-0.01	-0.084	-0.146	-0.131	-0.04	0.073	0.161	0.155	0.168	0.161	0.138	0.138	0.139	0.135	0.073	0.071	0.08	0.088	0.098	0.084	0.081	0.052	0.062	-0.008	-0.011	-0.113	-0.242	-0.432	-0.602	-0.601	-0.385	-0.164	-0.006	0.208	0.302	0.433
2.8	-0.002	0.151	0.086	0.053	0.02	0.073	0.055	0.044	0.06	0.038	0.041	0.069	0.023	-0.014	-0.086	-0.147	-0.131	-0.041	0.071	0.156	0.149	0.16	0.153	0.131	0.131	0.133	0.13	0.07	0.068	0.078	0.085	0.096	0.082	0.079	0.052	0.062	-0.006	-0.007	-0.106	-0.234	-0.423	-0.593	-0.593	-0.38	-0.16	-0.005	0.207	0.297	0.424
2.9	-0.007	0.145	0.082	0.05	0.016	0.069	0.05	0.039	0.055	0.034	0.037	0.064	0.019	-0.017	-0.089	-0.147	-0.131	-0.042	0.068	0.151	0.143	0.153	0.146	0.124	0.125	0.128	0.125	0.066	0.065	0.075	0.082	0.094	0.08	0.077	0.051	0.063	-0.004	-0.002	-0.1	-0.226	-0.414	-0.584	-0.585	-0.374	-0.156	-0.004	0.204	0.291	0.416
3	-0.012	0.139	0.078	0.047	0.012	0.066	0.045	0.034	0.05	0.029	0.033	0.06	0.015	-0.019	-0.091	-0.148	-0.131	-0.043	0.065	0.147	0.137	0.147	0.14	0.117	0.119	0.124	0.121	0.063	0.062	0.073	0.079	0.092	0.078	0.075	0.051	0.063	-0.002	0.002	-0.094	-0.218	-0.405	-0.575	-0.578	-0.369	-0.153	-0.003	0.202	0.286	0.407
3.1	-0.016	0.133	0.074	0.044	0.008	0.063	0.04	0.03	0.045	0.025	0.029	0.056	0.011	-0.022	-0.093	-0.148	-0.131	-0.044	0.063	0.143	0.132	0.14	0.133	0.111	0.114	0.119	0.117	0.06	0.059	0.071	0.077	0.09	0.076	0.073	0.051	0.064	0	0.006	-0.088	-0.211	-0.396	-0.566	-0.57	-0.365	-0.151	-0.003	0.2	0.28	0.399
3.2	-0.02	0.128	0.071	0.041	0.004	0.06	0.036	0.026	0.041	0.022	0.025	0.053	0.008	-0.024	-0.095	-0.148	-0.131	-0.045	0.061	0.139	0.127	0.134	0.127	0.105	0.108	0.115	0.113	0.057	0.056	0.069	0.074	0.088	0.075	0.071	0.051	0.064	0.002	0.01	-0.082	-0.204	-0.388	-0.557	-0.563	-0.36	-0.148	-0.003	0.197	0.275	0.391
3.423	-0.028	0.117	0.064	0.036	-0.004	0.053	0.027	0.018	0.032	0.014	0.018	0.046	0.002	-0.028	-0.098	-0.148	-0.13	-0.046	0.057	0.13	0.116	0.122	0.115	0.093	0.098	0.106	0.105	0.052	0.051	0.065	0.07	0.084	0.071	0.068	0.05	0.065	0.007	0.018	-0.07	-0.188	-0.369	-0.538	-0.547	-0.351	-0.143	-0.004	0.19	0.263	0.373
3.662	-0.035	0.107	0.057	0.031	-0.011	0.047	0.019	0.01	0.025	0.007	0.012	0.039	-0.004	-0.032	-0.1	-0.147	-0.128	-0.047	0.053	0.122	0.107	0.111	0.104	0.082	0.088	0.098	0.098	0.047	0.046	0.061	0.065	0.081	0.067	0.065	0.05	0.067	0.012	0.027	-0.058	-0.172	-0.351	-0.518	-0.53	-0.342	-0.139	-0.007	0.182	0.25	0.355
3.918	-0.041	0.097	0.051	0.026	-0.018	0.042	0.012	0.004	0.018	0	0.006	0.033	-0.009	-0.034	-0.101	-0.145	-0.126	-0.046	0.049	0.115	0.097	0.1	0.093	0.071	0.079	0.09	0.091	0.043	0.042	0.058	0.061	0.077	0.064	0.062	0.05	0.068	0.017	0.035	-0.045	-0.157	-0.332	-0.498	-0.514	-0.334	-0.136	-0.01	0.172	0.236	0.337
4.194	-0.046	0.088	0.045	0.022	-0.025	0.036	0.006	-0.003	0.012	-0.005	0.001	0.027	-0.013	-0.036	-0.102	-0.143	-0.123	-0.046	0.046	0.108	0.089	0.09	0.082	0.061	0.07	0.083	0.085	0.039	0.038	0.055	0.057	0.074	0.06	0.059	0.05	0.069	0.023	0.044	-0.033	-0.141	-0.313	-0.477	-0.497	-0.326	-0.133	-0.015	0.162	0.221	0.318
4.491	-0.051	0.08	0.04	0.019	-0.031	0.031	0	-0.008	0.007	-0.011	-0.003	0.022	-0.017	-0.037	-0.102	-0.139	-0.119	-0.045	0.044	0.101	0.081	0.081	0.073	0.051	0.062	0.076	0.079	0.036	0.035	0.051	0.054	0.071	0.057	0.057	0.05	0.07	0.028	0.053	-0.021	-0.125	-0.294	-0.456	-0.48	-0.318	-0.132	-0.02	0.15	0.206	0.299
4.809	-0.054	0.072	0.036	0.015	-0.037	0.026	-0.004	-0.013	0.002	-0.015	-0.006	0.018	-0.02	-0.038	-0.101	-0.136	-0.115	-0.043	0.041	0.095	0.073	0.072	0.064	0.042	0.054	0.07	0.074	0.034	0.032	0.049	0.05	0.068	0.054	0.055	0.05	0.072	0.034	0.061	-0.009	-0.109	-0.274	-0.434	-0.463	-0.311	-0.131	-0.027	0.137	0.191	0.281
5.151	-0.057	0.064	0.032	0.013	-0.043	0.022	-0.008	-0.018	-0.001	-0.019	-0.009	0.014	-0.022	-0.038	-0.1	-0.131	-0.11	-0.041	0.04	0.089	0.067	0.065	0.056	0.034	0.048	0.064	0.069	0.032	0.03	0.046	0.047	0.065	0.051	0.053	0.05	0.073	0.04	0.07	0.002	-0.093	-0.255	-0.413	-0.445	-0.304	-0.131	-0.034	0.124	0.175	0.262
5.518	-0.06	0.058	0.028	0.01	-0.049	0.018	-0.011	-0.021	-0.004	-0.022	-0.012	0.011	-0.024	-0.037	-0.098	-0.126	-0.105	-0.039	0.038	0.084	0.061	0.057	0.049	0.027	0.041	0.058	0.065	0.03	0.028	0.044	0.045	0.063	0.048	0.051	0.051	0.074	0.046	0.079	0.014	-0.078	-0.237	-0.391	-0.429	-0.298	-0.131	-0.043	0.11	0.159	0.243
5.913	-0.061	0.052	0.025	0.009	-0.054	0.014	-0.014	-0.025	-0.006	-0.025	-0.013	0.008	-0.025	-0.036	-0.096	-0.121	-0.099	-0.036	0.037	0.079	0.055	0.051	0.042	0.02	0.036	0.053	0.062	0.029	0.026	0.042	0.042	0.06	0.046	0.05	0.051	0.076	0.052	0.087	0.025	-0.063	-0.218	-0.37	-0.412	-0.292	-0.132	-0.051	0.095	0.143	0.225
6.336	-0.062	0.046	0.022	0.007	-0.058	0.011	-0.016	-0.028	-0.007	-0.028	-0.015	0.005	-0.026	-0.035	-0.093	-0.115	-0.093	-0.033	0.036	0.074	0.05	0.045	0.036	0.014	0.031	0.049	0.059	0.029	0.025	0.04	0.04	0.058	0.043	0.049	0.051	0.077	0.059	0.095	0.035	-0.048	-0.2	-0.349	-0.396	-0.287	-0.133	-0.061	0.08	0.127	0.207
6.792	-0.062	0.041	0.02	0.006	-0.063	0.008	-0.018	-0.03	-0.008	-0.03	-0.015	0.003	-0.026	-0.033	-0.09	-0.11	-0.087	-0.03	0.035	0.07	0.045	0.04	0.03	0.008	0.027	0.045	0.056	0.029	0.024	0.039	0.038	0.056	0.041	0.048	0.052	0.078	0.065	0.103	0.045	-0.034	-0.183	-0.329	-0.38	-0.282	-0.135	-0.07	0.066	0.112	0.19
7.281	-0.063	0.037	0.018	0.005	-0.067	0.005	-0.019	-0.032	-0.009	-0.031	-0.016	0.002	-0.026	-0.031	-0.087	-0.104	-0.081	-0.026	0.035	0.066	0.041	0.036	0.026	0.003	0.023	0.041	0.054	0.029	0.023	0.037	0.037	0.054	0.039	0.047	0.052	0.079	0.07	0.11	0.055	-0.021	-0.166	-0.309	-0.365	-0.278	-0.137	-0.08	0.051	0.096	0.173
7.806	-0.062	0.033	0.016	0.004	-0.07	0.003	-0.019	-0.033	-0.009	-0.032	-0.016	0	-0.026	-0.028	-0.084	-0.098	-0.075	-0.023	0.035	0.063	0.038	0.032	0.021	-0.001	0.019	0.038	0.052	0.029	0.023	0.036	0.035	0.053	0.037	0.047	0.053	0.08	0.076	0.117	0.064	-0.009	-0.151	-0.29	-0.35	-0.274	-0.14	-0.089	0.036	0.082	0.157
8.37	-0.062	0.029	0.015	0.004	-0.073	0	-0.02	-0.035	-0.008	-0.033	-0.016	-0.001	-0.025	-0.026	-0.08	-0.093	-0.07	-0.02	0.035	0.06	0.035	0.028	0.017	-0.005	0.016	0.035	0.05	0.03	0.022	0.035	0.034	0.051	0.035	0.046	0.053	0.081	0.081	0.124	0.072	0.003	-0.136	-0.273	-0.337	-0.27	-0.142	-0.098	0.023	0.068	0.142
8.976	-0.061	0.026	0.014	0.003	-0.076	-0.002	-0.02	-0.036	-0.008	-0.034	-0.016	-0.001	-0.025	-0.024	-0.077	-0.087	-0.064	-0.016	0.035	0.057	0.032	0.025	0.014	-0.009	0.014	0.032	0.049	0.03	0.022	0.034	0.033	0.05	0.034	0.046	0.054	0.082	0.086	0.13	0.08	0.014	-0.122	-0.256	-0.324	-0.267	-0.145	-0.107	0.01	0.055	0.129
9.627	-0.06	0.023	0.013	0.003	-0.079	-0.003	-0.02	-0.036	-0.008	-0.035	-0.015	-0.002	-0.024	-0.021	-0.074	-0.082	-0.059	-0.013	0.035	0.055	0.03	0.023	0.011	-0.012	0.012	0.03	0.048	0.031	0.022	0.033	0.032	0.049	0.032	0.045	0.054	0.083	0.091	0.136	0.087	0.024	-0.11	-0.241	-0.313	-0.264	-0.147	-0.115	-0.003	0.043	0.116
10.327	-0.059	0.021	0.012	0.003	-0.081	-0.005	-0.02	-0.037	-0.007	-0.035	-0.015	-0.003	-0.024	-0.019	-0.071	-0.077	-0.054	-0.011	0.035	0.053	0.028	0.02	0.009	-0.015	0.01	0.028	0.047	0.032	0.022	0.033	0.031	0.047	0.031	0.045	0.055	0.084	0.095	0.141	0.094	0.033	-0.098	-0.227	-0.302	-0.262	-0.149	-0.123	-0.014	0.032	0.104
11.078	-0.059	0.019	0.011	0.003	-0.083	-0.006	-0.02	-0.037	-0.006	-0.035	-0.014	-0.003	-0.023	-0.017	-0.068	-0.073	-0.05	-0.008	0.035	0.051	0.026	0.018	0.006	-0.017	0.008	0.026	0.046	0.033	0.022	0.032	0.03	0.047	0.03	0.045	0.055	0.085	0.099	0.145	0.1	0.041	-0.088	-0.215	-0.293	-0.259	-0.151	-0.13	-0.024	0.022	0.094
11.885	-0.058	0.017	0.011	0.003	-0.085	-0.007	-0.019	-0.038	-0.006	-0.035	-0.014	-0.003	-0.022	-0.015	-0.065	-0.069	-0.046	-0.006	0.035	0.049	0.024	0.017	0.004	-0.019	0.006	0.025	0.045	0.033	0.022	0.032	0.03	0.046	0.029	0.045	0.056	0.086	0.102	0.149	0.105	0.049	-0.079	-0.204	-0.284	-0.257	-0.153	-0.136	-0.033	0.013	0.085
12.752	-0.057	0.016	0.01	0.003	-0.087	-0.008	-0.019	-0.038	-0.005	-0.036	-0.014	-0.004	-0.022	-0.014	-0.063	-0.066	-0.042	-0.004	0.035	0.048	0.023	0.015	0.003	-0.021	0.005	0.024	0.045	0.034	0.022	0.031	0.029	0.045	0.028	0.045	0.056	0.086	0.105	0.153	0.109	0.055	-0.071	-0.194	-0.277	-0.256	-0.155	-0.141	-0.041	0.005	0.077
13.683	-0.056	0.014	0.01	0.003	-0.088	-0.009	-0.019	-0.038	-0.005	-0.036	-0.013	-0.004	-0.021	-0.012	-0.061	-0.063	-0.039	-0.002	0.036	0.047	0.022	0.014	0.001	-0.022	0.004	0.023	0.044	0.034	0.022	0.031	0.029	0.044	0.027	0.044	0.056	0.087	0.108	0.156	0.113	0.06	-0.064	-0.186	-0.271	-0.254	-0.156	-0.146	-0.048	-0.001	0.07
14.683	-0.056	0.013	0.01	0.003	-0.089	-0.01	-0.019	-0.039	-0.004	-0.036	-0.013	-0.004	-0.021	-0.011	-0.06	-0.06	-0.037	0	0.036	0.046	0.021	0.013	0	-0.024	0.003	0.022	0.044	0.035	0.022	0.03	0.029	0.044	0.027	0.044	0.056	0.087	0.11	0.158	0.116	0.065	-0.058	-0.179	-0.265	-0.253	-0.158	-0.15	-0.054	-0.007	0.064
15.758	-0.055	0.012	0.01	0.003	-0.09	-0.011	-0.018	-0.039	-0.004	-0.036	-0.013	-0.004	-0.02	-0.01	-0.058	-0.058	-0.035	0.001	0.036	0.045	0.02	0.012	-0.001	-0.025	0.003	0.021	0.043	0.035	0.022	0.03	0.028	0.043	0.026	0.044	0.057	0.087	0.111	0.16	0.119	0.069	-0.053	-0.173	-0.261	-0.252	-0.159	-0.153	-0.059	-0.011	0.059
16.912	-0.055	0.011	0.009	0.003	-0.091	-0.011	-0.018	-0.039	-0.003	-0.036	-0.012	-0.004	-0.02	-0.009	-0.057	-0.057	-0.033	0.002	0.036	0.044	0.019	0.012	-0.001	-0.025	0.002	0.02	0.043	0.036	0.022	0.03	0.028	0.043	0.026	0.044	0.057	0.088	0.113	0.162	0.121	0.072	-0.05	-0.168	-0.257	-0.251	-0.159	-0.156	-0.063	-0.015	0.055
18.151	-0.055	0.011	0.009	0.003	-0.091	-0.011	-0.018	-0.039	-0.003	-0.036	-0.012	-0.004	-0.02	-0.008	-0.056	-0.055	-0.032	0.003	0.036	0.044	0.019	0.011	-0.002	-0.026	0.002	0.02	0.043	0.036	0.023	0.03	0.028	0.043	0.025	0.044	0.057	0.088	0.114	0.163	0.123	0.074	-0.046	-0.164	-0.254	-0.25	-0.16	-0.158	-0.066	-0.018	0.052
19.483	-0.054	0.01	0.009	0.003	-0.092	-0.012	-0.018	-0.039	-0.003	-0.036	-0.012	-0.004	-0.019	-0.008	-0.056	-0.054	-0.031	0.003	0.036	0.043	0.019	0.011	-0.003	-0.027	0.001	0.019	0.043	0.036	0.023	0.03	0.028	0.043	0.025	0.044	0.057	0.088	0.115	0.164	0.124	0.076	-0.044	-0.161	-0.252	-0.25	-0.161	-0.16	-0.068	-0.021	0.05
20.914	-0.054	0.01	0.009	0.003	-0.092	-0.012	-0.018	-0.039	-0.003	-0.036	-0.012	-0.004	-0.019	-0.007	-0.055	-0.053	-0.03	0.004	0.036	0.043	0.018	0.01	-0.003	-0.027	0.001	0.019	0.043	0.036	0.023	0.03	0.028	0.042	0.025	0.044	0.057	0.088	0.115	0.165	0.125	0.077	-0.042	-0.159	-0.25	-0.249	-0.161	-0.161	-0.07	-0.022	0.048
22.45	-0.054	0.01	0.009	0.003	-0.092	-0.012	-0.018	-0.039	-0.003	-0.036	-0.012	-0.004	-0.019	-0.007	-0.055	-0.053	-0.029	0.004	0.036	0.043	0.018	0.01	-0.003	-0.027	0.001	0.019	0.042	0.036	0.023	0.03	0.027	0.042	0.025	0.044	0.057	0.088	0.116	0.166	0.125	0.078	-0.041	-0.157	-0.249	-0.249	-0.161	-0.162	-0.071	-0.024	0.046
24.101	-0.054	0.01	0.009	0.003	-0.092	-0.012	-0.018	-0.039	-0.003	-0.036	-0.012	-0.004	-0.019	-0.007	-0.054	-0.052	-0.029	0.005	0.036	0.042	0.018	0.01	-0.003	-0.027	0.001	0.019	0.042	0.036	0.023	0.03	0.027	0.042	0.025	0.044	0.057	0.088	0.116	0.166	0.126	0.079	-0.04	-0.156	-0.248	-0.248	-0.161	-0.162	-0.072	-0.025	0.045
25.874	-0.054	0.01	0.009	0.003	-0.093	-0.012	-0.018	-0.039	-0.003	-0.036	-0.012	-0.005	-0.019	-0.007	-0.054	-0.052	-0.028	0.005	0.036	0.042	0.018	0.01	-0.003	-0.027	0.001	0.019	0.042	0.036	0.023	0.029	0.027	0.042	0.025	0.044	0.057	0.088	0.116	0.166	0.126	0.08	-0.039	-0.155	-0.247	-0.248	-0.161	-0.163	-0.073	-0.025	0.045
27.779	-0.054	0.009	0.009	0.003	-0.093	-0.012	-0.018	-0.039	-0.003	-0.036	-0.012	-0.005	-0.019	-0.007	-0.054	-0.052	-0.028	0.005	0.036	0.042	0.018	0.01	-0.004	-0.028	0	0.019	0.042	0.036	0.023	0.029	0.027	0.042	0.024	0.044	0.057	0.088	0.116	0.166	0.126	0.08	-0.039	-0.154	-0.246	-0.248	-0.161	-0.163	-0.073	-0.026	0.044
29.825	-0.053	0.009	0.009	0.003	-0.093	-0.012	-0.018	-0.039	-0.003	-0.036	-0.012	-0.005	-0.019	-0.007	-0.054	-0.051	-0.028	0.005	0.036	0.042	0.018	0.01	-0.004	-0.028	0	0.018	0.042	0.036	0.023	0.029	0.027	0.042	0.024	0.044	0.057	0.088	0.117	0.166	0.127	0.08	-0.038	-0.154	-0.246	-0.248	-0.161	-0.163	-0.074	-0.026	0.044
32.022	-0.053	0.009	0.009	0.003	-0.093	-0.012	-0.018	-0.039	-0.003	-0.036	-0.011	-0.005	-0.019	-0.007	-0.054	-0.051	-0.028	0.005	0.036	0.042	0.018	0.01	-0.004	-0.028	0	0.018	0.042	0.036	0.023	0.029	0.027	0.042	0.024	0.044	0.057	0.088	0.117	0.166	0.127	0.08	-0.038	-0.154	-0.246	-0.247	-0.161	-0.163	-0.074	-0.026	0.043
34.383	-0.053	0.009	0.009	0.003	-0.092	-0.012	-0.018	-0.039	-0.003	-0.036	-0.011	-0.005	-0.019	-0.007	-0.054	-0.051	-0.028	0.005	0.036	0.042	0.017	0.01	-0.004	-0.028	0	0.018	0.042	0.036	0.023	0.029	0.027	0.042	0.024	0.044	0.057	0.088	0.116	0.166	0.127	0.08	-0.038	-0.153	-0.245	-0.247	-0.161	-0.163	-0.074	-0.026	0.043
36.919	-0.053	0.009	0.009	0.003	-0.092	-0.012	-0.018	-0.039	-0.003	-0.036	-0.011	-0.005	-0.019	-0.007	-0.054	-0.051	-0.028	0.005	0.036	0.042	0.017	0.01	-0.004	-0.028	0	0.018	0.042	0.036	0.023	0.029	0.027	0.042	0.024	0.044	0.057	0.088	0.116	0.166	0.126	0.08	-0.038	-0.153	-0.245	-0.247	-0.161	-0.163	-0.074	-0.026	0.043
39.643	-0.053	0.009	0.009	0.003	-0.092	-0.012	-0.018	-0.039	-0.003	-0.036	-0.011	-0.005	-0.019	-0.007	-0.053	-0.051	-0.028	0.005	0.036	0.042	0.017	0.01	-0.004	-0.028	0	0.018	0.042	0.036	0.023	0.029	0.027	0.042	0.024	0.044	0.057	0.088	0.116	0.166	0.126	0.08	-0.038	-0.153	-0.245	-0.247	-0.161	-0.163	-0.074	-0.026	0.043
42.569	-0.053	0.009	0.009	0.003	-0.092	-0.012	-0.018	-0.039	-0.003	-0.036	-0.011	-0.005	-0.019	-0.007	-0.053	-0.051	-0.028	0.005	0.036	0.042	0.017	0.01	-0.004	-0.028	0	0.018	0.042	0.036	0.022	0.029	0.027	0.042	0.024	0.044	0.057	0.088	0.116	0.166	0.126	0.08	-0.038	-0.153	-0.244	-0.246	-0.161	-0.163	-0.074	-0.026	0.043
45.712	-0.053	0.009	0.009	0.003	-0.092	-0.012	-0.018	-0.039	-0.002	-0.036	-0.011	-0.005	-0.019	-0.007	-0.053	-0.051	-0.028	0.005	0.036	0.042	0.017	0.01	-0.004	-0.028	0	0.018	0.042	0.036	0.022	0.029	0.027	0.042	0.024	0.044	0.057	0.088	0.116	0.166	0.126	0.08	-0.038	-0.153	-0.244	-0.246	-0.161	-0.163	-0.074	-0.026	0.043
49.089	-0.053	0.009	0.009	0.003	-0.092	-0.012	-0.018	-0.039	-0.002	-0.036	-0.011	-0.005	-0.019	-0.006	-0.053	-0.051	-0.028	0.005	0.036	0.042	0.017	0.01	-0.004	-0.028	0	0.018	0.042	0.036	0.022	0.029	0.027	0.042	0.024	0.044	0.057	0.087	0.116	0.166	0.126	0.08	-0.038	-0.152	-0.244	-0.246	-0.16	-0.162	-0.074	-0.026	0.043
52.716	-0.053	0.009	0.009	0.003	-0.092	-0.012	-0.018	-0.039	-0.002	-0.036	-0.011	-0.004	-0.019	-0.006	-0.053	-0.051	-0.028	0.005	0.036	0.042	0.017	0.009	-0.004	-0.028	0	0.018	0.042	0.036	0.022	0.029	0.027	0.042	0.024	0.044	0.057	0.087	0.116	0.165	0.126	0.08	-0.038	-0.152	-0.244	-0.246	-0.16	-0.162	-0.074	-0.026	0.043
56.611	-0.053	0.009	0.009	0.003	-0.092	-0.012	-0.018	-0.039	-0.002	-0.036	-0.011	-0.004	-0.019	-0.006	-0.053	-0.051	-0.028	0.005	0.036	0.042	0.017	0.009	-0.004	-0.027	0	0.018	0.042	0.036	0.022	0.029	0.027	0.042	0.024	0.044	0.057	0.087	0.116	0.165	0.126	0.08	-0.037	-0.152	-0.243	-0.245	-0.16	-0.162	-0.073	-0.026	0.043
60.796	-0.053	0.009	0.009	0.003	-0.092	-0.012	-0.018	-0.039	-0.002	-0.035	-0.011	-0.004	-0.019	-0.006	-0.053	-0.051	-0.028	0.005	0.036	0.042	0.017	0.009	-0.004	-0.027	0	0.018	0.042	0.036	0.022	0.029	0.027	0.041	0.024	0.043	0.056	0.087	0.115	0.165	0.125	0.08	-0.037	-0.152	-0.243	-0.245	-0.16	-0.162	-0.073	-0.026	0.043
65.292	-0.053	0.009	0.009	0.003	-0.092	-0.012	-0.017	-0.039	-0.002	-0.035	-0.011	-0.004	-0.019	-0.006	-0.053	-0.051	-0.028	0.005	0.036	0.041	0.017	0.009	-0.004	-0.027	0	0.018	0.042	0.036	0.022	0.029	0.027	0.041	0.024	0.043	0.056	0.087	0.115	0.165	0.125	0.08	-0.037	-0.152	-0.243	-0.245	-0.16	-0.162	-0.073	-0.026	0.043
70.12	-0.053	0.009	0.009	0.003	-0.091	-0.012	-0.017	-0.039	-0.002	-0.035	-0.011	-0.004	-0.019	-0.006	-0.053	-0.051	-0.027	0.005	0.036	0.041	0.017	0.009	-0.004	-0.027	0	0.018	0.042	0.036	0.022	0.029	0.027	0.041	0.024	0.043	0.056	0.087	0.115	0.164	0.125	0.079	-0.037	-0.151	-0.242	-0.244	-0.159	-0.161	-0.073	-0.026	0.043
75.308	-0.053	0.009	0.009	0.003	-0.091	-0.012	-0.017	-0.038	-0.002	-0.035	-0.011	-0.004	-0.019	-0.006	-0.053	-0.051	-0.027	0.005	0.036	0.041	0.017	0.009	-0.004	-0.027	0	0.018	0.041	0.036	0.022	0.029	0.027	0.041	0.024	0.043	0.056	0.087	0.115	0.164	0.125	0.079	-0.037	-0.151	-0.242	-0.244	-0.159	-0.161	-0.073	-0.026	0.043
80.879	-0.053	0.009	0.009	0.003	-0.091	-0.012	-0.017	-0.038	-0.002	-0.035	-0.011	-0.004	-0.018	-0.006	-0.053	-0.05	-0.027	0.005	0.035	0.041	0.017	0.009	-0.004	-0.027	0	0.018	0.041	0.036	0.022	0.029	0.027	0.041	0.024	0.043	0.056	0.087	0.115	0.164	0.125	0.079	-0.037	-0.151	-0.241	-0.243	-0.159	-0.161	-0.073	-0.026	0.042
86.865	-0.052	0.009	0.009	0.003	-0.091	-0.012	-0.017	-0.038	-0.002	-0.035	-0.011	-0.004	-0.018	-0.006	-0.053	-0.05	-0.027	0.005	0.035	0.041	0.017	0.009	-0.004	-0.027	0	0.018	0.041	0.036	0.022	0.029	0.027	0.041	0.024	0.043	0.056	0.086	0.114	0.163	0.124	0.079	-0.037	-0.15	-0.241	-0.243	-0.158	-0.16	-0.073	-0.026	0.042
93.294	-0.052	0.009	0.009	0.003	-0.091	-0.012	-0.017	-0.038	-0.002	-0.035	-0.011	-0.004	-0.018	-0.006	-0.053	-0.05	-0.027	0.005	0.035	0.041	0.017	0.009	-0.004	-0.027	0	0.018	0.041	0.036	0.022	0.029	0.027	0.041	0.024	0.043	0.056	0.086	0.114	0.163	0.124	0.079	-0.037	-0.15	-0.24	-0.242	-0.158	-0.16	-0.073	-0.026	0.042
100.2	-0.052	0.009	0.009	0.003	-0.091	-0.012	-0.017	-0.038	-0.002	-0.035	-0.011	-0.004	-0.018	-0.006	-0.052	-0.05	-0.027	0.005	0.035	0.041	0.017	0.009	-0.004	-0.027	0	0.018	0.041	0.036	0.022	0.029	0.027	0.041	0.024	0.043	0.056	0.086	0.114	0.163	0.124	0.079	-0.037	-0.15	-0.24	-0.242	-0.158	-0.16	-0.072	-0.026	0.042
[truncated: 160 more columns]
