# Supplementary material for: Ultrafast proton-coupled isomerization in the phototransformation of phytochrome
Source: Nat Chem. 2022 May 16;14(7):823–30. doi: 10.1038/s41557-022-00944-x (PMC9252900; doi:10.1038/s41557-022-00944-x)
Supplement: Source Data Extended Data Fig. 6 — Data for the two calculated networks in H2O and D2O (ascii format and csv format). [file 41557_2022_944_MOESM9_ESM.zip]

Archive with 4 entries (4 files):
- sys1_d2o.csv
- sys1_h2o.csv
- sys2_d2o.txt
- sys2_h2o.txt
