# Supplementary material for: Ultrafast proton-coupled isomerization in the phototransformation of phytochrome
Source: Nat Chem. 2022 May 16;14(7):823–30. doi: 10.1038/s41557-022-00944-x (PMC9252900; doi:10.1038/s41557-022-00944-x)
Supplement: Source Data Extended Data Fig. 6 — Data for the two calculated networks in H2O and D2O (ascii format and csv format). [file 41557_2022_944_MOESM9_ESM.zip › sys1_d2o.csv]

f [cm -1]	k=0.0, omega chi’’_x	k=0.0, omega chi’’_yz	k=0.4, omega chi’’_x	k=0.4, omega chi’’_yz	K=4.0, omega chi’’_x	k=4.0, omega chi’’_yz
0.000000000000000000e+00	1.725089700791260867e-04	9.183231898482788202e-03	1.238354674925077139e-04	4.830041146635271829e-03	1.856622439580923878e-02	2.542760777851275173e-04
1.000000000000000000e+01	6.803101847858687989e-01	2.066249623415833625e+00	7.861257193933104959e-02	6.650555608134782304e+00	1.402419064775380164e+01	2.063402024121834266e+00
2.000000000000000000e+01	1.272758146475428731e+00	4.560605381650423951e+00	4.585060371796045864e-01	3.255421453020387101e+00	2.320443824500095076e+01	1.465532525972462530e+00
3.000000000000000000e+01	2.310581422227981019e+00	8.318296313332204761e+00	1.160987577983045194e+00	7.048296354507285422e+00	1.974393322624408142e+01	2.344872990432917081e+00
4.000000000000000000e+01	3.641234609010204348e+00	5.185928539354168976e+00	2.273380631278228758e+00	5.128802201231097868e+00	1.709874454699301438e+01	4.244340861012743105e+00
5.000000000000000000e+01	4.345165019772164072e+00	4.931889424841378045e+00	2.782920121670362512e+00	4.619882390635114078e+00	1.875772306942173628e+01	4.150519924022688656e+00
6.000000000000000000e+01	5.161894254334288057e+00	4.657962898698452037e+00	3.299939221446746007e+00	4.052722366080049099e+00	2.001605144610749321e+01	3.792866030073659189e+00
7.000000000000000000e+01	6.327894021290009441e+00	4.845889326774045713e+00	4.023360689554810854e+00	3.886695488417544642e+00	2.110406003145354248e+01	3.617257605333066728e+00
8.000000000000000000e+01	7.957123921349555928e+00	5.675228264365721920e+00	5.167355409484825302e+00	4.307707145136866700e+00	2.240297814479317040e+01	3.908702513930012223e+00
9.000000000000000000e+01	1.002016223559669328e+01	6.927675797483869857e+00	6.856413607219661976e+00	5.156080729324607148e+00	2.421264671994030593e+01	4.647333823994967084e+00
1.000000000000000000e+02	1.244318127117354322e+01	8.141063431803429395e+00	9.068859307179447882e+00	6.068738879687488819e+00	2.646435091041013976e+01	5.578453009110193150e+00
1.100000000000000000e+02	1.515702264465677196e+01	8.922390023183535135e+00	1.162166897759303197e+01	6.719393395860977947e+00	2.877476590399422562e+01	6.359843946533876746e+00
1.200000000000000000e+02	1.800517619427107263e+01	9.192300382407202264e+00	1.419844847975946323e+01	6.994768321653962673e+00	3.092419384212650968e+01	6.705853464809414355e+00
1.300000000000000000e+02	2.061912580336231926e+01	9.134536144899200849e+00	1.645881158178719161e+01	6.980597975476999117e+00	3.330626443841023132e+01	6.505864332007570638e+00
1.400000000000000000e+02	2.246677615567218211e+01	8.938452370435667760e+00	1.822621113784411051e+01	6.814293956655692597e+00	3.690914162283606004e+01	5.869117396714225166e+00
1.500000000000000000e+02	2.312748202567955857e+01	8.651361857531544075e+00	1.961080475953062319e+01	6.581276440064864452e+00	4.283525820330741851e+01	5.060192650574848017e+00
1.600000000000000000e+02	2.257158708894069576e+01	8.251097854787847297e+00	2.087680450272640442e+01	6.316848295502157207e+00	5.157803704671570699e+01	4.351874980532360659e+00
1.700000000000000000e+02	2.116551337086428219e+01	7.773142563505688329e+00	2.212731605796384216e+01	6.051842937000387224e+00	6.236865886080599353e+01	3.894251203448621190e+00
1.800000000000000000e+02	1.939399122157474764e+01	7.332982546808819002e+00	2.312482714089568248e+01	5.832866252638714499e+00	7.320694774035665375e+01	3.681206103442969280e+00
1.900000000000000000e+02	1.758786465016092393e+01	7.057232929015497369e+00	2.342884748187163169e+01	5.713997225950723902e+00	8.186185769636523446e+01	3.617087643613411618e+00
2.000000000000000000e+02	1.587348115991130726e+01	7.011296302216138088e+00	2.272782374315458043e+01	5.742972166167009895e+00	8.710424941740421900e+01	3.617953689521403060e+00
2.100000000000000000e+02	1.425284541354268519e+01	7.164775305400906902e+00	2.106428621147704661e+01	5.950342052680751337e+00	8.905873234291041740e+01	3.671586195317299683e+00
2.200000000000000000e+02	1.267321991311307094e+01	7.397246290146227921e+00	1.876620068296432109e+01	6.333051746567080365e+00	8.844177925081112335e+01	3.823239813717035140e+00
2.300000000000000000e+02	1.110472053265303316e+01	7.556350521474900717e+00	1.621264543367789557e+01	6.831549033671043603e+00	8.567452119995550675e+01	4.117147428114389385e+00
2.400000000000000000e+02	9.616983510248983791e+00	7.558055729479952412e+00	1.369435883969151391e+01	7.330899749625862327e+00	8.083592758107424459e+01	4.551482692210216285e+00
2.500000000000000000e+02	8.362060450093590447e+00	7.446146168191093651e+00	1.140980665985760822e+01	7.707318265953523984e+00	7.422061882191957238e+01	5.087302138154328190e+00
2.600000000000000000e+02	7.468059529259524432e+00	7.340045541621811331e+00	9.472389416843638443e+00	7.898719700012317269e+00	6.658493584681376376e+01	5.693687370073060805e+00
2.700000000000000000e+02	6.971085746053134358e+00	7.334753473365713816e+00	7.928501055433811118e+00	7.943378270618365988e+00	5.881032352089938087e+01	6.375918919934059126e+00
2.800000000000000000e+02	6.828859286974029885e+00	7.457381702310720506e+00	6.824308241176718859e+00	7.952138645799768923e+00	5.150645056024970359e+01	7.167514202457052619e+00
2.900000000000000000e+02	6.949279876790936505e+00	7.684453262421961028e+00	6.224869958226110001e+00	8.033650061108676965e+00	4.491233928107746465e+01	8.113014731094821741e+00
3.000000000000000000e+02	7.191951984742566140e+00	7.961777907426295542e+00	6.128690151776194028e+00	8.230415956022577362e+00	3.908897331673056641e+01	9.260751338466462812e+00
3.100000000000000000e+02	7.375335092276670501e+00	8.212338904110477955e+00	6.383793355902384725e+00	8.512701177871969449e+00	3.413976355515961103e+01	1.063332903504837290e+01
3.200000000000000000e+02	7.339202238239287190e+00	8.358944260334727261e+00	6.732035567344728300e+00	8.818316677056714070e+00	3.026201029709708479e+01	1.215964836289705886e+01
3.300000000000000000e+02	7.035463503098908333e+00	8.358713157459714438e+00	6.947547027407996900e+00	9.075075874454418212e+00	2.762344327498264462e+01	1.362993883452477561e+01
3.400000000000000000e+02	6.549158101562968071e+00	8.222753921726601689e+00	6.930861640550841862e+00	9.190846264181306680e+00	2.620054673719998561e+01	1.476032628417351589e+01
3.500000000000000000e+02	6.024862248710199708e+00	8.006278212382186510e+00	6.700225013074947000e+00	9.070843555434848327e+00	2.571538850389731934e+01	1.534797126861545102e+01
3.600000000000000000e+02	5.579694959881311256e+00	7.773451739587700970e+00	6.346418979545338068e+00	8.687763166513342128e+00	2.573859317534983759e+01	1.536952731218106649e+01
3.700000000000000000e+02	5.266333594625528747e+00	7.564854303034841188e+00	6.000186990814333043e+00	8.119397991767174361e+00	2.591481413015377910e+01	1.492476244360786808e+01
3.800000000000000000e+02	5.086660294551836436e+00	7.392398320544331547e+00	5.801117951630634373e+00	7.499361900874056630e+00	2.609601299586490342e+01	1.411425310272473510e+01
3.900000000000000000e+02	5.044165425958792248e+00	7.257168882672614174e+00	5.849403807920851683e+00	6.937845988196126967e+00	2.634455970251594081e+01	1.300038566829690012e+01
4.000000000000000000e+02	5.226751112971978586e+00	7.172065035002550104e+00	6.166361991964790512e+00	6.496158166080239660e+00	2.681854119299072892e+01	1.166552320488577266e+01
4.100000000000000000e+02	5.883343439807917186e+00	7.181500934421694460e+00	6.726693347618240004e+00	6.214660990000451690e+00	2.762266273060932775e+01	1.026394780861100031e+01
4.200000000000000000e+02	7.410368796546201509e+00	7.374959508049681922e+00	7.584610762639368176e+00	6.149984315425164105e+00	2.879807229433774651e+01	9.002842352927451941e+00
4.300000000000000000e+02	1.016695265828974293e+01	7.887373384464739345e+00	8.967083941730761509e+00	6.383964729577913388e+00	3.052745226951165947e+01	8.061369007886579396e+00
4.400000000000000000e+02	1.433889770602454306e+01	8.942558257028982993e+00	1.122655519741445396e+01	7.019896150652886746e+00	3.328741257430709055e+01	7.517378193138107179e+00
4.500000000000000000e+02	2.008996882841998755e+01	1.090585784547285364e+01	1.484618930268671200e+01	8.197745059077947261e+00	3.779823650537291257e+01	7.357453144541700851e+00
4.600000000000000000e+02	2.794509044317479862e+01	1.418542711568912473e+01	2.064919882825050834e+01	1.010650573244724981e+01	4.496112924450776660e+01	7.562856820576673300e+00
4.700000000000000000e+02	3.835822761315378671e+01	1.879200830910856368e+01	2.965577029404528275e+01	1.285320154810982807e+01	5.582552668964402898e+01	8.174717314135477864e+00
4.800000000000000000e+02	4.986551391816337286e+01	2.379309366261280800e+01	4.162366586199680540e+01	1.613942089730210228e+01	7.111300181082448546e+01	9.249263873957950466e+00
4.900000000000000000e+02	5.802734956861860383e+01	2.744592333935329975e+01	5.317209913914006592e+01	1.906263361972208159e+01	8.978365122722819081e+01	1.070876306463278738e+01
5.000000000000000000e+02	5.806944943629792277e+01	2.838648868476176901e+01	5.864035310311503935e+01	2.049882052355696160e+01	1.074254486045627459e+02	1.220470684304359210e+01
5.100000000000000000e+02	4.935462937857463572e+01	2.680053218581065977e+01	5.449187739369705241e+01	1.993435938556633147e+01	1.169689572535153417e+02	1.317586599979890849e+01
5.200000000000000000e+02	3.623576941283152308e+01	2.415900099862736283e+01	4.273372699089631510e+01	1.791255418577269864e+01	1.130403531317503649e+02	1.316779885358283764e+01
5.300000000000000000e+02	2.421799968105710121e+01	2.184132548991991740e+01	2.910076795334963151e+01	1.556606055801173127e+01	9.654993748540481135e+01	1.217233314184355386e+01
5.400000000000000000e+02	1.616574883899470549e+01	2.027395219519262426e+01	1.834644033220174819e+01	1.376579379489246868e+01	7.438553157415547901e+01	1.063805660882465354e+01
5.500000000000000000e+02	1.193914278246671579e+01	1.919016748244675341e+01	1.182268530925484207e+01	1.272348352522217141e+01	5.429837441271524767e+01	9.125098295502489520e+00
5.600000000000000000e+02	1.014104642591786032e+01	1.821341434383806757e+01	8.519752674337471632e+00	1.219374236608222795e+01	4.033491186763912850e+01	7.959208877070717669e+00
5.700000000000000000e+02	9.508125183449084972e+00	1.710969037366551504e+01	7.010051480460642637e+00	1.183294271690346733e+01	3.245993673730754381e+01	7.181729046570556108e+00
5.800000000000000000e+02	9.292920399966000389e+00	1.582296171726725831e+01	6.378663252942290640e+00	1.140018941726559376e+01	2.888988271394601171e+01	6.721406565132061139e+00
5.900000000000000000e+02	9.176004955620543413e+00	1.447694827803135809e+01	6.240083347697080285e+00	1.080729545969299821e+01	2.805679606372993007e+01	6.534944509696543946e+00
6.000000000000000000e+02	9.097158774804528392e+00	1.329501928467679939e+01	6.469823566491516686e+00	1.009898202119148891e+01	2.902398299513261293e+01	6.612865646733016689e+00
6.100000000000000000e+02	9.123963373427587342e+00	1.248257151387174169e+01	7.030478290555977949e+00	9.408337970796051053e+00	3.112000526289828173e+01	6.931314238451548704e+00
6.200000000000000000e+02	9.334112182641858269e+00	1.220338970251562216e+01	7.855611018781467614e+00	8.911760162316536338e+00	3.373689783925234309e+01	7.432530314337160604e+00
6.300000000000000000e+02	9.773671031776794749e+00	1.265540365269126255e+01	8.827249223812234646e+00	8.810436536850321687e+00	3.640986068888197735e+01	8.037364069777211739e+00
6.400000000000000000e+02	1.045183633324713846e+01	1.406313840792664394e+01	9.834383742790123506e+00	9.323941630021893801e+00	3.885079663041430820e+01	8.675225328895788124e+00
6.500000000000000000e+02	1.134751441671018313e+01	1.656492779946711025e+01	1.082115916826612256e+01	1.064132035499474505e+01	4.089051827890160240e+01	9.335549776112053166e+00
6.600000000000000000e+02	1.242081774757914836e+01	2.009776217484382954e+01	1.179077029693932843e+01	1.283610176568491568e+01	4.246616587359444139e+01	1.012054180038303386e+01
6.700000000000000000e+02	1.362209985656529554e+01	2.434897662064038215e+01	1.279532767073246369e+01	1.583014397514055993e+01	4.368055375685094788e+01	1.123667112254051759e+01
6.800000000000000000e+02	1.487279063759141806e+01	2.872656394340223329e+01	1.388480307760750598e+01	1.942874924752937105e+01	4.481758004241937243e+01	1.293046458885027761e+01
6.900000000000000000e+02	1.605985825097302211e+01	3.237433750588955661e+01	1.502091059792632599e+01	2.331152047804550165e+01	4.624389742077537591e+01	1.542745961185023873e+01
7.000000000000000000e+02	1.710727716754109906e+01	3.443014312093178830e+01	1.608141638806370466e+01	2.698267817014904324e+01	4.816540223761832351e+01	1.889312225856132699e+01
7.100000000000000000e+02	1.812711567886234931e+01	3.458946448540838503e+01	1.700842774046736139e+01	2.988713264619069321e+01	5.032017248529028564e+01	2.339463124995365817e+01
7.200000000000000000e+02	1.954482107627895360e+01	3.357617522817883327e+01	1.793310148793406711e+01	3.182150173937008830e+01	5.183077757039124833e+01	2.888649371934657495e+01
7.300000000000000000e+02	2.229251254258826265e+01	3.328034410597096127e+01	1.922162536710652248e+01	3.341771445574585186e+01	5.149382691710100346e+01	3.528425650063795871e+01
7.400000000000000000e+02	2.794084641971614857e+01	3.647526347996718243e+01	2.155399920452450857e+01	3.633668166197564631e+01	4.859093107355209185e+01	4.253034189148175415e+01
7.500000000000000000e+02	3.828908974799128373e+01	4.603283331931343980e+01	2.588880793300738503e+01	4.266967791390499798e+01	4.369681866115880098e+01	5.044808769269464221e+01
7.600000000000000000e+02	5.359055316027023252e+01	6.274488072308268016e+01	3.273953611809850628e+01	5.321715144840901246e+01	3.856626124061139649e+01	5.827617050456196068e+01
7.700000000000000000e+02	7.013915241054911576e+01	8.225830096881227860e+01	4.083816896538623098e+01	6.550912110010312972e+01	3.493822973073286420e+01	6.426143108402523296e+01
7.800000000000000000e+02	8.058547931601742675e+01	9.519646229985804098e+01	4.682031149922948288e+01	7.394771188267543494e+01	3.338571692014765091e+01	6.611125586488347494e+01
7.900000000000000000e+02	7.898145257557678178e+01	9.339429548889302168e+01	4.736620416735412675e+01	7.331347075956244908e+01	3.331981621578730568e+01	6.246775952555519495e+01
8.000000000000000000e+02	6.616527176834355828e+01	7.707372948000818269e+01	4.213134926340639197e+01	6.296104960856666111e+01	3.383328521606510009e+01	5.416061232792506530e+01
8.100000000000000000e+02	4.902927150778087650e+01	5.447923918340090665e+01	3.402937338267481238e+01	4.732670033939108123e+01	3.436591858302483615e+01	4.383942860197632285e+01
8.200000000000000000e+02	3.460076361406341050e+01	3.455433395217113457e+01	2.656757239188912934e+01	3.226431626250038676e+01	3.478978712492509828e+01	3.431083027481643910e+01
8.300000000000000000e+02	2.576618815647997351e+01	2.123718856241839248e+01	2.149065136259891062e+01	2.120833836410822215e+01	3.522990217991470985e+01	2.716776377477275517e+01
8.400000000000000000e+02	2.178140189724697962e+01	1.380254205305298676e+01	1.874114673436885781e+01	1.442012661908776749e+01	3.589080475115482471e+01	2.262922450468964541e+01
8.500000000000000000e+02	2.079131233791354560e+01	1.001912931259992234e+01	1.755560946673302780e+01	1.058633245876568019e+01	3.694681677071453407e+01	2.016327092775872387e+01
8.600000000000000000e+02	2.136475656176025950e+01	8.176522774066542709e+00	1.718593706279333588e+01	8.399449827778759925e+00	3.852397008491649188e+01	1.907463256962349618e+01
8.700000000000000000e+02	2.278270362080921885e+01	7.421594600880633052e+00	1.715433829293208134e+01	7.109260548309531913e+00	4.073283969873089916e+01	1.873469214631873925e+01
8.800000000000000000e+02	2.495906051805446069e+01	7.472831842536125535e+00	1.736665760840869055e+01	6.411711027104072258e+00	4.368791472225142769e+01	1.862152471939668885e+01
8.900000000000000000e+02	2.849574209342555164e+01	8.346887615553473694e+00	1.811184425599699566e+01	6.234685255337989673e+00	4.738442980001300953e+01	1.837126413914712231e+01
9.000000000000000000e+02	3.474942956695362284e+01	1.019607208720578129e+01	2.000552112925914372e+01	6.627965188363411642e+00	5.144726208248712851e+01	1.782086319524140094e+01
9.100000000000000000e+02	4.526995506986576601e+01	1.305664722902999131e+01	2.389958389546236717e+01	7.706138591030208040e+00	5.498952774142489375e+01	1.700492068130807155e+01
9.200000000000000000e+02	6.035406842249690129e+01	1.663023365183538971e+01	3.059894385663917049e+01	9.569224146193693770e+00	5.693100213395803166e+01	1.613825164715243332e+01
9.300000000000000000e+02	7.747498869395977295e+01	2.035193680102800329e+01	4.014684601216586657e+01	1.225469535420277722e+01	5.676494473823945697e+01	1.560117979910279828e+01
9.400000000000000000e+02	9.144824852154224004e+01	2.388144746106186034e+01	5.100205087303373119e+01	1.584404914973706902e+01	5.514823546596723958e+01	1.591543018295877232e+01
9.500000000000000000e+02	9.732899693402950447e+01	2.757840476111699957e+01	6.016757454668437077e+01	2.070151024521673477e+01	5.369405636571062246e+01	1.771315733948377869e+01
9.600000000000000000e+02	9.417766803790789254e+01	3.229590458267095698e+01	6.513624655122112017e+01	2.736898920061061347e+01	5.403997125559163806e+01	2.155313956375675133e+01
9.700000000000000000e+02	8.601232183612421522e+01	3.824780203155974334e+01	6.631940108968130687e+01	3.562612384078744299e+01	5.695832590281291630e+01	2.738938806022502348e+01
9.800000000000000000e+02	7.878409655636062325e+01	4.382980025296057391e+01	6.732860249689339582e+01	4.337623423480150109e+01	6.217415267440841831e+01	3.398322493877995498e+01
9.900000000000000000e+02	7.577382153304195356e+01	4.606297642232777889e+01	7.178415589018879928e+01	4.716760589375817858e+01	6.875132687835530021e+01	3.913794178590833894e+01
1.000000000000000000e+03	7.509489242259634523e+01	4.297214146433955761e+01	7.888263550963009152e+01	4.476309117834104967e+01	7.536197719615832114e+01	4.103893229159113787e+01
1.010000000000000000e+03	7.156209057608361945e+01	3.554260292078524230e+01	8.256125427941073269e+01	3.724847738862753488e+01	8.036562172537360027e+01	3.956662634244949572e+01
1.020000000000000000e+03	6.172544959412622489e+01	2.691239764673805368e+01	7.668783523289697257e+01	2.819553067894040765e+01	8.230145967000773055e+01	3.630142708431673526e+01
1.030000000000000000e+03	4.727039755262445198e+01	1.980846031851568156e+01	6.143433183505716499e+01	2.089818918822223281e+01	8.076808888333300729e+01	3.339659807093681820e+01
1.040000000000000000e+03	3.318675786788337945e+01	1.508360294323465212e+01	4.327505821666625963e+01	1.659914397076477854e+01	7.671298385490540284e+01	3.243156035572807383e+01
1.050000000000000000e+03	2.326102095897085320e+01	1.223915237385516441e+01	2.885646480889994336e+01	1.475942528385477104e+01	7.177139927155528198e+01	3.377709228540906850e+01
1.060000000000000000e+03	1.796596754070288426e+01	1.063307487881518298e+01	2.038463078277943197e+01	1.425904729837445473e+01	6.741530153987316965e+01	3.644187030384171067e+01
1.070000000000000000e+03	1.572953887014764796e+01	1.017464596366613350e+01	1.641050271848440900e+01	1.435569618849612539e+01	6.457671307119015580e+01	3.853586955251510915e+01
1.080000000000000000e+03	1.487371545028284103e+01	1.130715132606295015e+01	1.477694702314554220e+01	1.502006828385653669e+01	6.367321219897881690e+01	3.840246011083286959e+01
1.090000000000000000e+03	1.442439772042474289e+01	1.448999012355385929e+01	1.414223628724354498e+01	1.661096004692746675e+01	6.480234099551115889e+01	3.570265589343601675e+01
1.100000000000000000e+03	1.403635370252645487e+01	1.938457633538530089e+01	1.393361914877665164e+01	1.912937980752213463e+01	6.801592708330763060e+01	3.143583960016759704e+01
1.110000000000000000e+03	1.373224417532007458e+01	2.434561919615896386e+01	1.398652022028311670e+01	2.169643323510054245e+01	7.346981300672564430e+01	2.689765081311434258e+01
1.120000000000000000e+03	1.369512263559134979e+01	2.702253187831919590e+01	1.429100175290958674e+01	2.288971134795961504e+01	8.120383323266510445e+01	2.274356091943341340e+01
1.130000000000000000e+03	1.412468114494962457e+01	2.596825868618954303e+01	1.494812481678695981e+01	2.175823371418360352e+01	9.070329751999038592e+01	1.902155597860419434e+01
1.140000000000000000e+03	1.513796580495882971e+01	2.175810525451038302e+01	1.613308761650601042e+01	1.854361954751530561e+01	1.010212111008073208e+02	1.573294230998169141e+01
1.150000000000000000e+03	1.681814991397704162e+01	1.643817768221598286e+01	1.818175139499300386e+01	1.444430207376801789e+01	1.119136827778196590e+02	1.307481263364453383e+01
1.160000000000000000e+03	1.939350888992684219e+01	1.200242331849616662e+01	2.167858434381640009e+01	1.078284498270243930e+01	1.247793737424760820e+02	1.125532483697909392e+01
1.170000000000000000e+03	2.338371187185445876e+01	9.387030107133345069e+00	2.735898673170233408e+01	8.335990834347310141e+00	1.418946326294875462e+02	1.029959668582593935e+01
1.180000000000000000e+03	2.941470447225474771e+01	8.475300217640089784e+00	3.565232268242478852e+01	7.187871556048474275e+00	1.639607374959869901e+02	1.004957052817860941e+01
1.190000000000000000e+03	3.759574226278267872e+01	8.582747605341493724e+00	4.598680219233480670e+01	6.957005301687940957e+00	1.877288857340543302e+02	1.024592610695054873e+01
1.200000000000000000e+03	4.679255390664511793e+01	8.919581290715122179e+00	5.641135664540543360e+01	7.117585434739183370e+00	2.062049009703237630e+02	1.059605126030755251e+01
1.210000000000000000e+03	5.447098558829580384e+01	8.902797195617701220e+00	6.401511959540430041e+01	7.231400243722291066e+00	2.124475777202843290e+02	1.084593943761394819e+01
1.220000000000000000e+03	5.759901661619522883e+01	8.301476587522207851e+00	6.606564982538802155e+01	7.038797349814396753e+00	2.042239213536018951e+02	1.084872847543092789e+01
1.230000000000000000e+03	5.440535725898070751e+01	7.215882479312813125e+00	6.140758441042710558e+01	6.467664045726301936e+00	1.851050418543197225e+02	1.058052395940820922e+01
1.240000000000000000e+03	4.576715592281237832e+01	5.927086970569883206e+00	5.136502533636430456e+01	5.599551023560766616e+00	1.614728330981052977e+02	1.007934413727343426e+01
1.250000000000000000e+03	3.483951538228455291e+01	4.711922085620905420e+00	3.925531959463484100e+01	4.604171252937703684e+00	1.390171278620334476e+02	9.383596127155096056e+00
1.260000000000000000e+03	2.504306290989991979e+01	3.728894938348956245e+00	2.855440240355965287e+01	3.656907742600227884e+00	1.212113037079059978e+02	8.548079802466943988e+00
1.270000000000000000e+03	1.822011147392980490e+01	3.013918335945579230e+00	2.116663410600632389e+01	2.880069783827920560e+00	1.092480016946787060e+02	7.689236304975493042e+00
1.280000000000000000e+03	1.437470410550036526e+01	2.535900358898149687e+00	1.712070353667871103e+01	2.321660053370136367e+00	1.025956182721944003e+02	6.957334640678498161e+00
1.290000000000000000e+03	1.259781780319941547e+01	2.238269467158537473e+00	1.542316408824758511e+01	1.962540031538733132e+00	9.990415961567217096e+01	6.452498644897287861e+00
1.300000000000000000e+03	1.198291693906416455e+01	2.055372045363422995e+00	1.498876595850703808e+01	1.745633611178623035e+00	9.993388310933094942e+01	6.182321743854783946e+00
1.310000000000000000e+03	1.196898306181898519e+01	1.927189144248481867e+00	1.505525185369937091e+01	1.613491108848017053e+00	1.019504270212242858e+02	6.088374798637289587e+00
1.320000000000000000e+03	1.228807070309585647e+01	1.817571081790100074e+00	1.520638501982156221e+01	1.529174344918007300e+00	1.053960748407723429e+02	6.093975523159391727e+00
1.330000000000000000e+03	1.280718472313653322e+01	1.717762938093470915e+00	1.527431047333485914e+01	1.474870037708752690e+00	1.092174287463874123e+02	6.143556051928720230e+00
1.340000000000000000e+03	1.340933250637477947e+01	1.633616909681505636e+00	1.527469770424776740e+01	1.444082235127673197e+00	1.119126850840657283e+02	6.220439796215071482e+00
1.350000000000000000e+03	1.395963399209485267e+01	1.571326345613220710e+00	1.536561766130667195e+01	1.434881925960684868e+00	1.127727587013857686e+02	6.335151751555600619e+00
1.360000000000000000e+03	1.435348905262757668e+01	1.533484422202671560e+00	1.582577160955120377e+01	1.443861527367766184e+00	1.129111274313706872e+02	6.498911164473373248e+00
1.370000000000000000e+03	1.458958463763366531e+01	1.521953905523591999e+00	1.694240460915465007e+01	1.463279867205952378e+00	1.144582714258318106e+02	6.708663715015550366e+00
1.380000000000000000e+03	1.476292681429474918e+01	1.539329508541981362e+00	1.877354551234078173e+01	1.484711003017615161e+00	1.186641412156698721e+02	6.951850830392531932e+00
1.390000000000000000e+03	1.497375090798545827e+01	1.586742944098648689e+00	2.101587650421502573e+01	1.503706073189480019e+00	1.250183869972735238e+02	7.231960054683534089e+00
1.400000000000000000e+03	1.525979657323652638e+01	1.659472727730460395e+00	2.318772981215857598e+01	1.518718595677679861e+00	1.321459089598928927e+02	7.590356540214100889e+00
1.410000000000000000e+03	1.561043572842560323e+01	1.744332845986462210e+00	2.497572293328954274e+01	1.529030341675496674e+00	1.390909672253660290e+02	8.083487092928979934e+00
1.420000000000000000e+03	1.600325280340532075e+01	1.825583688007550887e+00	2.637482172335208119e+01	1.540857263444772807e+00	1.456125844602648272e+02	8.720934261526203102e+00
1.430000000000000000e+03	1.644133086866804305e+01	1.898989928662553783e+00	2.755777457714669154e+01	1.573901690493899164e+00	1.515483187854505900e+02	9.433853075490805651e+00
1.440000000000000000e+03	1.701625436823794502e+01	1.979000978613018269e+00	2.866455191913969358e+01	1.651767568127541663e+00	1.563767878756203800e+02	1.011965454606773740e+01
1.450000000000000000e+03	1.789423307314924472e+01	2.083554830708234995e+00	2.970751177037088198e+01	1.780371877547656023e+00	1.596255604183118919e+02	1.071291636042738560e+01
1.460000000000000000e+03	1.911188031561755096e+01	2.208959961962401408e+00	3.065856999696339003e+01	1.942246844219948976e+00	1.615839687574122649e+02	1.121507749184801739e+01
1.470000000000000000e+03	2.036096810429003767e+01	2.329980109088011453e+00	3.160150497775952161e+01	2.116850079278635555e+00	1.631611982650951518e+02	1.165820601123530409e+01
1.480000000000000000e+03	2.110300199509415009e+01	2.429417533310449961e+00	3.269039265364517632e+01	2.298670979555278659e+00	1.647378140648305020e+02	1.204795609875883855e+01
1.490000000000000000e+03	2.099318541877964250e+01	2.514878350499738069e+00	3.394949696794713390e+01	2.487825403875901120e+00	1.654936860433599009e+02	1.235823177243224080e+01
1.500000000000000000e+03	2.017896751017743284e+01	2.595531991667258787e+00	3.521815465418767133e+01	2.668149459651845135e+00	1.643275749570030655e+02	1.258078060891380368e+01
1.510000000000000000e+03	1.917728806153095178e+01	2.654668355898108789e+00	3.627202084134928128e+01	2.808720173157640332e+00	1.610970822221661365e+02	1.274509789189787057e+01
1.520000000000000000e+03	1.847975207560238076e+01	2.660563977129915436e+00	3.698109909978757770e+01	2.889501110088880331e+00	1.567545973201427500e+02	1.288398518989138353e+01
1.530000000000000000e+03	1.824610091052860739e+01	2.600515110855786904e+00	3.743977757727479627e+01	2.917430254493373898e+00	1.526355288002978625e+02	1.300685393144741653e+01
1.540000000000000000e+03	1.829030766361095672e+01	2.494457157532553371e+00	3.793400745772613192e+01	2.915879612747477090e+00	1.498052577200242865e+02	1.309862936634039343e+01
1.550000000000000000e+03	1.831876522261746487e+01	2.377059537017496726e+00	3.860018104300224451e+01	2.907285406682086570e+00	1.485244623333219067e+02	1.312139674620561536e+01
1.560000000000000000e+03	1.820229005670248412e+01	2.273997450295327738e+00	3.912958916344623361e+01	2.909044841006200421e+00	1.480990724824465588e+02	1.303953376662446573e+01
1.570000000000000000e+03	1.805900725031409237e+01	2.193296282551302490e+00	3.903767090577022714e+01	2.938862488335691303e+00	1.475137534497628167e+02	1.286803855667668195e+01
1.580000000000000000e+03	1.810728066093745170e+01	2.130219722455765741e+00	3.824045904113003047e+01	3.014342857708251167e+00	1.463901925771681931e+02	1.267438232903866080e+01
1.590000000000000000e+03	1.845204146000434520e+01	2.074042152531305305e+00	3.721169080952474673e+01	3.140302853588495147e+00	1.453180682369179522e+02	1.251860644946230217e+01
1.600000000000000000e+03	1.903423092201527211e+01	2.014569728808934812e+00	3.657394716719612404e+01	3.293531458611942409e+00	1.452227720336680648e+02	1.241649249718381753e+01
1.610000000000000000e+03	1.978561646159025500e+01	1.950417394161782170e+00	3.668932345942559436e+01	3.420472515925722323e+00	1.463057298836567952e+02	1.236504871225439572e+01
1.620000000000000000e+03	2.072533522182262899e+01	1.893378179137321204e+00	3.754202383947013288e+01	3.459598786824490624e+00	1.475372475879253784e+02	1.238782662148201652e+01
1.630000000000000000e+03	2.181023287002089006e+01	1.861004410008866738e+00	3.882620946342212420e+01	3.382995730307926774e+00	1.476597287514926506e+02	1.253168594396263735e+01
1.640000000000000000e+03	2.279510489371702064e+01	1.863392003614569692e+00	4.016331240962422555e+01	3.227098884605629436e+00	1.467933757577984579e+02	1.281696304521388186e+01
1.650000000000000000e+03	2.340735642254078286e+01	1.899058434724696376e+00	4.139605481519239305e+01	3.077347760475747762e+00	1.465182604879686323e+02	1.320643568132585699e+01
1.660000000000000000e+03	2.365035509641881006e+01	1.965390884367479885e+00	4.269386460910263992e+01	3.012878933458174924e+00	1.482347908882990453e+02	1.362578722845421808e+01
1.670000000000000000e+03	2.386716703323056166e+01	2.068205886670554161e+00	4.433788528245632676e+01	3.062987547217510986e+00	1.519835928493119752e+02	1.400173977185146867e+01
1.680000000000000000e+03	2.451369467559799631e+01	2.216685817244073320e+00	4.635966970821830557e+01	3.208232913841966294e+00	1.567973921107087563e+02	1.430543004057349421e+01
1.690000000000000000e+03	2.584526290475834287e+01	2.409918436547556997e+00	4.836816219234902547e+01	3.411943630971684627e+00	1.616213322554113745e+02	1.458258881570907661e+01
1.700000000000000000e+03	2.778022841927757369e+01	2.635707427573299455e+00	4.987701414915720477e+01	3.655507237249263852e+00	1.659611012591380756e+02	1.491348855798969097e+01
1.710000000000000000e+03	3.008246095727991687e+01	2.886910080136377843e+00	5.091390578339416351e+01	3.959481005367568418e+00	1.700633238794018780e+02	1.531831015985367372e+01
1.720000000000000000e+03	3.273502011195544270e+01	3.179433811223099760e+00	5.218256518450542814e+01	4.369578511581277525e+00	1.744630260821613206e+02	1.574389454056255921e+01
1.730000000000000000e+03	3.604439034719712254e+01	3.552779941216423154e+00	5.455843405608459307e+01	4.908521942484538769e+00	1.792916005970884896e+02	1.615176901554246314e+01
1.740000000000000000e+03	4.026254951539640103e+01	4.044908669599822204e+00	5.857293741025090839e+01	5.546406362731424622e+00	1.840266170158315333e+02	1.657944799783209433e+01
1.750000000000000000e+03	4.514794032107441524e+01	4.653343257500118568e+00	6.437820066185709322e+01	6.238471144809950353e+00	1.878824588970644527e+02	1.711013471217200177e+01
1.760000000000000000e+03	5.008959962350458284e+01	5.319175047838658799e+00	7.196062707972336625e+01	6.987721611706769309e+00	1.903765685148519253e+02	1.783113227865432293e+01
1.770000000000000000e+03	5.481056601310972809e+01	5.972773784986790346e+00	8.138278193335581534e+01	7.862482645654308655e+00	1.916621084226625555e+02	1.881670680281106911e+01
1.780000000000000000e+03	5.994570031125048359e+01	6.632251811084323379e+00	9.314919557772343239e+01	8.986986654741940583e+00	1.926013806478673587e+02	2.011485585818374489e+01
1.790000000000000000e+03	6.702401188073341132e+01	7.468953119273570529e+00	1.084081182887909023e+02	1.054242559627370923e+01	1.945456499470915332e+02	2.175285931983109222e+01
1.800000000000000000e+03	7.784514446611041194e+01	8.753226758002481844e+00	1.281755773109084942e+02	1.270571407091826188e+01	1.986232480247864487e+02	2.376938862732685465e+01
1.810000000000000000e+03	9.348321071298754248e+01	1.064363150564580707e+01	1.511444006008718759e+02	1.540649964715906250e+01	2.041725551693555474e+02	2.620007189449740537e+01
1.820000000000000000e+03	1.128138796397814474e+02	1.289577359551821800e+01	1.717266607693784692e+02	1.804617589186241844e+01	2.076479181844397033e+02	2.892900569863683558e+01
1.830000000000000000e+03	1.313617050046128725e+02	1.476399687261645965e+01	1.817949120278334476e+02	1.961765434858402557e+01	2.041882376542491500e+02	3.152769198169454512e+01
1.840000000000000000e+03	1.428644322899625081e+02	1.539270809734785672e+01	1.767445394409103869e+02	1.938726453293424612e+01	1.916659852568133999e+02	3.337558744094407359e+01
1.850000000000000000e+03	1.439133341203088321e+02	1.451172106373439163e+01	1.603520816521925667e+02	1.755022504173877707e+01	1.731690029124435171e+02	3.409933196019369461e+01
1.860000000000000000e+03	1.371449005389056595e+02	1.272338099581210180e+01	1.423122025422604793e+02	1.511365140566666909e+01	1.548627267779013152e+02	3.389664766327292966e+01
1.870000000000000000e+03	1.287188803585654000e+02	1.101347785248012379e+01	1.306326093342457568e+02	1.313140097480839330e+01	1.414196092761308421e+02	3.333467257767595981e+01
1.880000000000000000e+03	1.230906820559483492e+02	1.002579129390890778e+01	1.269400050820961354e+02	1.211015783197029272e+01	1.336803458188426532e+02	3.283377890859203063e+01
1.890000000000000000e+03	1.213415388248308346e+02	9.821432991681216862e+00	1.284460164671773441e+02	1.201249510471159532e+01	1.298684518035497604e+02	3.243670678024740539e+01
1.900000000000000000e+03	1.235336914170177209e+02	1.014344013408809886e+01	1.326580617271146139e+02	1.256668741285783852e+01	1.276825174121538709e+02	3.202791326013105788e+01
1.910000000000000000e+03	1.300742176261466341e+02	1.072886347013041330e+01	1.394056291938286165e+02	1.349198456356403852e+01	1.250439655490213511e+02	3.157923620696709577e+01
1.920000000000000000e+03	1.397931473912667002e+02	1.141474392923006675e+01	1.489549784649978790e+02	1.456505943275037751e+01	1.201979392870589578e+02	3.110439165373751536e+01
1.930000000000000000e+03	1.484762706541337423e+02	1.210221547888153282e+01	1.590665632798805973e+02	1.562969697291996418e+01	1.123517679573916581e+02	3.054200762745571751e+01
1.940000000000000000e+03	1.514118567159602549e+02	1.270126960666274307e+01	1.649346469187363482e+02	1.660094405234809756e+01	1.022825613670307376e+02	2.982882558038825493e+01
1.950000000000000000e+03	1.477520284846033860e+02	1.312474872977561979e+01	1.629372203913889336e+02	1.744440468634285679e+01	9.177405634012544056e+01	2.902949383155866769e+01
1.960000000000000000e+03	1.414604023875022847e+02	1.334154675844291305e+01	1.544410962823133104e+02	1.813171330063898523e+01	8.240963934119214684e+01	2.829588437464397543e+01
1.970000000000000000e+03	1.377936953922587406e+02	1.341888300761332609e+01	1.452194268033185267e+02	1.863491674174773749e+01	7.495877314084437160e+01	2.768724797704563656e+01
1.980000000000000000e+03	1.396023112046716790e+02	1.349182472915685693e+01	1.409253490324326776e+02	1.896592325105056176e+01	6.949538714248129168e+01	2.706690879973405828e+01
1.990000000000000000e+03	1.470456058364259491e+02	1.370604858419075534e+01	1.434323541784924885e+02	1.919057413950950064e+01	6.558660141349257344e+01	2.621767535222083367e+01
2.000000000000000000e+03	1.591833280156530464e+02	1.420437201795678384e+01	1.509830737746896432e+02	1.939200181281998425e+01	6.249078808671171004e+01	2.508548923976190892e+01
2.010000000000000000e+03	1.743829475041492003e+02	1.511360202830035959e+01	1.607664974108641616e+02	1.962926729226512634e+01	5.966915099193929706e+01	2.386763428630473527e+01
2.020000000000000000e+03	1.900178633149332939e+02	1.646332391087776870e+01	1.707983882245928555e+02	1.992946619577143252e+01	5.716145304306557762e+01	2.282537205155214011e+01
2.030000000000000000e+03	2.035098728453178865e+02	1.810432893175018876e+01	1.796582208029989829e+02	2.029824038825220356e+01	5.530002688509153330e+01	2.205730378822787685e+01
2.040000000000000000e+03	2.140203800249280732e+02	1.977647577932238221e+01	1.856431285279074359e+02	2.071634170823050169e+01	5.414582068551435157e+01	2.147475915740585606e+01
2.050000000000000000e+03	2.226034771355975863e+02	2.131939411401430107e+01	1.873498106693413661e+02	2.110730812093614617e+01	5.331247402158238913e+01	2.094461700173377139e+01
2.060000000000000000e+03	2.306130342421199089e+02	2.277082610712476907e+01	1.852297449125449589e+02	2.133734711312033028e+01	5.222301596966062931e+01	2.040513619907484610e+01
2.070000000000000000e+03	2.384085752666899793e+02	2.414592236780721635e+01	1.815304616295817368e+02	2.129912220526627209e+01	5.043217522421368670e+01	1.985989187364015862e+01
2.080000000000000000e+03	2.454346427615627135e+02	2.517333195206797569e+01	1.781827586887601171e+02	2.099580350904573933e+01	4.782216093979824478e+01	1.930091944247054059e+01
2.090000000000000000e+03	2.508703014284554911e+02	2.545902776262398248e+01	1.750763323113162926e+02	2.050938474506794051e+01	4.466020091858465690e+01	1.868681642847778335e+01
2.100000000000000000e+03	2.533249875582643824e+02	2.494757863593057579e+01	1.703633911167065662e+02	1.991254751512372323e+01	4.148131434890634495e+01	1.801708304721586273e+01
2.110000000000000000e+03	2.504848858982169872e+02	2.402589575407740341e+01	1.620552467164363577e+02	1.923905485965679674e+01	3.883128445035034559e+01	1.739150412469998486e+01
2.120000000000000000e+03	2.404333201654361574e+02	2.309557065817028132e+01	1.495638839765541377e+02	1.851408326156107975e+01	3.701577865396593836e+01	1.694537148820436201e+01
2.130000000000000000e+03	2.237248453478741794e+02	2.223195979737850081e+01	1.344545529889895477e+02	1.776625167571110708e+01	3.603025979512774057e+01	1.669543966740381791e+01
2.140000000000000000e+03	2.033418857272552884e+02	2.133198353606344000e+01	1.196372292683583396e+02	1.701668589925510133e+01	3.562622203852396296e+01	1.646618717077368643e+01
2.150000000000000000e+03	1.824996297645158165e+02	2.039039431668442859e+01	1.074121908487710613e+02	1.627960328942233303e+01	3.542766985268267632e+01	1.601471680810856668e+01
2.160000000000000000e+03	1.630085566831078268e+02	1.948339856914452639e+01	9.806916763969263684e+01	1.558405637424526091e+01	3.510593669372947545e+01	1.525560570260251403e+01
2.170000000000000000e+03	1.453871332806368457e+02	1.861643038229470548e+01	9.016071193662344285e+01	1.499110599903338681e+01	3.452597458443287337e+01	1.434522942647239852e+01
2.180000000000000000e+03	1.296260605778111028e+02	1.775029133211173260e+01	8.196954352833989788e+01	1.457972082149995252e+01	3.373286724337566511e+01	1.352883896508191341e+01
2.190000000000000000e+03	1.157999930011496446e+02	1.693978394540739174e+01	7.293418023704252562e+01	1.441582465905546506e+01	3.281742346735185833e+01	1.292204359015353177e+01
2.200000000000000000e+03	1.043055159145404360e+02	1.634807359796063864e+01	6.389760016147030086e+01	1.453516264895312915e+01	3.182550149747872936e+01	1.245151887922983214e+01
2.210000000000000000e+03	9.542338031613303428e+01	1.612775115244735247e+01	5.603378668063437829e+01	1.492166823129413089e+01	3.077419905442690862e+01	1.198338351255757672e+01
2.220000000000000000e+03	8.860557260481446917e+01	1.631541903900486901e+01	4.978100778309816121e+01	1.546546057425703857e+01	2.968548348502567436e+01	1.146032556386465906e+01
2.230000000000000000e+03	8.252513860836769766e+01	1.681972656332952454e+01	4.487685334220372368e+01	1.595996483278011269e+01	2.856112680133228920e+01	1.090939069848218779e+01
2.240000000000000000e+03	7.607227102686815101e+01	1.747190343706342475e+01	4.093318270442414786e+01	1.618925319143926700e+01	2.736829202635916758e+01	1.036571309543542441e+01
2.250000000000000000e+03	6.927891142592004314e+01	1.808081822886951073e+01	3.771075635725664199e+01	1.603932720363741993e+01	2.611214196247997066e+01	9.832088891128080377e+00
2.260000000000000000e+03	6.324800744406901032e+01	1.848329212680732780e+01	3.509374477707977746e+01	1.555729934391018077e+01	2.489479307558801224e+01	9.295861410953477844e+00
2.270000000000000000e+03	5.918290755065492448e+01	1.860165502599799225e+01	3.305905214080310373e+01	1.494141372310222060e+01	2.385956058752187658e+01	8.745440352160821718e+00
2.280000000000000000e+03	5.740929881178676197e+01	1.848740848683319271e+01	3.168448891919506849e+01	1.445139277247738541e+01	2.310876099604257661e+01	8.177311657297753555e+00
2.290000000000000000e+03	5.726125757118514770e+01	1.828388852607657000e+01	3.109346729596859760e+01	1.427253707017721140e+01	2.269861894038450956e+01	7.604782933458672289e+00
2.300000000000000000e+03	5.777103015756603810e+01	1.808294808191344316e+01	3.134098015150739869e+01	1.443442364938787570e+01	2.261624018134101632e+01	7.059688852822015193e+00
2.310000000000000000e+03	5.842106438625209108e+01	1.781467934592162550e+01	3.233292150731578118e+01	1.484577573606113887e+01	2.270147889279143527e+01	6.570811855839236770e+00
2.320000000000000000e+03	5.936175898938855511e+01	1.733504338493197139e+01	3.386235280435868589e+01	1.536166540111056733e+01	2.266562864770597230e+01	6.141354521161531466e+00
2.330000000000000000e+03	6.097671309423943597e+01	1.665826351836377839e+01	3.564451213641717686e+01	1.581869941375772015e+01	2.228562108113302287e+01	5.749232918139818516e+00
2.340000000000000000e+03	6.317643292085242024e+01	1.603168657099566730e+01	3.727518697112810031e+01	1.607484490091445295e+01	2.158625709456162411e+01	5.364166315166853494e+00
2.350000000000000000e+03	6.509964790040633886e+01	1.573286968443137646e+01	3.830280813792817440e+01	1.606330071498620171e+01	2.080230282652540907e+01	4.969617162556952294e+00
2.360000000000000000e+03	6.566435659427509108e+01	1.582589397233289219e+01	3.850843082148951879e+01	1.581071874342789130e+01	2.014371792038551590e+01	4.576822021728848000e+00
2.370000000000000000e+03	6.442090722435366956e+01	1.613924648574647236e+01	3.813164786965503339e+01	1.541433896742539567e+01	1.961495957016518688e+01	4.221381111671226094e+00
2.380000000000000000e+03	6.179326815481949353e+01	1.645333986449124453e+01	3.769420080352985281e+01	1.501114927480855954e+01	1.910662078037764644e+01	3.939289913522356468e+00
2.390000000000000000e+03	5.850071634331777659e+01	1.669709290785511868e+01	3.751828344495804402e+01	1.472459811249935235e+01	1.862880040767623413e+01	3.738839279693705109e+00
2.400000000000000000e+03	5.496987927389681516e+01	1.701445787753262451e+01	3.748557806817183291e+01	1.459620537219561776e+01	1.832468783886528030e+01	3.592170573484619212e+00
2.410000000000000000e+03	5.139085293227749673e+01	1.766927478594287138e+01	3.728000726661284148e+01	1.457910395591974861e+01	1.822284672980402931e+01	3.454178696170865592e+00
2.420000000000000000e+03	4.806910081049759498e+01	1.879359170972711723e+01	3.671352512542217283e+01	1.459457770238642205e+01	1.810380793248508979e+01	3.293517722125904434e+00
2.430000000000000000e+03	4.535410655310621308e+01	2.011973510433330858e+01	3.573786615943125611e+01	1.455584618528508578e+01	1.770239192774872095e+01	3.112619783131441498e+00
2.440000000000000000e+03	4.315351297887216475e+01	2.100981210410891009e+01	3.430411310560175053e+01	1.435379296078991374e+01	1.699725181591938039e+01	2.941638087800318324e+00
2.450000000000000000e+03	4.078036188208869817e+01	2.092055281514073073e+01	3.239304532877420684e+01	1.389606098084111885e+01	1.623666735227517322e+01	2.809841931447794927e+00
2.460000000000000000e+03	3.754165375746148925e+01	1.988034619213545540e+01	3.014643562025243284e+01	1.319841003480136621e+01	1.567641741199833838e+01	2.718429976296936168e+00
2.470000000000000000e+03	3.345276174480974873e+01	1.843766606703353617e+01	2.785804860294210883e+01	1.239824747754686030e+01	1.534394403412740182e+01	2.641160655537578172e+00
2.480000000000000000e+03	2.919172561261551380e+01	1.717395159014504458e+01	2.576054275644781910e+01	1.164921091606629844e+01	1.509676449819308175e+01	2.551312845423965303e+00
2.490000000000000000e+03	2.538517445265637917e+01	1.635293417470692390e+01	2.382837458294258326e+01	1.100134089389278458e+01	1.485257641981681509e+01	2.443912736926074025e+00
2.500000000000000000e+03	2.214757388181432418e+01	1.593711504505696830e+01	2.186924187381467632e+01	1.038411236580748565e+01	1.465107507366835193e+01	2.333131354510687316e+00
2.510000000000000000e+03	1.929322100319910405e+01	1.572619921050179670e+01	1.981813861589913017e+01	9.691645450528794115e+00	1.449512349594837879e+01	2.236752553624083539e+00
2.520000000000000000e+03	1.670813181272351500e+01	1.544666493551460462e+01	1.783118316709725093e+01	8.883894256467588235e+00	1.426545910163267727e+01	2.166990085956157053e+00
2.530000000000000000e+03	1.440890400821005102e+01	1.486147186495640149e+01	1.606770628933214340e+01	8.013829720858369754e+00	1.384275962440307239e+01	2.129589218056125333e+00
2.540000000000000000e+03	1.241685304428741254e+01	1.388057940075904639e+01	1.449909116007590804e+01	7.169241056264726630e+00	1.322373091785000909e+01	2.126547167535048022e+00
2.550000000000000000e+03	1.069356999247250783e+01	1.255964969254279140e+01	1.297330445164946511e+01	6.400909653220709039e+00	1.247745487326097269e+01	2.162189293123297773e+00
2.560000000000000000e+03	9.165398274086692609e+00	1.101473960429173715e+01	1.137720930318931067e+01	5.710650337043533753e+00	1.167244281438641984e+01	2.248393118587700190e+00
2.570000000000000000e+03	7.769795657440804248e+00	9.383261205824844353e+00	9.734008609658300060e+00	5.086072104638679647e+00	1.089899594370888991e+01	2.401174490448124033e+00
2.580000000000000000e+03	6.491019141450926178e+00	7.829984535738995888e+00	8.196947074435437131e+00	4.532329740326574097e+00	1.030895442929476502e+01	2.636474710032870927e+00
2.590000000000000000e+03	5.342963810512787681e+00	6.508719102395998490e+00	6.954218617341907382e+00	4.077719719297391521e+00	1.005566952303488470e+01	2.974161890078560688e+00
2.600000000000000000e+03	4.340421421515332945e+00	5.494419467109200816e+00	6.076126580197005467e+00	3.759955273964115108e+00	1.016156657022635734e+01	3.438349584995120445e+00
2.610000000000000000e+03	3.514673282371410412e+00	4.775996942214270291e+00	5.446880672877564500e+00	3.606472153712434014e+00	1.043915696284478756e+01	4.033706375984165149e+00
2.620000000000000000e+03	2.938149296901882757e+00	4.320949298849413367e+00	4.889450962298552916e+00	3.626064562098082256e+00	1.054359972601800166e+01	4.694935722844636672e+00
2.630000000000000000e+03	2.695378499087595969e+00	4.124526889216043379e+00	4.366951759878306305e+00	3.810316418112642545e+00	1.014293544665151892e+01	5.259078582698268001e+00
2.640000000000000000e+03	2.801387655129048859e+00	4.175827508754696105e+00	4.006587335428850594e+00	4.117450957200780692e+00	9.105149173663280138e+00	5.523793429349413309e+00
2.650000000000000000e+03	3.124442093224608641e+00	4.371992157517164301e+00	3.886803765043667092e+00	4.430219391619747427e+00	7.587110099007585262e+00	5.370228761185794397e+00
2.660000000000000000e+03	3.395573940917952172e+00	4.489153904641672632e+00	3.855607327267160933e+00	4.549907382813707990e+00	5.946326482214194797e+00	4.835851915769803000e+00
2.670000000000000000e+03	3.349650792639453645e+00	4.292553272438651035e+00	3.627534172967001869e+00	4.295728459971013713e+00	4.528214820402651775e+00	4.072841778212199060e+00
2.680000000000000000e+03	2.909550166260052695e+00	3.711556899001546839e+00	3.062616089029195354e+00	3.649181468317907129e+00	3.500006285156811447e+00	3.254208264475944912e+00
2.690000000000000000e+03	2.230464430015746125e+00	2.896442193691577405e+00	2.292684087718916963e+00	2.788303912150675412e+00	2.841300308350932280e+00	2.508294428186065961e+00
2.700000000000000000e+03	1.558086018391402705e+00	2.092215889178060451e+00	1.570063429113074172e+00	1.960205653641538648e+00	2.446349628177693525e+00	1.898921454889615834e+00
2.710000000000000000e+03	1.054329964802343644e+00	1.467585483609950003e+00	1.054112382545796089e+00	1.325468733398495580e+00	2.213371587322054967e+00	1.435918297971755297e+00
2.720000000000000000e+03	7.441937397560907108e-01	1.055556748625972485e+00	7.516039234691801463e-01	9.108621960877988366e-01	2.073717369031502056e+00	1.098754009278501975e+00
2.730000000000000000e+03	5.731987304798425997e-01	8.073987045341244340e-01	5.912108309159668229e-01	6.641025041985130217e-01	1.983272648161227725e+00	8.588300322737714154e-01
2.740000000000000000e+03	4.792276697626323689e-01	6.634583396092978980e-01	5.013007304695056288e-01	5.211338584160014609e-01	1.912308893542168153e+00	6.906098750886145998e-01
2.750000000000000000e+03	4.233519702551510888e-01	5.825449158442564945e-01	4.398143895001639936e-01	4.364870104039010323e-01	1.844064626924132311e+00	5.730187187741829780e-01
2.760000000000000000e+03	3.877001016845549319e-01	5.390295428652271958e-01	3.917880582537285328e-01	3.841292670569713685e-01	1.775819306198642478e+00	4.881449576095774900e-01
2.770000000000000000e+03	3.638428218479958232e-01	5.153535682974217380e-01	3.553161598842669022e-01	3.506077628190755746e-01	1.712607220564007271e+00	4.228006802466318659e-01
2.780000000000000000e+03	3.467231305407476594e-01	4.997959779205998210e-01	3.316794897496417316e-01	3.294116658373058559e-01	1.657316263866379424e+00	3.712833017551786519e-01
2.790000000000000000e+03	3.341060592837812870e-01	4.866741198621369335e-01	3.198517332254303125e-01	3.169863577945965516e-01	1.606429163561654994e+00	3.334547306655206711e-01
2.800000000000000000e+03	3.271872640118840825e-01	4.745558475330899917e-01	3.168104207556119989e-01	3.104830909130726346e-01	1.555724256415980111e+00	3.099468961196667482e-01
2.810000000000000000e+03	3.285133978760091389e-01	4.632586349900456590e-01	3.208880913467532792e-01	3.080455656383792595e-01	1.506218178929127127e+00	2.988676607966898602e-01
2.820000000000000000e+03	3.382719672967632318e-01	4.523571686246341539e-01	3.330346777541162151e-01	3.094438475707790293e-01	1.463820259870173945e+00	2.957569819963073998e-01
2.830000000000000000e+03	3.536702667745183493e-01	4.417641560755143360e-01	3.529050635685479498e-01	3.144018770080958536e-01	1.435575694345615494e+00	2.951255545583286177e-01
2.840000000000000000e+03	3.708887489270359383e-01	4.322660786123223575e-01	3.741736513556291333e-01	3.201530871368399866e-01	1.426696931053875295e+00	2.921503000319091159e-01
2.850000000000000000e+03	3.863513894733759946e-01	4.246971855912097804e-01	3.864217513279017413e-01	3.216847793661443689e-01	1.437466322561999910e+00	2.847216587464355131e-01
2.860000000000000000e+03	3.968191089695251028e-01	4.187250701310853973e-01	3.836172482387110727e-01	3.151133067137891763e-01	1.459737757149880855e+00	2.745644015425432460e-01
2.870000000000000000e+03	4.008002077823118459e-01	4.126403491381439581e-01	3.696780237247944134e-01	3.006939198486858200e-01	1.479340661766566090e+00	2.656617783250613263e-01
2.880000000000000000e+03	3.998679171850412217e-01	4.044417027627981720e-01	3.543817336345892466e-01	2.825951977063380083e-01	1.486200679443746564e+00	2.610048038825852901e-01
2.890000000000000000e+03	3.968256761749198724e-01	3.934369320913279067e-01	3.444607900049624916e-01	2.659687880625417056e-01	1.480720898734358970e+00	2.608542696659856830e-01
2.900000000000000000e+03	3.924288373193580148e-01	3.807828035842223402e-01	3.397096657942719755e-01	2.540415562444864328e-01	1.468500587119480061e+00	2.636232517577020706e-01
2.910000000000000000e+03	3.852151433915986800e-01	3.685088356899038908e-01	3.365120869249894620e-01	2.468899749150736123e-01	1.451309170837129958e+00	2.672828699565759636e-01
2.920000000000000000e+03	3.742135037756411653e-01	3.581360091580514382e-01	3.330081766912224017e-01	2.421228796792666005e-01	1.427722463053475277e+00	2.697610183014824692e-01
2.930000000000000000e+03	3.602662178607798915e-01	3.501245405759561558e-01	3.301652468127048712e-01	2.369627358773445935e-01	1.399866422860488901e+00	2.693278699511864605e-01
2.940000000000000000e+03	3.449395087774715929e-01	3.440872197425102197e-01	3.290296374567978077e-01	2.301860842438334109e-01	1.373624302653319695e+00	2.656443978737377809e-01
2.950000000000000000e+03	3.297518229139560497e-01	3.392777854913953117e-01	3.285281119793272975e-01	2.222269252255449912e-01	1.352013635756796450e+00	2.600793206154352055e-01
2.960000000000000000e+03	3.162292662872028259e-01	3.350127284702458796e-01	3.263052600944560955e-01	2.139814186586386779e-01	1.334049719988654958e+00	2.542265921733413703e-01
2.970000000000000000e+03	3.054310161767432308e-01	3.309255490468974714e-01	3.210511826205722508e-01	2.062116848769293409e-01	1.322074269735231900e+00	2.481384881254238006e-01
2.980000000000000000e+03	2.973612209071391788e-01	3.270645017533750365e-01	3.132354591829001889e-01	1.997210248385934139e-01	1.323397379161517673e+00	2.405548869630118047e-01
2.990000000000000000e+03	2.913747152430925524e-01	3.238082359511149644e-01	3.039575209048760440e-01	1.952202415242100253e-01	1.339758841016937430e+00	2.310778797957829256e-01
3.000000000000000000e+03	2.868856557977898514e-01	3.214869213135961301e-01	2.941792399547167869e-01	1.928261277656098671e-01	1.359798653134372870e+00	2.215730452825139807e-01
3.010000000000000000e+03	2.830824457271901018e-01	3.198122192861261315e-01	2.851799942410704891e-01	1.920188894498312537e-01	1.368090667049704834e+00	2.147819213890176382e-01
3.020000000000000000e+03	2.787195075068118477e-01	3.179020020385325829e-01	2.783055133827463390e-01	1.921016596278231070e-01	1.359530051210433133e+00	2.117831761655177836e-01
3.030000000000000000e+03	2.731377664474941569e-01	3.151035111337833761e-01	2.737449636260959607e-01	1.925472773654285930e-01	1.341427145666781451e+00	2.113224771865721552e-01
3.040000000000000000e+03	2.673021575456731025e-01	3.117257349034963654e-01	2.708384423789652051e-01	1.929626764282595108e-01	1.323528738791892367e+00	2.113601838999029092e-01
3.050000000000000000e+03	2.626016283071709867e-01	3.087563696310802741e-01	2.698368732275038262e-01	1.929869903331161707e-01	1.309439988737097105e+00	2.106121074288708206e-01
3.060000000000000000e+03	2.585517719880993104e-01	3.068627627177179518e-01	2.711499761932129604e-01	1.923111766171400339e-01	1.295249053995656929e+00	2.087909820328631427e-01
3.070000000000000000e+03	2.527534217798138583e-01	3.056787063637920743e-01	2.725161915112482847e-01	1.907762278913849030e-01	1.273782225386951517e+00	2.061989671819277059e-01
3.080000000000000000e+03	2.435680592999192318e-01	3.041016672014529298e-01	2.695903846551875316e-01	1.884208315586948512e-01	1.241136767078336645e+00	2.033658687468826443e-01
3.090000000000000000e+03	2.319503209123114640e-01	3.014169593077202780e-01	2.604308903529991004e-01	1.855474732269366822e-01	1.200690882624150024e+00	2.006618061675712328e-01
3.100000000000000000e+03	2.204612168182251974e-01	2.981105000863855103e-01	2.476853777646644550e-01	1.826761757335222947e-01	1.160826558741500092e+00	1.979835035777273433e-01
3.110000000000000000e+03	2.110200696282534538e-01	2.953119068740496789e-01	2.356254774470135926e-01	1.803233381997658424e-01	1.129368000887470469e+00	1.949409682875248295e-01
3.120000000000000000e+03	2.039534514736611459e-01	2.936326920316308375e-01	2.265245921627561110e-01	1.787600566055645435e-01	1.110686660268549675e+00	1.914743570562832953e-01
3.130000000000000000e+03	1.989585273893275941e-01	2.928769783012284966e-01	2.204556874596504679e-01	1.780407865942062184e-01	1.105226192463024226e+00	1.881385404353450586e-01
3.140000000000000000e+03	1.962399988421328900e-01	2.926558700436843741e-01	2.171682317807184515e-01	1.781162221431253634e-01	1.108562821564920808e+00	1.857195252590700951e-01
3.150000000000000000e+03	1.961150695775786268e-01	2.928100851269162530e-01	2.166035039490540881e-01	1.787779202220379227e-01	1.113451059400408560e+00	1.846515919297904151e-01
3.160000000000000000e+03	1.977144529877250811e-01	2.933199350781856563e-01	2.179040998633733628e-01	1.795940713168647784e-01	1.114728599499603012e+00	1.847246046346756598e-01
3.170000000000000000e+03	1.991322344207125394e-01	2.941526936859790720e-01	2.195209212745896921e-01	1.801580238647993992e-01	1.111938066072293063e+00	1.851612154169515745e-01
3.180000000000000000e+03	1.990958765250907814e-01	2.951994440417420318e-01	2.205546057442992203e-01	1.803888620927612541e-01	1.107211500087747824e+00	1.849826024199707764e-01
3.190000000000000000e+03	1.979236482284768839e-01	2.962611237885166560e-01	2.210035818219534542e-01	1.804913491562477046e-01	1.101861090567675561e+00	1.837285447261199911e-01
3.200000000000000000e+03	1.966550228364909725e-01	2.970574390550305144e-01	2.209108479754706977e-01	1.806500000932843020e-01	1.094385771140839347e+00	1.819538431748613516e-01
3.210000000000000000e+03	1.957901923734032268e-01	2.973685512525118257e-01	2.205005768858345483e-01	1.808524396989719674e-01	1.082040715410046872e+00	1.806935342616483586e-01
3.220000000000000000e+03	1.952324048826945546e-01	2.972668986228572119e-01	2.206787948460476045e-01	1.809254201416772567e-01	1.065631126448182808e+00	1.803147389823389901e-01
3.230000000000000000e+03	1.950372565360943000e-01	2.971079092451718306e-01	2.219166793188520059e-01	1.806298461886429729e-01	1.051117163746525529e+00	1.801548560575209623e-01
3.240000000000000000e+03	1.957992839116108885e-01	2.972119490773172390e-01	2.229681275274327523e-01	1.797782765892251278e-01	1.044260330309431550e+00	1.792105548039411578e-01
3.250000000000000000e+03	1.984144117564948795e-01	2.975558962039630551e-01	2.220139279865598891e-01	1.784087515131410062e-01	1.045563739684264748e+00	1.769201760632102272e-01
3.260000000000000000e+03	2.032238836315782005e-01	2.978399134626084077e-01	2.188773258622551121e-01	1.768804245832965583e-01	1.051969038279628954e+00	1.734172304468749315e-01
3.270000000000000000e+03	2.090091305767365626e-01	2.977386959568264491e-01	2.149054884672471355e-01	1.757190676970181720e-01	1.061442271515887104e+00	1.694877827109514401e-01
3.280000000000000000e+03	2.129718200201168588e-01	2.971176600436661319e-01	2.108407350102760036e-01	1.752806253608028553e-01	1.073465108000412949e+00	1.663253836640815608e-01
3.290000000000000000e+03	2.124783837151393573e-01	2.961052548381477578e-01	2.060220981723949185e-01	1.755761081690883907e-01	1.086218958104228527e+00	1.649408597688336586e-01
3.300000000000000000e+03	2.072754515656451968e-01	2.949006261753969182e-01	2.002439169736676128e-01	1.763834648759938228e-01	1.095342422184606868e+00	1.653034572368865807e-01
3.310000000000000000e+03	1.999680348322090406e-01	2.935436182504508329e-01	1.952529785435724585e-01	1.773699865407318554e-01	1.096164272031840081e+00	1.659993213884811691e-01
3.320000000000000000e+03	1.941677520267560686e-01	2.921061300852673126e-01	1.932784502783740643e-01	1.781105743255911311e-01	1.087044834559077522e+00	1.652304346408822178e-01
3.330000000000000000e+03	1.918816829946551616e-01	2.910739124026954783e-01	1.942839907788529996e-01	1.781806153520887337e-01	1.070522119536570171e+00	1.625805632174030513e-01
3.340000000000000000e+03	1.922328318855105189e-01	2.911838478457862700e-01	1.954876955446207543e-01	1.774134607629328231e-01	1.049931597183183518e+00	1.597295008003301042e-01
3.350000000000000000e+03	1.924689299643957685e-01	2.926245476858000960e-01	1.937942575981098092e-01	1.760799474850100466e-01	1.024768036655420822e+00	1.591189070024313090e-01
3.360000000000000000e+03	1.901781129814136551e-01	2.945649170771161285e-01	1.883339082686799892e-01	1.748035973174419389e-01	9.911781836931384815e-01	1.617435553480291166e-01
3.370000000000000000e+03	1.850327860297954763e-01	2.957376125188104221e-01	1.808881646577171209e-01	1.742300280351714581e-01	9.479411572542714159e-01	1.661166754371930510e-01
3.380000000000000000e+03	1.789532103730308576e-01	2.954439133425776909e-01	1.741263976988390860e-01	1.746217810218559929e-01	9.003807046600260655e-01	1.692656094629226282e-01
3.390000000000000000e+03	1.746530331439410388e-01	2.939046462511015756e-01	1.695236643920926545e-01	1.757189236942716115e-01	8.582938650898928046e-01	1.688692568796736071e-01
3.400000000000000000e+03	1.736186097812344453e-01	2.918830283012457949e-01	1.669124220584299600e-01	1.769755689103097163e-01	8.319432491430649446e-01	1.647892870440714475e-01
3.410000000000000000e+03	1.754813386274080567e-01	2.902367163098861225e-01	1.657295824599181178e-01	1.779672271008492512e-01	8.281996621810947534e-01	1.588937584458045560e-01
3.420000000000000000e+03	1.790644631894299232e-01	2.895945916263861220e-01	1.662406793602528021e-01	1.785116963707077953e-01	8.461488717380898361e-01	1.534832851302537771e-01
3.430000000000000000e+03	1.832308267666326596e-01	2.900393827120534285e-01	1.689212283984716512e-01	1.784334691875607837e-01	8.751928073852460743e-01	1.497625869850711111e-01
3.440000000000000000e+03	1.867891464384354716e-01	2.910970623515725109e-01	1.728018675073830501e-01	1.774387330857140621e-01	9.004268989861257122e-01	1.474813133812965249e-01
3.450000000000000000e+03	1.888237745427448766e-01	2.921609952659842135e-01	1.752865376696730038e-01	1.754715538452367440e-01	9.133283175097516304e-01	1.456156292859808743e-01
3.460000000000000000e+03	1.897011096704968314e-01	2.929187323321719161e-01	1.743234863923968647e-01	1.731207944900127471e-01	9.175466286773358293e-01	1.432758918035482998e-01
3.470000000000000000e+03	1.908763835153887423e-01	2.933595473947427923e-01	1.705239181237439006e-01	1.713694364818939275e-01	9.229340796864357044e-01	1.402656669696541181e-01
3.480000000000000000e+03	1.933279973776540206e-01	2.935105595072822759e-01	1.667178981546057481e-01	1.708208512869338058e-01	9.343848059588988342e-01	1.372222683179601110e-01
3.490000000000000000e+03	1.965467686473664766e-01	2.933733178017793874e-01	1.657115912116121081e-01	1.712569109666333134e-01	9.488176293682146767e-01	1.352400104802047032e-01
3.500000000000000000e+03	1.988632155228625131e-01	2.931332210833070273e-01	1.683931454806542327e-01	1.720105225450120345e-01	9.601159004749623138e-01	1.350541275666090890e-01
3.510000000000000000e+03	1.982985697077867260e-01	2.932939058898293427e-01	1.733839538416820369e-01	1.726214444994722264e-01	9.614960109112337117e-01	1.364646313871913652e-01
3.520000000000000000e+03	1.935187507233545601e-01	2.944105067016576927e-01	1.781412113649813722e-01	1.730466777386986676e-01	9.451903468672572250e-01	1.385661720898490046e-01
3.530000000000000000e+03	1.848522710430861582e-01	2.965827507213364411e-01	1.806925798057121280e-01	1.734709908486832541e-01	9.073504409523338587e-01	1.404765218557487982e-01
3.540000000000000000e+03	1.743430896206576430e-01	2.991914492239495793e-01	1.808207751960625165e-01	1.740904729816701302e-01	8.552551820126411686e-01	1.418408375845242875e-01
3.550000000000000000e+03	1.645502863463864651e-01	3.012895828692366273e-01	1.799015430105589397e-01	1.749547623373962912e-01	8.051125186330956307e-01	1.428735288746200149e-01
3.560000000000000000e+03	1.575357794894551855e-01	3.024099656522439838e-01	1.797764253725148975e-01	1.758637879600538634e-01	7.708044489745983219e-01	1.440031057145094717e-01
3.570000000000000000e+03	1.547079737383443288e-01	3.029132207007795841e-01	1.815331683445475797e-01	1.764937860470975062e-01	7.564896738892773476e-01	1.453853973889585594e-01
3.580000000000000000e+03	1.566197479662362613e-01	3.033715675915761301e-01	1.848482396957884799e-01	1.766993041303022705e-01	7.590150859840970599e-01	1.466682037028489982e-01
3.590000000000000000e+03	1.624343742044684069e-01	3.037935868252700233e-01	1.882440114369334783e-01	1.765865629879885268e-01	7.729667094014748274e-01	1.472409460675457027e-01
3.600000000000000000e+03	1.700363635993118461e-01	3.037556038792584845e-01	1.901858408768150321e-01	1.763948124321950417e-01	7.920359844695494811e-01	1.467049690771884407e-01
3.610000000000000000e+03	1.772164868298299889e-01	3.031753124636519248e-01	1.903970939711417398e-01	1.764182184610051385e-01	8.092026734475381566e-01	1.451275698639268030e-01
3.620000000000000000e+03	1.829163839306471029e-01	3.025166323468630458e-01	1.900400970300122894e-01	1.770047440598498389e-01	8.192713002316815984e-01	1.429579868911180496e-01
3.630000000000000000e+03	1.876047550543709919e-01	3.022311104767507195e-01	1.903253092775462063e-01	1.784089873090916045e-01	8.218826078990248973e-01	1.407991247828279391e-01
3.640000000000000000e+03	1.923192609338875148e-01	3.024363241434396832e-01	1.912914726868930881e-01	1.805535624247840976e-01	8.214260606267651532e-01	1.392255392405048475e-01
3.650000000000000000e+03	1.974067189191628935e-01	3.031411226651692936e-01	1.922955941881208108e-01	1.829523132811296249e-01	8.235389807556524611e-01	1.385811296230125556e-01
3.660000000000000000e+03	2.023075880212276967e-01	3.042496743018791028e-01	1.932314272818068390e-01	1.848927817338611446e-01	8.306961803274760525e-01	1.387491908548873498e-01
3.670000000000000000e+03	2.065039623638535993e-01	3.052819536564463920e-01	1.944961407700937783e-01	1.857784380517392142e-01	8.401474761653382473e-01	1.392041467516556552e-01
3.680000000000000000e+03	2.098813582352490881e-01	3.056424336665765629e-01	1.962301861863628982e-01	1.854819726552554282e-01	8.457766008419214110e-01	1.394587645781002749e-01
3.690000000000000000e+03	2.117445756144830382e-01	3.052948415709352270e-01	1.981434025468937210e-01	1.846031289282745735e-01	8.426278303223089239e-01	1.394774072725222525e-01
3.700000000000000000e+03	2.108306048645382236e-01	3.047957277137651744e-01	1.997772048165060987e-01	1.842692309309622856e-01	8.306515411675791105e-01	1.395652841772157537e-01
3.710000000000000000e+03	2.074913359749646913e-01	3.046646006463754608e-01	2.006217013106129654e-01	1.853650200613541077e-01	8.140419817756334719e-01	1.398970131729149746e-01
3.720000000000000000e+03	2.050109170102397127e-01	3.050993903468754431e-01	2.004205454119349639e-01	1.877370614138004767e-01	7.974981312242048759e-01	1.403333808701340835e-01
3.730000000000000000e+03	2.073443366995530168e-01	3.060552196560881733e-01	1.995495393961310426e-01	1.902005656070386574e-01	7.839214273829900881e-01	1.406831711309954047e-01
3.740000000000000000e+03	2.156515557917386972e-01	3.071055975522434811e-01	1.989222633596841316e-01	1.914374633228472788e-01	7.752998963573802804e-01	1.408912412162462990e-01
3.750000000000000000e+03	2.272676084547330944e-01	3.074817950804376032e-01	1.993266617654356476e-01	1.909235402740547816e-01	7.725509932091394472e-01	1.409404388818285836e-01
3.760000000000000000e+03	2.375547219961723910e-01	3.068972361324144860e-01	2.007626366256632100e-01	1.891710835761962195e-01	7.730887249095627078e-01	1.408187947297175613e-01
3.770000000000000000e+03	2.430717596859015839e-01	3.062088609059304689e-01	2.022730117788759663e-01	1.873875464712769501e-01	7.709899244352909076e-01	1.406642034536774444e-01
3.780000000000000000e+03	2.443678063073004558e-01	3.067219289771026536e-01	2.026795901551959322e-01	1.868364310136361728e-01	7.623272886629945955e-01	1.408267671809156074e-01
3.790000000000000000e+03	2.455445286723286769e-01	3.088352406134520223e-01	2.015763762729346209e-01	1.880645001301129160e-01	7.496636724882645986e-01	1.417321044703431232e-01
3.800000000000000000e+03	2.502888472490358285e-01	3.117478552957662075e-01	1.996719850263988794e-01	1.905500609577920335e-01	7.393520810791277542e-01	1.436068794829179485e-01
3.810000000000000000e+03	2.585313794835153445e-01	3.145346968575912783e-01	1.984765680938225529e-01	1.933057840369241942e-01	7.350507413265581214e-01	1.461980313863940062e-01
3.820000000000000000e+03	2.679492176096613387e-01	3.172919007805558023e-01	1.995042683991053445e-01	1.959280229923689998e-01	7.350570525721739079e-01	1.487087689758664899e-01
3.830000000000000000e+03	2.775564777333741073e-01	3.212223818512106033e-01	2.031891316504536027e-01	1.988867421810079084e-01	7.353750795750018110e-01	1.501593690910818513e-01
3.840000000000000000e+03	2.879770119468159639e-01	3.274093113139788236e-01	2.085382440650812019e-01	2.028082789860516932e-01	7.338801712568536750e-01	1.499763806321453563e-01
3.850000000000000000e+03	2.984542521468672160e-01	3.351725141078468750e-01	2.142433159045069591e-01	2.074478875518056542e-01	7.309999446317946292e-01	1.482880507888033883e-01
3.860000000000000000e+03	3.056354061530804911e-01	3.416810351123021894e-01	2.194969366270881905e-01	2.114071819990023526e-01	7.274521885032543267e-01	1.456308426438157888e-01
3.870000000000000000e+03	3.059598904385056883e-01	3.436197585186411274e-01	2.233393151607336591e-01	2.129261645510239220e-01	7.229857458714048501e-01	1.424131127017836396e-01
3.880000000000000000e+03	2.984771293552772597e-01	3.395738995383584258e-01	2.241854650453556919e-01	2.111197989693201493e-01	7.176196893306089342e-01	1.387785146860424645e-01
3.890000000000000000e+03	2.853056994058710272e-01	3.308484687341276542e-01	2.208825626658403873e-01	2.064684266017673964e-01	7.120204511323893204e-01	1.348986594633428682e-01
3.900000000000000000e+03	2.702323154461615529e-01	3.202502907567319479e-01	2.137133562423654543e-01	2.002853881478611486e-01	7.057910283212112112e-01	1.310661191067593045e-01
3.910000000000000000e+03	2.570320236573307993e-01	3.103203413988024906e-01	2.042642030407253728e-01	1.939140963335100887e-01	6.973854518279977155e-01	1.273909716741180587e-01
3.920000000000000000e+03	2.481774084932485969e-01	3.024380651159381261e-01	1.947596347059019628e-01	1.882912632614448800e-01	6.864364445659031366e-01	1.236461460141108915e-01
3.930000000000000000e+03	2.440162197899767849e-01	2.970225112746289753e-01	1.872833246611323998e-01	1.838676609333362022e-01	6.745279138951219000e-01	1.197172896959906724e-01
3.940000000000000000e+03	2.430398816705366671e-01	2.939400888764460706e-01	1.828646513097920978e-01	1.806484436496083867e-01	6.633430154959270020e-01	1.160457693849314825e-01
3.950000000000000000e+03	2.435722361808013436e-01	2.926815775019136479e-01	1.811087518617844339e-01	1.783714422857425319e-01	6.538294486753517543e-01	1.133770948112347576e-01
3.960000000000000000e+03	2.450801568664746355e-01	2.924436339223033809e-01	1.807028437472089355e-01	1.767300904270020789e-01	6.470805057752111455e-01	1.120706028944099264e-01
3.970000000000000000e+03	2.473331009038463868e-01	2.924451084280878521e-01	1.801622595138905603e-01	1.755178588509624105e-01	6.439887035339116883e-01	1.117909657760122466e-01
3.980000000000000000e+03	2.488571944125171631e-01	2.922606630100981207e-01	1.784174243033128104e-01	1.746065642719487054e-01	6.432860695477203850e-01	1.118081560581248163e-01
3.990000000000000000e+03	2.477586030488344027e-01	2.918661864764487968e-01	1.751774484143514832e-01	1.738840023396892864e-01	6.414012276429108539e-01	1.114800777929699227e-01
4.000000000000000000e+03	2.440395564547934992e-01	2.914155514031599448e-01	1.710534588323729954e-01	1.732598750943233068e-01	6.354683276662461688e-01	1.105604061453156345e-01
4.010000000000000000e+03	2.396862700453300798e-01	2.910120416078396111e-01	1.672371492564810880e-01	1.727666821994566226e-01	6.258536846538536036e-01	1.092332291056019311e-01
4.020000000000000000e+03	2.362601741411492207e-01	2.906830181028873805e-01	1.647569390856190585e-01	1.725780710425951769e-01	6.151752320165846388e-01	1.079244639144669449e-01
4.030000000000000000e+03	2.335043318785534339e-01	2.904799921054681544e-01	1.637803777668037641e-01	1.727862926320479497e-01	6.056942702465965001e-01	1.069736224231099125e-01
4.040000000000000000e+03	2.305589719755794798e-01	2.905480623413114749e-01	1.637872480662849184e-01	1.732082538894735013e-01	5.983118107535492225e-01	1.064104143081936737e-01
4.050000000000000000e+03	2.273826770201015646e-01	2.910252734558733678e-01	1.643910795089409682e-01	1.735471256462609302e-01	5.930505675416201106e-01	1.060441515683959030e-01
4.060000000000000000e+03	2.246932013677417350e-01	2.918448300754764579e-01	1.656978448755937194e-01	1.737071924445126037e-01	5.893870600731806464e-01	1.056967436661652993e-01
4.070000000000000000e+03	2.234268842137072664e-01	2.926887215034516543e-01	1.677536059922322131e-01	1.738382233246241193e-01	5.862695661555430426e-01	1.052788714176404739e-01
4.080000000000000000e+03	2.248501175086908832e-01	2.932410672334976320e-01	1.699040356227459192e-01	1.741256050295940105e-01	5.825766211909046977e-01	1.047387427198976928e-01
4.090000000000000000e+03	2.304189737068228494e-01	2.934383107910736865e-01	1.707597840980713821e-01	1.746290485697855333e-01	5.781074412782500893e-01	1.041108670042908690e-01
4.100000000000000000e+03	2.406560315306598141e-01	2.934142455132839888e-01	1.688563375780459674e-01	1.752128284730684882e-01	5.737771611857825915e-01	1.035570464542679009e-01
4.110000000000000000e+03	2.538478252246036404e-01	2.933269117441207330e-01	1.637753783187925471e-01	1.755726093864437842e-01	5.703461700829114411e-01	1.032464714817045159e-01
4.120000000000000000e+03	2.659625627314495810e-01	2.933179819184252302e-01	1.569662053203441654e-01	1.754282101526785376e-01	5.671527126959849952e-01	1.031886248879304857e-01
4.130000000000000000e+03	2.721164924045475497e-01	2.935163431090273556e-01	1.511812040478481556e-01	1.747167524717086751e-01	5.626292720037515682e-01	1.032125983181054890e-01
4.140000000000000000e+03	2.690236618160154469e-01	2.939458926906913794e-01	1.485708558967190340e-01	1.736041808328500080e-01	5.559543773958252055e-01	1.030418756413941095e-01
4.150000000000000000e+03	2.569839310013248834e-01	2.944934800335212710e-01	1.490760559939399432e-01	1.723514789959118831e-01	5.480891605804631972e-01	1.024470963996662459e-01
4.160000000000000000e+03	2.396211443039644173e-01	2.949961376101881694e-01	1.507285151006860224e-01	1.711904461402699584e-01	5.413724109943995888e-01	1.014597634706188301e-01
4.170000000000000000e+03	2.216637453257914447e-01	2.952759724904830962e-01	1.513313546846055957e-01	1.702288245299241609e-01	5.379471876565592448e-01	1.004389819530102923e-01
4.180000000000000000e+03	2.066799371735909552e-01	2.951179127049174955e-01	1.497800217564107805e-01	1.694280537426858801e-01	5.380214235259507261e-01	9.978255451921100305e-02
4.190000000000000000e+03	1.960357710794718433e-01	2.944068676318555844e-01	1.460284738553899453e-01	1.686856631470998458e-01	5.396938760529261803e-01	9.957718391621231402e-02
4.200000000000000000e+03	1.893000905780538590e-01	2.932764879670424762e-01	1.405994783779305479e-01	1.679463417606804898e-01	5.406390804858217658e-01	9.959784216637915244e-02
4.210000000000000000e+03	1.853962582034799633e-01	2.919803829245535276e-01	1.343459951525561857e-01	1.672731478306875574e-01	5.399563920581376131e-01	9.956797609972357910e-02
4.220000000000000000e+03	1.834275620205339796e-01	2.906865669132905339e-01	1.282828449912623847e-01	1.668422735577616278e-01	5.381936363918398136e-01	9.932762469493108815e-02
4.230000000000000000e+03	1.825206114586873374e-01	2.894749355800441126e-01	1.231275298024758075e-01	1.668622505735501693e-01	5.360618237821821452e-01	9.884763848648618623e-02
4.240000000000000000e+03	1.815204067080785633e-01	2.885042423784516252e-01	1.189837962014662076e-01	1.674515217508394660e-01	5.338053781918734586e-01	9.819084215917445180e-02
4.250000000000000000e+03	1.792496179302799919e-01	2.880030368571189769e-01	1.154860894256128645e-01	1.685142470483121657e-01	5.316508313773598005e-01	9.744911568323930129e-02
4.260000000000000000e+03	1.750161883679433594e-01	2.881273005677388310e-01	1.122463722937856595e-01	1.696947857572119744e-01	5.302676805175953190e-01	9.670095075086429515e-02
4.270000000000000000e+03	1.690619078947035725e-01	2.888363518836317145e-01	1.092061275170423118e-01	1.705229711771273915e-01	5.304662431095217290e-01	9.603442150826999035e-02
4.280000000000000000e+03	1.625183754045252948e-01	2.898918153377317841e-01	1.066540000977569957e-01	1.707441129736380625e-01	5.325418231760188359e-01	9.558922344866907506e-02
4.290000000000000000e+03	1.566409968011021614e-01	2.909744107477815755e-01	1.050442875079320160e-01	1.704793437128549194e-01	5.358840908631870015e-01	9.549826284806303689e-02
4.300000000000000000e+03	1.519039508311303133e-01	2.917938126865307069e-01	1.047042758520369959e-01	1.700289334445539147e-01	5.390895773525300472e-01	9.577287886788972415e-02
4.310000000000000000e+03	1.479197005813676358e-01	2.921514960661114602e-01	1.054520819493483530e-01	1.695435441487231909e-01	5.406182513746046192e-01	9.627399580394094269e-02
4.320000000000000000e+03	1.444102502136128674e-01	2.919351957062600866e-01	1.063486449165445685e-01	1.689137957322306427e-01	5.397361314519728559e-01	9.680200763391438867e-02
4.330000000000000000e+03	1.418744576863058549e-01	2.911846463669028884e-01	1.061569916763674820e-01	1.679418671692149423e-01	5.369436935725315774e-01	9.719789219984704964e-02
4.340000000000000000e+03	1.410290610526531985e-01	2.901666965425763745e-01	1.042360315491940859e-01	1.666443492641941915e-01	5.335749474000548442e-01	9.739081098784205248e-02
4.350000000000000000e+03	1.417799185088453595e-01	2.892985231355693632e-01	1.010291878571506624e-01	1.653893820637590273e-01	5.309059465995833449e-01	9.739443326934302259e-02
4.360000000000000000e+03	1.432804150304637925e-01	2.888804503882638208e-01	9.773541685498590703e-02	1.646651631584588604e-01	5.292659467318758804e-01	9.725386768031554774e-02
4.370000000000000000e+03	1.447988918876049746e-01	2.889361954371169605e-01	9.559521775357845974e-02	1.647136646059743081e-01	5.277858336939935668e-01	9.700587943748678610e-02
4.380000000000000000e+03	1.461939913028832971e-01	2.893109798350415596e-01	9.520427632895143988e-02	1.654171087444370192e-01	5.254135090348976966e-01	9.669669595984181631e-02
4.390000000000000000e+03	1.474798961525409235e-01	2.898282732155755270e-01	9.610431451374293332e-02	1.664785853937100490e-01	5.224506148414537199e-01	9.640347169374896552e-02
4.400000000000000000e+03	1.482994788119834373e-01	2.903395970068360921e-01	9.704895865717202974e-02	1.676069682194754606e-01	5.207936623321557379e-01	9.620610568557529108e-02
4.410000000000000000e+03	1.481869282670502941e-01	2.907559774078127268e-01	9.697059990211025216e-02	1.685374804801600401e-01	5.224637693014720918e-01	9.615128622158503058e-02
4.420000000000000000e+03	1.473378322957239750e-01	2.910899503012335243e-01	9.580723001434975072e-02	1.690113480132816870e-01	5.277960783615736062e-01	9.622514682036278910e-02
4.430000000000000000e+03	1.467375932931222482e-01	2.913866838381876101e-01	9.435616698341715847e-02	1.688615756056115746e-01	5.349120704680125904e-01	9.636508760766647474e-02
4.440000000000000000e+03	1.471696211056228720e-01	2.916498727384267409e-01	9.345832672788709217e-02	1.682092854656825343e-01	5.410837774593717509e-01	9.651184298109120874e-02
4.450000000000000000e+03	1.483464287009887972e-01	2.918818274538243496e-01	9.350488900389648805e-02	1.675463076345012903e-01	5.447989024676413994e-01	9.666477536106450608e-02
4.460000000000000000e+03	1.493656335130114643e-01	2.921758097393779008e-01	9.446236212622109718e-02	1.674815829423322300e-01	5.463821088599094544e-01	9.687144826746392490e-02
4.470000000000000000e+03	1.497549452940309389e-01	2.926531664563761792e-01	9.597334384731208423e-02	1.682695846911786974e-01	5.468028658858191671e-01	9.716452925507312877e-02
4.480000000000000000e+03	1.495531931942449266e-01	2.933125657255443719e-01	9.737671864358972418e-02	1.695705230368040883e-01	5.465123173953509994e-01	9.750546946137240989e-02
4.490000000000000000e+03	1.486723279546377507e-01	2.940636213163317914e-01	9.794795774936150556e-02	1.707484845430916054e-01	5.457585758111537233e-01	9.777388194194511217e-02
4.500000000000000000e+03	1.469501352847175923e-01	2.948813998101018630e-01	9.730920676910430334e-02	1.714032807056969365e-01	5.455881679210125013e-01	9.780783232961832996e-02
4.510000000000000000e+03	1.447050916507854612e-01	2.957919938079845434e-01	9.562488813058540871e-02	1.715918706042795228e-01	5.477105631560641452e-01	9.750287001815519106e-02
4.520000000000000000e+03	1.425294406879484277e-01	2.966769951800776184e-01	9.335156108962423815e-02	1.716419815443123442e-01	5.530666898598934900e-01	9.692359227157765211e-02
4.530000000000000000e+03	1.404511857239638395e-01	2.973412868596143066e-01	9.085538471740275956e-02	1.718778787914955752e-01	5.606336335371148172e-01	9.628924027064579561e-02
4.540000000000000000e+03	1.378499546159665801e-01	2.978270905969166993e-01	8.833307970348255878e-02	1.724648286565494404e-01	5.677085871566561748e-01	9.581608048815332124e-02
4.550000000000000000e+03	1.342406370010419958e-01	2.984509919528309796e-01	8.609112195096858822e-02	1.733670992273075306e-01	5.713791907724071750e-01	9.556192894444093255e-02
4.560000000000000000e+03	1.296979765448930122e-01	2.994090188003325492e-01	8.459184683024317808e-02	1.743788374966539489e-01	5.702639294454283636e-01	9.542371788593308202e-02
4.570000000000000000e+03	1.245775254070080745e-01	3.004428208929076360e-01	8.401359957012279056e-02	1.752282049495197114e-01	5.653873773370908795e-01	9.525304417084665132e-02
4.580000000000000000e+03	1.192202810380608713e-01	3.010358322798402653e-01	8.389334242285724497e-02	1.756750227202423242e-01	5.592831752855200733e-01	9.497881052721857120e-02
4.590000000000000000e+03	1.138981686471697702e-01	3.009017848899199210e-01	8.342114412160044068e-02	1.755991710366654746e-01	5.540617526418496475e-01	9.463210948875042106e-02
4.600000000000000000e+03	1.088715465108875402e-01	3.002620829074801878e-01	8.205654040851845243e-02	1.750969807890600527e-01	5.503445071750572293e-01	9.428833527295654715e-02
4.610000000000000000e+03	1.045347278425825671e-01	2.995788913782428398e-01	7.981816636841701507e-02	1.744732500974906231e-01	5.478918083254210591e-01	9.402247190382542752e-02
4.620000000000000000e+03	1.014004380468275096e-01	2.991308418079055009e-01	7.711667483094138131e-02	1.740640083159199214e-01	5.466362614821491661e-01	9.391354153302615415e-02
4.630000000000000000e+03	9.971754712353013417e-02	2.989531808500572874e-01	7.449650852125810907e-02	1.740134564648087578e-01	5.465313283330870409e-01	9.400421376028698928e-02
4.640000000000000000e+03	9.908952865736593563e-02	2.990717272921573633e-01	7.245973333537743255e-02	1.742123110878830428e-01	5.466710322413624867e-01	9.421334948619564109e-02
4.650000000000000000e+03	9.867714717121860157e-02	2.995915818786702434e-01	7.121248254597299654e-02	1.744353465586409857e-01	5.454541869016736877e-01	9.434531916220686987e-02
4.660000000000000000e+03	9.775121381742774007e-02	3.005592397241454439e-01	7.048776237817794277e-02	1.745505082449928524e-01	5.418951459501968326e-01	9.426684999432456691e-02
4.670000000000000000e+03	9.608339619655205388e-02	3.018719762762002157e-01	6.986271646051117612e-02	1.746323517485026955e-01	5.363566025193146070e-01	9.407211677484424162e-02
4.680000000000000000e+03	9.394024357598718122e-02	3.033128618182303060e-01	6.936233931353695537e-02	1.748514410159995314e-01	5.302832330657962778e-01	9.400283491110469902e-02
4.690000000000000000e+03	9.176365229079498642e-02	3.046359037376777934e-01	6.947987273814541787e-02	1.752273554022013013e-01	5.256363117473521473e-01	9.418555630591274319e-02
4.700000000000000000e+03	8.979694165278179208e-02	3.056107056728831206e-01	7.045276551226371808e-02	1.755528300107751793e-01	5.239046221318872654e-01	9.451169685715013480e-02
4.710000000000000000e+03	8.796272286288894793e-02	3.060898450907261203e-01	7.172124184653344559e-02	1.756051691708641060e-01	5.250626636269314362e-01	9.479760586687382973e-02
4.720000000000000000e+03	8.610502462708324867e-02	3.060553638773541030e-01	7.237416241822143548e-02	1.753659944553320471e-01	5.277943114373762068e-01	9.497636068001381882e-02
4.730000000000000000e+03	8.431059843576872714e-02	3.056674310499821745e-01	7.204787237845183823e-02	1.749889223890570833e-01	5.308341873507748110e-01	9.511114493537671521e-02
4.740000000000000000e+03	8.295112994036336895e-02	3.052436057059267349e-01	7.115800351019624381e-02	1.746271741184517445e-01	5.335259538177430372e-01	9.530635597728778774e-02
4.750000000000000000e+03	8.244440461018855137e-02	3.050942317994879138e-01	7.029182439757930556e-02	1.743176332875102930e-01	5.353438572594310108e-01	9.562510273361107815e-02
4.760000000000000000e+03	8.292624854320483629e-02	3.053464367010394476e-01	6.966726047495003238e-02	1.739965449107850337e-01	5.357041918882067266e-01	9.601928916738473874e-02
4.770000000000000000e+03	8.402059933487412979e-02	3.058766662619677446e-01	6.920449991387384037e-02	1.736190444821588130e-01	5.342996034468237010e-01	9.634074997528763173e-02
4.780000000000000000e+03	8.494099771678888244e-02	3.064656479763676611e-01	6.886987082154895357e-02	1.733193282517523914e-01	5.314676010228378544e-01	9.647309275578548615e-02
4.790000000000000000e+03	8.500631832034422075e-02	3.069696293536404719e-01	6.882217765587329839e-02	1.733806998463566507e-01	5.282911569454111778e-01	9.643464281523229931e-02
4.800000000000000000e+03	8.415594664304698602e-02	3.074194676206795651e-01	6.922093513922304708e-02	1.739429260014990763e-01	5.261065211682477427e-01	9.632646633720001739e-02
4.810000000000000000e+03	8.288198537648645836e-02	3.079802967218637777e-01	6.993979222209283086e-02	1.748062627744546016e-01	5.254565138130172786e-01	9.621914994200836402e-02
4.820000000000000000e+03	8.173011109705254074e-02	3.087936712168709574e-01	7.058371069492605510e-02	1.756246612368913551e-01	5.256408472652563946e-01	9.611411589670923461e-02
4.830000000000000000e+03	8.098742033153440156e-02	3.097488376109054919e-01	7.085183279783729970e-02	1.762341068247362807e-01	5.255574704056124036e-01	9.599392513847720965e-02
4.840000000000000000e+03	8.067985025113402764e-02	3.104150655110146650e-01	7.074193315256202541e-02	1.766775571635975650e-01	5.247450334367838032e-01	9.589180124919624570e-02
4.850000000000000000e+03	8.060442015021647422e-02	3.103377217464104998e-01	7.031759703307653708e-02	1.770295975227138552e-01	5.236068121392369878e-01	9.589808560103826873e-02
4.860000000000000000e+03	8.042785616600574283e-02	3.094549526993424227e-01	6.945848526555355174e-02	1.773224177094955278e-01	5.229851583657462166e-01	9.609262540134333452e-02
4.870000000000000000e+03	7.987947970902657679e-02	3.082563523818886431e-01	6.800518727405023556e-02	1.775779750394455847e-01	5.235508190526002581e-01	9.647115043693937908e-02
4.880000000000000000e+03	7.888474196829239893e-02	3.074621522030929199e-01	6.606004355729860889e-02	1.778221405215687223e-01	5.252289324066558018e-01	9.694980474246134294e-02
4.890000000000000000e+03	7.751228412238024557e-02	3.075455909491976447e-01	6.398345784891627808e-02	1.780752717967520882e-01	5.271798485142664692e-01	9.742529152918186219e-02
4.900000000000000000e+03	7.589694204484084827e-02	3.084214130243853602e-01	6.208338108771533498e-02	1.783761582097157794e-01	5.285410742152498731e-01	9.782945371438991899e-02
4.910000000000000000e+03	7.416815374505972280e-02	3.095953870741340319e-01	6.038667314309412865e-02	1.787542755153678220e-01	5.291185414066171822e-01	9.814294545095468558e-02
4.920000000000000000e+03	7.245504310041904483e-02	3.105561781033914226e-01	5.873362086779594649e-02	1.791207339235321994e-01	5.293078902667535113e-01	9.837390678381797982e-02
4.930000000000000000e+03	7.084569845435864655e-02	3.109663677355484768e-01	5.705331698045398858e-02	1.791608493172207606e-01	5.294247527858564339e-01	9.850654609143327800e-02
4.940000000000000000e+03	6.926993647163733059e-02	3.105910265626565803e-01	5.546167763138971918e-02	1.784620237423277522e-01	5.292453242706973704e-01	9.844998900423293509e-02
4.950000000000000000e+03	6.739976292372712452e-02	3.087850318405083172e-01	5.402084172158685971e-02	1.765417751086305886e-01	5.273268668917269197e-01	9.790344699195809020e-02
4.960000000000000000e+03	6.467283787929262173e-02	3.034646566069011397e-01	5.238196914780191699e-02	1.724021193340241065e-01	5.194750877205583928e-01	9.610148302222674965e-02
4.970000000000000000e+03	8.615839968275688932e-02	2.577672943076353418e-01	5.243930365043861230e-02	1.695624821066732124e-01	6.467992583742352419e-01	9.120460528148022217e-02
4.980000000000000000e+03	4.381451709104230291e-02	3.428691314705942794e-01	6.063178282076742143e-02	1.842138251492383971e-01	5.424936694992151809e-01	8.808247462112554771e-02
4.990000000000000000e+03	6.309094606335959032e-02	2.725597395523848832e-01	4.039309483776962195e-02	1.979032392039322963e-01	5.641376576597167958e-01	9.391073936913957310e-02
5.000000000000000000e+03	4.682518196899894403e-02	4.334252901962094562e-01	6.731469760146638337e-02	1.465236204251317564e-01	2.640382710285763546e-01	1.055419428273896010e-01
