# Supplementary material for: Ultrafast proton-coupled isomerization in the phototransformation of phytochrome
Source: Nat Chem. 2022 May 16;14(7):823–30. doi: 10.1038/s41557-022-00944-x (PMC9252900; doi:10.1038/s41557-022-00944-x)
Supplement: Source Data Extended Data Fig. 6 — Data for the two calculated networks in H2O and D2O (ascii format and csv format). [file 41557_2022_944_MOESM9_ESM.zip › sys1_h2o.csv]

f [cm -1]	k=0.0, omega chi’’_x	k=0.0, omega chi’’_yz	k=0.4, omega chi’’_x	k=0.4, omega chi’’_yz	K=4.0, omega chi’’_x	k=4.0, omega chi’’_yz
0.000000000000000000e+00	1.972500982388244615e-04	6.180728910995789138e-03	5.937785007468759365e-05	3.687315746704368079e-03	4.450670129419725951e-02	1.144864816760285484e-03
1.000000000000000000e+01	6.809905165774957081e-02	5.352739917239178524e+00	6.153212408850683435e-02	4.711171345552520151e+00	1.764878515407736970e+01	7.352357719840217909e-01
2.000000000000000000e+01	6.988295057241457053e-01	3.231094461807408003e+00	9.439939805601931244e-01	2.312405066117210861e+00	2.084357222082082828e+01	1.907800800512098549e+00
3.000000000000000000e+01	1.227600752901317982e+00	4.104760425959460335e+00	6.302801047378481236e-01	4.478076934862563974e+00	2.579016991904467204e+01	2.196542440777543792e+00
4.000000000000000000e+01	3.423143105725996449e+00	5.069085068042378239e+00	2.531235939662165091e+00	4.890716096097982302e+00	1.977030236407599162e+01	4.432459640887832286e+00
5.000000000000000000e+01	4.139984508280321052e+00	4.570957631178410807e+00	2.890775993377564301e+00	4.247261553952136559e+00	2.085274043458760573e+01	4.272163262018478846e+00
6.000000000000000000e+01	4.914296881996139454e+00	4.038700664311916100e+00	3.026933363607620553e+00	3.437459983467633151e+00	2.154509682765029055e+01	3.699497060609989951e+00
7.000000000000000000e+01	5.997782059677001953e+00	3.847979788176977944e+00	3.167488402855428653e+00	2.886314171166204368e+00	2.236058498870604794e+01	3.235797696696725012e+00
8.000000000000000000e+01	7.520878536665001945e+00	4.212399639452434563e+00	3.605328547122252925e+00	2.837486800816899191e+00	2.362720033176787382e+01	3.272524241862256211e+00
9.000000000000000000e+01	9.385857881405597070e+00	5.103690826687483195e+00	4.520192639650912447e+00	3.279068811916417747e+00	2.539996785638941290e+01	3.872837370977102900e+00
1.000000000000000000e+02	1.138985658674157975e+01	6.278789737498457590e+00	5.904131503441075068e+00	3.992548742090675340e+00	2.742297408426161098e+01	4.838923745951863253e+00
1.100000000000000000e+02	1.344322631335636231e+01	7.387147409596479974e+00	7.612972316495175917e+00	4.664864931870416953e+00	2.924955181660706316e+01	5.873671388054304110e+00
1.200000000000000000e+02	1.560687410665589603e+01	8.149240396560156086e+00	9.482683938011692959e+00	5.048638704246336317e+00	3.062569871567823654e+01	6.692239591691185652e+00
1.300000000000000000e+02	1.784113193686190257e+01	8.501493489878335197e+00	1.144039276708222808e+01	5.092793990637303203e+00	3.185040948820533302e+01	7.066407413340696664e+00
1.400000000000000000e+02	1.979624044120310700e+01	8.560049039216414357e+00	1.357018321967336050e+01	4.934139642759144628e+00	3.374967610987474842e+01	6.860395374379569589e+00
1.500000000000000000e+02	2.103545697873286358e+01	8.460148428645085872e+00	1.611421284797445708e+01	4.763142487719083995e+00	3.728319701157437294e+01	6.103407324361150188e+00
1.600000000000000000e+02	2.149533166848513233e+01	8.280858362475612466e+00	1.930653363649451393e+01	4.693788148554677520e+00	4.319557177841543449e+01	5.028001997516784449e+00
1.700000000000000000e+02	2.159095682525553883e+01	8.104711229092606217e+00	2.303433267048894351e+01	4.743886742721618255e+00	5.185322363084429753e+01	3.976765409309734878e+00
1.800000000000000000e+02	2.181693976531343182e+01	8.055618448299068035e+00	2.662581606397558787e+01	4.897795856653967661e+00	6.300234581702663661e+01	3.221986724538839830e+00
1.900000000000000000e+02	2.228535979579098480e+01	8.234372517057160223e+00	2.907719488184890366e+01	5.155602030504951472e+00	7.540002765989596867e+01	2.856522226590149316e+00
2.000000000000000000e+02	2.264907446483947595e+01	8.649508045521672628e+00	2.960794797688788194e+01	5.534193186666830577e+00	8.677663200339806338e+01	2.823717381140329774e+00
2.100000000000000000e+02	2.242388824066543407e+01	9.224674414266495148e+00	2.811531618496117346e+01	6.057442390438191993e+00	9.464795243975275696e+01	3.012307959316736117e+00
2.200000000000000000e+02	2.135343716590639218e+01	9.848660961006601156e+00	2.520136477901121452e+01	6.742456777192396444e+00	9.760934311202350955e+01	3.328669069053850293e+00
2.300000000000000000e+02	1.948613199559855147e+01	1.040066997274581340e+01	2.174551129153857687e+01	7.557765815636150464e+00	9.597945604270567799e+01	3.718567147086137226e+00
2.400000000000000000e+02	1.702900453919679435e+01	1.074321270553528507e+01	1.836332197096233543e+01	8.379005613310631873e+00	9.113906667329899847e+01	4.145765584690139782e+00
2.500000000000000000e+02	1.426219510460249751e+01	1.074972500953674626e+01	1.523902496443713872e+01	9.001800200548220943e+00	8.435792916144086462e+01	4.566365861867688558e+00
2.600000000000000000e+02	1.155112176005146729e+01	1.039078437607942718e+01	1.238782996130750114e+01	9.226567507908399079e+00	7.633914597013161085e+01	4.936523551073813465e+00
2.700000000000000000e+02	9.257113492542003996e+00	9.790977489583223559e+00	9.904506161388832552e+00	8.968805856441107949e+00	6.772984063876988614e+01	5.243051363339640503e+00
2.800000000000000000e+02	7.563358917879786425e+00	9.161910314549279732e+00	7.915478976059262983e+00	8.322288653808955772e+00	5.958699934635055229e+01	5.508822977848076619e+00
2.900000000000000000e+02	6.420157457428854464e+00	8.672106721404933438e+00	6.419826687747051785e+00	7.513674390155991034e+00	5.292457789843186333e+01	5.759851717787650927e+00
3.000000000000000000e+02	5.666510952676599544e+00	8.381535852702089784e+00	5.295787923052052371e+00	6.776543330424327216e+00	4.785429187490068159e+01	6.007466804872059640e+00
3.100000000000000000e+02	5.167418565173123923e+00	8.263241711168438641e+00	4.433214619299797654e+00	6.252183891965012563e+00	4.363439871512365187e+01	6.279673638439807526e+00
3.200000000000000000e+02	4.847116227971110192e+00	8.242435310213121369e+00	3.814959074431595987e+00	5.978738951490917941e+00	3.960127430741584220e+01	6.661352433532517381e+00
3.300000000000000000e+02	4.659914115863481143e+00	8.232030993971473976e+00	3.470694810082274095e+00	5.921928802377808942e+00	3.577262617865051197e+01	7.271862230610834033e+00
3.400000000000000000e+02	4.572920135902821315e+00	8.183018137281941051e+00	3.401943820260713292e+00	5.998175814559524532e+00	3.260259450361653677e+01	8.186540882712606049e+00
3.500000000000000000e+02	4.570344325546265907e+00	8.118685375198337439e+00	3.551390813684701442e+00	6.104645022173468050e+00	3.055527597253146155e+01	9.377532186432066652e+00
3.600000000000000000e+02	4.659066376841169976e+00	8.093654106185081076e+00	3.812593730667323655e+00	6.167289355536739848e+00	2.992450467280983517e+01	1.073282010945116838e+01
3.700000000000000000e+02	4.864685124587504461e+00	8.133126166600279205e+00	4.056813794433845821e+00	6.174544096790191006e+00	3.065533387722490488e+01	1.211828734925601481e+01
3.800000000000000000e+02	5.222607190850498959e+00	8.244472018539731550e+00	4.202700478740421630e+00	6.172769241181867095e+00	3.210649906414250410e+01	1.340137508875149308e+01
3.900000000000000000e+02	5.770385160327750285e+00	8.475619628646084536e+00	4.301582346899302856e+00	6.236061154028015530e+00	3.315203215238125978e+01	1.443096860849201590e+01
4.000000000000000000e+02	6.547195327676722520e+00	8.901034735524200769e+00	4.529104799132825931e+00	6.427177417100859103e+00	3.284162550742725983e+01	1.506159836730683033e+01
4.100000000000000000e+02	7.621151461073920608e+00	9.535563143989673307e+00	5.083045756649212876e+00	6.763514737620440087e+00	3.109637115568908783e+01	1.526037601086259343e+01
4.200000000000000000e+02	9.152159772057602893e+00	1.030739988874936763e+01	6.142456974646339773e+00	7.219011701038892781e+00	2.875386290612419771e+01	1.519633694960260684e+01
4.300000000000000000e+02	1.144419684866999098e+01	1.113928757313512286e+01	7.946416796872013855e+00	7.771742669685286486e+00	2.704109673045109830e+01	1.517748792735885921e+01
4.400000000000000000e+02	1.501436059973770476e+01	1.205840253387322036e+01	1.084964638114717062e+01	8.457112308879699114e+00	2.706312458367117202e+01	1.545838965093118489e+01
4.500000000000000000e+02	2.059250254786769929e+01	1.324594807401894947e+01	1.526583061961150278e+01	9.390429534263585509e+00	2.971776336561003262e+01	1.608499004850546044e+01
4.600000000000000000e+02	2.891669815447617964e+01	1.499503124058605508e+01	2.155988694159093200e+01	1.074733518535336074e+01	3.591129866080565591e+01	1.692782029117137199e+01
4.700000000000000000e+02	4.003042375759952876e+01	1.750315768429973673e+01	2.983525006214500053e+01	1.267264202068597712e+01	4.665683297687845510e+01	1.786205926175072634e+01
4.800000000000000000e+02	5.215220626290575723e+01	2.051304540025679302e+01	3.933974606586795630e+01	1.510132914767656942e+01	6.243480709832886077e+01	1.887781237162118231e+01
4.900000000000000000e+02	6.137596230568565403e+01	2.316066832838795619e+01	4.773412734296184112e+01	1.758394110623085638e+01	8.170986839085868780e+01	1.996923548194071429e+01
5.000000000000000000e+02	6.364350963132253725e+01	2.441186444405784783e+01	5.154607323788262363e+01	1.933841727345137684e+01	9.977860266543251555e+01	2.091530075886597118e+01
5.100000000000000000e+02	5.784553720366840679e+01	2.380633330843981099e+01	4.849063795202425098e+01	1.965761948648216872e+01	1.099777061470278028e+02	2.125663133055344645e+01
5.200000000000000000e+02	4.675061641269614654e+01	2.174189989284510816e+01	3.965213514396774031e+01	1.841619794064776272e+01	1.076257918338899913e+02	2.059971850797803228e+01
5.300000000000000000e+02	3.471554503904987854e+01	1.905808822798778124e+01	2.884595403016400894e+01	1.616956078153748777e+01	9.365266873317490592e+01	1.896775287603372107e+01
5.400000000000000000e+02	2.481813177148292482e+01	1.645461510941792227e+01	1.972772695230368711e+01	1.370523603278703462e+01	7.415497196848103556e+01	1.682046118218284292e+01
5.500000000000000000e+02	1.793393279615871805e+01	1.426517844170385274e+01	1.373946453440637505e+01	1.153093259131909676e+01	5.607184055378895948e+01	1.472131895078987895e+01
5.600000000000000000e+02	1.357684904265340897e+01	1.257129881498290125e+01	1.036911329046549746e+01	9.770949741364377772e+00	4.322751962920472835e+01	1.299907026546455491e+01
5.700000000000000000e+02	1.095592489057483832e+01	1.136002034832201346e+01	8.488110135278983392e+00	8.374226056897038362e+00	3.581725108522108769e+01	1.167908937544811110e+01
5.800000000000000000e+02	9.415794402305767363e+00	1.057280361383137368e+01	7.257110441132150314e+00	7.277240705508710050e+00	3.225666062933848366e+01	1.063934837714394277e+01
5.900000000000000000e+02	8.454680405749352090e+00	1.011072921642491806e+01	6.300670617878111557e+00	6.425187145369767094e+00	3.085887934771359298e+01	9.773727174374155169e+00
6.000000000000000000e+02	7.727499026367802060e+00	9.873383638710194532e+00	5.535775016651234282e+00	5.768224238185116093e+00	3.040791217637392663e+01	9.037602656433987747e+00
6.100000000000000000e+02	7.104901993781385983e+00	9.808020476834348855e+00	4.977277351670921668e+00	5.280799538582153119e+00	3.016573519879827003e+01	8.410288044213057645e+00
6.200000000000000000e+02	6.611954207258393446e+00	9.908797346097308889e+00	4.639836897768955026e+00	4.958417089086662344e+00	2.981287697390831326e+01	7.863545699327467275e+00
6.300000000000000000e+02	6.285591204831876944e+00	1.016567659913027910e+01	4.496566912837155705e+00	4.787320377318192044e+00	2.940107639169551135e+01	7.370821983608186301e+00
6.400000000000000000e+02	6.100253907980757617e+00	1.052880727564481944e+01	4.479832723381974802e+00	4.736304856399939922e+00	2.925348444140108128e+01	6.923215226244751719e+00
6.500000000000000000e+02	6.003227032454360845e+00	1.094708436228288662e+01	4.503189258946095563e+00	4.785508907074392582e+00	2.970055682506116668e+01	6.526621990941009699e+00
6.600000000000000000e+02	5.989036476174326218e+00	1.144266859138899406e+01	4.496136195348634956e+00	4.952378469671114836e+00	3.077887419704618921e+01	6.190762940357069866e+00
6.700000000000000000e+02	6.123466257553523917e+00	1.212275233433861565e+01	4.450010951212549415e+00	5.294940993175028865e+00	3.214723291487884183e+01	5.936506034705694823e+00
6.800000000000000000e+02	6.507944834593124561e+00	1.315649135736845921e+01	4.445338370089721103e+00	5.912985513377355673e+00	3.334198716215594516e+01	5.811782853232200452e+00
6.900000000000000000e+02	7.273172411922138814e+00	1.480245730805464888e+01	4.648083240657838289e+00	6.957289873236839561e+00	3.415349541108052023e+01	5.906707829600120974e+00
7.000000000000000000e+02	8.629570302217299371e+00	1.741327544458199839e+01	5.290294858556317870e+00	8.621019046694666343e+00	3.484627281189640513e+01	6.394684657792028659e+00
7.100000000000000000e+02	1.084986519080163347e+01	2.125810049830122850e+01	6.625007977142220561e+00	1.108880148142642241e+01	3.613459619116948573e+01	7.579032915958908490e+00
7.200000000000000000e+02	1.397166191210032338e+01	2.620370333561235654e+01	8.792817232985923326e+00	1.443780353420841145e+01	3.888509081538400380e+01	9.881160539235310125e+00
7.300000000000000000e+02	1.742374700560880640e+01	3.151550792875499596e+01	1.157937913205894453e+01	1.852269039824008701e+01	4.359251923498283077e+01	1.369962774638031178e+01
7.400000000000000000e+02	2.017234725814358853e+01	3.602863596314438155e+01	1.430085573456438297e+01	2.294333174671405118e+01	4.976814444940578852e+01	1.915105517767178256e+01
7.500000000000000000e+02	2.150976143628553672e+01	3.876152534952423423e+01	1.613303505255955628e+01	2.718684796499265843e+01	5.560135639405832819e+01	2.586433410397525634e+01
7.600000000000000000e+02	2.173029287744847693e+01	3.980000287440062579e+01	1.673237657495570119e+01	3.098042264150232938e+01	5.843483772779916308e+01	3.309473320874054991e+01
7.700000000000000000e+02	2.208435326872981008e+01	4.085057712448902123e+01	1.659312970535718179e+01	3.482039590886500235e+01	5.628039874380170460e+01	4.037516385879548864e+01
7.800000000000000000e+02	2.426638753695022288e+01	4.472403654908990234e+01	1.681042524406906935e+01	4.022095806381197036e+01	4.945067554671322796e+01	4.822325692731648417e+01
7.900000000000000000e+02	2.969994889033287677e+01	5.352934402182620488e+01	1.845153737957747708e+01	4.883133094184906753e+01	4.066049748680323006e+01	5.780980114432782813e+01
8.000000000000000000e+02	3.851298988728969164e+01	6.645155318876911110e+01	2.176796102718276771e+01	6.035112395809746033e+01	3.325809659502702686e+01	6.896332956650817891e+01
8.100000000000000000e+02	4.862392660436281489e+01	7.900131661189831789e+01	2.565424808289896319e+01	7.108463328929585145e+01	2.919030638366886521e+01	7.828843047433559832e+01
8.200000000000000000e+02	5.620466689993662612e+01	8.523687129533624329e+01	2.810099443774326389e+01	7.550325042335423120e+01	2.843141286413972679e+01	8.053093215594262233e+01
8.300000000000000000e+02	5.801910286064146760e+01	8.186604663982546981e+01	2.771022473098148708e+01	7.034793227842361318e+01	2.984173156506371427e+01	7.306155383876748033e+01
8.400000000000000000e+02	5.379674373864339287e+01	7.058247112790832034e+01	2.485644155777625386e+01	5.740350452442231699e+01	3.221825823802317501e+01	5.864274096088900023e+01
8.500000000000000000e+02	4.620997111240135524e+01	5.640566926064182240e+01	2.120583812435535620e+01	4.203847811986953786e+01	3.474074409409621467e+01	4.313032828788843176e+01
8.600000000000000000e+02	3.854258495983825838e+01	4.396264794825162880e+01	1.829478145774162101e+01	2.924588294449486625e+01	3.690033574948547823e+01	3.098675519654789667e+01
8.700000000000000000e+02	3.263589596492897726e+01	3.528186818647424161e+01	1.673041086972063951e+01	2.113883546065337526e+01	3.839145811021668209e+01	2.334162144379047277e+01
8.800000000000000000e+02	2.875656653579862265e+01	3.018013193079881873e+01	1.640436982210975358e+01	1.729388595857904676e+01	3.909135412669353826e+01	1.918327261841424303e+01
8.900000000000000000e+02	2.653980601634287595e+01	2.764739841867407932e+01	1.697496002608695065e+01	1.629772864461113357e+01	3.910296232742673794e+01	1.714088617729183994e+01
9.000000000000000000e+02	2.560267787914858317e+01	2.674834590165422554e+01	1.810154324739647436e+01	1.681766547479912788e+01	3.876239324962176624e+01	1.625808354492018992e+01
9.100000000000000000e+02	2.556678160780527165e+01	2.688429019071809023e+01	1.949477170242524338e+01	1.791080815069378218e+01	3.861170741891087488e+01	1.599180906292404103e+01
9.200000000000000000e+02	2.596873165762092839e+01	2.773702404255124065e+01	2.091498640294485156e+01	1.901136770248546526e+01	3.918026860585143112e+01	1.601902729526141300e+01
9.300000000000000000e+02	2.628919027831389599e+01	2.906053016919016230e+01	2.215060766766590206e+01	1.987582214886033682e+01	4.058165385451175666e+01	1.615974344438206245e+01
9.400000000000000000e+02	2.612990225078198847e+01	3.050499393626369482e+01	2.301918734049517923e+01	2.051057626517724941e+01	4.238972967068421127e+01	1.634674581055194409e+01
9.500000000000000000e+02	2.548371433096403038e+01	3.166919728331676254e+01	2.346351909475328767e+01	2.102061776423192896e+01	4.412959741067864172e+01	1.658100350832379632e+01
9.600000000000000000e+02	2.505989994171034851e+01	3.226765680007695636e+01	2.374139627414454878e+01	2.146360549208156598e+01	4.589234718012722425e+01	1.686437359393979207e+01
9.700000000000000000e+02	2.624095685523071353e+01	3.221914656511013675e+01	2.452412665701783467e+01	2.184567039354401885e+01	4.830454855737730213e+01	1.714431240960239222e+01
9.800000000000000000e+02	3.043181293826782507e+01	3.168289067960126459e+01	2.671306273506854367e+01	2.221727102124543052e+01	5.193639948976293397e+01	1.733103474640503094e+01
9.900000000000000000e+02	3.772417930345948633e+01	3.101009816913357398e+01	3.074219244377065507e+01	2.270236353014073671e+01	5.667428752669052727e+01	1.737811539633226943e+01
1.000000000000000000e+03	4.561479978237961319e+01	3.045265055821815281e+01	3.554630187360520210e+01	2.337348324300925029e+01	6.133930850762479281e+01	1.734747227086756993e+01
1.010000000000000000e+03	4.965455374834402846e+01	2.982092782563601574e+01	3.839345927379319789e+01	2.406648896755983813e+01	6.404525041714317979e+01	1.740402269841668925e+01
1.020000000000000000e+03	4.680729278774670377e+01	2.862308668631249020e+01	3.671535351444169493e+01	2.437194019914883114e+01	6.361352136888264397e+01	1.778082019244016365e+01
1.030000000000000000e+03	3.845286814075461734e+01	2.672696297366098506e+01	3.059329309547945996e+01	2.398076664020353377e+01	6.076595820680950055e+01	1.877006592860504242e+01
1.040000000000000000e+03	2.933585887583224050e+01	2.483660024121868659e+01	2.294130053849355022e+01	2.315197382414351068e+01	5.737754797061030132e+01	2.066955179894386418e+01
1.050000000000000000e+03	2.357642213128199060e+01	2.421215282001740476e+01	1.699221956319475524e+01	2.267572459187299927e+01	5.461578198381100435e+01	2.354719121312453467e+01
1.060000000000000000e+03	2.220626094231727166e+01	2.582872430634347793e+01	1.403085175181559308e+01	2.317243840736306382e+01	5.241804940074181474e+01	2.691368618908249388e+01
1.070000000000000000e+03	2.373753663987808693e+01	2.950630959618820981e+01	1.336351295665376604e+01	2.441601928147042955e+01	5.050510191215254707e+01	2.968050201979526648e+01
1.080000000000000000e+03	2.583215237689365296e+01	3.355007660424427485e+01	1.357983648187253856e+01	2.541318296852998060e+01	4.903115413926882127e+01	3.065133351156315200e+01
1.090000000000000000e+03	2.659189092085276940e+01	3.544107065894439046e+01	1.358496806550275160e+01	2.512256072563611298e+01	4.824825216083115720e+01	2.928119163937922309e+01
1.100000000000000000e+03	2.540099022564106690e+01	3.345114374905054433e+01	1.300681711329120027e+01	2.311374843048903927e+01	4.827226687987715081e+01	2.607643679824621330e+01
1.110000000000000000e+03	2.307275389673508315e+01	2.792516923932809192e+01	1.212713815662007910e+01	1.973377094122133713e+01	4.929698236168994185e+01	2.225966944201859121e+01
1.120000000000000000e+03	2.093301797733680658e+01	2.096038003881865563e+01	1.143823251586776912e+01	1.582798721682406473e+01	5.153499852345154153e+01	1.897982029589416797e+01
1.130000000000000000e+03	1.971845860678066842e+01	1.483331230469926609e+01	1.123691140543422939e+01	1.227115093787809030e+01	5.478599642375383638e+01	1.677068702942573708e+01
1.140000000000000000e+03	1.936761669848714362e+01	1.069130510224381325e+01	1.152378277765111037e+01	9.577206221580535583e+00	5.821604025404043625e+01	1.558809478666641368e+01
1.150000000000000000e+03	1.958790649231256253e+01	8.438406977255151986e+00	1.215389057059146971e+01	7.796933759667419750e+00	6.077572595592222626e+01	1.514289590108948325e+01
1.160000000000000000e+03	2.029640718711523917e+01	7.410388378242113383e+00	1.298831642234151396e+01	6.719447541456002426e+00	6.193525362217091867e+01	1.514716748941115654e+01
1.170000000000000000e+03	2.160820613446581362e+01	7.008486228952990338e+00	1.398294028266693978e+01	6.126450019118930612e+00	6.208266937418604670e+01	1.541162028222283453e+01
1.180000000000000000e+03	2.368471134079657503e+01	6.924508544154296175e+00	1.522031484905152965e+01	5.880034909371788743e+00	6.209152472735217287e+01	1.588412187473505277e+01
1.190000000000000000e+03	2.667107464050481624e+01	7.080468975202290238e+00	1.686114908283328617e+01	5.876573822087981291e+00	6.249852377345226984e+01	1.661113565153952010e+01
1.200000000000000000e+03	3.068177690334449892e+01	7.483696407435214581e+00	1.901826433111090608e+01	6.013441747303806650e+00	6.322558960421776675e+01	1.763672828648633484e+01
1.210000000000000000e+03	3.575028098303509694e+01	8.120579168519769908e+00	2.166568656462674980e+01	6.224038401366415840e+00	6.408184059364957363e+01	1.889908967115168181e+01
1.220000000000000000e+03	4.163700986086622891e+01	8.914735459520954919e+00	2.469552486917227796e+01	6.510121448005134148e+00	6.532019509701551385e+01	2.019202381037526095e+01
1.230000000000000000e+03	4.767742610915295387e+01	9.750841188297336259e+00	2.803150024439174715e+01	6.925417595421064831e+00	6.743161922207022485e+01	2.121981922968048195e+01
1.240000000000000000e+03	5.281966795514493640e+01	1.052823902496571762e+01	3.158049007582008372e+01	7.501355726822460213e+00	7.042409412826350490e+01	2.175185689434271552e+01
1.250000000000000000e+03	5.586702323323192587e+01	1.119989683949800963e+01	3.500905642218408786e+01	8.176929202193200297e+00	7.359154734143351106e+01	2.178634647618407882e+01
1.260000000000000000e+03	5.585342298286181517e+01	1.177619605609399400e+01	3.765087199413197538e+01	8.820019544795204780e+00	7.613053527755215555e+01	2.158614656798371101e+01
1.270000000000000000e+03	5.249470632812480630e+01	1.232826606012067572e+01	3.871998805601129590e+01	9.356028453245119891e+00	7.777716419597983588e+01	2.160043655525753792e+01
1.280000000000000000e+03	4.647673205436960586e+01	1.297554327770342297e+01	3.764628879720668664e+01	9.870600746533352066e+00	7.869167378378647015e+01	2.233479498466824609e+01
1.290000000000000000e+03	3.928905849960964503e+01	1.377728974744297830e+01	3.436676635468180052e+01	1.051540478750577456e+01	7.889559364268113484e+01	2.411168510187997782e+01
1.300000000000000000e+03	3.264578885207460246e+01	1.454982708935966684e+01	2.953166431918985779e+01	1.124525983051949041e+01	7.815574015730265955e+01	2.665654985414165523e+01
1.310000000000000000e+03	2.788020746951584528e+01	1.482381493303531173e+01	2.447521221831258842e+01	1.166741717429249015e+01	7.659227407122220654e+01	2.883339904651194985e+01
1.320000000000000000e+03	2.558604243937306322e+01	1.410403970265728901e+01	2.076302241526589754e+01	1.126515168779066300e+01	7.527582665365045500e+01	2.908402660289189612e+01
1.330000000000000000e+03	2.554121863368289524e+01	1.227180028264533718e+01	1.944720622093680973e+01	9.853694862383040487e+00	7.572360553920124460e+01	2.653896094183992105e+01
1.340000000000000000e+03	2.681992161828941335e+01	9.754818471513839739e+00	2.049812302442645517e+01	7.798029480071536845e+00	7.853004287221676805e+01	2.179480809294212662e+01
1.350000000000000000e+03	2.811802589081192849e+01	7.274092869720176324e+00	2.283282345454777129e+01	5.753372314075899219e+00	8.271092793597021853e+01	1.649038622549076649e+01
1.360000000000000000e+03	2.831280574773389347e+01	5.396875890458684211e+00	2.499002768797352658e+01	4.217378743066664271e+00	8.651130273727919473e+01	1.212658317491113280e+01
1.370000000000000000e+03	2.699625684306975515e+01	4.287361523928436391e+00	2.593963599457183022e+01	3.311803154776582048e+00	8.873290317095177215e+01	9.314348829024181597e+00
1.380000000000000000e+03	2.458850593249931293e+01	3.784951483070646994e+00	2.535558017214589555e+01	2.881170995773190135e+00	8.927225580305373853e+01	7.882175857077140080e+00
1.390000000000000000e+03	2.193710020332908073e+01	3.633272163832475421e+00	2.339769441418044593e+01	2.703583150440712402e+00	8.882654674690252250e+01	7.361807534886221305e+00
1.400000000000000000e+03	1.974152060805909414e+01	3.639827344139662024e+00	2.049433465119475883e+01	2.624511628713160682e+00	8.841004092499872513e+01	7.330994334242507016e+00
1.410000000000000000e+03	1.822563296625302343e+01	3.703563880686144394e+00	1.727107418946072670e+01	2.575684297495557828e+00	8.908224433911838958e+01	7.516445954005776642e+00
1.420000000000000000e+03	1.725705767732288365e+01	3.776512133149700912e+00	1.437384842439174726e+01	2.540487469123505981e+00	9.161762208680595165e+01	7.763773319947789631e+00
1.430000000000000000e+03	1.668676333470644835e+01	3.842867828169229227e+00	1.221332429773219452e+01	2.526234487264926720e+00	9.603480517400603844e+01	7.992060154641608349e+00
1.440000000000000000e+03	1.649134843559293628e+01	3.915485810879520745e+00	1.086661451211766938e+01	2.551897545212175267e+00	1.014655308028263079e+02	8.177463810533314614e+00
1.450000000000000000e+03	1.663754380422676249e+01	4.013516300998313469e+00	1.017449904098237745e+01	2.634495657451323858e+00	1.065900784775938774e+02	8.347281500934071730e+00
1.460000000000000000e+03	1.697653767262381663e+01	4.128697948258573724e+00	9.900568932913261122e+00	2.767253495222401050e+00	1.101503240490890789e+02	8.549468440270750591e+00
1.470000000000000000e+03	1.731898277661590768e+01	4.215709359925930322e+00	9.838117350266491812e+00	2.906521536098653158e+00	1.112355969572653578e+02	8.816634997286342923e+00
1.480000000000000000e+03	1.752261092273838727e+01	4.219099687263438980e+00	9.850127207096726067e+00	2.990395786813127899e+00	1.095607607073707754e+02	9.153365409892549209e+00
1.490000000000000000e+03	1.749871502568582571e+01	4.114607892318086435e+00	9.878727494626069472e+00	2.979077070229571689e+00	1.057777117319292159e+02	9.542306346590606836e+00
1.500000000000000000e+03	1.722297503119011353e+01	3.931493424078584376e+00	9.931673320403310967e+00	2.879410090017983315e+00	1.014424039987391097e+02	9.945717472491329758e+00
1.510000000000000000e+03	1.677934602856013413e+01	3.738388448175506973e+00	1.004885074017060020e+01	2.732169997438512077e+00	9.835641370914427739e+01	1.029503721892473145e+01
1.520000000000000000e+03	1.636559226214310314e+01	3.606940118507029780e+00	1.028902926069910073e+01	2.582160761864889409e+00	9.756682630979764781e+01	1.049121495907186841e+01
1.530000000000000000e+03	1.624912079744840909e+01	3.581294502596723106e+00	1.074722340598359693e+01	2.461517517125866750e+00	9.898160546316481145e+01	1.044551994120595140e+01
1.540000000000000000e+03	1.667982796387694222e+01	3.668358147865780516e+00	1.153786447236036672e+01	2.392076556364643558e+00	1.021695653080856374e+02	1.014795696399173863e+01
1.550000000000000000e+03	1.777904168969674359e+01	3.860938336786927216e+00	1.274456917106753018e+01	2.394676198488698837e+00	1.073730253952142135e+02	9.698621786584803672e+00
1.560000000000000000e+03	1.953334376349847901e+01	4.185490819042106736e+00	1.439968252505973112e+01	2.496094405747156131e+00	1.154372951487096088e+02	9.261231706646199768e+00
1.570000000000000000e+03	2.197138134834527534e+01	4.732022167449269290e+00	1.653738746428744832e+01	2.730821974985963685e+00	1.267460007961323925e+02	8.972892526011751357e+00
1.580000000000000000e+03	2.538007062057545227e+01	5.629241101033752415e+00	1.930968886669894147e+01	3.137432623044013269e+00	1.406363970793154863e+02	8.877517196832691582e+00
1.590000000000000000e+03	3.037105038833987081e+01	6.988404891198097602e+00	2.314082809161746823e+01	3.756736731789396266e+00	1.565579070941692237e+02	8.935066235877606289e+00
1.600000000000000000e+03	3.778991675466036781e+01	8.860737509956262414e+00	2.885234597395357881e+01	4.628721377282019489e+00	1.758366127462390978e+02	9.105447631018492416e+00
1.610000000000000000e+03	4.842054191860253098e+01	1.120650415626274921e+01	3.747568783553054317e+01	5.770394290855237251e+00	2.013859352011643011e+02	9.429752009711634742e+00
1.620000000000000000e+03	6.241067354963620772e+01	1.383018294706584683e+01	4.956250423583970388e+01	7.137828561292694829e+00	2.345019142925707172e+02	1.001850635163301817e+01
1.630000000000000000e+03	7.860144023922451595e+01	1.630800461918953559e+01	6.425169958173620444e+01	8.612288286980243512e+00	2.719699668765235856e+02	1.093545277435478624e+01
1.640000000000000000e+03	9.428858098408744581e+01	1.805980802732242196e+01	7.902815122472941312e+01	1.003242511933548720e+01	3.063670233970876211e+02	1.208117122984147151e+01
1.650000000000000000e+03	1.058416588885176282e+02	1.862207437748402583e+01	9.068490970001583662e+01	1.122618444660404791e+01	3.289823038561783051e+02	1.320637493118087491e+01
1.660000000000000000e+03	1.100764055826991381e+02	1.790116376180684199e+01	9.656667277949634354e+01	1.199485782559845148e+01	3.330007247038726632e+02	1.404439814216129534e+01
1.670000000000000000e+03	1.056816343639538616e+02	1.616496468164644895e+01	9.511728095217476664e+01	1.210629296554149192e+01	3.161553449178880442e+02	1.442985701655741515e+01
1.680000000000000000e+03	9.383602554967325204e+01	1.384202912181462608e+01	8.621713123943229107e+01	1.139608079037687460e+01	2.824120644240171032e+02	1.432597743876080543e+01
1.690000000000000000e+03	7.766018334157911340e+01	1.135410192180933642e+01	7.178804267900774505e+01	9.930100712492446746e+00	2.410346700217570231e+02	1.379720912179361036e+01
1.700000000000000000e+03	6.089704255077094075e+01	9.040009361125894927e+00	5.551845670206608929e+01	8.036435736477178793e+00	2.022513491247289892e+02	1.296415991120118427e+01
1.710000000000000000e+03	4.658410950125200856e+01	7.112029995167622687e+00	4.108844377011042326e+01	6.136654208416511658e+00	1.724793064395078090e+02	1.196096787199038225e+01
1.720000000000000000e+03	3.626449891373565038e+01	5.641356125915665487e+00	3.045439230849220635e+01	4.539296725199697846e+00	1.528697168386854912e+02	1.091765186884056149e+01
1.730000000000000000e+03	2.985758482335942787e+01	4.588861307789030342e+00	2.364069025064727114e+01	3.360550736871910971e+00	1.413480050884090531e+02	9.951952472518055259e+00
1.740000000000000000e+03	2.616560153735527194e+01	3.860335775716345452e+00	1.965215131724168174e+01	2.571661518829242432e+00	1.353670839668155281e+02	9.145671558660946943e+00
1.750000000000000000e+03	2.374801888362904023e+01	3.360172557003500149e+00	1.736491159235709247e+01	2.080532413591967167e+00	1.333017626586072026e+02	8.526801130741461066e+00
1.760000000000000000e+03	2.168773911109768804e+01	3.021603309696295092e+00	1.599722450054224687e+01	1.789796726176241526e+00	1.344088013260000025e+02	8.082029717670060620e+00
1.770000000000000000e+03	1.981196592550913493e+01	2.805717274455525434e+00	1.515178793897359988e+01	1.621463597171986848e+00	1.381176427477463449e+02	7.779862427029204497e+00
1.780000000000000000e+03	1.841438395533117145e+01	2.684067086818633374e+00	1.462241423494271153e+01	1.522142215025492629e+00	1.432775116868275802e+02	7.586931368973074186e+00
1.790000000000000000e+03	1.783012221062257652e+01	2.629919152783086744e+00	1.424400566364275278e+01	1.463919554486071473e+00	1.480877791542554860e+02	7.483732955429859501e+00
1.800000000000000000e+03	1.816568043298427781e+01	2.620928784387990707e+00	1.395585641127533449e+01	1.439499374939033238e+00	1.509490703249301191e+02	7.466029995211595605e+00
1.810000000000000000e+03	1.923189252341517275e+01	2.641394595785292232e+00	1.385877269747083851e+01	1.446030429273642781e+00	1.514664777785804404e+02	7.523350526370032654e+00
1.820000000000000000e+03	2.062710972344691029e+01	2.678399398362655504e+00	1.405004053580323564e+01	1.471651425009277592e+00	1.505660880765833554e+02	7.625224947954535537e+00
1.830000000000000000e+03	2.191964799847853840e+01	2.717293759187898949e+00	1.444184056660124682e+01	1.496861441276237770e+00	1.498062631898991981e+02	7.749167045686966127e+00
1.840000000000000000e+03	2.286196169009928525e+01	2.745278730720666083e+00	1.487262626705174462e+01	1.509540250291715680e+00	1.504710978961038279e+02	7.911357002220004375e+00
1.850000000000000000e+03	2.347659560248165533e+01	2.760107394845671358e+00	1.534010174323583797e+01	1.515249262644172923e+00	1.528613588940388865e+02	8.143664173023019259e+00
1.860000000000000000e+03	2.398452379021587433e+01	2.772579815999517638e+00	1.600719075010401582e+01	1.530206398428450631e+00	1.562537536263131415e+02	8.443888963206191534e+00
1.870000000000000000e+03	2.466754887854742151e+01	2.797455252070052190e+00	1.699271008454177334e+01	1.564476250480455244e+00	1.598437690950175920e+02	8.772977999817172190e+00
1.880000000000000000e+03	2.575971982917912584e+01	2.838791912385352223e+00	1.823259678230704850e+01	1.613872718781961479e+00	1.637757756019144892e+02	9.106473462636513361e+00
1.890000000000000000e+03	2.737988188504163389e+01	2.883242106040419195e+00	1.955478198119959288e+01	1.666211435085495962e+00	1.688706972852769184e+02	9.470297497663924702e+00
1.900000000000000000e+03	2.950554350554398297e+01	2.912770266014852005e+00	2.085701532434962147e+01	1.711078370333664944e+00	1.751745030578172191e+02	9.907089413256880306e+00
1.910000000000000000e+03	3.200726451638666958e+01	2.925228316727331190e+00	2.219498211934334364e+01	1.744343313634580062e+00	1.812893451949538246e+02	1.040890959935966364e+01
1.920000000000000000e+03	3.478160615153682045e+01	2.938666697304497255e+00	2.372065427269571813e+01	1.767993685794875480e+00	1.855750439341438778e+02	1.090705549003105901e+01
1.930000000000000000e+03	3.779316997155302715e+01	2.974363108045622983e+00	2.552151731287170833e+01	1.788375578550812417e+00	1.878429562129593080e+02	1.132711676018163516e+01
1.940000000000000000e+03	4.084939711506468996e+01	3.041114009764643633e+00	2.747737033461989142e+01	1.814298579049533622e+00	1.894643614417718140e+02	1.163015789098840713e+01
1.950000000000000000e+03	4.338921179734111888e+01	3.136685421674902940e+00	2.926009448268291635e+01	1.857430945666183275e+00	1.918109823601647008e+02	1.181431106987212587e+01
1.960000000000000000e+03	4.477267836810709412e+01	3.260655086915938750e+00	3.058431433983700387e+01	1.929905053992502229e+00	1.950775362999470985e+02	1.193337585499304332e+01
1.970000000000000000e+03	4.487008743340908268e+01	3.424359992550964904e+00	3.147214665608038331e+01	2.036007355190150303e+00	1.987556822200927797e+02	1.210896174459247021e+01
1.980000000000000000e+03	4.424747183826517727e+01	3.642745477287969713e+00	3.220007498737013663e+01	2.166253830158389349e+00	2.026189005177636204e+02	1.245420234875223287e+01
1.990000000000000000e+03	4.370258680076980795e+01	3.912913966927020315e+00	3.305305165707121517e+01	2.304507702970660876e+00	2.068141117293073137e+02	1.295327226987080671e+01
2.000000000000000000e+03	4.371293144601290237e+01	4.205452630759223709e+00	3.424266409173561243e+01	2.439314616434733907e+00	2.114160852797583630e+02	1.345733261380405565e+01
2.010000000000000000e+03	4.430087756546412692e+01	4.479113946886327469e+00	3.594962041340087211e+01	2.565054844443567461e+00	2.161259328719465032e+02	1.384092163503558481e+01
2.020000000000000000e+03	4.516128272963445056e+01	4.698716507602311410e+00	3.827883814897300851e+01	2.676814275581118618e+00	2.200556761936934720e+02	1.414576414858261977e+01
2.030000000000000000e+03	4.578211054893166221e+01	4.841266124682952920e+00	4.112286255291359538e+01	2.772325432694080938e+00	2.218088960956642950e+02	1.453798072587577650e+01
2.040000000000000000e+03	4.571953010853486177e+01	4.907444748502560294e+00	4.410170837978225222e+01	2.860021985384498144e+00	2.207429281536495864e+02	1.512547246351292074e+01
2.050000000000000000e+03	4.511293943394116468e+01	4.938682174294989125e+00	4.674318435771098024e+01	2.961517852047729438e+00	2.181262041026788836e+02	1.587723291723386154e+01
2.060000000000000000e+03	4.475941206021521879e+01	5.011133266631009775e+00	4.886866481961595809e+01	3.103941519216077527e+00	2.164006567045910856e+02	1.672326547065480895e+01
2.070000000000000000e+03	4.546398884067580326e+01	5.191629679247801832e+00	5.077005707775343524e+01	3.299269760144063035e+00	2.169868754272478100e+02	1.764530283957169132e+01
2.080000000000000000e+03	4.730071545788958076e+01	5.484657726227944785e+00	5.286059760958287512e+01	3.523169604684977863e+00	2.190532854803273324e+02	1.861295644671299598e+01
2.090000000000000000e+03	4.955944875494932234e+01	5.813668854826705257e+00	5.522936556729448654e+01	3.721225120206032244e+00	2.205735806258058176e+02	1.950308589920368263e+01
2.100000000000000000e+03	5.131777961256715059e+01	6.061551254063800798e+00	5.766129772627520822e+01	3.850244664285822793e+00	2.204584418258924643e+02	2.015811840289092771e+01
2.110000000000000000e+03	5.211890988879142128e+01	6.148046265384804698e+00	5.992893078877477109e+01	3.912746025202027411e+00	2.192742595456217316e+02	2.050653714168394615e+01
2.120000000000000000e+03	5.222376594992599053e+01	6.075175043563811883e+00	6.180530217926331460e+01	3.944492092927558868e+00	2.177599166795743599e+02	2.059961353905837456e+01
2.130000000000000000e+03	5.228660545194853171e+01	5.900260969280557433e+00	6.297141186882490871e+01	3.970949505464478335e+00	2.154090997559510186e+02	2.053671451612957100e+01
2.140000000000000000e+03	5.275785993758530878e+01	5.677997750302601787e+00	6.326618749172614287e+01	3.978475433207862455e+00	2.112903223449129939e+02	2.036932350799407132e+01
2.150000000000000000e+03	5.354530094441201271e+01	5.439590450591503590e+00	6.304386431698668503e+01	3.929248616911230840e+00	2.059659453442819768e+02	2.009911215485404767e+01
2.160000000000000000e+03	5.419503689002198143e+01	5.215298003233794333e+00	6.304097661255526219e+01	3.807195134232133515e+00	2.017226169857911202e+02	1.975378889908161995e+01
2.170000000000000000e+03	5.436061779282547235e+01	5.045958853056033533e+00	6.370016232043705884e+01	3.646021226168612905e+00	2.003973403490038550e+02	1.942170416675657663e+01
2.180000000000000000e+03	5.394613979775925117e+01	4.955109295808896697e+00	6.465621751005406281e+01	3.503041742471930675e+00	2.012559018816640730e+02	1.919959725414229723e+01
2.190000000000000000e+03	5.288041825529993645e+01	4.923446322869662772e+00	6.496469517477584077e+01	3.407773281239803165e+00	2.015975623763600311e+02	1.914318952380093464e+01
2.200000000000000000e+03	5.115424823764520568e+01	4.904003811938323132e+00	6.397363303343006891e+01	3.345595222607173902e+00	1.993836287904782125e+02	1.925705783813501171e+01
2.210000000000000000e+03	4.922823566718813737e+01	4.868244869617033288e+00	6.202378479661997801e+01	3.286841823338012780e+00	1.947345670255534458e+02	1.947776235859645055e+01
2.220000000000000000e+03	4.798080734723892959e+01	4.835837212933494556e+00	6.036714016494002522e+01	3.220028249808360776e+00	1.891181582422062490e+02	1.965802531608039061e+01
2.230000000000000000e+03	4.792678378888347623e+01	4.853925997717031038e+00	6.034819555972330818e+01	3.161877266097225192e+00	1.839744176109693399e+02	1.962412360349603446e+01
2.240000000000000000e+03	4.874029363736644882e+01	4.936431275103288385e+00	6.258387934025054022e+01	3.149512487199861432e+00	1.801401087897376954e+02	1.929801395046052903e+01
2.250000000000000000e+03	4.972643098298256348e+01	5.032119715605375632e+00	6.671532991862790141e+01	3.217534189785657972e+00	1.778546459119675092e+02	1.877606354861789129e+01
2.260000000000000000e+03	5.058347498492434369e+01	5.075123600779919641e+00	7.157625797830503700e+01	3.362333812881978190e+00	1.770156801384169398e+02	1.826844207964578715e+01
2.270000000000000000e+03	5.150092190248695800e+01	5.067381453716782502e+00	7.557255989143394004e+01	3.525501492940348314e+00	1.774823520750384205e+02	1.796432686297827530e+01
2.280000000000000000e+03	5.268443660097336334e+01	5.087496714687009813e+00	7.738050919186144938e+01	3.633510638668011161e+00	1.791131272557977070e+02	1.795574780144911742e+01
2.290000000000000000e+03	5.411572377458568894e+01	5.206153275026580651e+00	7.665253079909901146e+01	3.662779267661930405e+00	1.812175421923282670e+02	1.825651619074519871e+01
2.300000000000000000e+03	5.578040341066436270e+01	5.399749463875981093e+00	7.408626463427803799e+01	3.654149811540360560e+00	1.823021390808407602e+02	1.882379897843486560e+01
2.310000000000000000e+03	5.780553212062130797e+01	5.562354540329875974e+00	7.099296559695535791e+01	3.666742912840590840e+00	1.810872457648333693e+02	1.953647327574535453e+01
2.320000000000000000e+03	6.020570802236304075e+01	5.613241381686844278e+00	6.878265187051711393e+01	3.736645173218438920e+00	1.781054822247929508e+02	2.019654716004450634e+01
2.330000000000000000e+03	6.271533299419947127e+01	5.589900014323140098e+00	6.845006994812500523e+01	3.878732848897223029e+00	1.758211624289558301e+02	2.060805573815710900e+01
2.340000000000000000e+03	6.499802909437883613e+01	5.626886926946006895e+00	7.023020425560717683e+01	4.095953249554254327e+00	1.768366807577554027e+02	2.067212617825136434e+01
2.350000000000000000e+03	6.693075232686605602e+01	5.848782314995005116e+00	7.354091939679618406e+01	4.368612938962106895e+00	1.819491481681637026e+02	2.045648454000846783e+01
2.360000000000000000e+03	6.874749486063441850e+01	6.290488612195568763e+00	7.718003318494371001e+01	4.649620604272350022e+00	1.900523618094190397e+02	2.019648567714790488e+01
2.370000000000000000e+03	7.101248711512360501e+01	6.911467900353175153e+00	7.999085532224682993e+01	4.894179405856113441e+00	1.995266981177580874e+02	2.015435571998439457e+01
2.380000000000000000e+03	7.436263686483586355e+01	7.656391379128154817e+00	8.179282654339472458e+01	5.096506263081353794e+00	2.092032131790883227e+02	2.041853159487082081e+01
2.390000000000000000e+03	7.917199324004063499e+01	8.478573307584097662e+00	8.360785409371494836e+01	5.291132559476468877e+00	2.181127751190958577e+02	2.088695428210769478e+01
2.400000000000000000e+03	8.538681631590242205e+01	9.316371994949168567e+00	8.671298108238349300e+01	5.524853907277479159e+00	2.252904911486201911e+02	2.144346535419948196e+01
2.410000000000000000e+03	9.250977750065153771e+01	1.008696979166108143e+01	9.146449088995657917e+01	5.832474957097440793e+00	2.303992067794190177e+02	2.207649509370465424e+01
2.420000000000000000e+03	9.969651957861572100e+01	1.071730563787768453e+01	9.697007476437366336e+01	6.223395512819594799e+00	2.340659418655968693e+02	2.280879433716410887e+01
2.430000000000000000e+03	1.059781256188592664e+02	1.116100559269924375e+01	1.017920153940849417e+02	6.690663601334826183e+00	2.371069088004317678e+02	2.360146894597323453e+01
2.440000000000000000e+03	1.105381067181793924e+02	1.139516984172903946e+01	1.049592551359745016e+02	7.241508769096377307e+00	2.393938761633810657e+02	2.439830740796674746e+01
2.450000000000000000e+03	1.131373719119620489e+02	1.145931225574698331e+01	1.065916323131668264e+02	7.909105374845063707e+00	2.399315163195795719e+02	2.523730907316661387e+01
2.460000000000000000e+03	1.145940109806057023e+02	1.150846939255914592e+01	1.078619042082170836e+02	8.707144163910669477e+00	2.383126409289634182e+02	2.623729434309622022e+01
2.470000000000000000e+03	1.165644947715362747e+02	1.176982210822126262e+01	1.103175804906684903e+02	9.577750580186510376e+00	2.358180648987500945e+02	2.743159870017918323e+01
2.480000000000000000e+03	1.205155069477687988e+02	1.239744851089209199e+01	1.149644581941104349e+02	1.040029502925553473e+01	2.345407548165729281e+02	2.869911120937808491e+01
2.490000000000000000e+03	1.272698057328137367e+02	1.340938430064662512e+01	1.218800640034619960e+02	1.107926883532507389e+01	2.353681669850798812e+02	2.989822738300473759e+01
2.500000000000000000e+03	1.378235359291587088e+02	1.480170377479398880e+01	1.307638179916512513e+02	1.166162271847244014e+01	2.372273933790944511e+02	3.098229856998256082e+01
2.510000000000000000e+03	1.535492817896190161e+02	1.669714354294578129e+01	1.418881728813300924e+02	1.240412791752681088e+01	2.383783026051854108e+02	3.197013107927661935e+01
2.520000000000000000e+03	1.743518789952702832e+02	1.929341597225272764e+01	1.566905915727176932e+02	1.370274537807737936e+01	2.385144165614152882e+02	3.293837224543615605e+01
2.530000000000000000e+03	1.971690228823570976e+02	2.261574123713572959e+01	1.772139176502500391e+02	1.588691601868202952e+01	2.393821057036834361e+02	3.411525671787129710e+01
2.540000000000000000e+03	2.178015317889629330e+02	2.633045467394547146e+01	2.039691631613683853e+02	1.898352180128565436e+01	2.429139944317295772e+02	3.583146613997938346e+01
2.550000000000000000e+03	2.341052279356407837e+02	2.980554725669389171e+01	2.336350581462716320e+02	2.263056079140664778e+01	2.486024322139613218e+02	3.821081071718951705e+01
2.560000000000000000e+03	2.457577120777602318e+02	3.230524001770257314e+01	2.592389460351743651e+02	2.618477732203877650e+01	2.527392440786315149e+02	4.090326659209063109e+01
2.570000000000000000e+03	2.510849849840677450e+02	3.320214117012524468e+01	2.736143278663931255e+02	2.889140671541431615e+01	2.502083178344653902e+02	4.324061816365207278e+01
2.580000000000000000e+03	2.467217654833007998e+02	3.225980837663504985e+01	2.731535594844428942e+02	3.008631973224603939e+01	2.375470870005756581e+02	4.466040289578599243e+01
2.590000000000000000e+03	2.323249231361155864e+02	2.992650187872175849e+01	2.588795932369079082e+02	2.954320462662769131e+01	2.154780708558821516e+02	4.497098758787001316e+01
2.600000000000000000e+03	2.143240128793511872e+02	2.728024810084794893e+01	2.354145866387789567e+02	2.776550012177396809e+01	1.889484104034586096e+02	4.435347274597452838e+01
2.610000000000000000e+03	2.025173816388511909e+02	2.546928500093056869e+01	2.095669947771586408e+02	2.576596465405005176e+01	1.641886192451704858e+02	4.327041088843493810e+01
2.620000000000000000e+03	2.023906816254217063e+02	2.501269943339311297e+01	1.878618319000971439e+02	2.436874313649126123e+01	1.453528263055481489e+02	4.222264598946429714e+01
2.630000000000000000e+03	2.113122464273382093e+02	2.553062665987420132e+01	1.733281750691179752e+02	2.371088008421853743e+01	1.334372629282205764e+02	4.136179760100193903e+01
2.640000000000000000e+03	2.217309195483178712e+02	2.613032427746799868e+01	1.648380588418004322e+02	2.342002074388322441e+01	1.271843690448993129e+02	4.040112785810956098e+01
2.650000000000000000e+03	2.271479479724873727e+02	2.614092974093786381e+01	1.603910099144233925e+02	2.320305025952750100e+01	1.242323465281527746e+02	3.906403521757471253e+01
2.660000000000000000e+03	2.258806823876946623e+02	2.559911712219066615e+01	1.603039538295112436e+02	2.319716600463357992e+01	1.220129110000791002e+02	3.750160748445289727e+01
2.670000000000000000e+03	2.207648452231064482e+02	2.511208544776754792e+01	1.661251950814023814e+02	2.372480361764569068e+01	1.189042623181614999e+02	3.611162016680798104e+01
2.680000000000000000e+03	2.160739501590530836e+02	2.530555470199445267e+01	1.770389521187766775e+02	2.479277573930746570e+01	1.150148710909275849e+02	3.508903242996264282e+01
2.690000000000000000e+03	2.145858869855101716e+02	2.636188636551418085e+01	1.888497076939303838e+02	2.593630566406842419e+01	1.116071920582851931e+02	3.434646439105316773e+01
2.700000000000000000e+03	2.168725859301616765e+02	2.797192222397138295e+01	1.970748159549509353e+02	2.658830843677560196e+01	1.095224494659090198e+02	3.378953854138344326e+01
2.710000000000000000e+03	2.221956203670238210e+02	2.964610207761484872e+01	2.005253170561619811e+02	2.655158240142124271e+01	1.082605965275356255e+02	3.343081085709476952e+01
2.720000000000000000e+03	2.293328206366770416e+02	3.104830488515869291e+01	2.015878491567600292e+02	2.612617713647664175e+01	1.064010260939642052e+02	3.319073024747494571e+01
2.730000000000000000e+03	2.367420499225137291e+02	3.209830588227583803e+01	2.030883808386718101e+02	2.582286072264119170e+01	1.026459432335492465e+02	3.274815984087354792e+01
2.740000000000000000e+03	2.425607164704268826e+02	3.285963585064351378e+01	2.046337980443181266e+02	2.594283674060280021e+01	9.662034803791479476e+01	3.175457610691791643e+01
2.750000000000000000e+03	2.450047328771486832e+02	3.341874477799605359e+01	2.023639021402074718e+02	2.637762217749968841e+01	8.900493989919927174e+01	3.019786582281264486e+01
2.760000000000000000e+03	2.431614819922254753e+02	3.384454164573092783e+01	1.933147604657815180e+02	2.677460526306608912e+01	8.107866045641100072e+01	2.846643428060334102e+01
2.770000000000000000e+03	2.378810597632549104e+02	3.419275633516204493e+01	1.799620364472799281e+02	2.687485539965620518e+01	7.410909177223726374e+01	2.701947283657538890e+01
2.780000000000000000e+03	2.317509417291140608e+02	3.449664741306565929e+01	1.694441142991658467e+02	2.669696021949707543e+01	6.897864343733559167e+01	2.604768763657425268e+01
2.790000000000000000e+03	2.275064823262307812e+02	3.471943400113767098e+01	1.676691581402416489e+02	2.641706718606647897e+01	6.600688016139909564e+01	2.543385366208993759e+01
2.800000000000000000e+03	2.262809883074577328e+02	3.473174763521451780e+01	1.745621117210184536e+02	2.616108788018147635e+01	6.496132515726016265e+01	2.495485228130998223e+01
2.810000000000000000e+03	2.277811828216603942e+02	3.438661071486738763e+01	1.847886350417185213e+02	2.595028817133798427e+01	6.528009107950680345e+01	2.447540513328016942e+01
2.820000000000000000e+03	2.315582853516755222e+02	3.366997073929486106e+01	1.922616720063019216e+02	2.579369231758267489e+01	6.630278121854473738e+01	2.400081455000327679e+01
2.830000000000000000e+03	2.374321670120372971e+02	3.278922909393801888e+01	1.935562582970036658e+02	2.572257959423155427e+01	6.723024406241400186e+01	2.361671055207389713e+01
2.840000000000000000e+03	2.452117463667524930e+02	3.210253084378421562e+01	1.883296624893881415e+02	2.569635026334989192e+01	6.712398089968991144e+01	2.341467815048238776e+01
2.850000000000000000e+03	2.546423001998498989e+02	3.191441179530836081e+01	1.783028712006520777e+02	2.553679954978967004e+01	6.542679870445567758e+01	2.343712580624524833e+01
2.860000000000000000e+03	2.649458093921834916e+02	3.227605721934254035e+01	1.662583663651282393e+02	2.503690740552103833e+01	6.254664521320983539e+01	2.360775170760389585e+01
2.870000000000000000e+03	2.737139399198178467e+02	3.293681790415135424e+01	1.549101753948522173e+02	2.415408859845848966e+01	5.953867524664172350e+01	2.371703708788570708e+01
2.880000000000000000e+03	2.769605480158033970e+02	3.348666823253789460e+01	1.455563620752019176e+02	2.306220634956073212e+01	5.704139759101916241e+01	2.355366189175980196e+01
2.890000000000000000e+03	2.715606369213379025e+02	3.359433717558970045e+01	1.376144337270398523e+02	2.198257215253104135e+01	5.480403847144788898e+01	2.308415213184058246e+01
2.900000000000000000e+03	2.580858798525638349e+02	3.315139347042406825e+01	1.296214937661522413e+02	2.098179385346286097e+01	5.236245644835999968e+01	2.246370677001104710e+01
2.910000000000000000e+03	2.407680145445686719e+02	3.224018688256040832e+01	1.207076420434732285e+02	1.994552978082686678e+01	4.980907736014893317e+01	2.187124995661446292e+01
2.920000000000000000e+03	2.242152435599709293e+02	3.100986714702943914e+01	1.112316154361596148e+02	1.875603524132477418e+01	4.756613215948012652e+01	2.137150640796610546e+01
2.930000000000000000e+03	2.103565266902726592e+02	2.960374105817312085e+01	1.020326729450792840e+02	1.748361831278582201e+01	4.564129306695618737e+01	2.094042208730883203e+01
2.940000000000000000e+03	1.986372732397207130e+02	2.817227790176522717e+01	9.341267157170395308e+01	1.637905339077783395e+01	4.355030994194795113e+01	2.056059242130773868e+01
2.950000000000000000e+03	1.884005329272594338e+02	2.689362613696573234e+01	8.519215675502084650e+01	1.565409228880784021e+01	4.098119738629341668e+01	2.024279126486767666e+01
2.960000000000000000e+03	1.798599251028506671e+02	2.591569707100749653e+01	7.765408628760060594e+01	1.528592410928389000e+01	3.823032659534845834e+01	1.995198389832676611e+01
2.970000000000000000e+03	1.726156259747844217e+02	2.524928768189337802e+01	7.164358026243866107e+01	1.506361724279123493e+01	3.589248795645976031e+01	1.956944065779471487e+01
2.980000000000000000e+03	1.647046579882226922e+02	2.476969798785376753e+01	6.739669094889480050e+01	1.481150675803407069e+01	3.432263876347627019e+01	1.896722971483087861e+01
2.990000000000000000e+03	1.542495871244484817e+02	2.438147976226266422e+01	6.384828562200328150e+01	1.452485265661495362e+01	3.347211524900637158e+01	1.810873720778020157e+01
3.000000000000000000e+03	1.416087832117973733e+02	2.414954492361169258e+01	5.964668346943074795e+01	1.428793283234059786e+01	3.308564365381529626e+01	1.708191397629214237e+01
3.010000000000000000e+03	1.290205565582482734e+02	2.420343088265984477e+01	5.459283387726908643e+01	1.412853476601412872e+01	3.289399763390632359e+01	1.604755290198786355e+01
3.020000000000000000e+03	1.183450743678389330e+02	2.453540465860946540e+01	4.957174454561203447e+01	1.398828954015211856e+01	3.268141166278840615e+01	1.513294806381517787e+01
3.030000000000000000e+03	1.096494411491882488e+02	2.495262077940903112e+01	4.528383620228601814e+01	1.380326789413547672e+01	3.230870968997205495e+01	1.434397792481400025e+01
3.040000000000000000e+03	1.018634990536057643e+02	2.523097351452708637e+01	4.159477564296646079e+01	1.355941359106135025e+01	3.178189248957306745e+01	1.360410545136939042e+01
3.050000000000000000e+03	9.419848493076415252e+01	2.525841838665463612e+01	3.804281204649385018e+01	1.328073381074939974e+01	3.128452534120498996e+01	1.287930741634278320e+01
3.060000000000000000e+03	8.676980035033069782e+01	2.504646591635516728e+01	3.442936232553048370e+01	1.301105683624544085e+01	3.104444765478015356e+01	1.221506875161261263e+01
3.070000000000000000e+03	8.026288934482558091e+01	2.467407498343140659e+01	3.089077294871461632e+01	1.280853985287353325e+01	3.106458971146880543e+01	1.164130187303910091e+01
3.080000000000000000e+03	7.524223630222105896e+01	2.424228725421274788e+01	2.779130203643600083e+01	1.272342440774848704e+01	3.100934307152889602e+01	1.110202479051645952e+01
3.090000000000000000e+03	7.167319912464878939e+01	2.383760086808175060e+01	2.560467510049291562e+01	1.276566634028442238e+01	3.047046177013847057e+01	1.051656100823840845e+01
3.100000000000000000e+03	6.897775851693285176e+01	2.350150881086538135e+01	2.460723733035601057e+01	1.291109342258994097e+01	2.936919320940999967e+01	9.875972593708642222e+00
3.110000000000000000e+03	6.656656683087315685e+01	2.323640947684602764e+01	2.453737230475468678e+01	1.314816339330094763e+01	2.805320615632057368e+01	9.240138416863786119e+00
3.120000000000000000e+03	6.420547950076050370e+01	2.301207209472510584e+01	2.472095902084721430e+01	1.349959400104651763e+01	2.698297133987587770e+01	8.663278680232883389e+00
3.130000000000000000e+03	6.189038294853725120e+01	2.274650738809386752e+01	2.461987566858768872e+01	1.398181782583789357e+01	2.636444114785724580e+01	8.162968485072704894e+00
3.140000000000000000e+03	5.962468578903010297e+01	2.233826667436791524e+01	2.416857083277250950e+01	1.453454147746468195e+01	2.610637206303204394e+01	7.743098666301335697e+00
3.150000000000000000e+03	5.754296121307336875e+01	2.178074921682492615e+01	2.358310013708964448e+01	1.501183864322176831e+01	2.606649931898694561e+01	7.406990345606948800e+00
3.160000000000000000e+03	5.604133006432753916e+01	2.122175323573542371e+01	2.301513686608280551e+01	1.525903153434732928e+01	2.621183331211515011e+01	7.144018266033416609e+00
3.170000000000000000e+03	5.549716396594180168e+01	2.085847846020227792e+01	2.242954166274808259e+01	1.521211598982243274e+01	2.653228975735918382e+01	6.926106675613321606e+00
3.180000000000000000e+03	5.585701402652182423e+01	2.078192184025597200e+01	2.173681123171492402e+01	1.493033656441872381e+01	2.692473425285657740e+01	6.726565845339276706e+00
3.190000000000000000e+03	5.664608125807693284e+01	2.094165406592912149e+01	2.096041225366441907e+01	1.455412432918463139e+01	2.720930364106754595e+01	6.536147601415238206e+00
3.200000000000000000e+03	5.733041902280021418e+01	2.122998613743452267e+01	2.027816825118893007e+01	1.421804088409578526e+01	2.721120518844988467e+01	6.348394597817065943e+00
3.210000000000000000e+03	5.757699566713512240e+01	2.155517166433952525e+01	1.992428091981020444e+01	1.396840524354190549e+01	2.687682104282923845e+01	6.132499844889752083e+00
3.220000000000000000e+03	5.732686356950996043e+01	2.184904132806046562e+01	2.004528720576244893e+01	1.376022314711710592e+01	2.637444956843978616e+01	5.848053260958434585e+00
3.230000000000000000e+03	5.678380578963679426e+01	2.206705609820548375e+01	2.066148782087491043e+01	1.354217481478993790e+01	2.601056225251778642e+01	5.493984171185913645e+00
3.240000000000000000e+03	5.635632563850800381e+01	2.221742773643012470e+01	2.175131989377698716e+01	1.332796049919113734e+01	2.596380022351168293e+01	5.125754123714969523e+00
3.250000000000000000e+03	5.650334780098626908e+01	2.237572001742816497e+01	2.332568584649476762e+01	1.318621372492657606e+01	2.616948853232445416e+01	4.813215651059504552e+00
3.260000000000000000e+03	5.753743992303990495e+01	2.261426982033861321e+01	2.534684319177773659e+01	1.318935535155190664e+01	2.650024881543756905e+01	4.588303346386178205e+00
3.270000000000000000e+03	5.939668732473364798e+01	2.290774793608751736e+01	2.759086567995665007e+01	1.337487873702855801e+01	2.694524510800808059e+01	4.433077772972382924e+00
3.280000000000000000e+03	6.151773366682613187e+01	2.314015393529927067e+01	2.967178570821247163e+01	1.373057951300100044e+01	2.754076220609294268e+01	4.306127577524742733e+00
3.290000000000000000e+03	6.298237665753509162e+01	2.321049643121049755e+01	3.124393986275055823e+01	1.420190043939258473e+01	2.821038625083123463e+01	4.176811986992824188e+00
3.300000000000000000e+03	6.298312050547322372e+01	2.309967358131262571e+01	3.216203882882463461e+01	1.471127691229686896e+01	2.877291372016305715e+01	4.041639170318322982e+00
3.310000000000000000e+03	6.132445324359983374e+01	2.284110802685925989e+01	3.247606959603955801e+01	1.515714797351680332e+01	2.905665823281165316e+01	3.912984500094488283e+00
3.320000000000000000e+03	5.854711397077311830e+01	2.245348118928947301e+01	3.236764560377517341e+01	1.541075405353660521e+01	2.894841595252440314e+01	3.793922685994588484e+00
3.330000000000000000e+03	5.558781505572298443e+01	2.192168520393817488e+01	3.213844762869806004e+01	1.536440720221273537e+01	2.841534348610882788e+01	3.669506615798526106e+00
3.340000000000000000e+03	5.322565280365583362e+01	2.124386758370684447e+01	3.213420944415742042e+01	1.501486793046534274e+01	2.761189247745466346e+01	3.525340716684405074e+00
3.350000000000000000e+03	5.165440451832766655e+01	2.048344654063128090e+01	3.246835049709361698e+01	1.447711755408867518e+01	2.687947322069343770e+01	3.365586293106682447e+00
3.360000000000000000e+03	5.048594758292411200e+01	1.974641501992665127e+01	3.278805035299472337e+01	1.390747758219068686e+01	2.643881137494370392e+01	3.207241743669290379e+00
3.370000000000000000e+03	4.916624901615185905e+01	1.909480567983560206e+01	3.254952416560298190e+01	1.342194804995211754e+01	2.607856060732093084e+01	3.061988256657377505e+00
3.380000000000000000e+03	4.740397754023456400e+01	1.851874656133034236e+01	3.161929473030264504e+01	1.304555137045083058e+01	2.532253431827886203e+01	2.930245988308156857e+00
3.390000000000000000e+03	4.523295745305826188e+01	1.800688642922548865e+01	3.040020060403759317e+01	1.267615091480189804e+01	2.393901817255874676e+01	2.809517945470050737e+00
3.400000000000000000e+03	4.276740543013335838e+01	1.757599154403436970e+01	2.927891066621423732e+01	1.212288546885431018e+01	2.216864750989283905e+01	2.701637202928961035e+00
3.410000000000000000e+03	4.006211714821871084e+01	1.719233515161086601e+01	2.820701366640010122e+01	1.125857736335376558e+01	2.044507477593035460e+01	2.610639583939558417e+00
3.420000000000000000e+03	3.723542257807296352e+01	1.674264895186465907e+01	2.694581293355246387e+01	1.014711285332848156e+01	1.903934626517231976e+01	2.536986803572838234e+00
3.430000000000000000e+03	3.452857782482842453e+01	1.614833186907592477e+01	2.546738960111780870e+01	8.994652891996475219e+00	1.800880125366181872e+01	2.476932669090632366e+00
3.440000000000000000e+03	3.209220678508410884e+01	1.546006799214644190e+01	2.392180344328505370e+01	7.986959590968148781e+00	1.732633980177996946e+01	2.424581482331929827e+00
3.450000000000000000e+03	2.980916085908976498e+01	1.479251584632465111e+01	2.237166780993411308e+01	7.177994446166730214e+00	1.691403927167526433e+01	2.372672807889749436e+00
3.460000000000000000e+03	2.747863855403406674e+01	1.419717029967565125e+01	2.075017617247038970e+01	6.511307053107370457e+00	1.660212888225693462e+01	2.316967704478864576e+00
3.470000000000000000e+03	2.508482164860342323e+01	1.361637712199289396e+01	1.901674143918032200e+01	5.908234940268035196e+00	1.619306842962316040e+01	2.262690715145439402e+00
3.480000000000000000e+03	2.280817824254190285e+01	1.294404696987734482e+01	1.721891504887110713e+01	5.327850075974444266e+00	1.562647652780503194e+01	2.222878374879990737e+00
3.490000000000000000e+03	2.084201333856272598e+01	1.212282679860716073e+01	1.544196220966290944e+01	4.771345944206062839e+00	1.502067380468511537e+01	2.205057621902724474e+00
3.500000000000000000e+03	1.923501654282220841e+01	1.118995355955544113e+01	1.376982962479244677e+01	4.262532119784157914e+00	1.451368215798743755e+01	2.200079425902540464e+00
3.510000000000000000e+03	1.784827850604372301e+01	1.023880136738394064e+01	1.226672149288476632e+01	3.830680630511525742e+00	1.408777783843336806e+01	2.186179257020310018e+00
3.520000000000000000e+03	1.644389853427414039e+01	9.340490590125133608e+00	1.094722150447270614e+01	3.489223676702131627e+00	1.359279555695072617e+01	2.147219057271188447e+00
3.530000000000000000e+03	1.486525960630870813e+01	8.505465028222850776e+00	9.779946166641254379e+00	3.221472066276036550e+00	1.292622809943639872e+01	2.090917187417839163e+00
3.540000000000000000e+03	1.314946797215394625e+01	7.713135270173357760e+00	8.715884359646619117e+00	2.988238154812530301e+00	1.217275767043068058e+01	2.053761645063597374e+00
3.550000000000000000e+03	1.146340434510064021e+01	6.962926327498843548e+00	7.709445797751278029e+00	2.753613679374633971e+00	1.158496688320302859e+01	2.090780867753156969e+00
3.560000000000000000e+03	9.932879191884492087e+00	6.281083638551859138e+00	6.732284117566616821e+00	2.507505232691222830e+00	1.141952335081380454e+01	2.255748385084631380e+00
3.570000000000000000e+03	8.566733845087187049e+00	5.687659912417139196e+00	5.788550669666801873e+00	2.265783690780648563e+00	1.175087455824314020e+01	2.580595116154316138e+00
3.580000000000000000e+03	7.336260068464504513e+00	5.180187085617802722e+00	4.916739447014287556e+00	2.053407547268976785e+00	1.241946677962105028e+01	3.060350485380238794e+00
3.590000000000000000e+03	6.268990467849230086e+00	4.753653701049509905e+00	4.172469885744323648e+00	1.889499533398729891e+00	1.315158426043539741e+01	3.649978201742283268e+00
3.600000000000000000e+03	5.446673206163385572e+00	4.425804437717435036e+00	3.589000330330660127e+00	1.789833933785727638e+00	1.371433522515706116e+01	4.279505958011906586e+00
3.610000000000000000e+03	4.931387028437153042e+00	4.237386243428618471e+00	3.142666912116560685e+00	1.778680060247586958e+00	1.393824003855590732e+01	4.868334832454035421e+00
3.620000000000000000e+03	4.693850578863976608e+00	4.224883723712878236e+00	2.773891306742879870e+00	1.893465254149808930e+00	1.364431157494592739e+01	5.325865158528258370e+00
3.630000000000000000e+03	4.601359269111040540e+00	4.384608145585188410e+00	2.455414712550612499e+00	2.168405481964911452e+00	1.266220126664025081e+01	5.562209435762502707e+00
3.640000000000000000e+03	4.490087495573807708e+00	4.644192647288180709e+00	2.219737882768031856e+00	2.596178585171026842e+00	1.100051821907888794e+01	5.531441321964631896e+00
3.650000000000000000e+03	4.257418558570625677e+00	4.866935690640945111e+00	2.105766187835629299e+00	3.092481726643361739e+00	8.962780437434512137e+00	5.261896021508471577e+00
3.660000000000000000e+03	3.885326463156357768e+00	4.899489222611453698e+00	2.085196880599945679e+00	3.499188603899090921e+00	7.007915900046456592e+00	4.822467658193495765e+00
3.670000000000000000e+03	3.403695909740689807e+00	4.639175720060300101e+00	2.054172919207893688e+00	3.641533482726602600e+00	5.465509129958750378e+00	4.265026460563831279e+00
3.680000000000000000e+03	2.859798700433424656e+00	4.082429478232091569e+00	1.905478959099903946e+00	3.418320778112103664e+00	4.393943169743089072e+00	3.619729619749857186e+00
3.690000000000000000e+03	2.307718072404154164e+00	3.330560630314510995e+00	1.611803866199655877e+00	2.871013910262597335e+00	3.673637829966928781e+00	2.935782889998219680e+00
3.700000000000000000e+03	1.800497555740716349e+00	2.544660281186348350e+00	1.240550811480601423e+00	2.168563590655037565e+00	3.173190705533399214e+00	2.292961887177505709e+00
3.710000000000000000e+03	1.381641893089345041e+00	1.869508275063150649e+00	8.933679914718030135e-01	1.506643965867536572e+00	2.824157259718259372e+00	1.761251562051369124e+00
3.720000000000000000e+03	1.077405145204403336e+00	1.374645275496320096e+00	6.356056245181231912e-01	1.004760468733649548e+00	2.598992129873202384e+00	1.362939777981071465e+00
3.730000000000000000e+03	8.879124084656007110e-01	1.049871797162877929e+00	4.740266415192916916e-01	6.797492336277708436e-01	2.468041261047176693e+00	1.077188172432246738e+00
3.740000000000000000e+03	7.836510296040165580e-01	8.442510453772176238e-01	3.800046420116700019e-01	4.878848312250230745e-01	2.386530723218483807e+00	8.697048458520941772e-01
3.750000000000000000e+03	7.215576623874657702e-01	7.081871858170813994e-01	3.216518188434730474e-01	3.762163650663438164e-01	2.310784042866933952e+00	7.133319750089512912e-01
3.760000000000000000e+03	6.697680566386218226e-01	6.122470814975300435e-01	2.804735426144391308e-01	3.079720763686297214e-01	2.218417856577352243e+00	5.929123712900513654e-01
3.770000000000000000e+03	6.195463114778142488e-01	5.427050683240898232e-01	2.504056865522601427e-01	2.640586427342264120e-01	2.111071775866091738e+00	5.011025301152188804e-01
3.780000000000000000e+03	5.766969164519225588e-01	4.929272058847415927e-01	2.300145899704648944e-01	2.353265592658344563e-01	2.001064190200265269e+00	4.326287944513548256e-01
3.790000000000000000e+03	5.469473288856403492e-01	4.588150112795986724e-01	2.167686530214247287e-01	2.165505301600669785e-01	1.899323482018117293e+00	3.823270276578852322e-01
3.800000000000000000e+03	5.309913246141108045e-01	4.375424649271776323e-01	2.077809830696264737e-01	2.042224974280553162e-01	1.812300509693774098e+00	3.460131778644496836e-01
3.810000000000000000e+03	5.268950948796715661e-01	4.261442607078795852e-01	2.024822908393752174e-01	1.963575536937978150e-01	1.747580184790648472e+00	3.209789204927352424e-01
3.820000000000000000e+03	5.313258709464605545e-01	4.212390573242607572e-01	2.022317980859213715e-01	1.921618498739239012e-01	1.715395408944892175e+00	3.050202221818449355e-01
3.830000000000000000e+03	5.387015328593984798e-01	4.196198352739801130e-01	2.071140047697181685e-01	1.910539134211490242e-01	1.719412090149669892e+00	2.956397510818726260e-01
3.840000000000000000e+03	5.432492344449075805e-01	4.186897706480429138e-01	2.141781765190903797e-01	1.920202098562947546e-01	1.747172018376285330e+00	2.904673743651873252e-01
3.850000000000000000e+03	5.430613733011571131e-01	4.166588041774391682e-01	2.190719278663253722e-01	1.937310392316174412e-01	1.776700471863699837e+00	2.878995774807250885e-01
3.860000000000000000e+03	5.408461734882338279e-01	4.124525336402821152e-01	2.188058584529011252e-01	1.950733466082490430e-01	1.793170938074395648e+00	2.872055550284608461e-01
3.870000000000000000e+03	5.400987716990577336e-01	4.052824853888704615e-01	2.127505780994329576e-01	1.956313216364433116e-01	1.795759018844919064e+00	2.881327581200829879e-01
3.880000000000000000e+03	5.407843691828000399e-01	3.945073251964013039e-01	2.022306211424933775e-01	1.956691470680184120e-01	1.788401920542595613e+00	2.901211091589021573e-01
3.890000000000000000e+03	5.386600945846534705e-01	3.803483588304610308e-01	1.901724789458540954e-01	1.956064886522000390e-01	1.771329800847667446e+00	2.914751540645645900e-01
3.900000000000000000e+03	5.291288001419888198e-01	3.647066802248489226e-01	1.802793976935113673e-01	1.955155512001166274e-01	1.744536678970643795e+00	2.898117130547540610e-01
3.910000000000000000e+03	5.125589270288047894e-01	3.507711329181512627e-01	1.751336994319930840e-01	1.951460184884122318e-01	1.713547447416427838e+00	2.839037073143141354e-01
3.920000000000000000e+03	4.961044085055159591e-01	3.413103181198852143e-01	1.748940818578218759e-01	1.942422350073181592e-01	1.685863218992212476e+00	2.747311939736565289e-01
3.930000000000000000e+03	4.886454594711109878e-01	3.371036421562561003e-01	1.782336746218563250e-01	1.926880916163202784e-01	1.664656944677004091e+00	2.645431656052255054e-01
3.940000000000000000e+03	4.928385569952388190e-01	3.369904386598128188e-01	1.838743242950533208e-01	1.903384659613372165e-01	1.649609545988289128e+00	2.555071547997425085e-01
3.950000000000000000e+03	5.032371563851932850e-01	3.389997845542016552e-01	1.904846404220860989e-01	1.869057028768005280e-01	1.642233560787510926e+00	2.495206686624867609e-01
3.960000000000000000e+03	5.122991771819928042e-01	3.412675556176760772e-01	1.959622026788603033e-01	1.823743978235102259e-01	1.647168709668079822e+00	2.479900023558345157e-01
3.970000000000000000e+03	5.167721039430114294e-01	3.422566461152833917e-01	1.986677570186552444e-01	1.776754122240763734e-01	1.668553422391253482e+00	2.506344719404939858e-01
3.980000000000000000e+03	5.182083433534485639e-01	3.412267643879238754e-01	1.994034295415109126e-01	1.745298976314906825e-01	1.706194588177610827e+00	2.549261936786815230e-01
3.990000000000000000e+03	5.186980160476633017e-01	3.388570852827565982e-01	2.008906207698701873e-01	1.741233334285512413e-01	1.753172975421655400e+00	2.577264786749319803e-01
4.000000000000000000e+03	5.174944187090860792e-01	3.367035057738467230e-01	2.051577291734723862e-01	1.759421888680602342e-01	1.795431858775440981e+00	2.577271825141614348e-01
4.010000000000000000e+03	5.114009195795674589e-01	3.355360134173045461e-01	2.119999198816715225e-01	1.780942893997837229e-01	1.817211575254590539e+00	2.560078442573191504e-01
4.020000000000000000e+03	4.987279218265455727e-01	3.345985802111985374e-01	2.191303756780409173e-01	1.788893797315734835e-01	1.810678880920686407e+00	2.541270316364904192e-01
4.030000000000000000e+03	4.829810546360469581e-01	3.323709754119332782e-01	2.234100307633114513e-01	1.780247986319316578e-01	1.781157920737251654e+00	2.521108275676162691e-01
4.040000000000000000e+03	4.722706836399984121e-01	3.274494250451123190e-01	2.228267954482391344e-01	1.762672361215261718e-01	1.742833760833465861e+00	2.487627499474237003e-01
4.050000000000000000e+03	4.738472724874031039e-01	3.191713640827584242e-01	2.178601076645109436e-01	1.743237533383519833e-01	1.710996491235925010e+00	2.438592809951202756e-01
4.060000000000000000e+03	4.878046809948636264e-01	3.083578306566340244e-01	2.107848356997767403e-01	1.722947956786111678e-01	1.695443906137783063e+00	2.391384440860938876e-01
4.070000000000000000e+03	5.062354015811029173e-01	2.973523784081102406e-01	2.040591550882198124e-01	1.699406978540778934e-01	1.695431071310149029e+00	2.367447262619460924e-01
4.080000000000000000e+03	5.191699741457900252e-01	2.887401319795447341e-01	1.995719896943923821e-01	1.671236416262135149e-01	1.700410828511468520e+00	2.373545900644066509e-01
4.090000000000000000e+03	5.209432136310313544e-01	2.838916949998416261e-01	1.982484299622006008e-01	1.639896354346301321e-01	1.697556750937664338e+00	2.401913704216813439e-01
4.100000000000000000e+03	5.110803199087278204e-01	2.823747242015857140e-01	1.994898889395490815e-01	1.607595644347316333e-01	1.680584547530829198e+00	2.439371529646787162e-01
4.110000000000000000e+03	4.915213996473152269e-01	2.822100992646980888e-01	2.014165171357445716e-01	1.573748951702567123e-01	1.652651939064294417e+00	2.468908796864417443e-01
4.120000000000000000e+03	4.650791818783451270e-01	2.808850876094065585e-01	2.021404831062625362e-01	1.536419891064982057e-01	1.623025384667755366e+00	2.471215395467168396e-01
4.130000000000000000e+03	4.352387102239524408e-01	2.770645984763430159e-01	2.009099168498907906e-01	1.498622167945374561e-01	1.600427221985676329e+00	2.436392417021562284e-01
4.140000000000000000e+03	4.054508708398880112e-01	2.717237158774066241e-01	1.981009211763652411e-01	1.469633390756144020e-01	1.588376351382414953e+00	2.374803722573944342e-01
4.150000000000000000e+03	3.786098985130645911e-01	2.672909484499250143e-01	1.944404917953717338e-01	1.456794585775920969e-01	1.585590983117116437e+00	2.308855499664790312e-01
4.160000000000000000e+03	3.575075201934176938e-01	2.654008294273016433e-01	1.906552955262038329e-01	1.457981860032280252e-01	1.589696247039205979e+00	2.252104729609669953e-01
4.170000000000000000e+03	3.449420915983609781e-01	2.656373047222367889e-01	1.876362048283333750e-01	1.464825006485984960e-01	1.600269869511706133e+00	2.199484784077241073e-01
4.180000000000000000e+03	3.422357064013207273e-01	2.663099572173586727e-01	1.861381833614541847e-01	1.471651952812376152e-01	1.618201234880397577e+00	2.138612778702402850e-01
4.190000000000000000e+03	3.481557930074503648e-01	2.659454012505412801e-01	1.860532206068644112e-01	1.478383771357885956e-01	1.640533711071681333e+00	2.066524774519608032e-01
4.200000000000000000e+03	3.598100964590513762e-01	2.640188696051808392e-01	1.862882106046330477e-01	1.485665925810591426e-01	1.656049232278927530e+00	1.993734230376602579e-01
4.210000000000000000e+03	3.738977112659023216e-01	2.607941640599203414e-01	1.855905561120337055e-01	1.491568695085417895e-01	1.651335267964358700e+00	1.935135120341250903e-01
4.220000000000000000e+03	3.864741279118974471e-01	2.568193589587468018e-01	1.836475007207581389e-01	1.493497914941068483e-01	1.625449065867719423e+00	1.899117586532418078e-01
4.230000000000000000e+03	3.932301456044091648e-01	2.525890455545235502e-01	1.817521463814465721e-01	1.489837881582670720e-01	1.594616359418327134e+00	1.883431007191618822e-01
4.240000000000000000e+03	3.916692702735059539e-01	2.485396639453296697e-01	1.823937695945364867e-01	1.479854004242578125e-01	1.577920957287248127e+00	1.879749203498181087e-01
4.250000000000000000e+03	3.825722887006546280e-01	2.451917005021069795e-01	1.876315314978082849e-01	1.465496937298004787e-01	1.580225671114321884e+00	1.882130108559431636e-01
4.260000000000000000e+03	3.691886693925260921e-01	2.431353621029281320e-01	1.975269593804350743e-01	1.452752234666323528e-01	1.591045103307485276e+00	1.890438394658492671e-01
4.270000000000000000e+03	3.557429436181457350e-01	2.428922496152217669e-01	2.097887997653050396e-01	1.448130464068705936e-01	1.596190151108152433e+00	1.904063502958514009e-01
4.280000000000000000e+03	3.466982223040772082e-01	2.446271530342788991e-01	2.207585613505316513e-01	1.453530822248565446e-01	1.587236602320776457e+00	1.915016399922793988e-01
4.290000000000000000e+03	3.456144946004322538e-01	2.476709992136233440e-01	2.271905538173799866e-01	1.464927786185584724e-01	1.563515967752667546e+00	1.911876368369378465e-01
4.300000000000000000e+03	3.527987195368919582e-01	2.504666447837740062e-01	2.278833957680069799e-01	1.475135974072578626e-01	1.529053095934093554e+00	1.890131548939116835e-01
4.310000000000000000e+03	3.641229402927792513e-01	2.515066929414806474e-01	2.240780510025280337e-01	1.479401245875498760e-01	1.489282267074531152e+00	1.855486897442436556e-01
4.320000000000000000e+03	3.733353082217210073e-01	2.505761099478829301e-01	2.181804278650738560e-01	1.480387335833575069e-01	1.450422815006090049e+00	1.818236836742447848e-01
4.330000000000000000e+03	3.767351997714095679e-01	2.489425906666127564e-01	2.120175781813345428e-01	1.485347494386875800e-01	1.419292648246145205e+00	1.788874385373170894e-01
4.340000000000000000e+03	3.755310773340061470e-01	2.482077084954779633e-01	2.063795762241766585e-01	1.496042935314745304e-01	1.401259968680180767e+00	1.776510068129989461e-01
4.350000000000000000e+03	3.735733418968181230e-01	2.490239313799398890e-01	2.016840555155510195e-01	1.504572189587711772e-01	1.398334393516328600e+00	1.783516879092099106e-01
4.360000000000000000e+03	3.725223283202777069e-01	2.509377162091420144e-01	1.980941102388020236e-01	1.503135814441312057e-01	1.409747407526791951e+00	1.799258008448047508e-01
4.370000000000000000e+03	3.698653242749724845e-01	2.531169979054516128e-01	1.949837937561513801e-01	1.495274781254757324e-01	1.431181693201978300e+00	1.804351038845872779e-01
4.380000000000000000e+03	3.625573477794439836e-01	2.549656954249244212e-01	1.918323738187765470e-01	1.492741549260267198e-01	1.452082028397031488e+00	1.784915688269761991e-01
4.390000000000000000e+03	3.517818215503679680e-01	2.563171674557837010e-01	1.899245084464041000e-01	1.502174257842495697e-01	1.457985018117391895e+00	1.740923340923057339e-01
4.400000000000000000e+03	3.427209730770209850e-01	2.572901350869741810e-01	1.916693050900260820e-01	1.518960465872797594e-01	1.440778752813220764e+00	1.683314716827122026e-01
4.410000000000000000e+03	3.398992935901395396e-01	2.579080903501390076e-01	1.975874740026727638e-01	1.534421312851267927e-01	1.407609102877339202e+00	1.628105978354534022e-01
4.420000000000000000e+03	3.439234654878362552e-01	2.580057694314382699e-01	2.048730943888827372e-01	1.545325899394993929e-01	1.377038641036237854e+00	1.590786818524813351e-01
4.430000000000000000e+03	3.516464391108093945e-01	2.576924904510476955e-01	2.094769151549709663e-01	1.553937521187095661e-01	1.364230109229031651e+00	1.579209448025330198e-01
4.440000000000000000e+03	3.580055679477007202e-01	2.575591962110324040e-01	2.089909163237201606e-01	1.561262157882118418e-01	1.369447966047542042e+00	1.590245552912325222e-01
4.450000000000000000e+03	3.582003178499280627e-01	2.581233832432532349e-01	2.033222880590972448e-01	1.564859540862781340e-01	1.379904584349842089e+00	1.612873364803780463e-01
4.460000000000000000e+03	3.501099337609744899e-01	2.592532670452235566e-01	1.937940471110783103e-01	1.564279880693735802e-01	1.380311937087260521e+00	1.632910166876108127e-01
4.470000000000000000e+03	3.358689293970745227e-01	2.603083613769754390e-01	1.825212319324463206e-01	1.563576485731301147e-01	1.362878201417449198e+00	1.639549472913898742e-01
4.480000000000000000e+03	3.210397559631000819e-01	2.606804833436356383e-01	1.720919308907683798e-01	1.566135511286230186e-01	1.331244073370829728e+00	1.634117820388426012e-01
4.490000000000000000e+03	3.116097076947781375e-01	2.601280995698392884e-01	1.646986808252157153e-01	1.570392001630432355e-01	1.296491627847216721e+00	1.629336952900178326e-01
4.500000000000000000e+03	3.106329168216374059e-01	2.587680652404661386e-01	1.614063450528191446e-01	1.572751844683876465e-01	1.268782403921485891e+00	1.635079636800851888e-01
4.510000000000000000e+03	3.172242359409490620e-01	2.570185914985119724e-01	1.621214539142279421e-01	1.571453424810305421e-01	1.252645592695782684e+00	1.647633277032695964e-01
4.520000000000000000e+03	3.282700303425070687e-01	2.554537407388847159e-01	1.659017393436899579e-01	1.566947935414887139e-01	1.248224613552512796e+00	1.655747114229020323e-01
4.530000000000000000e+03	3.405084597485586451e-01	2.543302516854820672e-01	1.709976001887792418e-01	1.560893267911353799e-01	1.252762388967935570e+00	1.652982200975666172e-01
4.540000000000000000e+03	3.512057691565522166e-01	2.532592165500808790e-01	1.749078013482640581e-01	1.555141010489331788e-01	1.260513520714450442e+00	1.641139810715594172e-01
4.550000000000000000e+03	3.581179439865092573e-01	2.516396441736959977e-01	1.753036433380683046e-01	1.549982967529629219e-01	1.265713209133362049e+00	1.623053085159662234e-01
4.560000000000000000e+03	3.597709081131376663e-01	2.494807236791733440e-01	1.713995875604378549e-01	1.543715937513121250e-01	1.267392686835827842e+00	1.595659441922668287e-01
4.570000000000000000e+03	3.558608501448439765e-01	2.475133573269464593e-01	1.641906048509347849e-01	1.534755028023074008e-01	1.269080391371728789e+00	1.554767427170746785e-01
4.580000000000000000e+03	3.473242994249802762e-01	2.465301427365597098e-01	1.552772054318621309e-01	1.524305243303348545e-01	1.272560492429004597e+00	1.505341776817546717e-01
4.590000000000000000e+03	3.359990832719670917e-01	2.467565968837486245e-01	1.464608381433110396e-01	1.516628507019112393e-01	1.274345110089412980e+00	1.461168482474711761e-01
4.600000000000000000e+03	3.245177064990034665e-01	2.478207329380606172e-01	1.400179177446558287e-01	1.515842322725636793e-01	1.268759461498071284e+00	1.432322699561604240e-01
4.610000000000000000e+03	3.167974042703131099e-01	2.492735918817898799e-01	1.374525151908858878e-01	1.522279239304920317e-01	1.253893112786171216e+00	1.418769556068533444e-01
4.620000000000000000e+03	3.172394999255671033e-01	2.509870424340926442e-01	1.376192732019337617e-01	1.532490710167886405e-01	1.233762464286775939e+00	1.417220909706892740e-01
4.630000000000000000e+03	3.270604687137214084e-01	2.530469422509966648e-01	1.375843792069015303e-01	1.542362078120608215e-01	1.215452459177351008e+00	1.427768033446487617e-01
4.640000000000000000e+03	3.411500981759656437e-01	2.554107923880074571e-01	1.357384188464559049e-01	1.548714219764879274e-01	1.204114547474325558e+00	1.449600713667083540e-01
4.650000000000000000e+03	3.505644351241116730e-01	2.578599914840951079e-01	1.327038583527487547e-01	1.548083569382050773e-01	1.199499712334870960e+00	1.473807756299629346e-01
4.660000000000000000e+03	3.496378119987809119e-01	2.602093422316623106e-01	1.292019430926111268e-01	1.536955650547397190e-01	1.196547123944374347e+00	1.485700493919285825e-01
4.670000000000000000e+03	3.401064548780665664e-01	2.623449488668165297e-01	1.248472722833429138e-01	1.515367607997643862e-01	1.189989764261827565e+00	1.474279392005540812e-01
4.680000000000000000e+03	3.280166737344032413e-01	2.640084599891040495e-01	1.196159458963604039e-01	1.489292707914748048e-01	1.178130266077479504e+00	1.438407062682197091e-01
4.690000000000000000e+03	3.178645045721454343e-01	2.647074795691831683e-01	1.150668212166122972e-01	1.467917189352927754e-01	1.162056484132994560e+00	1.386699655100115391e-01
4.700000000000000000e+03	3.102897870355563192e-01	2.640710276842537785e-01	1.131963412577156880e-01	1.458039941702241049e-01	1.143619733475385480e+00	1.334649034601617101e-01
4.710000000000000000e+03	3.039503907626095458e-01	2.622643819576218061e-01	1.148459130172857084e-01	1.460277484983844853e-01	1.126815120627731703e+00	1.299510085876111054e-01
4.720000000000000000e+03	2.981016475547009770e-01	2.599254929775032252e-01	1.194180393666906814e-01	1.469438247142861309e-01	1.118933108343338034e+00	1.291476255910463944e-01
4.730000000000000000e+03	2.932197438172972626e-01	2.577615987646999507e-01	1.252938783010662249e-01	1.478842479389208264e-01	1.125719723988010346e+00	1.305888589101761588e-01
4.740000000000000000e+03	2.898660205740386520e-01	2.562669776765272855e-01	1.301840913965621738e-01	1.484643292286854654e-01	1.145332110871339681e+00	1.325250377156219905e-01
4.750000000000000000e+03	2.879920555539574045e-01	2.555984522368143219e-01	1.319002419084968625e-01	1.486572990297623520e-01	1.169194295342583123e+00	1.331906012614391677e-01
4.760000000000000000e+03	2.878680728912447195e-01	2.554136653386396283e-01	1.297172324416669409e-01	1.485320351561505992e-01	1.189339275206777957e+00	1.321179728961115463e-01
4.770000000000000000e+03	2.902857136141998029e-01	2.547489961353039956e-01	1.249270669905653830e-01	1.480303337030978716e-01	1.203047688472631771e+00	1.300816014572609425e-01
4.780000000000000000e+03	2.945320318850404573e-01	2.524711054842440627e-01	1.196218845962810085e-01	1.471061500932618615e-01	1.211585288922492953e+00	1.279353179520412165e-01
4.790000000000000000e+03	2.972450842269125371e-01	2.482996740716958972e-01	1.151004205868987190e-01	1.460388183069007695e-01	1.216789270208820550e+00	1.258398108486629419e-01
4.800000000000000000e+03	2.948919482431031081e-01	2.433529518139726511e-01	1.118724254696061154e-01	1.453821409321748026e-01	1.218852724484913441e+00	1.235526693519160280e-01
4.810000000000000000e+03	2.872285763847404194e-01	2.394323252948770131e-01	1.106700226217471883e-01	1.455050793218637672e-01	1.215504650509715567e+00	1.209903143768783634e-01
4.820000000000000000e+03	2.775006519128845883e-01	2.378345290566217796e-01	1.123454477982567673e-01	1.463509989649143805e-01	1.202628734491377971e+00	1.183670166722712858e-01
4.830000000000000000e+03	2.697426909677572704e-01	2.388416422598469424e-01	1.165290343969307002e-01	1.476642221337957639e-01	1.177232701620134048e+00	1.161182023458548762e-01
4.840000000000000000e+03	2.664059285209628425e-01	2.418485070812750881e-01	1.212728763848485575e-01	1.491650415592161716e-01	1.141057228249544364e+00	1.147081422257581612e-01
4.850000000000000000e+03	2.675894574503770995e-01	2.456923747525872059e-01	1.249621954149166825e-01	1.504656985378868550e-01	1.101691570948745369e+00	1.142943331961217696e-01
4.860000000000000000e+03	2.714373895880849430e-01	2.492011349090989536e-01	1.281191973396286210e-01	1.511395678102245010e-01	1.069451905249751533e+00	1.145280469720444394e-01
4.870000000000000000e+03	2.753389563189669875e-01	2.519649087887806393e-01	1.321843109443253672e-01	1.511448452043304691e-01	1.051896538441455808e+00	1.148014399884754871e-01
4.880000000000000000e+03	2.774329939525229660e-01	2.545254664770514319e-01	1.366733620117931980e-01	1.510338218360155194e-01	1.050636760810335080e+00	1.147138850732196680e-01
4.890000000000000000e+03	2.775670112350360208e-01	2.575940537827226540e-01	1.390080078866427482e-01	1.514117736035130168e-01	1.062108531477009565e+00	1.142812196985672490e-01
4.900000000000000000e+03	2.772391641048685407e-01	2.612187304999711857e-01	1.374108519203561252e-01	1.522059659884108795e-01	1.080515733816063806e+00	1.137347597801645072e-01
4.910000000000000000e+03	2.786499531451779865e-01	2.647752068884902110e-01	1.328117142630144965e-01	1.528032357336827352e-01	1.100060164179031297e+00	1.132196989313820346e-01
4.920000000000000000e+03	2.830159151917442384e-01	2.673690045306043039e-01	1.277083135145750947e-01	1.530020146739875242e-01	1.115553141556029138e+00	1.126997220336696248e-01
4.930000000000000000e+03	2.897848906719560080e-01	2.680966547909869879e-01	1.241780705086213688e-01	1.534356047914861298e-01	1.122554495251059326e+00	1.119840717801887930e-01
4.940000000000000000e+03	2.973324964755642563e-01	2.664219133298478259e-01	1.229602378926042267e-01	1.547722657999477669e-01	1.117950256921257157e+00	1.107653864482821549e-01
4.950000000000000000e+03	3.029657005089511079e-01	2.622311746638627539e-01	1.231602077548922258e-01	1.565118111410458424e-01	1.098972252864018229e+00	1.086642372387202626e-01
4.960000000000000000e+03	3.018099731192870339e-01	2.548173423908576263e-01	1.222604362054627997e-01	1.564928609403003212e-01	1.059800426785007632e+00	1.051603350144046656e-01
4.970000000000000000e+03	4.504133348554059113e-01	2.176160958361941233e-01	5.780061346426230290e-02	8.939639831260193237e-02	1.794099303836603987e+00	7.530926587986738752e-02
4.980000000000000000e+03	2.334854044463120226e-01	2.648110770531652003e-01	1.383722350625740949e-01	1.601170088953609572e-01	5.559324245643393336e-01	7.058191615197156876e-02
4.990000000000000000e+03	4.353533912226661418e-01	2.658841640713462406e-01	2.040716142075869044e-01	1.241926424177000332e-01	1.384056866691409260e+00	1.133905106328346180e-01
5.000000000000000000e+03	1.037739575130832287e-01	1.684872342953983859e-01	2.636874262246089451e-01	2.712104157746459410e-01	7.419498823078393146e-01	9.646786892736161634e-02
