# Supplementary material for: Ultrafast proton-coupled isomerization in the phototransformation of phytochrome
Source: Nat Chem. 2022 May 16;14(7):823–30. doi: 10.1038/s41557-022-00944-x (PMC9252900; doi:10.1038/s41557-022-00944-x)
Supplement: Source Data Extended Data Fig. 6 — Data for the two calculated networks in H2O and D2O (ascii format and csv format). [file 41557_2022_944_MOESM9_ESM.zip › sys2_d2o.txt]

# f [cm-1], non.eq.sim. smooth, non.eq.sim. raw, ref.sim. smooth, ref.sim. raw
2.03451 0.00919 -1.27959 -0.28437 -1.01138
4.06901 0.02953 -1.42841 -0.28196 -1.23879
6.10352 0.05213 -1.38516 -0.27824 -1.35336
8.13802 0.07707 -1.22137 -0.27319 -1.39490
10.17253 0.10442 -1.00869 -0.26682 -1.42972
12.20703 0.13426 -0.75669 -0.25913 -1.49271
14.24154 0.16665 -0.44783 -0.25015 -1.57178
16.27604 0.20165 -0.12581 -0.23991 -1.62970
18.31055 0.23929 0.07355 -0.22846 -1.63327
20.34505 0.27962 0.01430 -0.21586 -1.57502
22.37956 0.32267 -0.30277 -0.20219 -1.48136
24.41406 0.36844 -0.71239 -0.18754 -1.39428
26.44857 0.41698 -1.00949 -0.17199 -1.33126
28.48307 0.46828 -1.09892 -0.15566 -1.26029
30.51758 0.52236 -1.02551 -0.13865 -1.12302
32.55208 0.57923 -0.87785 -0.12107 -0.89360
34.58659 0.63889 -0.68621 -0.10305 -0.62279
36.62109 0.70135 -0.41875 -0.08471 -0.41713
38.65560 0.76662 -0.05900 -0.06615 -0.34577
40.69010 0.83471 0.33649 -0.04751 -0.34411
42.72461 0.90562 0.66219 -0.02889 -0.22183
44.75911 0.97938 0.83779 -0.01041 0.19645
46.79362 1.05601 0.86786 0.00783 0.90560
48.82812 1.13552 0.84726 0.02575 1.68171
50.86263 1.21796 0.90344 0.04325 2.22983
52.89714 1.30336 1.10863 0.06027 2.41836
54.93164 1.39177 1.43720 0.07674 2.38522
56.96615 1.48324 1.80903 0.09262 2.37514
59.00065 1.57782 2.15944 0.10785 2.45744
61.03516 1.67557 2.44794 0.12244 2.45554
63.06966 1.77657 2.62196 0.13636 2.17447
65.10417 1.88088 2.63275 0.14963 1.62834
67.13867 1.98857 2.50910 0.16227 1.00271
69.17318 2.09971 2.37158 0.17432 0.46622
71.20768 2.21436 2.33879 0.18581 0.08194
73.24219 2.33257 2.43918 0.19682 -0.15911
75.27669 2.45439 2.63327 0.20740 -0.30718
77.31120 2.57984 2.88447 0.21765 -0.44205
79.34570 2.70895 3.15394 0.22765 -0.62038
81.38021 2.84174 3.33889 0.23749 -0.81364
83.41471 2.97818 3.28864 0.24729 -0.92513
85.44922 3.11826 2.91930 0.25714 -0.88496
87.48372 3.26190 2.29124 0.26718 -0.72406
89.51823 3.40902 1.57010 0.27752 -0.54967
91.55273 3.55951 0.93490 0.28827 -0.45065
93.58724 3.71321 0.50566 0.29957 -0.43395
95.62174 3.86994 0.31264 0.31154 -0.45206
97.65625 4.02950 0.32587 0.32430 -0.47107
99.69076 4.19164 0.52185 0.33799 -0.48754
101.72526 4.35609 0.89377 0.35271 -0.48202
103.75977 4.52252 1.37885 0.36860 -0.38922
105.79427 4.69060 1.82562 0.38576 -0.14808
107.82878 4.85996 2.09572 0.40429 0.20866
109.86328 5.03019 2.20847 0.42427 0.53547
111.89779 5.20086 2.37052 0.44582 0.68274
113.93229 5.37152 2.84734 0.46902 0.64477
115.96680 5.54171 3.76221 0.49396 0.57602
118.00130 5.71093 4.97310 0.52074 0.62755
120.03581 5.87869 6.14416 0.54945 0.78280
122.07031 6.04448 6.97167 0.58015 0.89396
124.10482 6.20781 7.38651 0.61292 0.86371
126.13932 6.36814 7.59010 0.64782 0.73911
128.17383 6.52501 7.90785 0.68491 0.64203
130.20833 6.67790 8.54779 0.72420 0.67390
132.24284 6.82637 9.44026 0.76574 0.87524
134.27734 6.96997 10.32238 0.80955 1.18262
136.31185 7.10827 11.00496 0.85566 1.40094
138.34635 7.24088 11.53182 0.90410 1.30664
140.38086 7.36745 12.05939 0.95489 0.84718
142.41536 7.48766 12.63940 1.00804 0.22020
144.44987 7.60123 13.18925 1.06355 -0.27396
146.48438 7.70792 13.62462 1.12143 -0.45744
148.51888 7.80753 13.87010 1.18168 -0.36949
150.55339 7.89991 13.70696 1.24428 -0.18248
152.58789 7.98495 12.80424 1.30921 -0.05148
154.62240 8.06258 11.07853 1.37643 -0.03319
156.65690 8.13279 8.94884 1.44591 -0.11110
158.69141 8.19562 7.08448 1.51760 -0.25414
160.72591 8.25112 5.92318 1.59147 -0.43076
162.76042 8.29942 5.50835 1.66746 -0.58204
164.79492 8.34065 5.71514 1.74555 -0.60381
166.82943 8.37502 6.48985 1.82568 -0.36112
168.86393 8.40273 7.82375 1.90782 0.26504
170.89844 8.42402 9.53812 1.99192 1.29375
172.93294 8.43915 11.18492 2.07794 2.55711
174.96745 8.44838 12.26315 2.16582 3.72324
177.00195 8.45202 12.56870 2.25551 4.49313
179.03646 8.45039 12.29814 2.34697 4.81059
181.07096 8.44380 11.81665 2.44013 4.83252
183.10547 8.43260 11.35205 2.53494 4.69623
185.13997 8.41711 10.86808 2.63136 4.41180
187.17448 8.39766 10.18823 2.72933 3.99902
189.20898 8.37459 9.26224 2.82882 3.58826
191.24349 8.34819 8.28939 2.92978 3.29442
193.27799 8.31879 7.51824 3.03219 3.07968
195.31250 8.28666 6.97084 3.13600 2.82662
197.34701 8.25209 6.46037 3.24116 2.49640
199.38151 8.21535 5.85572 3.34761 2.17506
201.41602 8.17670 5.23642 3.45529 2.02143
203.45052 8.13638 4.78165 3.56414 2.17417
205.48503 8.09465 4.57628 3.67409 2.61199
207.51953 8.05171 4.56345 3.78507 3.07889
209.55404 8.00778 4.65205 3.89702 3.25231
211.58854 7.96306 4.81894 4.00983 3.05880
213.62305 7.91772 5.12026 4.12341 2.77917
215.65755 7.87195 5.66435 4.23765 2.78794
217.69206 7.82591 6.57762 4.35244 3.20778
219.72656 7.77979 7.91914 4.46765 3.84318
221.76107 7.73375 9.55292 4.58315 4.41030
223.79557 7.68798 11.09101 4.69879 4.78019
225.83008 7.64265 12.02118 4.81440 5.02638
227.86458 7.59796 12.00508 4.92981 5.29972
229.89909 7.55411 11.14336 5.04483 5.64688
231.93359 7.51128 9.94742 5.15928 5.90353
233.96810 7.46968 9.00696 5.27296 5.80654
236.00260 7.42952 8.64561 5.38568 5.29219
238.03711 7.39103 8.81234 5.49724 4.64572
240.07161 7.35443 9.18957 5.60745 4.25046
242.10612 7.31997 9.40017 5.71612 4.20161
244.14063 7.28788 9.22349 5.82304 4.26483
246.17513 7.25841 8.69858 5.92802 4.21788
248.20964 7.23181 8.02832 6.03088 4.16031
250.24414 7.20832 7.38177 6.13144 4.48500
252.27865 7.18819 6.78897 6.22956 5.57448
254.31315 7.17166 6.20005 6.32513 7.45758
256.34766 7.15896 5.60799 6.41804 9.65626
258.38216 7.15029 5.09274 6.50821 11.36791
260.41667 7.14587 4.74566 6.59555 11.90332
262.45117 7.14586 4.56568 6.68004 11.07054
264.48568 7.15044 4.44767 6.76166 9.24348
266.52018 7.15973 4.28326 6.84042 7.13797
268.55469 7.17387 4.07396 6.91640 5.50452
270.58919 7.19292 3.93606 6.98967 4.89807
272.62370 7.21694 3.97132 7.06033 5.56348
274.65820 7.24593 4.11799 7.12854 7.41652
276.69271 7.27989 4.15820 7.19445 10.07683
278.72721 7.31877 3.92372 7.25826 12.90579
280.76172 7.36251 3.49889 7.32017 15.07261
282.79622 7.41099 3.17412 7.38041 15.76248
284.83073 7.46407 3.18632 7.43922 14.55572
286.86523 7.52159 3.54605 7.49684 11.74790
288.89974 7.58335 4.11965 7.55356 8.28665
290.93424 7.64914 4.80684 7.60962 5.28286
292.96875 7.71873 5.59938 7.66530 3.43891
295.00326 7.79189 6.52472 7.72086 2.81368
297.03776 7.86835 7.58721 7.77655 3.06476
299.07227 7.94785 8.72517 7.83261 3.90982
301.10677 8.03013 9.76683 7.88925 5.33270
303.14128 8.11491 10.46445 7.94667 7.29368
305.17578 8.20192 10.66229 8.00504 9.28967
307.21029 8.29090 10.44461 8.06449 10.38908
309.24479 8.38157 10.06018 8.12515 9.86336
311.27930 8.47371 9.70482 8.18706 7.79692
313.31380 8.56705 9.46606 8.25024 5.03865
315.34831 8.66139 9.50928 8.31468 2.58557
317.38281 8.75651 10.18626 8.38031 1.03973
319.41732 8.85223 11.76167 8.44704 0.55571
321.45182 8.94836 13.95371 8.51474 1.09893
323.48633 9.04479 15.84309 8.58325 2.59542
325.52083 9.14137 16.38871 8.65236 4.84168
327.55534 9.23803 15.13683 8.72183 7.40403
329.58984 9.33468 12.50999 8.79137 9.72711
331.62435 9.43128 9.48850 8.86066 11.37727
333.65885 9.52777 7.01616 8.92938 12.17584
335.69336 9.62412 5.58968 8.99716 12.12353
337.72786 9.72030 5.22928 9.06363 11.28759
339.76237 9.81631 5.68416 9.12840 9.88124
341.79688 9.91213 6.61261 9.19107 8.47829
343.83138 10.00778 7.64011 9.25123 7.97918
345.86589 10.10327 8.38724 9.30847 9.08733
347.90039 10.19861 8.55308 9.36239 11.64751
349.93490 10.29383 8.03029 9.41260 14.53012
351.96940 10.38892 6.99330 9.45871 16.32829
354.00391 10.48389 5.91704 9.50037 16.36915
356.03841 10.57875 5.46019 9.53723 15.17602
358.07292 10.67348 6.16785 9.56895 13.91758
360.10742 10.76807 8.11974 9.59526 13.30852
362.14193 10.86248 10.81437 9.61588 13.04374
364.17643 10.95671 13.44352 9.63062 12.32844
366.21094 11.05071 15.33261 9.63928 10.84569
368.24544 11.14444 16.17650 9.64172 9.09208
370.27995 11.23785 15.99035 9.63784 7.88530
372.31445 11.33089 14.98896 9.62756 7.71607
374.34896 11.42347 13.54225 9.61085 8.48265
376.38346 11.51553 12.15457 9.58774 9.60991
378.41797 11.60698 11.37125 9.55831 10.39930
380.45247 11.69772 11.56031 9.52266 10.45929
382.48698 11.78767 12.62180 9.48093 9.92429
384.52148 11.87672 13.90345 9.43332 9.23026
386.55599 11.96478 14.60190 9.38005 8.67849
388.59049 12.05171 14.39524 9.32138 8.32938
390.62500 12.13741 13.63621 9.25762 8.36132
392.65951 12.22173 12.90161 9.18911 9.29140
394.69401 12.30455 12.44399 9.11622 11.46268
396.72852 12.38574 12.07907 9.03935 14.22971
398.76302 12.46514 11.48608 8.95891 16.01418
400.79753 12.54264 10.58897 8.87534 15.56509
402.83203 12.61807 9.70744 8.78910 13.19951
404.86654 12.69129 9.34338 8.70064 10.62043
406.90104 12.76215 9.78018 8.61044 9.45435
408.93555 12.83049 10.83698 8.51897 9.98643
410.97005 12.89616 11.94783 8.42672 11.18649
413.00456 12.95901 12.52433 8.33417 11.73128
415.03906 13.01889 12.42687 8.24180 10.96672
417.07357 13.07564 12.17137 8.15009 9.13552
419.10807 13.12910 12.53978 8.05949 6.96825
421.14258 13.17912 13.84387 7.97045 5.11647
423.17708 13.22556 15.58783 7.88337 3.83318
425.21159 13.26826 16.91130 7.79865 3.05111
427.24609 13.30711 17.34612 7.71663 2.69165
429.28060 13.34198 17.12426 7.63764 2.81474
431.31510 13.37275 16.81123 7.56199 3.40961
433.34961 13.39933 16.71454 7.48995 4.13497
435.38411 13.42163 16.64043 7.42177 4.46344
437.41862 13.43957 16.15325 7.35766 4.15835
439.45313 13.45311 15.02014 7.29781 3.50222
441.48763 13.46218 13.41953 7.24236 2.97731
443.52214 13.46676 11.78586 7.19142 2.81313
445.55664 13.46682 10.52217 7.14508 2.93615
447.59115 13.46237 9.86832 7.10336 3.23242
449.62565 13.45345 9.96234 7.06629 3.65415
451.66016 13.44008 10.90837 7.03384 4.11725
453.69466 13.42235 12.71187 7.00599 4.55311
455.72917 13.40033 15.14372 6.98268 5.15234
457.76367 13.37413 17.69535 6.96383 6.38131
459.79818 13.34387 19.72800 6.94933 8.58210
461.83268 13.30968 20.78005 6.93909 11.50319
463.86719 13.27173 20.81766 6.93300 14.19530
465.90169 13.23019 20.15388 6.93094 15.41780
467.93620 13.18522 19.05690 6.93278 14.38745
469.97070 13.13701 17.48420 6.93840 11.39421
472.00521 13.08577 15.28384 6.94764 7.73986
474.03971 13.03169 12.61050 6.96033 4.95149
476.07422 12.97498 10.03008 6.97631 3.87393
478.10872 12.91585 8.20251 6.99543 4.31224
480.14323 12.85454 7.50451 7.01755 5.38211
482.17773 12.79127 7.90106 7.04252 6.19601
484.21224 12.72628 9.03472 7.07022 6.33962
486.24674 12.65979 10.37188 7.10048 5.87587
488.28125 12.59202 11.36374 7.13317 5.10512
490.31576 12.52317 11.64958 7.16814 4.41266
492.35026 12.45344 11.22050 7.20522 4.16026
494.38477 12.38303 10.39752 7.24428 4.45424
496.41927 12.31212 9.64142 7.28516 5.00672
498.45378 12.24091 9.37543 7.32769 5.41771
500.48828 12.16957 9.89683 7.37167 5.66754
502.52279 12.09830 11.28499 7.41690 6.20946
504.55729 12.02726 13.28723 7.46320 7.44692
506.59180 11.95662 15.32253 7.51036 9.11407
508.62630 11.88650 16.70071 7.55818 10.28916
510.66081 11.81705 16.96499 7.60645 10.17126
512.69531 11.74838 16.12936 7.65496 8.89299
514.72982 11.68061 14.62271 7.70344 7.48875
516.76432 11.61386 12.98959 7.75162 6.99449
518.79883 11.54823 11.62313 7.79924 7.57592
520.83333 11.48384 10.71084 7.84602 8.49056
522.86784 11.42083 10.28199 7.89171 8.79940
524.90234 11.35930 10.20764 7.93603 8.12635
526.93685 11.29935 10.22913 7.97871 6.89330
528.97135 11.24105 10.12004 8.01949 5.94656
531.00586 11.18447 9.84627 8.05811 5.89323
533.04036 11.12969 9.53016 8.09433 6.63720
535.07487 11.07677 9.28518 8.12794 7.47621
537.10938 11.02580 9.13769 8.15876 7.69258
539.14388 10.97684 9.07594 8.18663 7.13788
541.17839 10.92996 9.10246 8.21145 6.30905
543.21289 10.88525 9.23688 8.23315 5.89082
545.24740 10.84276 9.49851 8.25166 6.22827
547.28190 10.80257 9.87137 8.26698 7.21412
549.31641 10.76474 10.27908 8.27915 8.61706
551.35091 10.72933 10.63877 8.28823 10.39263
553.38542 10.69639 10.94482 8.29438 12.54731
555.41992 10.66598 11.22729 8.29783 14.73649
557.45443 10.63815 11.40203 8.29887 16.23396
559.48893 10.61294 11.25961 8.29783 16.48640
561.52344 10.59041 10.71700 8.29511 15.63999
563.55794 10.57059 10.07385 8.29113 14.38957
565.59245 10.55354 9.89111 8.28637 13.34182
567.62695 10.53929 10.48506 8.28136 12.62131
569.66146 10.52792 11.52092 8.27670 12.03962
571.69596 10.51949 12.19414 8.27301 11.47012
573.73047 10.51406 11.88976 8.27097 10.94780
575.76497 10.51169 10.66795 8.27126 10.44532
577.79948 10.51247 9.12575 8.27456 9.70229
579.83398 10.51646 7.87324 8.28160 8.41958
581.86849 10.52374 7.16513 8.29307 6.64181
583.90299 10.53441 6.92162 8.30967 4.86654
585.93750 10.54854 6.99167 8.33211 3.71964
587.97201 10.56622 7.38753 8.36102 3.49664
590.00651 10.58755 8.27488 8.39703 3.94193
592.04102 10.61263 9.70804 8.44074 4.40545
594.07552 10.64157 11.37771 8.49266 4.27952
596.11003 10.67450 12.68057 8.55324 3.42106
598.14453 10.71154 13.10572 8.62285 2.21487
600.17904 10.75281 12.60256 8.70177 1.23463
602.21354 10.79845 11.60662 8.79020 0.85997
604.24805 10.84857 10.71177 8.88825 1.18143
606.28255 10.90329 10.27574 8.99594 2.11326
608.31706 10.96272 10.27245 9.11318 3.43390
610.35156 11.02697 10.45646 9.23976 4.73187
612.38607 11.09611 10.63052 9.37538 5.50998
614.42057 11.17024 10.77356 9.51960 5.54242
616.45508 11.24941 10.98557 9.67190 5.17321
618.48958 11.33367 11.36907 9.83165 5.15736
620.52409 11.42306 11.92543 9.99811 6.06894
622.55859 11.51757 12.47482 10.17046 7.77223
624.59310 11.61717 12.68515 10.34778 9.43816
626.62760 11.72179 12.28931 10.52908 10.11569
628.66211 11.83134 11.33119 10.71326 9.42491
630.69661 11.94568 10.17674 10.89918 7.88997
632.73112 12.06464 9.26917 11.08562 6.70317
634.76562 12.18800 8.83656 11.27131 7.02127
636.80013 12.31550 8.75949 11.45498 9.14510
638.83464 12.44684 8.70293 11.63532 12.15794
640.86914 12.58169 8.42056 11.81103 14.51897
642.90365 12.71969 7.94197 11.98079 15.33893
644.93815 12.86042 7.46919 12.14332 15.13742
646.97266 13.00343 7.15879 12.29734 15.16476
649.00716 13.14824 7.07158 12.44165 15.99981
651.04167 13.29432 7.32163 12.57507 17.08046
653.07617 13.44113 8.18946 12.69652 17.58773
655.11068 13.58809 9.97131 12.80497 17.36608
657.14518 13.73461 12.62597 12.89950 16.85807
659.17969 13.88008 15.57124 12.97929 16.64241
661.21419 14.02388 17.90770 13.04359 17.33548
663.24870 14.16539 18.93065 13.09180 19.40375
665.28320 14.30399 18.50831 13.12342 22.49054
667.31771 14.43907 17.07871 13.13807 25.24198
669.35221 14.57002 15.39314 13.13550 26.40312
671.38672 14.69626 14.27171 13.11558 25.94697
673.42122 14.81723 14.45372 13.07830 24.69826
675.45573 14.93238 16.39606 13.02378 23.17483
677.49023 15.04122 19.91083 12.95226 21.42389
679.52474 15.14330 23.88501 12.86413 19.71988
681.55924 15.23819 26.58434 12.75984 18.55377
683.59375 15.32553 26.66636 12.63999 17.80509
685.62826 15.40500 24.18005 12.50524 16.59501
687.66276 15.47633 20.55607 12.35636 14.30633
689.69727 15.53928 17.49533 12.19418 11.47908
691.73177 15.59369 15.79969 12.01963 9.51790
693.76628 15.63945 15.17363 11.83371 9.61816
695.80078 15.67650 14.94185 11.63745 11.88199
697.83529 15.70485 14.80992 11.43192 15.15179
699.86979 15.72457 14.99222 11.21823 17.61743
701.90430 15.73576 15.77442 10.99749 17.86190
703.93880 15.73859 17.07657 10.77084 15.63962
705.97331 15.73325 18.46262 10.53940 11.84607
708.00781 15.71998 19.50054 10.30427 7.85170
710.04232 15.69908 20.02141 10.06656 4.79655
712.07682 15.67083 20.04355 9.82732 3.19651
714.11133 15.63561 19.56360 9.58757 2.86718
716.14583 15.59379 18.50950 9.34828 3.13754
718.18034 15.54580 16.89125 9.11038 3.30648
720.21484 15.49204 14.94961 8.87472 3.07866
722.24935 15.43297 13.11577 8.64211 2.64068
724.28385 15.36902 11.81898 8.41328 2.35599
726.31836 15.30065 11.34589 8.18890 2.41712
728.35286 15.22831 11.82912 7.96958 2.75428
730.38737 15.15247 13.23735 7.75585 3.18029
732.42188 15.07360 15.30785 7.54820 3.57044
734.45638 14.99213 17.53676 7.34704 3.93004
736.49089 14.90853 19.29486 7.15270 4.32201
738.52539 14.82322 20.01023 6.96546 4.75997
740.55990 14.73659 19.36478 6.78554 5.24980
742.59440 14.64904 17.44959 6.61309 5.96829
744.62891 14.56093 14.76422 6.44821 7.24489
746.66341 14.47262 12.01237 6.29098 9.14617
748.69792 14.38446 9.81705 6.14142 11.07554
750.73242 14.29678 8.53241 5.99953 12.00046
752.76693 14.20987 8.22879 5.86526 11.23975
754.80143 14.12402 8.79243 5.73854 9.03831
756.83594 14.03947 10.02386 5.61924 6.37172
758.87044 13.95648 11.68210 5.50722 4.23033
760.90495 13.87526 13.50548 5.40234 3.04096
762.93945 13.79604 15.22108 5.30443 2.60356
764.97396 13.71901 16.53245 5.21332 2.43458
767.00846 13.64436 17.15752 5.12884 2.17361
769.04297 13.57226 16.98260 5.05078 1.78053
771.07747 13.50287 16.19303 4.97894 1.45779
773.11198 13.43636 15.16906 4.91312 1.41016
775.14648 13.37287 14.20861 4.85309 1.63747
777.18099 13.31256 13.36737 4.79865 1.92934
779.21549 13.25558 12.54934 4.74960 2.07452
781.25000 13.20207 11.69829 4.70573 2.08830
783.28451 13.15218 10.87788 4.66685 2.22140
785.31901 13.10606 10.18240 4.63274 2.73342
787.35352 13.06386 9.63394 4.60318 3.66096
789.38802 13.02574 9.25207 4.57793 4.79665
791.42253 12.99186 9.20731 4.55678 5.85252
793.45703 12.96242 9.77249 4.53949 6.60679
795.49154 12.93758 11.03230 4.52586 6.91549
797.52604 12.91753 12.65409 4.51572 6.67177
799.56055 12.90246 14.00367 4.50889 5.84710
801.59505 12.89256 14.57192 4.50519 4.59230
803.62956 12.88801 14.35293 4.50444 3.24119
805.66406 12.88902 13.79400 4.50645 2.15253
807.69857 12.89578 13.37906 4.51103 1.53870
809.73307 12.90849 13.31419 4.51805 1.45598
811.76758 12.92734 13.56124 4.52736 1.89887
813.80208 12.95249 13.99129 4.53883 2.79209
815.83659 12.98411 14.42887 4.55234 3.87911
817.87109 13.02234 14.65418 4.56780 4.75677
819.90560 13.06733 14.46402 4.58511 5.13628
821.94010 13.11918 13.74071 4.60422 5.04331
823.97461 13.17797 12.48101 4.62506 4.72631
826.00911 13.24375 10.81487 4.64760 4.45523
828.04362 13.31650 9.02581 4.67182 4.47304
830.07813 13.39619 7.54514 4.69769 5.01299
832.11263 13.48271 6.88594 4.72523 6.15725
834.14714 13.57591 7.46558 4.75447 7.62446
836.18164 13.67558 9.31096 4.78547 8.80078
838.21615 13.78150 11.81771 4.81831 9.09976
840.25065 13.89339 13.87026 4.85309 8.36297
842.28516 14.01090 14.44552 4.88994 6.95019
844.31966 14.13363 13.32629 4.92898 5.45530
846.35417 14.26111 11.27049 4.97036 4.30691
848.38867 14.39279 9.43163 5.01423 3.57283
850.42318 14.52808 8.60164 5.06073 3.07013
852.45768 14.66635 8.95676 5.11002 2.62703
854.49219 14.80688 10.30981 5.16227 2.26316
856.52669 14.94893 12.35266 5.21765 2.16794
858.56120 15.09170 14.61144 5.27639 2.53606
860.59570 15.23439 16.37437 5.33869 3.40786
862.63021 15.37615 16.95433 5.40477 4.60750
864.66471 15.51614 16.19221 5.47479 5.78524
866.69922 15.65350 14.67812 5.54895 6.54887
868.73372 15.78736 13.38109 5.62741 6.63966
870.76823 15.91687 13.01221 5.71033 6.04046
872.80273 16.04118 13.67548 5.79788 4.93481
874.83724 16.15948 14.97955 5.89022 3.58247
876.87174 16.27100 16.38730 5.98748 2.23791
878.90625 16.37500 17.51814 6.08980 1.14362
880.94076 16.47080 18.23798 6.19728 0.54504
882.97526 16.55779 18.59601 6.31001 0.68451
885.00977 16.63542 18.84649 6.42803 1.75103
887.04427 16.70322 19.55630 6.55140 3.75764
889.07878 16.76084 21.38066 6.68014 6.37186
891.11328 16.80797 24.37327 6.81425 8.86107
893.14779 16.84444 27.56384 6.95371 10.36059
895.18229 16.87017 29.55600 7.09845 10.41944
897.21680 16.88514 29.70392 7.24841 9.39253
899.25130 16.88949 28.65337 7.40347 8.25360
901.28581 16.88339 27.73162 7.56351 7.92274
903.32031 16.86715 27.79074 7.72834 8.64100
905.35482 16.84113 28.47038 7.89778 9.82283
907.38932 16.80581 28.47263 8.07160 10.44681
909.42383 16.76173 26.66519 8.24955 9.75074
911.45833 16.70953 23.07732 8.43135 7.78701
913.49284 16.64988 18.90501 8.61668 5.40854
915.52734 16.58354 15.58171 8.80519 3.68493
917.56185 16.51130 13.77683 8.99651 3.21638
919.59635 16.43398 13.10751 9.19020 3.81297
921.63086 16.35243 12.66790 9.38583 4.68732
923.66536 16.26752 11.84316 9.58292 5.02807
925.69987 16.18011 10.72454 9.78098 4.58786
927.73438 16.09106 9.85695 9.97947 3.85396
929.76888 16.00121 9.64847 10.17785 3.73025
931.80339 15.91139 10.00302 10.37555 5.07451
933.83789 15.82239 10.44003 10.57197 8.32453
935.87240 15.73496 10.49142 10.76652 13.15805
937.90690 15.64981 9.99043 10.95857 18.31950
939.94141 15.56759 9.09459 11.14750 22.01118
941.97591 15.48891 8.17627 11.33267 22.84175
944.01042 15.41433 7.72506 11.51345 20.65914
946.04492 15.34432 8.21708 11.68919 16.62580
948.07943 15.27932 9.85119 11.85927 12.56941
950.11393 15.21967 12.25798 12.02309 10.09971
952.14844 15.16569 14.51679 12.18004 9.90122
954.18294 15.11763 15.68763 12.32954 11.43554
956.21745 15.07570 15.53156 12.47101 13.27286
958.25195 15.04005 14.73344 12.60385 14.04990
960.28646 15.01078 14.33780 12.72753 13.42971
962.32096 14.98796 14.90654 12.84153 12.16671
964.35547 14.97162 16.16341 12.94539 11.21032
966.38997 14.96174 17.35197 13.03872 10.90932
968.42448 14.95831 17.88138 13.12116 11.20031
970.45898 14.96127 17.69323 13.19241 12.28955
972.49349 14.97057 17.13774 13.25222 14.71078
974.52799 14.98613 16.60421 13.30037 18.60288
976.56250 15.00788 16.31781 13.33673 23.12019
978.59701 15.03573 16.42659 13.36122 26.67206
980.63151 15.06962 17.05651 13.37385 27.76734
982.66602 15.10946 18.04310 13.37464 25.81715
984.70052 15.15518 18.66393 13.36370 21.44561
986.73503 15.20671 17.97710 13.34121 16.18429
988.76953 15.26397 15.65281 13.30741 11.72954
990.80404 15.32690 12.39751 13.26262 9.19517
992.83854 15.39543 9.45877 13.20724 8.78361
994.87305 15.46952 7.77018 13.14174 9.99861
996.90755 15.54915 7.58069 13.06665 12.17241
998.94206 15.63428 8.70752 12.98256 14.86933
1000.97656 15.72488 10.91117 12.89013 17.80684
1003.01107 15.82092 13.94906 12.79006 20.42449
1005.04557 15.92232 17.32228 12.68312 21.74758
1007.08008 16.02900 20.10367 12.57014 20.96975
1009.11458 16.14085 21.24942 12.45197 18.26022
1011.14909 16.25774 20.32371 12.32953 14.84449
1013.18359 16.37953 17.95894 12.20376 12.13357
1015.21810 16.50605 15.46090 12.07562 10.73185
1017.25260 16.63710 13.86706 11.94615 10.24485
1019.28711 16.77245 13.36210 11.81638 9.90303
1021.32161 16.91181 13.47283 11.68739 9.24922
1023.35612 17.05488 13.64379 11.56027 8.31876
1025.39062 17.20129 13.62729 11.43608 7.44484
1027.42513 17.35064 13.50776 11.31588 7.06126
1029.45964 17.50247 13.50625 11.20071 7.51176
1031.49414 17.65631 13.77454 11.09159 8.74493
1033.52865 17.81160 14.31007 10.98955 10.17270
1035.56315 17.96778 15.00165 10.89556 11.04297
1037.59766 18.12427 15.74273 10.81060 11.03243
1039.63216 18.28043 16.54260 10.73553 10.39449
1041.66667 18.43563 17.53470 10.67117 9.56569
1043.70117 18.58920 18.80493 10.61826 8.76610
1045.73568 18.74044 20.19058 10.57747 7.97121
1047.77018 18.88865 21.32777 10.54942 7.14375
1049.80469 19.03313 21.91959 10.53466 6.44086
1051.83919 19.17318 21.89920 10.53368 6.16216
1053.87370 19.30815 21.36292 10.54686 6.40387
1055.90820 19.43735 20.45103 10.57450 6.79027
1057.94271 19.56017 19.31764 10.61678 6.73114
1059.97721 19.67600 18.19352 10.67379 6.00285
1062.01172 19.78427 17.47703 10.74545 4.93848
1064.04622 19.88448 17.67430 10.83162 4.04090
1066.08073 19.97618 19.07076 10.93200 3.61813
1068.11523 20.05901 21.42107 11.04625 3.83158
1070.14974 20.13262 24.11098 11.17392 4.79236
1072.18424 20.19677 26.67473 11.31448 6.35592
1074.21875 20.25126 28.97505 11.46731 7.94573
1076.25326 20.29600 30.81003 11.63172 8.84871
1078.28776 20.33097 31.65947 11.80697 8.75863
1080.32227 20.35623 31.14245 11.99226 7.96184
1082.35677 20.37195 29.59517 12.18673 6.99689
1084.39128 20.37836 27.86345 12.38946 6.19531
1086.42578 20.37579 26.50812 12.59948 5.53747
1088.46029 20.36462 25.42421 12.81574 4.88271
1090.49479 20.34532 24.24686 13.03721 4.30190
1092.52930 20.31844 22.93839 13.26290 4.15798
1094.56380 20.28459 21.88347 13.49185 4.81641
1096.59831 20.24444 21.45880 13.72315 6.30587
1098.63281 20.19873 21.56847 13.95595 8.40954
1100.66732 20.14821 21.64017 14.18946 11.20338
1102.70182 20.09368 21.11333 14.42293 15.39300
1104.73633 20.03597 19.94422 14.65567 21.77546
1106.77083 19.97590 18.63214 14.88709 30.02534
1108.80534 19.91431 17.75206 15.11667 37.98649
1110.83984 19.85204 17.43805 15.34400 42.53600
1112.87435 19.78993 17.28142 15.56878 41.63800
1114.90885 19.72880 16.73220 15.79084 35.86104
1116.94336 19.66945 15.65115 16.01010 28.02569
1118.97786 19.61261 14.50017 16.22663 21.37754
1121.01237 19.55898 13.96149 16.44056 17.77631
1123.04688 19.50920 14.32862 16.65217 17.01627
1125.08138 19.46385 15.26707 16.86182 17.48211
1127.11589 19.42343 16.16400 17.06996 17.62891
1129.15039 19.38839 16.67444 17.27712 17.18459
1131.18490 19.35910 16.94668 17.48392 16.99373
1133.21940 19.33584 17.41460 17.69103 17.68176
1135.25391 19.31881 18.37713 17.89915 18.69152
1137.28841 19.30815 19.63418 18.10906 18.79845
1139.32292 19.30390 20.46538 18.32153 17.35548
1141.35742 19.30604 20.09759 18.53735 14.77577
1143.39193 19.31447 18.32234 18.75731 11.98376
1145.42643 19.32904 15.66759 18.98217 9.76702
1147.46094 19.34951 13.00076 19.21267 8.59266
1149.49544 19.37556 11.03481 19.44948 8.57585
1151.52995 19.40684 10.15253 19.69324 9.38709
1153.56445 19.44292 10.49549 19.94451 10.44280
1155.59896 19.48338 12.02173 20.20378 11.47221
1157.63346 19.52772 14.39279 20.47141 12.81605
1159.66797 19.57546 16.89547 20.74769 14.92187
1161.70247 19.62606 18.73189 21.03280 17.52495
1163.73698 19.67902 19.60139 21.32677 19.53663
1165.77148 19.73382 19.97784 21.62953 19.89844
1167.80599 19.78996 20.67241 21.94084 18.55267
1169.84049 19.84695 22.05570 22.26033 16.59952
1171.87500 19.90432 23.72723 22.58748 15.61859
1173.90951 19.96162 24.98401 22.92163 16.79315
1175.94401 20.01842 25.61351 23.26200 20.28705
1177.97852 20.07433 26.15066 23.60766 24.98432
1180.01302 20.12904 27.27664 23.95754 28.81090
1182.04753 20.18224 28.98958 24.31045 29.87046
1184.08203 20.23369 30.42920 24.66508 27.91538
1186.11654 20.28316 30.52406 25.01997 24.89226
1188.15104 20.33048 28.84022 25.37358 23.69864
1190.18555 20.37551 25.92966 25.72428 25.88968
1192.22005 20.41817 22.98019 26.07034 30.29225
1194.25456 20.45838 21.08212 26.40994 33.82660
1196.28906 20.49612 20.61443 26.74122 33.79627
1198.32357 20.53140 21.12011 27.06226 29.64015
1200.35807 20.56424 21.69610 27.37111 22.93722
1202.39258 20.59470 21.56999 27.66579 16.18656
1204.42708 20.62284 20.46995 27.94434 11.62958
1206.46159 20.64874 18.64056 28.20482 10.78560
1208.49609 20.67247 16.61321 28.44529 14.46500
1210.53060 20.69409 14.91481 28.66389 22.62667
1212.56510 20.71367 13.85002 28.85881 33.81367
1214.59961 20.73122 13.42597 29.02835 44.83882
1216.63411 20.74679 13.45449 29.17088 51.80773
1218.66862 20.76037 13.78336 29.28490 52.36409
1220.70312 20.77195 14.44504 29.36905 47.28746
1222.73763 20.78152 15.53635 29.42208 39.78258
1224.77214 20.78903 16.97826 29.44291 33.14432
1226.80664 20.79442 18.49043 29.43063 29.06130
1228.84115 20.79761 19.80816 29.38448 27.79576
1230.87565 20.79853 20.82925 29.30392 29.45411
1232.91016 20.79707 21.55901 29.18857 34.73677
1234.94466 20.79314 22.08651 29.03828 44.17408
1236.97917 20.78667 22.66598 28.85307 56.34091
1239.01367 20.77754 23.55937 28.63317 67.10829
1241.04818 20.76566 24.58734 28.37898 71.68825
1243.08268 20.75095 25.06733 28.09111 68.16934
1245.11719 20.73333 24.51982 27.77033 58.85125
1247.15169 20.71278 23.31444 27.41762 47.91503
1249.18620 20.68929 22.36080 27.03409 38.30842
1251.22070 20.66288 22.33028 26.62102 31.02690
1253.25521 20.63363 23.41017 26.17985 26.19760
1255.28971 20.60164 25.48037 25.71212 23.59324
1257.32422 20.56707 28.00224 25.21952 22.37876
1259.35872 20.53012 29.80653 24.70380 21.43523
1261.39323 20.49103 29.56808 24.16683 20.15384
1263.42773 20.45010 26.88112 23.61054 18.48422
1265.46224 20.40765 22.83448 23.03693 16.32287
1267.49674 20.36406 19.35426 22.44805 13.40786
1269.53125 20.31976 17.87342 21.84600 9.87492
1271.56576 20.27521 18.50601 21.23287 6.51713
1273.60026 20.23091 20.25473 20.61072 4.33646
1275.63477 20.18738 21.82119 19.98159 3.97850
1277.66927 20.14515 22.33220 19.34745 5.60120
1279.70378 20.10478 21.63702 18.71025 9.06187
1281.73828 20.06682 20.17436 18.07192 14.02850
1283.77279 20.03185 18.57931 17.43432 19.87461
1285.80729 20.00043 17.28478 16.79924 25.56309
1287.84180 19.97311 16.35496 16.16841 29.79494
1289.87630 19.95042 15.63864 15.54344 31.43944
1291.91081 19.93284 15.08448 14.92590 29.98041
1293.94531 19.92083 14.87372 14.31723 25.72281
1295.97982 19.91480 15.18575 13.71880 19.70486
1298.01432 19.91511 15.87762 13.13188 13.36676
1300.04883 19.92206 16.52348 12.55764 8.04559
1302.08333 19.93590 16.80503 11.99714 4.47539
1304.11784 19.95681 16.78509 11.45135 2.58609
1306.15234 19.98486 16.77498 10.92113 1.75648
1308.18685 20.02008 17.00963 10.40727 1.32534
1310.22135 20.06237 17.46699 9.91046 0.96823
1312.25586 20.11162 17.87949 9.43129 0.71141
1314.29036 20.16761 17.83661 8.97028 0.67729
1316.32487 20.23008 17.01091 8.52784 0.83725
1318.35938 20.29872 15.48991 8.10430 0.98645
1320.39388 20.37312 13.89343 7.69994 0.92821
1322.42839 20.45284 13.00982 7.31491 0.64906
1324.46289 20.53735 13.21892 6.94934 0.29476
1326.49740 20.62608 14.26615 6.60325 0.00490
1328.53190 20.71840 15.62223 6.27659 -0.18824
1330.56641 20.81369 17.09212 5.96925 -0.31598
1332.60091 20.91126 19.02488 5.68107 -0.38384
1334.63542 21.01039 21.79329 5.41181 -0.33090
1336.66992 21.11037 25.08652 5.16121 -0.03713
1338.70443 21.21046 27.94208 4.92896 0.63652
1340.73893 21.30996 29.53343 4.71467 1.75875
1342.77344 21.40817 29.71498 4.51794 3.21314
1344.80794 21.50442 28.79056 4.33828 4.65925
1346.84245 21.59806 27.08663 4.17520 5.65367
1348.87695 21.68849 24.89443 4.02815 5.87457
1350.91146 21.77511 22.58993 3.89658 5.28236
1352.94596 21.85739 20.64368 3.77994 4.10725
1354.98047 21.93482 19.56608 3.67767 2.70833
1357.01497 22.00695 19.79750 3.58915 1.41663
1359.04948 22.07340 21.47398 3.51375 0.43252
1361.08398 22.13385 24.22449 3.45083 -0.19732
1363.11849 22.18803 27.24942 3.39972 -0.52810
1365.15299 22.23574 29.67420 3.35977 -0.64068
1367.18750 22.27683 30.90838 3.33032 -0.59421
1369.22201 22.31120 30.78577 3.31073 -0.39087
1371.25651 22.33880 29.55016 3.30039 0.07488
1373.29102 22.35966 27.81310 3.29871 0.99865
1375.32552 22.37387 26.32816 3.30514 2.46717
1377.36003 22.38153 25.48656 3.31912 4.18871
1379.39453 22.38283 24.97598 3.34009 5.48889
1381.42904 22.37799 24.08414 3.36749 5.73009
1383.46354 22.36725 22.42644 3.40077 4.82651
1385.49805 22.35092 20.40121 3.43941 3.33602
1387.53255 22.32930 18.92663 3.48292 2.02353
1389.56706 22.30275 18.64247 3.53084 1.33523
1391.60156 22.27162 19.30527 3.58273 1.25131
1393.63607 22.23629 20.01439 3.63821 1.52314
1395.67057 22.19715 20.04689 3.69692 1.95121
1397.70508 22.15461 19.40313 3.75860 2.46710
1399.73958 22.10905 18.57848 3.82297 3.07603
1401.77409 22.06089 18.02396 3.88979 3.80140
1403.80859 22.01051 17.96510 3.95881 4.65057
1405.84310 21.95831 18.55601 4.02980 5.55987
1407.87760 21.90466 19.88256 4.10256 6.35220
1409.91211 21.84992 21.73318 4.17693 6.79077
1411.94661 21.79444 23.56341 4.25277 6.72720
1413.98112 21.73858 24.85721 4.32999 6.21865
1416.01562 21.68266 25.50205 4.40851 5.49045
1418.05013 21.62700 25.73372 4.48829 4.78577
1420.08464 21.57189 25.77192 4.56928 4.28409
1422.11914 21.51757 25.64160 4.65147 4.15336
1424.15365 21.46425 25.32354 4.73484 4.55134
1426.18815 21.41212 24.88786 4.81940 5.43469
1428.22266 21.36135 24.38426 4.90514 6.39655
1430.25716 21.31208 23.69549 4.99204 6.86279
1432.29167 21.26445 22.60054 5.08008 6.55220
1434.32617 21.21854 20.98063 5.16922 5.71567
1436.36068 21.17441 18.96056 5.25942 4.89640
1438.39518 21.13210 16.92113 5.35061 4.49574
1440.42969 21.09159 15.40174 5.44274 4.57659
1442.46419 21.05282 14.85602 5.53570 4.98020
1444.49870 21.01572 15.32642 5.62939 5.50076
1446.53320 20.98017 16.33003 5.72365 5.92839
1448.56771 20.94603 17.17207 5.81833 6.03430
1450.60221 20.91315 17.51610 5.91319 5.64296
1452.63672 20.88134 17.74257 6.00800 4.77077
1454.67122 20.85038 18.67128 6.10244 3.67115
1456.70573 20.82000 20.71681 6.19620 2.69279
1458.74023 20.78995 23.23649 6.28889 2.05476
1460.77474 20.75993 24.84455 6.38015 1.75416
1462.80924 20.72963 24.47622 6.46955 1.68907
1464.84375 20.69873 22.17076 6.55668 1.83222
1466.87826 20.66690 18.96222 6.64110 2.26323
1468.91276 20.63380 16.20144 6.72234 3.07349
1470.94727 20.59907 14.89106 6.79991 4.24491
1472.98177 20.56239 15.31802 6.87332 5.53877
1475.01628 20.52343 17.07726 6.94209 6.50767
1477.05078 20.48187 19.46380 7.00579 6.78743
1479.08529 20.43742 21.95836 7.06398 6.48577
1481.11979 20.38981 24.40761 7.11626 6.22246
1483.15430 20.33878 26.75508 7.16225 6.75657
1485.18880 20.28412 28.64167 7.20161 8.57149
1487.22331 20.22565 29.40188 7.23403 11.59595
1489.25781 20.16321 28.55852 7.25927 15.04730
1491.29232 20.09670 26.25431 7.27713 17.69497
1493.32682 20.02606 23.11520 7.28747 18.71582
1495.36133 19.95129 19.82454 7.29023 18.38427
1497.39583 19.87242 16.98806 7.28539 17.66790
1499.43034 19.78955 15.26222 7.27301 17.14224
1501.46484 19.70282 15.26645 7.25321 16.58399
1503.49935 19.61241 17.16726 7.22619 15.59950
1505.53385 19.51855 20.34463 7.19220 14.22807
1507.56836 19.42151 23.55496 7.15157 12.74123
1509.60286 19.32162 25.60263 7.10469 11.17862
1511.63737 19.21921 26.06982 7.05199 9.41421
1513.67188 19.11465 25.47596 6.99396 7.56530
1515.70638 19.00837 24.66773 6.93113 6.02795
1517.74089 18.90079 24.01745 6.86409 5.05607
1519.77539 18.79241 23.23681 6.79344 4.47593
1521.80990 18.68373 21.90684 6.71982 3.88764
1523.84440 18.57529 20.01967 6.64389 3.06354
1525.87891 18.46761 17.93458 6.56630 2.10394
1527.91341 18.36122 15.95878 6.48773 1.26997
1529.94792 18.25665 14.16552 6.40884 0.74121
1531.98242 18.15439 12.60886 6.33031 0.54607
1534.01693 18.05492 11.51706 6.25280 0.66522
1536.05143 17.95869 11.13352 6.17695 1.10317
1538.08594 17.86616 11.41272 6.10337 1.81352
1540.12044 17.77776 11.98750 6.03266 2.62158
1542.15495 17.69389 12.47902 5.96536 3.33361
1544.18945 17.61491 12.82907 5.90197 3.97131
1546.22396 17.54113 13.31964 5.84295 4.83736
1548.25846 17.47282 14.24224 5.78869 6.20948
1550.29297 17.41023 15.52440 5.73956 7.88084
1552.32747 17.35358 16.71842 5.69588 9.09266
1554.36198 17.30303 17.39014 5.65793 9.08529
1556.39648 17.25871 17.44716 5.62592 7.74192
1558.43099 17.22071 17.04125 5.60003 5.63646
1560.46549 17.18905 16.30540 5.58038 3.52789
1562.50000 17.16374 15.37427 5.56706 1.92215
1564.53451 17.14474 14.61101 5.56007 1.02172
1566.56901 17.13200 14.59906 5.55939 0.84956
1568.60352 17.12544 15.74842 5.56492 1.29942
1570.63802 17.12494 17.81785 5.57655 2.12063
1572.67253 17.13037 19.80528 5.59412 2.97363
1574.70703 17.14160 20.47349 5.61746 3.62638
1576.74154 17.15843 19.26668 5.64636 4.15255
1578.77604 17.18068 16.84330 5.68056 4.85861
1580.81055 17.20815 14.61642 5.71979 5.91919
1582.84505 17.24060 13.65915 5.76375 7.09600
1584.87956 17.27782 14.03608 5.81211 7.86725
1586.91406 17.31961 15.11909 5.86453 7.84764
1588.94857 17.36573 16.33168 5.92068 7.11111
1590.98307 17.41600 17.43236 5.98020 6.14375
1593.01758 17.47019 18.21244 6.04271 5.46254
1595.05208 17.52810 18.26058 6.10784 5.23322
1597.08659 17.58953 17.26481 6.17520 5.23457
1599.12109 17.65429 15.52225 6.24441 5.14103
1601.15560 17.72218 13.98160 6.31511 4.77702
1603.19010 17.79301 13.64482 6.38693 4.14541
1605.22461 17.86661 14.84577 6.45952 3.34503
1607.25911 17.94280 17.04588 6.53253 2.52651
1609.29362 18.02142 19.29224 6.60566 1.89454
1611.32813 18.10227 20.90803 6.67859 1.71551
1613.36263 18.18517 21.84726 6.75104 2.32086
1615.39714 18.26994 22.49953 6.82274 4.08525
1617.43164 18.35637 23.19470 6.89343 7.26714
1619.46615 18.44427 23.84213 6.96290 11.60068
1621.50065 18.53342 23.96493 7.03094 15.90406
1623.53516 18.62356 23.05936 7.09740 18.38582
1625.56966 18.71441 20.99321 7.16214 17.84938
1627.60417 18.80565 18.17483 7.22505 14.77068
1629.63867 18.89695 15.40639 7.28604 10.99809
1631.67318 18.98792 13.52287 7.34506 8.30713
1633.70768 19.07817 13.00322 7.40205 7.30951
1635.74219 19.16727 13.73736 7.45701 7.54322
1637.77669 19.25474 15.08779 7.50993 8.15526
1639.81120 19.34009 16.25428 7.56083 8.41885
1641.84570 19.42277 16.74233 7.60975 8.03476
1643.88021 19.50222 16.62384 7.65674 7.27235
1645.91471 19.57784 16.39934 7.70187 6.70188
1647.94922 19.64901 16.55132 7.74522 6.61592
1649.98372 19.71507 17.13615 7.78688 6.78825
1652.01823 19.77534 17.80177 7.82693 6.84075
1654.05273 19.82911 18.27047 7.86546 6.65568
1656.08724 19.87567 18.77465 7.90252 6.32598
1658.12174 19.91431 19.86552 7.93817 5.90437
1660.15625 19.94429 21.74431 7.97247 5.40302
1662.19076 19.96493 23.90331 8.00546 4.96142
1664.22526 19.97554 25.46827 8.03716 4.84060
1666.25977 19.97548 25.79093 8.06757 5.22849
1668.29427 19.96415 24.74144 8.09668 6.12087
1670.32878 19.94098 22.69327 8.12446 7.40869
1672.36328 19.90543 20.42836 8.15085 9.01088
1674.39779 19.85703 18.95248 8.17574 10.80311
1676.43229 19.79535 19.10954 8.19904 12.37274
1678.46680 19.72006 21.15239 8.22061 13.00956
1680.50130 19.63090 24.60877 8.24029 12.19959
1682.53581 19.52768 28.51758 8.25791 10.19535
1684.57031 19.41028 31.77515 8.27326 7.94239
1686.60482 19.27870 33.43870 8.28614 6.33654
1688.63932 19.13299 33.08491 8.29630 5.61552
1690.67383 18.97331 31.12581 8.30349 5.51256
1692.70833 18.79991 28.66347 8.30748 5.83454
1694.74284 18.61312 26.76644 8.30798 6.63524
1696.77734 18.41334 25.72821 8.30475 7.78058
1698.81185 18.20109 24.98455 8.29751 8.62669
1700.84635 17.97694 23.74426 8.28601 8.45557
1702.88086 17.74154 21.74162 8.26999 7.24841
1704.91536 17.49563 19.45281 8.24922 5.81581
1706.94987 17.23997 17.61941 8.22345 5.11791
1708.98438 16.97540 16.54858 8.19247 5.63201
1711.01888 16.70281 15.86042 8.15612 7.39496
1713.05339 16.42309 14.89711 8.11422 10.31599
1715.08789 16.13720 13.33231 8.06666 14.08642
1717.12240 15.84609 11.38048 8.01331 17.80482
1719.15690 15.55074 9.54105 7.95411 20.05933
1721.19141 15.25214 8.28539 7.88901 19.74851
1723.22591 14.95126 7.94585 7.81800 16.95186
1725.26042 14.64905 8.69217 7.74110 12.94539
1727.29492 14.34646 10.45050 7.65838 9.32529
1729.32943 14.04442 12.80916 7.56995 7.08374
1731.36393 13.74382 15.03695 7.47595 6.32450
1733.39844 13.44553 16.32004 7.37657 6.51742
1735.43294 13.15035 16.18710 7.27200 6.89196
1737.46745 12.85903 14.81635 7.16250 6.84886
1739.50195 12.57228 12.88760 7.04831 6.32628
1741.53646 12.29073 11.08863 6.92976 5.80402
1743.57096 12.01498 9.74200 6.80716 5.79689
1745.60547 11.74557 8.80996 6.68088 6.31373
1747.63997 11.48298 8.13760 6.55128 6.89648
1749.67448 11.22761 7.66542 6.41873 7.14734
1751.70898 10.97985 7.44086 6.28365 7.05862
1753.74349 10.73999 7.46072 6.14642 6.81356
1755.77799 10.50828 7.55732 6.00745 6.45677
1757.81250 10.28492 7.48460 5.86717 5.90357
1759.84701 10.07004 7.11301 5.72598 5.20744
1761.88151 9.86371 6.53252 5.58429 4.67651
1763.91602 9.66598 5.98346 5.44249 4.64818
1765.95052 9.47685 5.69357 5.30097 5.11731
1767.98503 9.29627 5.75460 5.16010 5.60246
1770.01953 9.12417 6.11922 5.02022 5.47450
1772.05404 8.96043 6.68675 4.88168 4.50530
1774.08854 8.80492 7.37033 4.74478 3.09068
1776.12305 8.65746 8.08450 4.60980 1.94206
1778.15755 8.51787 8.71084 4.47702 1.62027
1780.19206 8.38593 9.12815 4.34669 2.29082
1782.22656 8.26142 9.28933 4.21905 3.66148
1784.26107 8.14409 9.24335 4.09430 5.02148
1786.29557 8.03369 9.06041 3.97260 5.55006
1788.33008 7.92995 8.73715 3.85409 4.86327
1790.36458 7.83258 8.18909 3.73885 3.30223
1792.39909 7.74132 7.35045 3.62697 1.61526
1794.43359 7.65590 6.29310 3.51850 0.37807
1796.46810 7.57604 5.24429 3.41349 -0.25570
1798.50260 7.50150 4.46857 3.31195 -0.36471
1800.53711 7.43200 4.11601 3.21388 -0.00400
1802.57161 7.36730 4.17778 3.11925 0.80250
1804.60612 7.30716 4.57331 3.02803 1.87899
1806.64063 7.25133 5.24528 2.94014 2.81721
1808.67513 7.19958 6.12988 2.85553 3.18169
1810.70964 7.15169 7.04365 2.77412 2.84089
1812.74414 7.10743 7.69024 2.69581 2.07093
1814.77865 7.06661 7.87573 2.62052 1.31672
1816.81315 7.02901 7.72616 2.54815 0.88367
1818.84766 6.99445 7.63752 2.47858 0.85582
1820.88216 6.96274 7.95504 2.41173 1.21073
1822.91667 6.93371 8.64294 2.34747 1.91444
1824.95117 6.90718 9.24226 2.28570 2.90205
1826.98568 6.88299 9.21919 2.22632 4.00881
1829.02018 6.86094 8.44087 2.16923 4.95064
1831.05469 6.84084 7.29740 2.11434 5.42826
1833.08919 6.82251 6.31784 2.06157 5.32339
1835.12370 6.80576 5.72253 2.01083 4.79097
1837.15820 6.79040 5.40202 1.96206 4.09560
1839.19271 6.77624 5.22509 1.91520 3.35543
1841.22721 6.76308 5.20824 1.87018 2.50642
1843.26172 6.75075 5.38522 1.82693 1.51048
1845.29622 6.73905 5.64617 1.78538 0.51033
1847.33073 6.72777 5.78090 1.74550 -0.25930
1849.36523 6.71669 5.64337 1.70721 -0.66086
1851.39974 6.70557 5.24889 1.67049 -0.71405
1853.43424 6.69418 4.77586 1.63527 -0.50940
1855.46875 6.68228 4.53312 1.60152 -0.13888
1857.50326 6.66964 4.85398 1.56919 0.26930
1859.53776 6.65602 5.85894 1.53826 0.52339
1861.57227 6.64120 7.23413 1.50866 0.47333
1863.60677 6.62494 8.31229 1.48034 0.16000
1865.64128 6.60701 8.50961 1.45324 -0.18449
1867.67578 6.58717 7.75931 1.42730 -0.29671
1869.71029 6.56524 6.52964 1.40243 -0.03995
1871.74479 6.54102 5.43892 1.37859 0.53205
1873.77930 6.51434 4.85228 1.35570 1.19386
1875.81380 6.48504 4.77197 1.33371 1.66205
1877.84831 6.45299 5.02892 1.31254 1.78785
1879.88281 6.41807 5.55355 1.29213 1.68379
1881.91732 6.38020 6.44083 1.27241 1.64761
1883.95182 6.33931 7.72969 1.25327 1.92568
1885.98633 6.29540 9.18090 1.23463 2.49015
1888.02083 6.24849 10.37977 1.21639 3.00774
1890.05534 6.19863 11.06925 1.19846 3.07060
1892.08984 6.14593 11.31966 1.18076 2.52728
1894.12435 6.09051 11.37707 1.16320 1.59896
1896.15885 6.03252 11.40543 1.14571 0.67571
1898.19336 5.97217 11.36129 1.12823 0.04060
1900.22786 5.90967 11.03693 1.11068 -0.22231
1902.26237 5.84529 10.20314 1.09300 -0.16549
1904.29688 5.77932 8.78656 1.07515 0.09369
1906.33138 5.71206 6.99766 1.05708 0.42565
1908.36589 5.64387 5.29516 1.03875 0.75019
1910.40039 5.57510 4.13888 1.02014 1.07193
1912.43490 5.50613 3.67724 1.00124 1.43930
1914.46940 5.43736 3.65696 0.98202 1.84701
1916.50391 5.36918 3.67182 0.96249 2.18320
1918.53841 5.30201 3.49180 0.94265 2.31989
1920.57292 5.23625 3.13292 0.92252 2.27975
1922.60742 5.17228 2.69088 0.90212 2.24836
1924.64193 5.11051 2.23662 0.88148 2.35384
1926.67643 5.05128 1.87810 0.86063 2.48217
1928.71094 4.99497 1.79273 0.83963 2.39236
1930.74544 4.94191 2.09306 0.81852 1.98351
1932.77995 4.89240 2.66794 0.79737 1.37042
1934.81445 4.84673 3.21936 0.77622 0.72898
1936.84896 4.80514 3.48942 0.75513 0.16310
1938.88346 4.76784 3.44694 0.73416 -0.28125
1940.91797 4.73501 3.26215 0.71338 -0.56689
1942.95247 4.70679 3.13394 0.69287 -0.67582
1944.98698 4.68328 3.14038 0.67269 -0.63970
1947.02148 4.66454 3.20354 0.65291 -0.53763
1949.05599 4.65059 3.16102 0.63358 -0.46202
1951.09049 4.64141 2.89338 0.61477 -0.46783
1953.12500 4.63695 2.43435 0.59652 -0.53608
1955.15951 4.63712 1.98601 0.57888 -0.59330
1957.19401 4.64180 1.80479 0.56190 -0.57490
1959.22852 4.65083 2.01703 0.54564 -0.46612
1961.26302 4.66404 2.50670 0.53013 -0.29315
1963.29753 4.68121 2.99220 0.51542 -0.09714
1965.33203 4.70212 3.24853 0.50156 0.08910
1967.36654 4.72653 3.28030 0.48858 0.26800
1969.40104 4.75417 3.30042 0.47651 0.49112
1971.43555 4.78479 3.57718 0.46539 0.82755
1973.47005 4.81809 4.29860 0.45524 1.28965
1975.50456 4.85379 5.47485 0.44608 1.77149
1977.53906 4.89161 6.84700 0.43794 2.07789
1979.57357 4.93125 7.93485 0.43084 2.06291
1981.60807 4.97245 8.34201 0.42480 1.75850
1983.64258 5.01494 8.06474 0.41984 1.33441
1985.67708 5.05846 7.43111 0.41598 0.92095
1987.71159 5.10277 6.76530 0.41324 0.51675
1989.74609 5.14764 6.21063 0.41165 0.08627
1991.78060 5.19286 5.82175 0.41122 -0.31833
1993.81510 5.23824 5.64817 0.41196 -0.58999
1995.84961 5.28360 5.66717 0.41388 -0.68880
1997.88411 5.32879 5.73681 0.41700 -0.67222
1999.91862 5.37367 5.70532 0.42132 -0.60707
2001.95313 5.41814 5.53943 0.42683 -0.50009
2003.98763 5.46211 5.28441 0.43355 -0.33248
2006.02214 5.50552 4.94509 0.44147 -0.12771
2008.05664 5.54833 4.52268 0.45057 0.05620
2010.09115 5.59052 4.16881 0.46084 0.20142
2012.12565 5.63208 4.16309 0.47228 0.35948
2014.16016 5.67299 4.64467 0.48485 0.57366
2016.19466 5.71329 5.41396 0.49854 0.78010
2018.22917 5.75301 6.08008 0.51332 0.82741
2020.26367 5.79220 6.41492 0.52914 0.62521
2022.29818 5.83093 6.53978 0.54596 0.25889
2024.33268 5.86926 6.77334 0.56372 -0.07585
2026.36719 5.90727 7.30882 0.58235 -0.24994
2028.40169 5.94502 8.00452 0.60180 -0.28492
2030.43620 5.98255 8.45554 0.62198 -0.26980
2032.47070 6.01994 8.30984 0.64283 -0.23997
2034.50521 6.05724 7.58254 0.66426 -0.15136
2036.53971 6.09451 6.67122 0.68620 0.05721
2038.57422 6.13179 6.03146 0.70853 0.38821
2040.60872 6.16912 5.81230 0.73118 0.75013
2042.64323 6.20655 5.77848 0.75404 0.99711
2044.67773 6.24409 5.55720 0.77701 1.03423
2046.71224 6.28176 4.97408 0.79999 0.89127
2048.74674 6.31953 4.19684 0.82291 0.67626
2050.78125 6.35741 3.58292 0.84565 0.47040
2052.81576 6.39534 3.38790 0.86813 0.31029
2054.85026 6.43329 3.59529 0.89025 0.26646
2056.88477 6.47120 3.98860 0.91194 0.46392
2058.91927 6.50899 4.36706 0.93310 0.96399
2060.95378 6.54658 4.69306 0.95366 1.64020
2062.98828 6.58390 5.04643 0.97355 2.22152
2065.02279 6.62083 5.48866 0.99273 2.49369
2067.05729 6.65728 6.02228 1.01113 2.48141
2069.09180 6.69313 6.63956 1.02872 2.43374
2071.12630 6.72829 7.32173 1.04546 2.58328
2073.16081 6.76264 7.99083 1.06132 2.87879
2075.19531 6.79609 8.52093 1.07630 2.99575
2077.22982 6.82852 8.80091 1.09038 2.66740
2079.26432 6.85986 8.78768 1.10357 1.96768
2081.29883 6.89000 8.56670 1.11586 1.20792
2083.33333 6.91886 8.38343 1.12727 0.61000
2085.36784 6.94636 8.50893 1.13782 0.17896
2087.40234 6.97243 8.97717 1.14754 -0.13243
2089.43685 6.99703 9.48998 1.15645 -0.25477
2091.47135 7.02012 9.66689 1.16461 -0.04626
2093.50586 7.04167 9.40510 1.17204 0.53181
2095.54036 7.06167 8.95960 1.17880 1.31409
2097.57487 7.08012 8.66432 1.18491 2.01412
2099.60938 7.09702 8.59883 1.19042 2.41980
2101.64388 7.11240 8.52703 1.19537 2.50567
2103.67839 7.12629 8.14078 1.19981 2.35292
2105.71289 7.13874 7.36985 1.20376 2.00830
2107.74740 7.14982 6.47402 1.20728 1.48213
2109.78190 7.15958 5.83173 1.21040 0.86457
2111.81641 7.16810 5.62887 1.21315 0.35410
2113.85091 7.17544 5.74597 1.21556 0.11757
2115.88542 7.18167 5.93394 1.21766 0.14284
2117.91992 7.18685 6.07760 1.21949 0.26164
2119.95443 7.19106 6.26304 1.22107 0.31538
2121.98893 7.19437 6.58322 1.22242 0.28606
2124.02344 7.19684 6.93631 1.22357 0.27344
2126.05794 7.19854 7.10093 1.22455 0.36428
2128.09245 7.19950 7.01178 1.22539 0.53712
2130.12695 7.19977 6.86308 1.22610 0.69874
2132.16146 7.19937 6.87639 1.22670 0.80341
2134.19596 7.19832 7.02495 1.22721 0.90904
2136.23047 7.19662 7.07829 1.22767 1.10288
2138.26497 7.19426 6.91474 1.22812 1.39937
2140.29948 7.19122 6.70998 1.22862 1.74337
2142.33398 7.18747 6.77679 1.22922 2.09730
2144.36849 7.18294 7.24657 1.22998 2.47922
2146.40299 7.17758 7.92408 1.23101 2.89580
2148.43750 7.17129 8.42081 1.23239 3.25825
2150.47201 7.16400 8.41774 1.23424 3.39972
2152.50651 7.15561 7.86525 1.23664 3.20347
2154.54102 7.14601 7.01665 1.23972 2.71249
2156.57552 7.13509 6.28382 1.24359 2.08968
2158.61003 7.12273 5.99260 1.24840 1.47393
2160.64453 7.10882 6.18808 1.25431 0.91388
2162.67904 7.09325 6.62494 1.26148 0.44402
2164.71354 7.07592 6.94927 1.27009 0.15947
2166.74805 7.05671 6.93000 1.28034 0.16214
2168.78255 7.03554 6.57707 1.29243 0.44848
2170.81706 7.01232 6.11621 1.30657 0.88098
2172.85156 6.98697 5.89853 1.32298 1.26484
2174.88607 6.95944 6.26595 1.34188 1.44634
2176.92057 6.92971 7.33470 1.36349 1.36910
2178.95508 6.89776 8.79946 1.38804 1.08069
2180.98958 6.86361 10.00826 1.41576 0.70196
2183.02409 6.82728 10.37093 1.44685 0.37420
2185.05859 6.78884 9.77620 1.48155 0.20567
2187.09310 6.74836 8.62460 1.52007 0.23317
2189.12760 6.70596 7.48605 1.56263 0.40486
2191.16211 6.66178 6.76565 1.60942 0.59654
2193.19661 6.61597 6.63541 1.66066 0.67512
2195.23112 6.56872 7.10034 1.71654 0.58119
2197.26562 6.52025 8.00403 1.77724 0.35944
2199.30013 6.47080 9.03806 1.84293 0.11217
2201.33464 6.42062 9.88016 1.91372 -0.05948
2203.36914 6.37001 10.35958 1.98971 -0.06981
2205.40365 6.31927 10.46779 2.07096 0.14006
2207.43815 6.26872 10.22785 2.15753 0.54274
2209.47266 6.21869 9.59496 2.24946 0.98064
2211.50716 6.16953 8.49632 2.34678 1.24877
2213.54167 6.12159 6.95166 2.44949 1.27615
2215.57617 6.07523 5.13529 2.55756 1.21449
2217.61068 6.03081 3.31712 2.67093 1.30104
2219.64518 5.98870 1.75128 2.78952 1.61797
2221.67969 5.94927 0.60928 2.91323 2.01321
2223.71419 5.91288 -0.02461 3.04191 2.27221
2225.74870 5.87989 -0.13475 3.17543 2.34599
2227.78320 5.85064 0.24389 3.31360 2.39275
2229.81771 5.82547 1.03744 3.45624 2.59673
2231.85221 5.80470 2.12178 3.60313 2.94342
2233.88672 5.78863 3.28958 3.75399 3.18208
2235.92122 5.77757 4.26344 3.90856 3.04817
2237.95573 5.77177 4.82793 4.06651 2.53652
2239.99023 5.77152 5.01134 4.22752 1.92997
2242.02474 5.77703 5.11436 4.39126 1.57984
2244.05924 5.78853 5.48121 4.55741 1.71457
2246.09375 5.80620 6.17767 4.72563 2.39765
2248.12826 5.83023 6.87770 4.89559 3.49232
2250.16276 5.86076 7.09800 5.06696 4.62380
2252.19727 5.89793 6.58953 5.23941 5.35674
2254.23177 5.94184 5.53642 5.41264 5.56447
2256.26628 5.99258 4.42964 5.58634 5.56499
2258.30078 6.05022 3.79610 5.76022 5.76548
2260.33529 6.11479 3.96911 5.93402 6.18492
2262.36979 6.18631 4.92452 6.10748 6.45275
2264.40430 6.26477 6.23762 6.28037 6.32852
2266.43880 6.35014 7.27949 6.45247 6.10101
2268.47331 6.44236 7.58041 6.62361 6.31766
2270.50781 6.54133 7.08118 6.79363 7.15042
2272.54232 6.64694 6.09288 6.96242 8.22851
2274.57682 6.75905 5.04257 7.12994 9.18276
2276.61133 6.87749 4.22355 7.29613 10.18023
2278.64583 7.00208 3.72955 7.46099 11.69538
2280.68034 7.13257 3.55774 7.62454 13.73193
2282.71484 7.26872 3.68804 7.78683 15.44775
2284.74935 7.41023 4.04948 7.94794 15.73252
2286.78385 7.55677 4.52212 8.10801 14.19268
2288.81836 7.70800 5.05178 8.26719 11.48036
2290.85286 7.86351 5.68680 8.42567 8.63972
2292.88737 8.02291 6.42607 8.58363 6.28543
2294.92188 8.18574 7.10691 8.74128 4.51962
2296.95638 8.35151 7.54009 8.89885 3.46772
2298.99089 8.51972 7.72804 9.05656 3.59417
2301.02539 8.68982 7.88729 9.21463 5.35467
2303.05990 8.86126 8.25499 9.37328 8.54199
2305.09440 9.03344 8.86908 9.53274 12.01950
2307.12891 9.20576 9.49854 9.69321 14.26265
2309.16341 9.37761 9.79245 9.85491 14.40271
2311.19792 9.54833 9.56469 10.01802 12.82384
2313.23242 9.71729 8.99495 10.18271 10.68049
2315.26693 9.88382 8.55400 10.34910 8.86731
2317.30143 10.04729 8.66929 10.51729 7.53396
2319.33594 10.20705 9.38178 10.68734 6.45749
2321.37044 10.36247 10.30489 10.85926 5.60925
2323.40495 10.51294 10.95297 11.03301 5.26937
2325.43945 10.65787 11.14636 11.20852 5.70658
2327.47396 10.79672 11.13360 11.38569 6.83793
2329.50846 10.92898 11.35907 11.56438 8.18399
2331.54297 11.05416 12.09533 11.74443 9.13160
2333.57747 11.17183 13.24792 11.92563 9.29356
2335.61198 11.28160 14.50933 12.10774 8.72786
2337.64648 11.38317 15.67024 12.29047 7.87185
2339.68099 11.47628 16.67006 12.47355 7.20700
2341.71549 11.56072 17.37756 12.65665 6.94293
2343.75000 11.63638 17.58114 12.83943 7.12214
2345.78451 11.70320 17.29557 13.02153 8.09160
2347.81901 11.76117 16.84509 13.20259 10.67607
2349.85352 11.81039 16.50660 13.38223 15.56351
2351.88802 11.85099 16.25644 13.56008 22.31952
2353.92253 11.88320 15.98004 13.73577 28.99528
2355.95703 11.90731 15.75167 13.90893 32.91458
2357.99154 11.92366 15.77301 14.07920 32.30400
2360.02604 11.93267 16.13176 14.24625 27.58328
2362.06055 11.93480 16.69360 14.40976 21.11074
2364.09505 11.93057 17.15452 14.56941 15.45358
2366.12956 11.92055 17.16604 14.72493 11.76463
2368.16406 11.90532 16.50821 14.87607 9.67627
2370.19857 11.88551 15.23118 15.02261 8.35352
2372.23307 11.86177 13.63944 15.16434 7.31782
2374.26758 11.83473 12.13187 15.30111 6.50416
2376.30208 11.80506 11.03345 15.43277 6.13333
2378.33659 11.77342 10.47414 15.55921 6.79658
2380.37109 11.74045 10.29164 15.68034 9.37200
2382.40560 11.70676 10.04794 15.79613 14.40752
2384.44010 11.67295 9.30134 15.90654 21.34534
2386.47461 11.63957 7.99975 16.01156 28.36595
2388.50911 11.60715 6.58930 16.11120 33.18631
2390.54362 11.57615 5.66024 16.20546 34.30320
2392.57812 11.54699 5.46716 16.29433 31.74315
2394.61263 11.52004 5.79233 16.37786 26.79417
2396.64714 11.49558 6.22142 16.45606 21.06644
2398.68164 11.47385 6.48888 16.52899 15.70721
2400.71615 11.45501 6.58003 16.59667 11.27387
2402.75065 11.43917 6.61428 16.65915 8.06332
2404.78516 11.42635 6.72944 16.71645 6.33123
2406.81966 11.41651 7.06545 16.76861 6.14618
2408.85417 11.40956 7.74537 16.81567 7.21753
2410.88867 11.40534 8.76283 16.85763 9.11199
2412.92318 11.40364 9.89768 16.89446 11.64137
2414.95768 11.40418 10.86530 16.92615 14.78631
2416.99219 11.40664 11.61736 16.95265 18.12392
2419.02669 11.41067 12.39248 16.97390 20.60031
2421.06120 11.41589 13.34241 16.98988 21.24535
2423.09570 11.42188 14.18371 17.00052 20.21044
2425.13021 11.42822 14.42558 17.00575 18.91913
2427.16471 11.43447 13.98293 17.00549 18.96612
2429.19922 11.44017 13.38613 16.99968 20.71887
2431.23372 11.44486 13.26008 16.98824 22.95671
2433.26823 11.44812 13.67214 16.97114 23.93735
2435.30273 11.44952 14.10251 16.94832 22.89587
2437.33724 11.44865 14.02227 16.91977 20.56025
2439.37174 11.44516 13.38621 16.88549 18.32774
2441.40625 11.43872 12.56500 16.84548 17.11435
2443.44076 11.42903 11.96025 16.79981 16.98242
2445.47526 11.41585 11.77251 16.74852 17.54722
2447.50977 11.39900 11.99236 16.69172 18.39487
2449.54427 11.37833 12.44591 16.62957 19.10555
2451.57878 11.35376 12.89883 16.56226 19.16684
2453.61328 11.32524 13.25969 16.49005 18.12924
2455.64779 11.29280 13.69074 16.41323 15.92159
2457.68229 11.25653 14.41499 16.33215 13.00363
2459.71680 11.21654 15.35753 16.24723 10.21916
2461.75130 11.17302 16.04885 16.15893 8.48510
2463.78581 11.12620 16.01953 16.06780 8.50381
2465.82031 11.07637 15.32362 15.97444 10.58090
2467.85482 11.02385 14.52541 15.87948 14.54392
2469.88932 10.96903 14.04631 15.78360 19.72571
2471.92383 10.91230 13.64149 15.68751 25.00715
2473.95833 10.85410 12.70484 15.59196 29.02731
2475.99284 10.79486 11.04306 15.49776 30.68222
2478.02734 10.73508 9.18050 15.40572 29.72953
2480.06185 10.67523 7.90303 15.31666 26.96126
2482.09635 10.61583 7.60300 15.23143 23.60923
2484.13086 10.55735 8.03449 15.15084 20.42957
2486.16536 10.50029 8.58637 15.07572 17.37846
2488.19987 10.44510 8.77523 15.00689 14.19091
2490.23438 10.39226 8.54701 14.94515 11.09146
2492.26888 10.34219 8.15692 14.89121 8.71078
2494.30339 10.29534 7.80439 14.84575 7.37173
2496.33789 10.25209 7.45104 14.80935 6.76972
2498.37240 10.21280 6.99301 14.78248 6.45033
2500.40690 10.17782 6.50949 14.76559 6.32227
2502.44141 10.14743 6.26112 14.75901 6.50169
2504.47591 10.12187 6.45079 14.76296 6.87595
2506.51042 10.10136 7.01215 14.77760 7.13075
2508.54492 10.08605 7.64172 14.80294 7.15401
2510.57943 10.07607 8.04218 14.83890 7.14204
2512.61393 10.07150 8.13593 14.88532 7.24753
2514.64844 10.07235 8.07184 14.94187 7.30866
2516.68294 10.07861 8.08354 15.00812 7.05072
2518.71745 10.09022 8.33358 15.08350 6.47105
2520.75195 10.10707 8.80510 15.16732 5.88027
2522.78646 10.12905 9.30240 15.25879 5.55153
2524.82096 10.15598 9.60987 15.35705 5.45693
2526.85547 10.18766 9.69779 15.46118 5.43022
2528.88997 10.22384 9.76013 15.57020 5.49071
2530.92448 10.26425 10.01665 15.68309 5.89506
2532.95898 10.30857 10.46773 15.79875 6.99187
2534.99349 10.35648 10.88160 15.91609 9.23545
2537.02799 10.40763 11.06147 16.03398 13.20460
2539.06250 10.46167 11.07119 16.15130 19.10881
2541.09701 10.51822 11.10504 16.26696 26.00028
2543.13151 10.57691 11.17683 16.37990 31.79768
2545.16602 10.63732 11.08571 16.48914 34.60994
2547.20052 10.69906 10.72323 16.59374 34.18853
2549.23503 10.76172 10.28878 16.69281 31.93054
2551.26953 10.82489 10.11301 16.78557 29.46584
2553.30404 10.88814 10.32227 16.87128 27.44758
2555.33854 10.95107 10.73806 16.94932 25.72649
2557.37305 11.01326 11.06633 17.01916 24.34255
2559.40755 11.07430 11.13812 17.08039 23.93712
2561.44206 11.13381 10.99141 17.13267 25.07455
2563.47656 11.19142 10.76456 17.17580 27.29978
2565.51107 11.24677 10.55158 17.20966 29.06131
2567.54557 11.29954 10.38563 17.23426 28.74472
2569.58008 11.34939 10.31729 17.24969 25.95171
2571.61458 11.39602 10.45758 17.25615 21.83139
2573.64909 11.43917 10.97067 17.25393 18.07180
2575.68359 11.47857 11.99787 17.24338 15.47675
2577.71810 11.51398 13.45449 17.22495 13.54771
2579.75260 11.54520 14.88781 17.19912 11.41363
2581.78711 11.57204 15.70851 17.16641 8.94562
2583.82161 11.59434 15.66558 17.12737 6.85666
2585.85612 11.61199 15.03081 17.08254 5.97907
2587.89062 11.62486 14.28373 17.03252 6.73559
2589.92513 11.63290 13.69180 16.97791 9.14109
2591.95964 11.63605 13.23980 16.91929 12.84000
2593.99414 11.63432 12.88475 16.85723 16.93364
2596.02865 11.62770 12.74157 16.79227 20.04069
2598.06315 11.61625 12.94977 16.72488 20.97925
2600.09766 11.60003 13.43338 16.65554 19.65141
2602.13216 11.57912 13.92786 16.58464 17.19453
2604.16667 11.55364 14.24129 16.51255 15.07326
2606.20117 11.52372 14.36425 16.43957 13.98748
2608.23568 11.48952 14.31289 16.36594 13.68782
2610.27018 11.45121 13.99159 16.29187 13.63525
2612.30469 11.40898 13.25977 16.21748 13.57615
2614.33919 11.36303 12.07933 16.14286 13.62816
2616.37370 11.31359 10.58852 16.06801 14.14968
2618.40820 11.26088 9.07838 15.99289 15.44662
2620.44271 11.20514 7.90483 15.91739 17.27526
2622.47721 11.14661 7.36675 15.84139 18.71294
2624.51172 11.08554 7.57948 15.76471 18.90729
2626.54622 11.02216 8.40997 15.68714 18.00583
2628.58073 10.95669 9.57581 15.60848 17.05877
2630.61523 10.88937 10.88410 15.52847 16.88817
2632.64974 10.82043 12.35518 15.44687 17.19244
2634.68424 10.75007 14.01971 15.36341 16.87136
2636.71875 10.67849 15.57670 15.27781 15.23477
2638.75326 10.60586 16.35634 15.18978 12.89827
2640.78776 10.53234 15.75100 15.09904 11.49118
2642.82227 10.45807 13.74688 15.00531 12.39513
2644.85677 10.38319 11.01868 14.90834 15.55560
2646.89128 10.30781 8.46861 14.80789 19.30205
2648.92578 10.23202 6.65542 14.70373 21.34941
2650.96029 10.15589 5.62525 14.59569 20.31929
2652.99479 10.07946 5.16945 14.48359 16.64326
2655.02930 10.00276 5.11195 14.36730 12.12375
2657.06380 9.92579 5.35591 14.24675 8.67636
2659.09831 9.84854 5.83480 14.12186 7.47899
2661.13281 9.77097 6.57250 13.99262 8.94950
2663.16732 9.69304 7.71294 13.85902 12.92357
2665.20182 9.61468 9.30126 13.72111 18.60268
2667.23633 9.53582 11.00827 13.57897 24.56470
2669.27083 9.45637 12.21134 13.43270 29.08223
2671.30534 9.37624 12.46774 13.28244 30.61379
2673.33984 9.29532 11.93649 13.12835 28.38155
2675.37435 9.21351 11.30101 12.97062 22.90418
2677.40885 9.13069 11.20517 12.80946 15.96020
2679.44336 9.04677 11.68796 12.64508 9.66784
2681.47786 8.96163 12.13102 12.47774 5.33015
2683.51237 8.87519 11.77496 12.30769 3.04045
2685.54688 8.78735 10.34324 12.13520 2.18816
2687.58138 8.69804 8.23530 11.96054 2.14727
2689.61589 8.60719 6.18834 11.78400 2.57459
2691.65039 8.51476 4.79164 11.60587 3.37737
2693.68490 8.42072 4.26107 11.42641 4.62756
2695.71940 8.32507 4.52793 11.24592 6.45807
2697.75391 8.22782 5.44576 11.06467 8.83725
2699.78841 8.12900 6.94870 10.88296 11.34405
2701.82292 8.02867 9.06813 10.70107 13.26703
2703.85742 7.92689 11.72230 10.51927 14.08304
2705.89193 7.82377 14.37785 10.33782 13.90020
2707.92643 7.71943 16.02054 10.15694 13.42626
2709.96094 7.61401 15.74164 9.97684 13.47227
2711.99544 7.50768 13.49646 9.79771 14.36463
2714.02995 7.40061 10.22166 9.61972 15.66632
2716.06445 7.29302 7.16704 9.44305 16.43156
2718.09896 7.18511 5.12899 9.26782 15.85637
2720.13346 7.07710 4.21874 9.09417 13.80677
2722.16797 6.96924 4.13232 8.92221 10.80411
2724.20247 6.86177 4.50688 8.75204 7.61882
2726.23698 6.75492 5.09554 8.58376 4.92251
2728.27148 6.64895 5.76661 8.41741 3.15582
2730.30599 6.54410 6.42136 8.25304 2.47207
2732.34049 6.44059 6.90137 8.09063 2.69930
2734.37500 6.33867 6.97571 7.93020 3.39730
2736.40951 6.23855 6.47485 7.77173 4.03485
2738.44401 6.14045 5.47303 7.61519 4.23108
2740.47852 6.04455 4.30696 7.46054 3.95032
2742.51302 5.95105 3.37306 7.30773 3.49757
2744.54753 5.86008 2.89080 7.15667 3.27074
2746.58203 5.77177 2.83491 7.00731 3.45825
2748.61654 5.68623 3.04330 6.85955 3.94617
2750.65104 5.60353 3.36229 6.71332 4.52735
2752.68555 5.52373 3.71205 6.56855 5.22184
2754.72005 5.44686 4.05771 6.42517 6.31151
2756.75456 5.37291 4.35329 6.28313 7.90870
2758.78906 5.30187 4.53042 6.14233 9.54923
2760.82357 5.23370 4.53209 6.00271 10.50295
2762.85807 5.16833 4.33621 5.86419 10.57137
2764.89258 5.10569 3.95396 5.72670 10.29364
2766.92708 5.04565 3.44123 5.59021 10.19571
2768.96159 4.98811 2.92239 5.45467 10.08333
2770.99609 4.93293 2.57564 5.32006 9.31416
2773.03060 4.87996 2.56514 5.18638 7.62730
2775.06510 4.82904 2.95364 5.05363 5.48473
2777.09961 4.78001 3.64196 4.92185 3.65021
2779.13411 4.73269 4.39985 4.79107 2.59211
2781.16862 4.68690 5.01446 4.66135 2.26896
2783.20312 4.64249 5.44526 4.53278 2.33530
2785.23763 4.59928 5.82574 4.40542 2.48152
2787.27214 4.55712 6.30968 4.27939 2.63604
2789.30664 4.51584 6.91209 4.15478 2.91974
2791.34115 4.47533 7.46598 4.03173 3.41732
2793.37565 4.43544 7.71765 3.91038 3.98502
2795.41016 4.39607 7.50971 3.79087 4.32346
2797.44466 4.35714 6.91837 3.67336 4.27076
2799.47917 4.31856 6.20930 3.55798 3.95971
2801.51367 4.28025 5.64047 3.44488 3.62244
2803.54818 4.24216 5.29626 3.33421 3.31416
2805.58268 4.20422 5.08295 3.22614 2.93467
2807.61719 4.16640 4.84312 3.12083 2.46371
2809.65169 4.12869 4.46928 3.01844 2.02393
2811.68620 4.09107 3.95256 2.91911 1.69691
2813.72070 4.05355 3.36851 2.82298 1.40085
2815.75521 4.01616 2.82102 2.73015 1.01030
2817.78971 3.97891 2.38328 2.64073 0.53139
2819.82422 3.94183 2.08594 2.55483 0.10938
2821.85872 3.90497 1.94601 2.47254 -0.09451
2823.89323 3.86834 1.97185 2.39396 0.00318
2825.92773 3.83201 2.13102 2.31917 0.38687
2827.96224 3.79603 2.34992 2.24827 0.94744
2829.99674 3.76046 2.57543 2.18132 1.51394
2832.03125 3.72535 2.81967 2.11840 1.92462
2834.06576 3.69075 3.10835 2.05954 2.08820
2836.10026 3.65669 3.38072 2.00474 1.99038
2838.13477 3.62324 3.48137 1.95402 1.67579
2840.16927 3.59044 3.30156 1.90735 1.23999
2842.20378 3.55836 2.93651 1.86473 0.80556
2844.23828 3.52704 2.66871 1.82615 0.47116
2846.27279 3.49653 2.76862 1.79162 0.29268
2848.30729 3.46686 3.29060 1.76111 0.32219
2850.34180 3.43808 4.01786 1.73461 0.61672
2852.37630 3.41023 4.58328 1.71211 1.15457
2854.41081 3.38337 4.70048 1.69357 1.77927
2856.44531 3.35756 4.35585 1.67894 2.30926
2858.47982 3.33285 3.79868 1.66817 2.68767
2860.51432 3.30932 3.33180 1.66124 2.93169
2862.54883 3.28704 3.10174 1.65809 2.95665
2864.58333 3.26609 3.07192 1.65868 2.59826
2866.61784 3.24658 3.15028 1.66296 1.85900
2868.65234 3.22860 3.29160 1.67087 1.02491
2870.68685 3.21227 3.47646 1.68236 0.46724
2872.72135 3.19770 3.65988 1.69734 0.36239
2874.75586 3.18498 3.80111 1.71578 0.60742
2876.79036 3.17426 3.91523 1.73759 0.94986
2878.82487 3.16565 4.02661 1.76269 1.18882
2880.85938 3.15930 4.07454 1.79100 1.28377
2882.89388 3.15536 3.92957 1.82241 1.28316
2884.92839 3.15397 3.52337 1.85680 1.18095
2886.96289 3.15528 2.93437 1.89406 0.90817
2888.99740 3.15947 2.34462 1.93404 0.46463
2891.03190 3.16669 1.92694 1.97660 -0.01678
2893.06641 3.17711 1.75100 2.02159 -0.36847
2895.10091 3.19090 1.76652 2.06886 -0.51673
2897.13542 3.20821 1.86949 2.11827 -0.50558
2899.16992 3.22919 1.97790 2.16965 -0.42428
2901.20443 3.25398 2.04162 2.22283 -0.30962
2903.23893 3.28270 2.01321 2.27765 -0.08420
2905.27344 3.31548 1.85794 2.33391 0.40360
2907.30794 3.35243 1.60499 2.39146 1.22598
2909.34245 3.39364 1.36418 2.45009 2.25650
2911.37695 3.43919 1.26398 2.50965 3.27725
2913.41146 3.48915 1.36351 2.56995 4.21685
2915.44596 3.54357 1.62667 2.63084 5.14952
2917.48047 3.60247 1.97734 2.69215 5.98319
2919.51497 3.66586 2.36534 2.75372 6.32445
2921.54948 3.73371 2.77064 2.81540 5.86155
2923.58398 3.80598 3.15743 2.87706 4.81963
2925.61849 3.88260 3.45606 2.93857 3.84922
2927.65299 3.96349 3.61459 2.99982 3.45857
2929.68750 4.04852 3.66474 3.06073 3.63811
2931.72201 4.13756 3.71364 3.12120 3.96960
2933.75651 4.23045 3.84564 3.18117 3.98615
2935.79102 4.32699 4.01761 3.24057 3.48847
2937.82552 4.42700 4.06091 3.29937 2.65584
2939.86003 4.53022 3.82197 3.35752 1.87791
2941.89453 4.63641 3.32448 3.41502 1.43641
2943.92904 4.74528 2.78363 3.47186 1.36047
2945.96354 4.85655 2.46211 3.52806 1.60331
2947.99805 4.96989 2.53321 3.58363 2.27615
2950.03255 5.08497 3.04877 3.63861 3.57763
2952.06706 5.20145 3.92903 3.69303 5.44724
2954.10156 5.31895 4.92384 3.74693 7.37109
2956.13607 5.43709 5.66913 3.80035 8.63966
2958.17057 5.55546 5.91410 3.85334 8.82584
2960.20508 5.67366 5.72947 3.90592 8.00134
2962.23958 5.79126 5.45854 3.95814 6.55185
2964.27409 5.90786 5.46668 4.01002 4.88319
2966.30859 6.02301 5.95096 4.06158 3.29522
2968.34310 6.13629 6.90671 4.11284 2.00189
2970.37760 6.24727 8.12951 4.16380 1.14447
2972.41211 6.35552 9.20662 4.21445 0.75091
2974.44661 6.46060 9.63792 4.26475 0.71423
2976.48112 6.56211 9.15507 4.31466 0.86247
2978.51562 6.65962 8.01337 4.36413 1.08984
2980.55013 6.75273 6.91249 4.41307 1.42238
2982.58464 6.84106 6.49859 4.46139 1.93999
2984.61914 6.92424 6.85485 4.50898 2.64281
2986.65365 7.00191 7.48038 4.55571 3.40834
2988.68815 7.07376 7.80287 4.60144 4.05108
2990.72266 7.13947 7.72243 4.64600 4.38897
2992.75716 7.19877 7.65443 4.68923 4.30114
2994.79167 7.25140 8.05937 4.73094 3.83689
2996.82617 7.29714 8.95370 4.77093 3.31978
2998.86068 7.33581 9.87610 4.80900 3.29073
3000.89518 7.36724 10.30134 4.84493 4.27192
3002.92969 7.39131 10.07451 4.87848 6.48701
3004.96419 7.40792 9.48952 4.90944 9.62274
3006.99870 7.41703 9.01604 4.93757 12.71829
3009.03320 7.41862 8.95725 4.96264 14.44057
3011.06771 7.41272 9.30641 4.98443 13.84752
3013.10221 7.39938 9.85130 5.00271 11.11190
3015.13672 7.37871 10.35274 5.01728 7.44795
3017.17122 7.35084 10.62294 5.02793 4.23267
3019.20573 7.31593 10.55090 5.03447 2.16043
3021.24023 7.27419 10.19023 5.03673 1.12452
3023.27474 7.22584 9.79500 5.03454 0.69316
3025.30924 7.17115 9.63335 5.02777 0.59602
3027.34375 7.11039 9.74946 5.01628 0.84836
3029.37826 7.04389 9.98771 4.99997 1.55879
3031.41276 6.97196 10.21159 4.97873 2.72508
3033.44727 6.89497 10.37285 4.95252 4.26558
3035.48177 6.81327 10.36021 4.92130 6.17123
3037.51628 6.72725 9.90784 4.88505 8.42787
3039.55078 6.63729 8.77230 4.84378 10.69780
3041.58529 6.54378 7.03289 4.79754 12.24181
3043.61979 6.44711 5.17000 4.74640 12.36620
3045.65430 6.34765 3.77759 4.69043 10.97537
3047.68880 6.24579 3.16534 4.62975 8.65172
3049.72331 6.14188 3.21743 4.56450 6.26793
3051.75781 6.03627 3.57533 4.49483 4.54047
3053.79232 5.92930 3.90352 4.42093 3.75642
3055.82682 5.82127 4.01300 4.34299 3.70783
3057.86133 5.71250 3.84475 4.26125 3.88854
3059.89583 5.60327 3.44187 4.17593 3.88586
3061.93034 5.49383 2.95767 4.08730 3.67634
3063.96484 5.38441 2.63379 3.99562 3.60310
3065.99935 5.27522 2.70426 3.90118 4.06419
3068.03385 5.16644 3.27176 3.80425 5.09388
3070.06836 5.05823 4.22841 3.70515 6.15218
3072.10286 4.95073 5.26575 3.60417 6.44390
3074.13737 4.84403 5.98949 3.50162 5.60676
3076.17188 4.73824 6.11307 3.39781 4.06305
3078.20638 4.63343 5.63302 3.29305 2.62386
3080.24089 4.52964 4.84800 3.18763 1.80666
3082.27539 4.42692 4.16494 3.08186 1.57251
3084.30990 4.32531 3.82568 2.97601 1.58559
3086.34440 4.22482 3.79174 2.87034 1.58152
3088.37891 4.12545 3.87158 2.76513 1.50790
3090.41341 4.02722 3.91530 2.66060 1.41959
3092.44792 3.93014 3.87504 2.55701 1.31847
3094.48242 3.83419 3.75152 2.45457 1.13522
3096.51693 3.73940 3.57837 2.35347 0.85436
3098.55143 3.64577 3.46483 2.25389 0.58944
3100.58594 3.55332 3.56947 2.15600 0.49629
3102.62044 3.46206 3.96210 2.05992 0.64008
3104.65495 3.37202 4.51571 1.96578 0.95966
3106.68945 3.28325 4.96824 1.87368 1.31575
3108.72396 3.19578 5.10368 1.78371 1.54716
3110.75846 3.10968 4.87938 1.69594 1.52960
3112.79297 3.02502 4.40373 1.61040 1.24662
3114.82747 2.94188 3.82993 1.52715 0.81241
3116.86198 2.86035 3.28883 1.44621 0.39418
3118.89648 2.78052 2.88534 1.36758 0.10620
3120.93099 2.70250 2.68208 1.29126 -0.00342
3122.96549 2.62639 2.64906 1.21721 0.10690
3125.00000 2.55229 2.66282 1.14541 0.46081
3127.03451 2.48031 2.59167 1.07582 0.96229
3129.06901 2.41056 2.37394 1.00837 1.38105
3131.10352 2.34314 2.00934 0.94302 1.53105
3133.13802 2.27817 1.51416 0.87970 1.46502
3135.17253 2.21573 0.92130 0.81835 1.42754
3137.20703 2.15590 0.31024 0.75892 1.58067
3139.24154 2.09874 -0.20072 0.70133 1.80251
3141.27604 2.04429 -0.51675 0.64551 1.79333
3143.31055 1.99260 -0.62746 0.59140 1.37813
3145.34505 1.94369 -0.59828 0.53894 0.68441
3147.37956 1.89755 -0.49209 0.48807 0.03249
3149.41406 1.85418 -0.30593 0.43873 -0.31928
3151.44857 1.81352 0.00135 0.39086 -0.33435
3153.48307 1.77552 0.41814 0.34441 -0.17042
3155.51758 1.74010 0.82919 0.29934 -0.03932
3157.55208 1.70717 1.06964 0.25559 -0.07153
3159.58659 1.67660 1.04397 0.21311 -0.26193
3161.62109 1.64827 0.80419 0.17187 -0.51298
3163.65560 1.62201 0.51785 0.13184 -0.73011
3165.69010 1.59767 0.35860 0.09300 -0.88814
3167.72461 1.57505 0.41608 0.05535 -1.01604
3169.75911 1.55395 0.68427 0.01886 -1.12711
3171.79362 1.53418 1.10249 -0.01647 -1.16821
3173.82813 1.51553 1.58914 -0.05065 -1.03360
3175.86263 1.49778 2.04317 -0.08372 -0.63906
3177.89714 1.48073 2.34043 -0.11567 -0.02051
3179.93164 1.46414 2.36891 -0.14653 0.62191
3181.96615 1.44781 2.10221 -0.17627 1.01954
3184.00065 1.43151 1.64729 -0.20492 1.02714
3186.03516 1.41506 1.20830 -0.23245 0.72244
3188.06966 1.39826 0.99067 -0.25888 0.30601
3190.10417 1.38092 1.12644 -0.28418 -0.06759
3192.13867 1.36289 1.65723 -0.30836 -0.34476
3194.17318 1.34401 2.53241 -0.33142 -0.52041
3196.20768 1.32415 3.58898 -0.35334 -0.60368
3198.24219 1.30319 4.55354 -0.37411 -0.63230
3200.27669 1.28103 5.11592 -0.39372 -0.66533
3202.31120 1.25758 5.05604 -0.41216 -0.73545
3204.34570 1.23277 4.35319 -0.42943 -0.82550
3206.38021 1.20654 3.20358 -0.44553 -0.90355
3208.41471 1.17887 1.92339 -0.46047 -0.96187
3210.44922 1.14975 0.80663 -0.47428 -1.00369
3212.48372 1.11918 0.03745 -0.48696 -1.01009
3214.51823 1.08719 -0.32034 -0.49853 -0.95504
3216.55273 1.05382 -0.30171 -0.50902 -0.85628
3218.58724 1.01912 -0.01391 -0.51844 -0.78330
3220.62174 0.98314 0.40543 -0.52683 -0.79916
3222.65625 0.94597 0.83870 -0.53422 -0.90409
3224.69076 0.90768 1.20560 -0.54067 -1.04218
3226.72526 0.86836 1.43123 -0.54621 -1.15045
3228.75977 0.82812 1.42449 -0.55089 -1.19066
3230.79427 0.78705 1.13439 -0.55477 -1.14455
3232.82878 0.74528 0.64048 -0.55788 -1.00633
3234.86328 0.70293 0.14454 -0.56032 -0.80164
3236.89779 0.66009 -0.17470 -0.56215 -0.60661
3238.93229 0.61688 -0.29814 -0.56344 -0.51700
3240.96680 0.57342 -0.33633 -0.56428 -0.57416
3243.00130 0.52980 -0.37403 -0.56474 -0.72331
3245.03581 0.48614 -0.37915 -0.56491 -0.85922
3247.07031 0.44255 -0.26870 -0.56486 -0.91626
3249.10482 0.39911 -0.02337 -0.56468 -0.90826
3251.13932 0.35593 0.28956 -0.56444 -0.88638
3253.17383 0.31309 0.57783 -0.56423 -0.87231
3255.20833 0.27069 0.78054 -0.56413 -0.82650
3257.24284 0.22880 0.88695 -0.56421 -0.66605
3259.27734 0.18749 0.92587 -0.56454 -0.33400
3261.31185 0.14683 0.92042 -0.56520 0.10552
3263.34635 0.10688 0.84139 -0.56623 0.44689
3265.38086 0.06770 0.63072 -0.56770 0.47773
3267.41536 0.02934 0.28747 -0.56965 0.17053
3269.44987 -0.00815 -0.09295 -0.57212 -0.26821
3271.48438 -0.04474 -0.38892 -0.57515 -0.54638
3273.51888 -0.08040 -0.55540 -0.57875 -0.49472
3275.55339 -0.11510 -0.64507 -0.58296 -0.17829
3277.58789 -0.14882 -0.73209 -0.58777 0.15839
3279.62240 -0.18154 -0.82602 -0.59318 0.28396
3281.65690 -0.21326 -0.86729 -0.59920 0.16234
3283.69141 -0.24397 -0.80542 -0.60580 -0.05189
3285.72591 -0.27366 -0.67010 -0.61295 -0.19311
3287.76042 -0.30236 -0.55869 -0.62062 -0.22815
3289.79492 -0.33005 -0.55984 -0.62877 -0.22973
3291.82943 -0.35676 -0.68721 -0.63736 -0.26788
3293.86393 -0.38250 -0.87313 -0.64633 -0.35350
3295.89844 -0.40730 -1.02157 -0.65564 -0.45238
3297.93294 -0.43117 -1.07609 -0.66521 -0.52810
3299.96745 -0.45416 -1.04695 -0.67498 -0.58250
3302.00195 -0.47628 -0.98055 -0.68489 -0.65787
3304.03646 -0.49758 -0.91021 -0.69488 -0.78663
3306.07096 -0.51810 -0.84017 -0.70487 -0.94416
3308.10547 -0.53787 -0.76907 -0.71482 -1.06538
3310.13997 -0.55693 -0.70897 -0.72465 -1.10214
3312.17448 -0.57533 -0.67121 -0.73431 -1.05825
3314.20898 -0.59310 -0.64250 -0.74373 -0.98426
3316.24349 -0.61028 -0.59027 -0.75288 -0.94818
3318.27799 -0.62692 -0.49872 -0.76169 -0.99368
3320.31250 -0.64306 -0.39667 -0.77014 -1.11120
3322.34701 -0.65874 -0.33871 -0.77818 -1.25403
3324.38151 -0.67400 -0.35040 -0.78580 -1.38402
3326.41602 -0.68888 -0.39534 -0.79296 -1.49289
3328.45052 -0.70342 -0.40584 -0.79966 -1.58342
3330.48503 -0.71764 -0.35197 -0.80589 -1.64843
3332.51953 -0.73159 -0.28151 -0.81165 -1.67387
3334.55404 -0.74528 -0.29396 -0.81695 -1.65087
3336.58854 -0.75874 -0.46953 -0.82180 -1.57294
3338.62305 -0.77197 -0.80082 -0.82621 -1.42449
3340.65755 -0.78501 -1.17389 -0.83022 -1.19192
3342.69206 -0.79785 -1.42615 -0.83384 -0.90420
3344.72656 -0.81050 -1.45404 -0.83712 -0.64743
3346.76107 -0.82298 -1.28441 -0.84008 -0.50319
3348.79557 -0.83528 -1.03888 -0.84278 -0.46787
3350.83008 -0.84741 -0.82389 -0.84524 -0.46494
3352.86458 -0.85935 -0.66130 -0.84751 -0.44396
3354.89909 -0.87109 -0.52319 -0.84965 -0.43451
3356.93359 -0.88261 -0.40899 -0.85168 -0.48943
3358.96810 -0.89390 -0.36628 -0.85365 -0.60453
3361.00260 -0.90493 -0.43851 -0.85560 -0.71231
3363.03711 -0.91568 -0.60600 -0.85757 -0.73499
3365.07161 -0.92613 -0.78936 -0.85960 -0.63351
3367.10612 -0.93625 -0.91547 -0.86171 -0.43396
3369.14063 -0.94604 -0.97576 -0.86393 -0.23263
3371.17513 -0.95546 -1.01691 -0.86630 -0.15452
3373.20964 -0.96450 -1.08541 -0.86883 -0.26405
3375.24414 -0.97313 -1.19220 -0.87154 -0.50380
3377.27865 -0.98135 -1.31979 -0.87444 -0.73839
3379.31315 -0.98913 -1.43973 -0.87754 -0.86427
3381.34766 -0.99645 -1.51562 -0.88084 -0.87163
3383.38216 -1.00331 -1.50835 -0.88434 -0.81867
3385.41667 -1.00969 -1.40431 -0.88805 -0.77757
3387.45117 -1.01558 -1.24652 -0.89196 -0.79783
3389.48568 -1.02099 -1.12030 -0.89607 -0.88119
3391.52018 -1.02592 -1.08902 -0.90035 -0.97807
3393.55469 -1.03038 -1.14622 -0.90481 -1.03170
3395.58919 -1.03438 -1.23757 -0.90942 -1.03783
3397.62370 -1.03793 -1.31739 -0.91417 -1.04733
3399.65820 -1.04106 -1.37474 -0.91905 -1.10415
3401.69271 -1.04379 -1.41991 -0.92403 -1.19680
3403.72721 -1.04615 -1.46136 -0.92911 -1.27911
3405.76172 -1.04816 -1.49086 -0.93426 -1.32286
3407.79622 -1.04987 -1.48068 -0.93947 -1.33241
3409.83073 -1.05132 -1.40003 -0.94473 -1.31438
3411.86523 -1.05253 -1.24811 -0.95001 -1.25580
3413.89974 -1.05356 -1.07334 -0.95531 -1.14356
3415.93424 -1.05445 -0.94741 -0.96063 -0.99904
3417.96875 -1.05524 -0.91092 -0.96594 -0.88105
3420.00326 -1.05599 -0.94641 -0.97124 -0.84196
3422.03776 -1.05673 -1.00472 -0.97653 -0.87539
3424.07227 -1.05751 -1.04734 -0.98178 -0.91845
3426.10677 -1.05838 -1.05449 -0.98701 -0.92099
3428.14128 -1.05939 -1.00359 -0.99219 -0.90455
3430.17578 -1.06059 -0.86853 -0.99735 -0.93189
3432.21029 -1.06201 -0.65884 -1.00247 -1.01953
3434.24479 -1.06370 -0.44831 -1.00754 -1.10218
3436.27930 -1.06569 -0.33674 -1.01258 -1.09391
3438.31380 -1.06802 -0.37292 -1.01757 -0.97664
3440.34831 -1.07073 -0.52519 -1.02251 -0.82032
3442.38281 -1.07384 -0.72283 -1.02740 -0.71855
3444.41732 -1.07738 -0.90479 -1.03223 -0.71226
3446.45182 -1.08138 -1.03222 -1.03701 -0.77370
3448.48633 -1.08586 -1.08716 -1.04173 -0.84629
3450.52083 -1.09082 -1.07826 -1.04637 -0.88859
3452.55534 -1.09629 -1.03892 -1.05094 -0.89736
3454.58984 -1.10228 -1.00556 -1.05542 -0.90858
3456.62435 -1.10880 -0.99686 -1.05982 -0.96860
3458.65885 -1.11584 -1.01919 -1.06411 -1.08920
3460.69336 -1.12341 -1.08211 -1.06828 -1.23217
3462.72786 -1.13151 -1.18732 -1.07233 -1.33942
3464.76237 -1.14013 -1.30212 -1.07623 -1.37228
3466.79688 -1.14927 -1.36790 -1.07998 -1.33111
3468.83138 -1.15893 -1.34837 -1.08356 -1.25643
3470.86589 -1.16908 -1.26053 -1.08696 -1.20715
3472.90039 -1.17972 -1.14910 -1.09015 -1.21473
3474.93490 -1.19084 -1.03826 -1.09313 -1.25148
3476.96940 -1.20241 -0.92389 -1.09587 -1.25701
3479.00391 -1.21442 -0.81474 -1.09835 -1.20140
3481.03841 -1.22685 -0.76538 -1.10058 -1.11171
3483.07292 -1.23968 -0.84814 -1.10253 -1.03062
3485.10742 -1.25289 -1.08208 -1.10419 -0.96654
3487.14193 -1.26645 -1.39181 -1.10554 -0.90585
3489.17643 -1.28034 -1.64294 -1.10659 -0.86219
3491.21094 -1.29455 -1.72432 -1.10732 -0.87975
3493.24544 -1.30902 -1.61193 -1.10773 -0.98064
3495.27995 -1.32375 -1.37741 -1.10781 -1.13198
3497.31445 -1.33870 -1.14483 -1.10756 -1.27307
3499.34896 -1.35384 -1.02289 -1.10698 -1.36357
3501.38346 -1.36914 -1.04808 -1.10608 -1.40459
3503.41797 -1.38457 -1.17070 -1.10487 -1.42400
3505.45247 -1.40008 -1.29829 -1.10333 -1.44428
3507.48698 -1.41566 -1.36878 -1.10150 -1.46305
3509.52148 -1.43125 -1.39100 -1.09939 -1.46161
3511.55599 -1.44682 -1.41675 -1.09700 -1.42403
3513.59049 -1.46233 -1.47785 -1.09436 -1.34827
3515.62500 -1.47773 -1.55237 -1.09149 -1.25472
3517.65951 -1.49299 -1.58830 -1.08842 -1.18616
3519.69401 -1.50806 -1.55413 -1.08516 -1.18006
3521.72852 -1.52289 -1.46623 -1.08175 -1.23174
3523.76302 -1.53745 -1.37543 -1.07822 -1.29395
3525.79753 -1.55168 -1.33389 -1.07459 -1.31464
3527.83203 -1.56554 -1.36563 -1.07089 -1.26896
3529.86654 -1.57899 -1.45218 -1.06715 -1.15846
3531.90104 -1.59198 -1.54504 -1.06340 -0.99473
3533.93555 -1.60446 -1.60719 -1.05968 -0.79963
3535.97005 -1.61640 -1.64866 -1.05600 -0.62136
3538.00456 -1.62774 -1.71315 -1.05240 -0.52149
3540.03906 -1.63846 -1.82710 -1.04892 -0.52097
3542.07357 -1.64852 -1.96753 -1.04557 -0.57862
3544.10807 -1.65787 -2.08083 -1.04238 -0.65063
3546.14258 -1.66650 -2.12805 -1.03938 -0.74864
3548.17708 -1.67436 -2.10968 -1.03658 -0.90671
3550.21159 -1.68143 -2.05410 -1.03400 -1.11269
3552.24609 -1.68769 -1.99432 -1.03165 -1.30708
3554.28060 -1.69313 -1.95284 -1.02956 -1.43559
3556.31510 -1.69772 -1.93152 -1.02773 -1.47371
3558.34961 -1.70146 -1.91227 -1.02616 -1.40778
3560.38411 -1.70435 -1.88093 -1.02487 -1.22204
3562.41862 -1.70638 -1.85446 -1.02385 -0.92653
3564.45313 -1.70755 -1.87441 -1.02310 -0.60154
3566.48763 -1.70788 -1.96691 -1.02261 -0.38583
3568.52214 -1.70738 -2.11135 -1.02239 -0.37899
3570.55664 -1.70606 -2.24925 -1.02241 -0.54729
3572.59115 -1.70394 -2.32035 -1.02267 -0.74718
3574.62565 -1.70104 -2.29325 -1.02315 -0.84577
3576.66016 -1.69741 -2.17809 -1.02383 -0.81407
3578.69466 -1.69305 -2.02512 -1.02469 -0.72580
3580.72917 -1.68801 -1.90393 -1.02572 -0.69136
3582.76367 -1.68233 -1.86046 -1.02690 -0.78142
3584.79818 -1.67605 -1.87871 -1.02819 -0.98394
3586.83268 -1.66920 -1.88630 -1.02959 -1.22007
3588.86719 -1.66183 -1.80751 -1.03106 -1.40143
3590.90169 -1.65398 -1.62446 -1.03257 -1.48097
3592.93620 -1.64569 -1.39650 -1.03411 -1.46655
3594.97070 -1.63702 -1.21714 -1.03566 -1.39881
3597.00521 -1.62801 -1.14598 -1.03719 -1.31326
3599.03971 -1.61869 -1.18068 -1.03868 -1.21863
3601.07422 -1.60912 -1.28399 -1.04011 -1.11207
3603.10872 -1.59934 -1.41799 -1.04146 -1.00983
3605.14323 -1.58939 -1.54980 -1.04272 -0.94901
3607.17773 -1.57931 -1.64316 -1.04386 -0.95372
3609.21224 -1.56914 -1.66330 -1.04489 -1.01016
3611.24674 -1.55893 -1.59643 -1.04577 -1.08443
3613.28125 -1.54870 -1.46285 -1.04651 -1.15589
3615.31576 -1.53848 -1.31185 -1.04710 -1.22109
3617.35026 -1.52832 -1.20777 -1.04753 -1.27349
3619.38477 -1.51825 -1.20933 -1.04779 -1.29683
3621.41927 -1.50829 -1.33423 -1.04788 -1.27776
3623.45378 -1.49846 -1.53046 -1.04781 -1.21719
3625.48828 -1.48880 -1.69920 -1.04757 -1.13342
3627.52279 -1.47933 -1.76494 -1.04717 -1.05339
3629.55729 -1.47007 -1.72494 -1.04660 -0.98788
3631.59180 -1.46104 -1.63207 -1.04588 -0.91977
3633.62630 -1.45226 -1.54107 -1.04500 -0.83769
3635.66081 -1.44374 -1.47413 -1.04398 -0.77428
3637.69531 -1.43551 -1.42808 -1.04282 -0.78293
3639.72982 -1.42757 -1.40141 -1.04152 -0.87780
3641.76432 -1.41994 -1.40137 -1.04011 -1.01984
3643.79883 -1.41263 -1.42187 -1.03859 -1.15747
3645.83333 -1.40565 -1.43076 -1.03696 -1.25913
3647.86784 -1.39902 -1.39495 -1.03523 -1.31329
3649.90234 -1.39275 -1.31708 -1.03342 -1.32311
3651.93685 -1.38684 -1.23903 -1.03153 -1.30387
3653.97135 -1.38131 -1.20398 -1.02956 -1.26600
3656.00586 -1.37616 -1.21349 -1.02752 -1.19421
3658.04036 -1.37139 -1.22240 -1.02543 -1.05883
3660.07487 -1.36701 -1.17676 -1.02328 -0.86072
3662.10938 -1.36303 -1.06321 -1.02108 -0.65864
3664.14388 -1.35946 -0.93461 -1.01884 -0.53822
3666.17839 -1.35628 -0.88547 -1.01657 -0.54901
3668.21289 -1.35351 -0.97852 -1.01427 -0.66940
3670.24740 -1.35114 -1.17996 -1.01195 -0.82390
3672.28190 -1.34918 -1.37841 -1.00960 -0.93445
3674.31641 -1.34761 -1.48287 -1.00724 -0.97485
3676.35091 -1.34644 -1.50093 -1.00486 -0.98946
3678.38542 -1.34567 -1.51386 -1.00248 -1.04877
3680.41992 -1.34527 -1.57717 -1.00010 -1.17354
3682.45443 -1.34525 -1.65447 -0.99772 -1.30371
3684.48893 -1.34558 -1.65684 -0.99535 -1.34641
3686.52344 -1.34627 -1.54486 -0.99300 -1.25685
3688.55794 -1.34729 -1.37769 -0.99067 -1.08104
3690.59245 -1.34863 -1.25146 -0.98837 -0.92698
3692.62695 -1.35026 -1.19578 -0.98610 -0.88611
3694.66146 -1.35218 -1.14457 -0.98388 -0.96757
3696.69596 -1.35436 -1.01703 -0.98170 -1.10056
3698.73047 -1.35678 -0.82168 -0.97959 -1.19747
3700.76497 -1.35941 -0.66500 -0.97754 -1.21465
3702.79948 -1.36224 -0.65400 -0.97557 -1.16462
3704.83398 -1.36523 -0.80183 -0.97369 -1.09121
3706.86849 -1.36837 -1.02598 -0.97190 -1.03697
3708.90299 -1.37162 -1.22202 -0.97021 -1.01506
3710.93750 -1.37497 -1.34087 -0.96864 -1.00021
3712.97201 -1.37837 -1.41226 -0.96719 -0.95844
3715.00651 -1.38181 -1.49956 -0.96587 -0.89213
3717.04102 -1.38526 -1.62825 -0.96469 -0.84013
3719.07552 -1.38869 -1.75909 -0.96365 -0.82863
3721.11003 -1.39208 -1.83289 -0.96275 -0.84061
3723.14453 -1.39541 -1.83415 -0.96200 -0.83510
3725.17904 -1.39865 -1.80013 -0.96141 -0.77604
3727.21354 -1.40179 -1.76837 -0.96096 -0.65178
3729.24805 -1.40481 -1.73132 -0.96067 -0.50338
3731.28255 -1.40768 -1.65798 -0.96052 -0.42928
3733.31706 -1.41041 -1.55223 -0.96052 -0.51658
3735.35156 -1.41297 -1.46388 -0.96067 -0.75299
3737.38607 -1.41535 -1.43234 -0.96096 -1.02760
3739.42057 -1.41755 -1.43663 -0.96138 -1.21685
3741.45508 -1.41957 -1.41668 -0.96192 -1.25412
3743.48958 -1.42138 -1.34296 -0.96257 -1.13966
3745.52409 -1.42301 -1.25864 -0.96332 -0.93055
3747.55859 -1.42445 -1.24634 -0.96417 -0.72728
3749.59310 -1.42570 -1.34829 -0.96510 -0.62921
3751.62760 -1.42676 -1.51945 -0.96609 -0.66733
3753.66211 -1.42766 -1.65971 -0.96713 -0.78126
3755.69661 -1.42839 -1.69604 -0.96822 -0.88121
3757.73112 -1.42897 -1.64239 -0.96933 -0.93691
3759.76563 -1.42941 -1.57866 -0.97045 -0.99210
3761.80013 -1.42973 -1.55956 -0.97157 -1.09110
3763.83464 -1.42994 -1.54923 -0.97267 -1.21735
3765.86914 -1.43006 -1.46762 -0.97374 -1.31994
3767.90365 -1.43011 -1.30399 -0.97476 -1.37856
3769.93815 -1.43011 -1.15762 -0.97572 -1.41483
3771.97266 -1.43008 -1.14607 -0.97660 -1.44829
3774.00716 -1.43003 -1.28235 -0.97740 -1.46911
3776.04167 -1.42998 -1.45810 -0.97811 -1.45891
3778.07617 -1.42996 -1.54399 -0.97870 -1.41652
3780.11068 -1.42997 -1.49619 -0.97917 -1.34688
3782.14518 -1.43004 -1.37278 -0.97952 -1.23240
3784.17969 -1.43018 -1.27036 -0.97973 -1.03364
3786.21419 -1.43041 -1.25427 -0.97978 -0.73051
3788.24870 -1.43075 -1.32916 -0.97969 -0.36945
3790.28320 -1.43121 -1.45027 -0.97943 -0.06884
3792.31771 -1.43181 -1.55567 -0.97900 0.03908
3794.35221 -1.43255 -1.59709 -0.97839 -0.10368
3796.38672 -1.43345 -1.55625 -0.97761 -0.43703
3798.42122 -1.43451 -1.44895 -0.97664 -0.82448
3800.45573 -1.43575 -1.31991 -0.97548 -1.13901
3802.49023 -1.43716 -1.22441 -0.97414 -1.31950
3804.52474 -1.43875 -1.19770 -0.97261 -1.36923
3806.55924 -1.44053 -1.22924 -0.97090 -1.32186
3808.59375 -1.44249 -1.27058 -0.96902 -1.21393
3810.62826 -1.44464 -1.28068 -0.96695 -1.08339
3812.66276 -1.44697 -1.26417 -0.96472 -0.97714
3814.69727 -1.44948 -1.26119 -0.96234 -0.93635
3816.73177 -1.45217 -1.30625 -0.95980 -0.96722
3818.76628 -1.45502 -1.40049 -0.95712 -1.03962
3820.80078 -1.45803 -1.51335 -0.95432 -1.12141
3822.83529 -1.46120 -1.60430 -0.95141 -1.20432
3824.86979 -1.46451 -1.65039 -0.94841 -1.29163
3826.90430 -1.46795 -1.65859 -0.94533 -1.37171
3828.93880 -1.47150 -1.65002 -0.94219 -1.41681
3830.97331 -1.47516 -1.63631 -0.93901 -1.40938
3833.00781 -1.47892 -1.61649 -0.93583 -1.35906
3835.04232 -1.48275 -1.58781 -0.93265 -1.28549
3837.07682 -1.48665 -1.54741 -0.92951 -1.19567
3839.11133 -1.49059 -1.48568 -0.92643 -1.09265
3841.14583 -1.49456 -1.38760 -0.92344 -0.99160
3843.18034 -1.49855 -1.24969 -0.92055 -0.90237
3845.21484 -1.50254 -1.10061 -0.91779 -0.80780
3847.24935 -1.50651 -0.99826 -0.91519 -0.68595
3849.28385 -1.51045 -0.99701 -0.91276 -0.54335
3851.31836 -1.51435 -1.11457 -0.91054 -0.40590
3853.35286 -1.51819 -1.32229 -0.90853 -0.29744
3855.38737 -1.52197 -1.55492 -0.90676 -0.24953
3857.42188 -1.52565 -1.73829 -0.90524 -0.29914
3859.45638 -1.52924 -1.83484 -0.90399 -0.43898
3861.49089 -1.53273 -1.87220 -0.90302 -0.59677
3863.52539 -1.53609 -1.91125 -0.90235 -0.70568
3865.55990 -1.53933 -1.97236 -0.90197 -0.77642
3867.59440 -1.54245 -2.00254 -0.90191 -0.85913
3869.62891 -1.54542 -1.93192 -0.90215 -0.94948
3871.66341 -1.54825 -1.76063 -0.90270 -0.97789
3873.69792 -1.55094 -1.57294 -0.90357 -0.89500
3875.73242 -1.55348 -1.46052 -0.90474 -0.73849
3877.76693 -1.55588 -1.44544 -0.90622 -0.60690
3879.80143 -1.55812 -1.48448 -0.90800 -0.57775
3881.83594 -1.56022 -1.53209 -0.91007 -0.65167
3883.87044 -1.56216 -1.58250 -0.91242 -0.77039
3885.90495 -1.56396 -1.65347 -0.91505 -0.88423
3887.93945 -1.56561 -1.74385 -0.91793 -0.99030
3889.97396 -1.56711 -1.81879 -0.92107 -1.10339
3892.00846 -1.56848 -1.83796 -0.92445 -1.21402
3894.04297 -1.56971 -1.79149 -0.92805 -1.29293
3896.07747 -1.57080 -1.70453 -0.93186 -1.32106
3898.11198 -1.57175 -1.60941 -0.93588 -1.30078
3900.14648 -1.57257 -1.51586 -0.94008 -1.24848
3902.18099 -1.57325 -1.40917 -0.94447 -1.18070
3904.21549 -1.57381 -1.27808 -0.94902 -1.09929
3906.25000 -1.57422 -1.14309 -0.95373 -0.99681
3908.28451 -1.57450 -1.05758 -0.95859 -0.88449
3910.31901 -1.57463 -1.07663 -0.96358 -0.79889
3912.35352 -1.57463 -1.20998 -0.96869 -0.77137
3914.38802 -1.57448 -1.39926 -0.97392 -0.80610
3916.42253 -1.57417 -1.55556 -0.97925 -0.88761
3918.45703 -1.57371 -1.63298 -0.98469 -0.98600
3920.49154 -1.57309 -1.66149 -0.99021 -1.05468
3922.52604 -1.57229 -1.70228 -0.99581 -1.04778
3924.56055 -1.57131 -1.77769 -1.00149 -0.94981
3926.59505 -1.57015 -1.85254 -1.00723 -0.79095
3928.62956 -1.56880 -1.87777 -1.01302 -0.64303
3930.66406 -1.56725 -1.84011 -1.01886 -0.58873
3932.69857 -1.56548 -1.76597 -1.02473 -0.66342
3934.73307 -1.56350 -1.68764 -1.03062 -0.82414
3936.76758 -1.56130 -1.61907 -1.03652 -0.99271
3938.80208 -1.55887 -1.56223 -1.04243 -1.12050
3940.83659 -1.55621 -1.52154 -1.04832 -1.19750
3942.87109 -1.55330 -1.50830 -1.05419 -1.22265
3944.90560 -1.55016 -1.53780 -1.06002 -1.19496
3946.94010 -1.54678 -1.61731 -1.06580 -1.12679
3948.97461 -1.54315 -1.72782 -1.07152 -1.04749
3951.00911 -1.53928 -1.82340 -1.07715 -0.99268
3953.04362 -1.53517 -1.86082 -1.08268 -0.98690
3955.07813 -1.53083 -1.83303 -1.08810 -1.02667
3957.11263 -1.52626 -1.76877 -1.09340 -1.08336
3959.14714 -1.52147 -1.69782 -1.09857 -1.13111
3961.18164 -1.51647 -1.62383 -1.10359 -1.16645
3963.21615 -1.51126 -1.53656 -1.10846 -1.19530
3965.25065 -1.50587 -1.44230 -1.11316 -1.21460
3967.28516 -1.50031 -1.36925 -1.11768 -1.22119
3969.31966 -1.49459 -1.33999 -1.12203 -1.22936
3971.35417 -1.48873 -1.34503 -1.12618 -1.26138
3973.38867 -1.48274 -1.35134 -1.13014 -1.31846
3975.42318 -1.47665 -1.33930 -1.13391 -1.36889
3977.45768 -1.47048 -1.32723 -1.13748 -1.36814
3979.49219 -1.46424 -1.35533 -1.14086 -1.29454
3981.52669 -1.45796 -1.44580 -1.14404 -1.17551
3983.56120 -1.45166 -1.57904 -1.14704 -1.07873
3985.59570 -1.44537 -1.70325 -1.14986 -1.06342
3987.63021 -1.43911 -1.76386 -1.15251 -1.13470
3989.66471 -1.43291 -1.73351 -1.15500 -1.24992
3991.69922 -1.42678 -1.62691 -1.15733 -1.36146
3993.73372 -1.42075 -1.48872 -1.15954 -1.44190
3995.76823 -1.41485 -1.36064 -1.16161 -1.48011
3997.80273 -1.40910 -1.25542 -1.16357 -1.47495
3999.83724 -1.40352 -1.16326 -1.16543 -1.43308
4001.87174 -1.39814 -1.08445 -1.16721 -1.36263
4003.90625 -1.39298 -1.04721 -1.16892 -1.26997
4005.94076 -1.38806 -1.08115 -1.17057 -1.16578
4007.97526 -1.38340 -1.17588 -1.17217 -1.07127
4010.00977 -1.37902 -1.27913 -1.17373 -1.01358
4012.04427 -1.37495 -1.33712 -1.17526 -1.00723
4014.07878 -1.37120 -1.33203 -1.17677 -1.03506
4016.11328 -1.36779 -1.28646 -1.17826 -1.05747
4018.14779 -1.36474 -1.24289 -1.17974 -1.04792
4020.18229 -1.36206 -1.23987 -1.18121 -1.00793
4022.21680 -1.35977 -1.29565 -1.18268 -0.94841
4024.25130 -1.35787 -1.39942 -1.18413 -0.88211
4026.28581 -1.35639 -1.51561 -1.18557 -0.83382
4028.32031 -1.35533 -1.60454 -1.18698 -0.82280
4030.35482 -1.35470 -1.64199 -1.18836 -0.83290
4032.38932 -1.35450 -1.61533 -1.18970 -0.83472
4034.42383 -1.35473 -1.51137 -1.19099 -0.83687
4036.45833 -1.35540 -1.32959 -1.19221 -0.88028
4038.49284 -1.35650 -1.10961 -1.19334 -0.98271
4040.52734 -1.35804 -0.92624 -1.19438 -1.11972
4042.56185 -1.36001 -0.84356 -1.19530 -1.25846
4044.59635 -1.36239 -0.86980 -1.19610 -1.38328
4046.63086 -1.36518 -0.95711 -1.19675 -1.48718
4048.66536 -1.36837 -1.05050 -1.19724 -1.55978
4050.69987 -1.37194 -1.13476 -1.19755 -1.59234
4052.73438 -1.37587 -1.22369 -1.19768 -1.58676
4054.76888 -1.38015 -1.31422 -1.19760 -1.55477
4056.80339 -1.38475 -1.37587 -1.19731 -1.51170
4058.83789 -1.38965 -1.38601 -1.19680 -1.47288
4060.87240 -1.39482 -1.35693 -1.19607 -1.44815
4062.90690 -1.40023 -1.32448 -1.19510 -1.43251
4064.94141 -1.40586 -1.32009 -1.19389 -1.40966
4066.97591 -1.41167 -1.35218 -1.19245 -1.37518
4069.01042 -1.41763 -1.39894 -1.19077 -1.34933
4071.04492 -1.42370 -1.41301 -1.18886 -1.35498
4073.07943 -1.42986 -1.35261 -1.18672 -1.38758
4075.11393 -1.43606 -1.23114 -1.18437 -1.41797
4077.14844 -1.44228 -1.13206 -1.18181 -1.42249
4079.18294 -1.44849 -1.14968 -1.17906 -1.40014
4081.21745 -1.45463 -1.30293 -1.17613 -1.36049
4083.25195 -1.46069 -1.51634 -1.17302 -1.30743
4085.28646 -1.46662 -1.69019 -1.16977 -1.24013
4087.32096 -1.47241 -1.78028 -1.16639 -1.15703
4089.35547 -1.47801 -1.80785 -1.16288 -1.05025
4091.38997 -1.48340 -1.80865 -1.15928 -0.91586
4093.42448 -1.48855 -1.79455 -1.15559 -0.78676
4095.45898 -1.49345 -1.76965 -1.15183 -0.73258
4097.49349 -1.49806 -1.75901 -1.14802 -0.79625
4099.52799 -1.50237 -1.79077 -1.14418 -0.93509
4101.56250 -1.50636 -1.85118 -1.14032 -1.04016
4103.59701 -1.51002 -1.88110 -1.13645 -1.01376
4105.63151 -1.51334 -1.82631 -1.13259 -0.84302
4107.66602 -1.51631 -1.68805 -1.12876 -0.62719
4109.70052 -1.51891 -1.52630 -1.12495 -0.52470
4111.73503 -1.52116 -1.41652 -1.12119 -0.63361
4113.76953 -1.52306 -1.39762 -1.11748 -0.91078
4115.80404 -1.52459 -1.45066 -1.11383 -1.21766
4117.83854 -1.52578 -1.51966 -1.11024 -1.43490
4119.87305 -1.52662 -1.55673 -1.10672 -1.52520
4121.90755 -1.52714 -1.55863 -1.10328 -1.51495
4123.94206 -1.52734 -1.56143 -1.09991 -1.45011
4125.97656 -1.52725 -1.59196 -1.09662 -1.36922
4128.01107 -1.52687 -1.62667 -1.09341 -1.29724
4130.04557 -1.52623 -1.61293 -1.09028 -1.24660
4132.08008 -1.52536 -1.53529 -1.08723 -1.21681
4134.11458 -1.52427 -1.44722 -1.08427 -1.19912
4136.14909 -1.52298 -1.42475 -1.08139 -1.19008
4138.18359 -1.52154 -1.49126 -1.07860 -1.19626
4140.21810 -1.51995 -1.59836 -1.07588 -1.21923
4142.25260 -1.51825 -1.68053 -1.07325 -1.24183
4144.28711 -1.51646 -1.71341 -1.07070 -1.23288
4146.32161 -1.51462 -1.71230 -1.06823 -1.16151
4148.35612 -1.51275 -1.69265 -1.06584 -1.01693
4150.39062 -1.51088 -1.64964 -1.06353 -0.83373
4152.42513 -1.50903 -1.57052 -1.06130 -0.69353
4154.45964 -1.50724 -1.45783 -1.05914 -0.67295
4156.49414 -1.50552 -1.34293 -1.05706 -0.77238
4158.52865 -1.50391 -1.27737 -1.05507 -0.90359
4160.56315 -1.50241 -1.29974 -1.05315 -0.96046
4162.59766 -1.50106 -1.39702 -1.05132 -0.90384
4164.63216 -1.49987 -1.49822 -1.04957 -0.77969
4166.66667 -1.49886 -1.52465 -1.04791 -0.66994
4168.70117 -1.49804 -1.46243 -1.04634 -0.63983
4170.73568 -1.49743 -1.37915 -1.04485 -0.71752
4172.77018 -1.49703 -1.35632 -1.04346 -0.89078
4174.80469 -1.49686 -1.40770 -1.04217 -1.10954
4176.83919 -1.49692 -1.47138 -1.04098 -1.30486
4178.87370 -1.49721 -1.47722 -1.03989 -1.42227
4180.90820 -1.49774 -1.41235 -1.03891 -1.44659
4182.94271 -1.49851 -1.32171 -1.03804 -1.40033
4184.97721 -1.49950 -1.25577 -1.03729 -1.31878
4187.01172 -1.50071 -1.22920 -1.03667 -1.22718
4189.04622 -1.50214 -1.22943 -1.03618 -1.14187
4191.08073 -1.50377 -1.24597 -1.03582 -1.07896
4193.11523 -1.50559 -1.27752 -1.03561 -1.04431
4195.14974 -1.50759 -1.32031 -1.03555 -1.02595
4197.18424 -1.50976 -1.36214 -1.03564 -1.01578
4199.21875 -1.51206 -1.38877 -1.03589 -1.02588
4201.25326 -1.51449 -1.39957 -1.03631 -1.06526
4203.28776 -1.51701 -1.42025 -1.03690 -1.11694
4205.32227 -1.51961 -1.48828 -1.03767 -1.15330
4207.35677 -1.52228 -1.61209 -1.03862 -1.15659
4209.39128 -1.52497 -1.74642 -1.03975 -1.11700
4211.42578 -1.52768 -1.81925 -1.04107 -1.03184
4213.46029 -1.53037 -1.79243 -1.04257 -0.91238
4215.49479 -1.53303 -1.69913 -1.04427 -0.77993
4217.52930 -1.53563 -1.61920 -1.04615 -0.66124
4219.56380 -1.53815 -1.61120 -1.04821 -0.59166
4221.59831 -1.54057 -1.66393 -1.05044 -0.59842
4223.63281 -1.54286 -1.71504 -1.05285 -0.66975
4225.66732 -1.54502 -1.71894 -1.05542 -0.76239
4227.70182 -1.54701 -1.69330 -1.05813 -0.84379
4229.73633 -1.54882 -1.69214 -1.06099 -0.90639
4231.77083 -1.55043 -1.73331 -1.06398 -0.94868
4233.80534 -1.55184 -1.76450 -1.06708 -0.97285
4235.83984 -1.55303 -1.71268 -1.07028 -0.99830
4237.87435 -1.55398 -1.56396 -1.07356 -1.05001
4239.90885 -1.55469 -1.38541 -1.07691 -1.12987
4241.94336 -1.55516 -1.26973 -1.08030 -1.21294
4243.97786 -1.55536 -1.26359 -1.08372 -1.27198
4246.01237 -1.55531 -1.34292 -1.08714 -1.29866
4248.04688 -1.55500 -1.44466 -1.09056 -1.30101
4250.08138 -1.55443 -1.51984 -1.09394 -1.28344
4252.11589 -1.55360 -1.56726 -1.09728 -1.23507
4254.15039 -1.55251 -1.62426 -1.10056 -1.14768
4256.18490 -1.55117 -1.71996 -1.10375 -1.04369
4258.21940 -1.54959 -1.83655 -1.10685 -0.97002
4260.25391 -1.54777 -1.92496 -1.10984 -0.95853
4262.28841 -1.54573 -1.95371 -1.11271 -1.00498
4264.32292 -1.54348 -1.92525 -1.11546 -1.08859
4266.35742 -1.54102 -1.84639 -1.11808 -1.19339
4268.39193 -1.53837 -1.71008 -1.12056 -1.30267
4270.42643 -1.53555 -1.52514 -1.12290 -1.39108
4272.46094 -1.53258 -1.35077 -1.12510 -1.43623
4274.49544 -1.52946 -1.27237 -1.12717 -1.43150
4276.52995 -1.52622 -1.32844 -1.12912 -1.38480
4278.56445 -1.52287 -1.46858 -1.13094 -1.31443
4280.59896 -1.51944 -1.59482 -1.13266 -1.24452
4282.63346 -1.51595 -1.64336 -1.13429 -1.19208
4284.66797 -1.51242 -1.62217 -1.13584 -1.16028
4286.70247 -1.50886 -1.57914 -1.13733 -1.15144
4288.73698 -1.50531 -1.54919 -1.13878 -1.17689
4290.77148 -1.50177 -1.52859 -1.14020 -1.24273
4292.80599 -1.49828 -1.48650 -1.14162 -1.33257
4294.84049 -1.49486 -1.40073 -1.14305 -1.41282
4296.87500 -1.49151 -1.28849 -1.14453 -1.45206
4298.90951 -1.48828 -1.20153 -1.14606 -1.43429
4300.94401 -1.48516 -1.18646 -1.14767 -1.35829
4302.97852 -1.48219 -1.24523 -1.14938 -1.22794
4305.01302 -1.47938 -1.33528 -1.15121 -1.05086
4307.04753 -1.47675 -1.41362 -1.15317 -0.85099
4309.08203 -1.47430 -1.47701 -1.15527 -0.66959
4311.11654 -1.47207 -1.55007 -1.15753 -0.54235
4313.15104 -1.47006 -1.63851 -1.15996 -0.48654
4315.18555 -1.46828 -1.70825 -1.16256 -0.51364
4317.22005 -1.46673 -1.71605 -1.16533 -0.62853
4319.25456 -1.46544 -1.65701 -1.16829 -0.80415
4321.28906 -1.46439 -1.57331 -1.17142 -0.98141
4323.32357 -1.46359 -1.50833 -1.17473 -1.10824
4325.35807 -1.46306 -1.45927 -1.17821 -1.16662
4327.39258 -1.46278 -1.39275 -1.18183 -1.16701
4329.42708 -1.46275 -1.30424 -1.18560 -1.14099
4331.46159 -1.46297 -1.23501 -1.18950 -1.13465
4333.49609 -1.46343 -1.21825 -1.19350 -1.17902
4335.53060 -1.46411 -1.22761 -1.19759 -1.25805
4337.56510 -1.46502 -1.19866 -1.20175 -1.31868
4339.59961 -1.46613 -1.10172 -1.20596 -1.31769
4341.63411 -1.46742 -0.98447 -1.21020 -1.25922
4343.66862 -1.46889 -0.93692 -1.21443 -1.19415
4345.70312 -1.47051 -1.01509 -1.21865 -1.18279
4347.73763 -1.47227 -1.19831 -1.22281 -1.24614
4349.77214 -1.47414 -1.40732 -1.22691 -1.34806
4351.80664 -1.47611 -1.55431 -1.23091 -1.42833
4353.84115 -1.47814 -1.59350 -1.23480 -1.45049
4355.87565 -1.48023 -1.54945 -1.23856 -1.41701
4357.91016 -1.48236 -1.49875 -1.24217 -1.35488
4359.94466 -1.48449 -1.50814 -1.24561 -1.30154
4361.97917 -1.48662 -1.58109 -1.24887 -1.29136
4364.01367 -1.48871 -1.66818 -1.25194 -1.33347
4366.04818 -1.49076 -1.72979 -1.25481 -1.40232
4368.08268 -1.49276 -1.77465 -1.25747 -1.46024
4370.11719 -1.49468 -1.82723 -1.25992 -1.48714
4372.15169 -1.49651 -1.87420 -1.26217 -1.48646
4374.18620 -1.49825 -1.87051 -1.26420 -1.47359
4376.22070 -1.49988 -1.80010 -1.26602 -1.46351
4378.25521 -1.50141 -1.70613 -1.26765 -1.46023
4380.28971 -1.50282 -1.64562 -1.26907 -1.45454
4382.32422 -1.50412 -1.62564 -1.27032 -1.43553
4384.35872 -1.50530 -1.60213 -1.27139 -1.40045
4386.39323 -1.50638 -1.54220 -1.27229 -1.35336
4388.42773 -1.50735 -1.47237 -1.27305 -1.30584
4390.46224 -1.50823 -1.45316 -1.27367 -1.27869
4392.49674 -1.50902 -1.51075 -1.27417 -1.28606
4394.53125 -1.50974 -1.60344 -1.27457 -1.31405
4396.56576 -1.51040 -1.65301 -1.27486 -1.32526
4398.60026 -1.51101 -1.60656 -1.27508 -1.28583
4400.63477 -1.51160 -1.47797 -1.27523 -1.18875
4402.66927 -1.51217 -1.33928 -1.27532 -1.06329
4404.70378 -1.51274 -1.26838 -1.27536 -0.96131
4406.73828 -1.51333 -1.29287 -1.27537 -0.91803
4408.77279 -1.51395 -1.37343 -1.27534 -0.92610
4410.80729 -1.51464 -1.44260 -1.27528 -0.95622
4412.84180 -1.51539 -1.46824 -1.27521 -0.98960
4414.87630 -1.51623 -1.47707 -1.27511 -1.01981
4416.91081 -1.51718 -1.50738 -1.27498 -1.04582
4418.94531 -1.51825 -1.54723 -1.27483 -1.08051
4420.97982 -1.51945 -1.54056 -1.27466 -1.14609
4423.01432 -1.52079 -1.45800 -1.27445 -1.24595
4425.04883 -1.52229 -1.34451 -1.27420 -1.35543
4427.08333 -1.52396 -1.28311 -1.27390 -1.44654
4429.11784 -1.52580 -1.31137 -1.27355 -1.50812
4431.15234 -1.52781 -1.38197 -1.27313 -1.54053
4433.18685 -1.53001 -1.41416 -1.27264 -1.54372
4435.22135 -1.53239 -1.38102 -1.27207 -1.51307
4437.25586 -1.53496 -1.33421 -1.27141 -1.44612
4439.29036 -1.53770 -1.34495 -1.27064 -1.35882
4441.32487 -1.54063 -1.43449 -1.26976 -1.28986
4443.35938 -1.54373 -1.56169 -1.26877 -1.27232
4445.39388 -1.54700 -1.66598 -1.26765 -1.30120
4447.42839 -1.55043 -1.71801 -1.26640 -1.34248
4449.46289 -1.55402 -1.73291 -1.26501 -1.36947
4451.49740 -1.55775 -1.74103 -1.26349 -1.37409
4453.53190 -1.56161 -1.75011 -1.26184 -1.35118
4455.56641 -1.56559 -1.73753 -1.26005 -1.29771
4457.60091 -1.56968 -1.68117 -1.25813 -1.22963
4459.63542 -1.57387 -1.59586 -1.25608 -1.17926
4461.66992 -1.57814 -1.52779 -1.25392 -1.17073
4463.70443 -1.58247 -1.50611 -1.25165 -1.20681
4465.73893 -1.58685 -1.50998 -1.24929 -1.27478
4467.77344 -1.59128 -1.49128 -1.24684 -1.35275
4469.80794 -1.59573 -1.42282 -1.24432 -1.41754
4471.84245 -1.60019 -1.32139 -1.24175 -1.45967
4473.87695 -1.60465 -1.23547 -1.23914 -1.48727
4475.91146 -1.60910 -1.21570 -1.23651 -1.50872
4477.94596 -1.61352 -1.28521 -1.23387 -1.51792
4479.98047 -1.61790 -1.42803 -1.23124 -1.49888
4482.01497 -1.62224 -1.60538 -1.22865 -1.43891
4484.04948 -1.62652 -1.78119 -1.22610 -1.33951
4486.08398 -1.63074 -1.93226 -1.22362 -1.22241
4488.11849 -1.63489 -2.04115 -1.22122 -1.12176
4490.15299 -1.63896 -2.08822 -1.21890 -1.06271
4492.18750 -1.64294 -2.05872 -1.21668 -1.04428
4494.22201 -1.64684 -1.96232 -1.21457 -1.03780
4496.25651 -1.65064 -1.83967 -1.21258 -1.00385
4498.29102 -1.65435 -1.74030 -1.21070 -0.92645
4500.32552 -1.65796 -1.69065 -1.20894 -0.83531
4502.36003 -1.66147 -1.68447 -1.20730 -0.77859
4504.39453 -1.66488 -1.70424 -1.20578 -0.77327
4506.42904 -1.66819 -1.74410 -1.20435 -0.80261
4508.46354 -1.67139 -1.80024 -1.20302 -0.85628
4510.49805 -1.67451 -1.84387 -1.20177 -0.94057
4512.53255 -1.67752 -1.82746 -1.20059 -1.04535
4514.56706 -1.68043 -1.73078 -1.19945 -1.13161
4516.60156 -1.68325 -1.59170 -1.19834 -1.16430
4518.63607 -1.68597 -1.47973 -1.19724 -1.14461
4520.67057 -1.68859 -1.43896 -1.19612 -1.10687
4522.70508 -1.69111 -1.46063 -1.19495 -1.09278
4524.73958 -1.69353 -1.50737 -1.19373 -1.12664
4526.77409 -1.69585 -1.55301 -1.19241 -1.20350
4528.80859 -1.69807 -1.59346 -1.19098 -1.29670
4530.84310 -1.70019 -1.62842 -1.18942 -1.37849
4532.87760 -1.70220 -1.64946 -1.18770 -1.43430
4534.91211 -1.70410 -1.64873 -1.18580 -1.46122
4536.94661 -1.70589 -1.62788 -1.18371 -1.46279
4538.98112 -1.70757 -1.59601 -1.18141 -1.44987
4541.01562 -1.70913 -1.56677 -1.17888 -1.43711
4543.05013 -1.71056 -1.55784 -1.17613 -1.43020
4545.08464 -1.71188 -1.58601 -1.17314 -1.42256
4547.11914 -1.71306 -1.65680 -1.16992 -1.40885
4549.15365 -1.71412 -1.75649 -1.16646 -1.39192
4551.18815 -1.71504 -1.85788 -1.16278 -1.37396
4553.22266 -1.71583 -1.93765 -1.15888 -1.35562
4555.25716 -1.71648 -1.98458 -1.15477 -1.34723
4557.29167 -1.71701 -1.99246 -1.15049 -1.36375
4559.32617 -1.71741 -1.95983 -1.14605 -1.40235
4561.36068 -1.71768 -1.90433 -1.14147 -1.43558
4563.39518 -1.71783 -1.86399 -1.13680 -1.43075
4565.42969 -1.71786 -1.86642 -1.13205 -1.37392
4567.46419 -1.71779 -1.89648 -1.12727 -1.28137
4569.49870 -1.71762 -1.90864 -1.12249 -1.19041
4571.53320 -1.71736 -1.87827 -1.11776 -1.13137
4573.56771 -1.71702 -1.82986 -1.11310 -1.10535
4575.60221 -1.71663 -1.80534 -1.10857 -1.08882
4577.63672 -1.71618 -1.81380 -1.10421 -1.05302
4579.67122 -1.71571 -1.82580 -1.10004 -0.98176
4581.70573 -1.71521 -1.81236 -1.09612 -0.88520
4583.74023 -1.71472 -1.77536 -1.09248 -0.79599
4585.77474 -1.71425 -1.73842 -1.08916 -0.73998
4587.80924 -1.71381 -1.71651 -1.08618 -0.71639
4589.84375 -1.71342 -1.69878 -1.08357 -0.71344
4591.87826 -1.71310 -1.66015 -1.08137 -0.72563
4593.91276 -1.71286 -1.58701 -1.07958 -0.74547
4595.94727 -1.71273 -1.49189 -1.07824 -0.75852
4597.98177 -1.71271 -1.41025 -1.07734 -0.75856
4600.01628 -1.71282 -1.38282 -1.07689 -0.75527
4602.05078 -1.71306 -1.42697 -1.07689 -0.76421
4604.08529 -1.71345 -1.51808 -1.07735 -0.79662
4606.11979 -1.71400 -1.60658 -1.07824 -0.85045
4608.15430 -1.71470 -1.65790 -1.07956 -0.90492
4610.18880 -1.71557 -1.67246 -1.08129 -0.93859
4612.22331 -1.71659 -1.66719 -1.08339 -0.95477
4614.25781 -1.71778 -1.64755 -1.08584 -0.96980
4616.29232 -1.71912 -1.60985 -1.08860 -0.97996
4618.32682 -1.72060 -1.56918 -1.09164 -0.96801
4620.36133 -1.72222 -1.56461 -1.09491 -0.94037
4622.39583 -1.72397 -1.61877 -1.09836 -0.92749
4624.43034 -1.72582 -1.69821 -1.10194 -0.94535
4626.46484 -1.72776 -1.73399 -1.10561 -0.98192
4628.49935 -1.72977 -1.69070 -1.10930 -1.02415
4630.53385 -1.73184 -1.60811 -1.11297 -1.07552
4632.56836 -1.73393 -1.56726 -1.11657 -1.14250
4634.60286 -1.73603 -1.61456 -1.12003 -1.22089
4636.63737 -1.73811 -1.72160 -1.12330 -1.30028
4638.67188 -1.74015 -1.81896 -1.12633 -1.36965
4640.70638 -1.74212 -1.86061 -1.12907 -1.41531
4642.74089 -1.74400 -1.85068 -1.13148 -1.42315
4644.77539 -1.74577 -1.82103 -1.13350 -1.38814
4646.80990 -1.74739 -1.79696 -1.13509 -1.32281
4648.84440 -1.74885 -1.78113 -1.13622 -1.25937
4650.87891 -1.75013 -1.76383 -1.13685 -1.23781
4652.91341 -1.75121 -1.74606 -1.13695 -1.27741
4654.94792 -1.75207 -1.74695 -1.13650 -1.35822
4656.98242 -1.75270 -1.78615 -1.13549 -1.44013
4659.01693 -1.75308 -1.86253 -1.13390 -1.49770
4661.05143 -1.75320 -1.95225 -1.13172 -1.52912
4663.08594 -1.75305 -2.02763 -1.12895 -1.54168
4665.12044 -1.75264 -2.07848 -1.12560 -1.54132
4667.15495 -1.75195 -2.11231 -1.12168 -1.52975
4669.18945 -1.75099 -2.13359 -1.11719 -1.50237
4671.22396 -1.74976 -2.13186 -1.11218 -1.45150
4673.25846 -1.74828 -2.09440 -1.10666 -1.37282
4675.29297 -1.74654 -2.02178 -1.10066 -1.26859
4677.32747 -1.74457 -1.92453 -1.09422 -1.15553
4679.36198 -1.74238 -1.81312 -1.08738 -1.07159
4681.39648 -1.73998 -1.69956 -1.08019 -1.05558
4683.43099 -1.73740 -1.60444 -1.07269 -1.10935
4685.46549 -1.73465 -1.55268 -1.06493 -1.19148
4687.50000 -1.73176 -1.55620 -1.05696 -1.25183
4689.53451 -1.72875 -1.60147 -1.04884 -1.26295
4691.56901 -1.72564 -1.66088 -1.04062 -1.22429
4693.60352 -1.72246 -1.71670 -1.03236 -1.15135
4695.63802 -1.71924 -1.76628 -1.02411 -1.06140
4697.67253 -1.71600 -1.80656 -1.01593 -0.96447
4699.70703 -1.71276 -1.82558 -1.00787 -0.86952
4701.74154 -1.70955 -1.81186 -0.99999 -0.79017
4703.77604 -1.70638 -1.76485 -0.99233 -0.73050
4705.81055 -1.70328 -1.69355 -0.98494 -0.67455
4707.84505 -1.70028 -1.61087 -0.97787 -0.60881
4709.87956 -1.69737 -1.53579 -0.97116 -0.54738
4711.91406 -1.69458 -1.49513 -0.96485 -0.51579
4713.94857 -1.69193 -1.50702 -0.95897 -0.51657
4715.98307 -1.68941 -1.55676 -0.95356 -0.52898
4718.01758 -1.68705 -1.59930 -0.94863 -0.53936
4720.05208 -1.68483 -1.59455 -0.94422 -0.55673
4722.08659 -1.68277 -1.53920 -0.94034 -0.59911
4724.12109 -1.68086 -1.46328 -0.93701 -0.67223
4726.15560 -1.67910 -1.40157 -0.93423 -0.76108
4728.19010 -1.67749 -1.37152 -0.93202 -0.83962
4730.22461 -1.67602 -1.37358 -0.93037 -0.89152
4732.25911 -1.67467 -1.40261 -0.92929 -0.92024
4734.29362 -1.67345 -1.45061 -0.92876 -0.93731
4736.32812 -1.67233 -1.50230 -0.92878 -0.95011
4738.36263 -1.67130 -1.54225 -0.92935 -0.96637
4740.39714 -1.67034 -1.56928 -0.93044 -0.99528
4742.43164 -1.66945 -1.59584 -0.93203 -1.03099
4744.46615 -1.66861 -1.63492 -0.93412 -1.04600
4746.50065 -1.66779 -1.69239 -0.93667 -1.01123
4748.53516 -1.66699 -1.76600 -0.93967 -0.91675
4750.56966 -1.66619 -1.84648 -0.94309 -0.77998
4752.60417 -1.66537 -1.92286 -0.94690 -0.65138
4754.63867 -1.66453 -1.98932 -0.95109 -0.59872
4756.67318 -1.66365 -2.04750 -0.95561 -0.65411
4758.70768 -1.66272 -2.09854 -0.96046 -0.78036
4760.74219 -1.66173 -2.12687 -0.96560 -0.91166
4762.77669 -1.66068 -2.09880 -0.97101 -1.01517
4764.81120 -1.65956 -1.99689 -0.97665 -1.09320
4766.84570 -1.65836 -1.85830 -0.98252 -1.14586
4768.88021 -1.65709 -1.75656 -0.98857 -1.16018
4770.91471 -1.65575 -1.72866 -0.99479 -1.12986
4772.94922 -1.65434 -1.73172 -1.00117 -1.06934
4774.98372 -1.65287 -1.68974 -1.00767 -1.00681
4777.01823 -1.65133 -1.58021 -1.01428 -0.96192
4779.05273 -1.64974 -1.45856 -1.02098 -0.93233
4781.08724 -1.64811 -1.39453 -1.02775 -0.91228
4783.12174 -1.64644 -1.40009 -1.03459 -0.91812
4785.15625 -1.64475 -1.42962 -1.04147 -0.97202
4787.19076 -1.64304 -1.43854 -1.04839 -1.06268
4789.22526 -1.64134 -1.42689 -1.05533 -1.14808
4791.25977 -1.63965 -1.42943 -1.06229 -1.19897
4793.29427 -1.63799 -1.47412 -1.06927 -1.22026
4795.32878 -1.63637 -1.55150 -1.07624 -1.23036
4797.36328 -1.63480 -1.62148 -1.08323 -1.23560
4799.39779 -1.63330 -1.64940 -1.09020 -1.22615
4801.43229 -1.63188 -1.63717 -1.09718 -1.18983
4803.46680 -1.63054 -1.62208 -1.10415 -1.12975
4805.50130 -1.62931 -1.64173 -1.11112 -1.06839
4807.53581 -1.62818 -1.69479 -1.11808 -1.03183
4809.57031 -1.62718 -1.74055 -1.12504 -1.03194
4811.60482 -1.62629 -1.74409 -1.13200 -1.06238
4813.63932 -1.62555 -1.71689 -1.13895 -1.10268
4815.67383 -1.62494 -1.70097 -1.14591 -1.12656
4817.70833 -1.62447 -1.71129 -1.15287 -1.12050
4819.74284 -1.62416 -1.70577 -1.15983 -1.10034
4821.77734 -1.62399 -1.62680 -1.16680 -1.09988
4823.81185 -1.62397 -1.47575 -1.17378 -1.13811
4825.84635 -1.62410 -1.33456 -1.18077 -1.20245
4827.88086 -1.62439 -1.29869 -1.18776 -1.26221
4829.91536 -1.62482 -1.38570 -1.19476 -1.28968
4831.94987 -1.62540 -1.51681 -1.20177 -1.27404
4833.98438 -1.62613 -1.59150 -1.20878 -1.23061
4836.01888 -1.62699 -1.57771 -1.21578 -1.19436
4838.05339 -1.62800 -1.52868 -1.22278 -1.18858
4840.08789 -1.62913 -1.51727 -1.22977 -1.20042
4842.12240 -1.63040 -1.56316 -1.23674 -1.19769
4844.15690 -1.63178 -1.62536 -1.24368 -1.16272
4846.19141 -1.63329 -1.65255 -1.25059 -1.10172
4848.22591 -1.63490 -1.63293 -1.25744 -1.03798
4850.26042 -1.63663 -1.60442 -1.26424 -1.00842
4852.29492 -1.63845 -1.61991 -1.27098 -1.04730
4854.32943 -1.64038 -1.69428 -1.27763 -1.15454
4856.36393 -1.64240 -1.78652 -1.28418 -1.28848
4858.39844 -1.64451 -1.84209 -1.29062 -1.39687
4860.43294 -1.64670 -1.84863 -1.29694 -1.45000
4862.46745 -1.64897 -1.83840 -1.30312 -1.45135
4864.50195 -1.65132 -1.83566 -1.30914 -1.43092
4866.53646 -1.65373 -1.81733 -1.31498 -1.42330
4868.57096 -1.65621 -1.74269 -1.32064 -1.44099
4870.60547 -1.65875 -1.61812 -1.32609 -1.46948
4872.63997 -1.66135 -1.50920 -1.33132 -1.48666
4874.67448 -1.66400 -1.47727 -1.33631 -1.48023
4876.70898 -1.66669 -1.51809 -1.34105 -1.45159
4878.74349 -1.66942 -1.57499 -1.34553 -1.41155
4880.77799 -1.67218 -1.60123 -1.34973 -1.36913
4882.81250 -1.67497 -1.59872 -1.35365 -1.32614
4884.84701 -1.67777 -1.60354 -1.35727 -1.29191
4886.88151 -1.68060 -1.64218 -1.36058 -1.29346
4888.91602 -1.68342 -1.70003 -1.36358 -1.35038
4890.95052 -1.68624 -1.73114 -1.36627 -1.44348
4892.98503 -1.68905 -1.70176 -1.36864 -1.52698
4895.01953 -1.69183 -1.62674 -1.37068 -1.57028
4897.05404 -1.69459 -1.56143 -1.37241 -1.57484
4899.08854 -1.69730 -1.55102 -1.37382 -1.55448
4901.12305 -1.69995 -1.58604 -1.37493 -1.51513
4903.15755 -1.70254 -1.61525 -1.37573 -1.45951
4905.19206 -1.70506 -1.60587 -1.37624 -1.40422
4907.22656 -1.70749 -1.58289 -1.37648 -1.37840
4909.26107 -1.70982 -1.60226 -1.37644 -1.39729
4911.29557 -1.71204 -1.68707 -1.37615 -1.44262
4913.33008 -1.71414 -1.79672 -1.37563 -1.47998
4915.36458 -1.71612 -1.86389 -1.37490 -1.49451
4917.39909 -1.71796 -1.85964 -1.37396 -1.50141
4919.43359 -1.71965 -1.81674 -1.37285 -1.52242
4921.46810 -1.72119 -1.79206 -1.37159 -1.56052
4923.50260 -1.72257 -1.81567 -1.37020 -1.59961
4925.53711 -1.72379 -1.87573 -1.36870 -1.62137
4927.57161 -1.72484 -1.93850 -1.36712 -1.61712
4929.60612 -1.72571 -1.97448 -1.36547 -1.58690
4931.64062 -1.72641 -1.97149 -1.36379 -1.53102
4933.67513 -1.72694 -1.93351 -1.36210 -1.44248
4935.70964 -1.72729 -1.87438 -1.36041 -1.31409
4937.74414 -1.72747 -1.81282 -1.35875 -1.16318
4939.77865 -1.72749 -1.76603 -1.35714 -1.04133
4941.81315 -1.72734 -1.74589 -1.35558 -0.99826
4943.84766 -1.72705 -1.76297 -1.35410 -1.03397
4945.88216 -1.72660 -1.82249 -1.35272 -1.09927
4947.91667 -1.72602 -1.90315 -1.35143 -1.13870
4949.95117 -1.72532 -1.95221 -1.35025 -1.12565
4951.98568 -1.72450 -1.92235 -1.34919 -1.07444
4954.02018 -1.72359 -1.81442 -1.34824 -1.03470
4956.05469 -1.72259 -1.67407 -1.34742 -1.05665
4958.08919 -1.72153 -1.54734 -1.34671 -1.14458
4960.12370 -1.72041 -1.45092 -1.34612 -1.25373
4962.15820 -1.71926 -1.38908 -1.34563 -1.33510
4964.19271 -1.71809 -1.38103 -1.34524 -1.36939
4966.22721 -1.71692 -1.44760 -1.34493 -1.36396
4968.26172 -1.71577 -1.57154 -1.34470 -1.34046
4970.29622 -1.71464 -1.69344 -1.34452 -1.32593
4972.33073 -1.71357 -1.75883 -1.34437 -1.33863
4974.36523 -1.71257 -1.76170 -1.34425 -1.37817
4976.39974 -1.71166 -1.73862 -1.34413 -1.43020
4978.43424 -1.71084 -1.73126 -1.34398 -1.47453
4980.46875 -1.71015 -1.75846 -1.34379 -1.49197
4982.50326 -1.70958 -1.81182 -1.34354 -1.47695
4984.53776 -1.70916 -1.86329 -1.34320 -1.44545
4986.57227 -1.70891 -1.87826 -1.34275 -1.42175
4988.60677 -1.70882 -1.83814 -1.34217 -1.41687
4990.64128 -1.70891 -1.76095 -1.34144 -1.42338
4992.67578 -1.70920 -1.68987 -1.34055 -1.42611
4994.71029 -1.70970 -1.65147 -1.33947 -1.41280
4996.74479 -1.71040 -1.63185 -1.33819 -1.38006
4998.77930 -1.71133 -1.60023 -1.33670 -1.33684
