# Supplementary material for: Ultrafast proton-coupled isomerization in the phototransformation of phytochrome
Source: Nat Chem. 2022 May 16;14(7):823–30. doi: 10.1038/s41557-022-00944-x (PMC9252900; doi:10.1038/s41557-022-00944-x)
Supplement: Source Data Extended Data Fig. 6 — Data for the two calculated networks in H2O and D2O (ascii format and csv format). [file 41557_2022_944_MOESM9_ESM.zip › sys2_h2o.txt]

# f [cm-1], non.eq.sim. smooth, non.eq.sim. raw, ref.sim. smooth, ref.sim. raw
2.03451 -1.85264 -4.56337 -1.66719 -3.11674
4.06901 -1.91547 -5.71473 -1.70846 -4.02953
6.10352 -1.97643 -6.32751 -1.74654 -4.65352
8.13802 -2.03523 -6.37550 -1.78120 -4.98098
10.17253 -2.09162 -5.94930 -1.81221 -5.10585
12.20703 -2.14531 -5.14388 -1.83938 -5.12721
14.24154 -2.19606 -4.05492 -1.86253 -5.10306
16.27604 -2.24364 -2.82867 -1.88154 -5.05522
18.31055 -2.28782 -1.67797 -1.89628 -4.98806
20.34505 -2.32840 -0.83375 -1.90666 -4.90026
22.37956 -2.36521 -0.46029 -1.91264 -4.78956
24.41406 -2.39808 -0.59768 -1.91419 -4.65375
26.44857 -2.42689 -1.16872 -1.91131 -4.49117
28.48307 -2.45152 -2.01834 -1.90403 -4.30080
30.51758 -2.47189 -2.95301 -1.89241 -4.08241
32.55208 -2.48793 -3.79128 -1.87653 -3.83661
34.58659 -2.49963 -4.42517 -1.85651 -3.56488
36.62109 -2.50699 -4.85079 -1.83247 -3.26962
38.65560 -2.51006 -5.14008 -1.80456 -2.95414
40.69010 -2.50889 -5.37110 -1.77295 -2.62256
42.72461 -2.50357 -5.56357 -1.73781 -2.27979
44.75911 -2.49424 -5.66988 -1.69935 -1.93143
46.79362 -2.48102 -5.62769 -1.65774 -1.58354
48.82812 -2.46410 -5.42263 -1.61320 -1.24261
50.86263 -2.44368 -5.11100 -1.56594 -0.91525
52.89714 -2.41996 -4.79044 -1.51617 -0.60811
54.93164 -2.39317 -4.51690 -1.46408 -0.32759
56.96615 -2.36357 -4.22203 -1.40989 -0.07966
59.00065 -2.33139 -3.75281 -1.35379 0.13031
61.03516 -2.29691 -3.04031 -1.29598 0.29779
63.06966 -2.26040 -2.21403 -1.23662 0.41924
65.10417 -2.22211 -1.51948 -1.17591 0.49226
67.13867 -2.18232 -1.13377 -1.11401 0.51570
69.17318 -2.14129 -1.06521 -1.05108 0.48976
71.20768 -2.09926 -1.19585 -0.98727 0.41606
73.24219 -2.05648 -1.37811 -0.92272 0.29759
75.27669 -2.01317 -1.47379 -0.85757 0.13873
77.31120 -1.96955 -1.35037 -0.79196 -0.05486
79.34570 -1.92580 -0.94514 -0.72601 -0.27634
81.38021 -1.88210 -0.37840 -0.65987 -0.51787
83.41471 -1.83859 0.07762 -0.59364 -0.77080
85.44922 -1.79537 0.22430 -0.52748 -1.02586
87.48372 -1.75254 0.12109 -0.46150 -1.27347
89.51823 -1.71015 0.02466 -0.39586 -1.50398
91.55273 -1.66823 0.16063 -0.33070 -1.70793
93.58724 -1.62678 0.54366 -0.26617 -1.87638
95.62174 -1.58576 0.97887 -0.20243 -2.00113
97.65625 -1.54512 1.21589 -0.13966 -2.07504
99.69076 -1.50476 1.09597 -0.07803 -2.09223
101.72526 -1.46458 0.59350 -0.01774 -2.04832
103.75977 -1.42442 -0.19043 0.04102 -1.94057
105.79427 -1.38413 -1.05172 0.09804 -1.76802
107.82878 -1.34352 -1.77889 0.15312 -1.53161
109.86328 -1.30239 -2.27076 0.20604 -1.23413
111.89779 -1.26054 -2.54482 0.25660 -0.88027
113.93229 -1.21776 -2.66185 0.30456 -0.47648
115.96680 -1.17382 -2.68889 0.34975 -0.03089
118.00130 -1.12849 -2.69547 0.39194 0.44693
120.03581 -1.08153 -2.71984 0.43096 0.94619
122.07031 -1.03269 -2.74628 0.46665 1.45512
124.10482 -0.98176 -2.74329 0.49884 1.96132
126.13932 -0.92849 -2.71250 0.52742 2.45208
128.17383 -0.87267 -2.68842 0.55229 2.91475
130.20833 -0.81410 -2.68174 0.57339 3.33707
132.24284 -0.75258 -2.61355 0.59068 3.70754
134.27734 -0.68793 -2.35068 0.60418 4.01576
136.31185 -0.61998 -1.88216 0.61394 4.25275
138.34635 -0.54861 -1.43690 0.62007 4.41123
140.38086 -0.47369 -1.31806 0.62271 4.48582
142.41536 -0.39512 -1.58776 0.62206 4.47331
144.44987 -0.31284 -1.97161 0.61838 4.37270
146.48438 -0.22679 -2.10559 0.61198 4.18529
148.51888 -0.13695 -1.86744 0.60322 3.91473
150.55339 -0.04331 -1.45870 0.59251 3.56686
152.58789 0.05409 -1.15792 0.58034 3.14964
154.62240 0.15520 -1.00219 0.56724 2.67292
156.65690 0.25994 -0.73694 0.55379 2.14822
158.69141 0.36822 -0.07676 0.54064 1.58833
160.72591 0.47989 1.00687 0.52847 1.00706
162.76042 0.59478 2.22975 0.51803 0.41877
164.79492 0.71270 3.18451 0.51010 -0.16200
166.82943 0.83343 3.60174 0.50550 -0.72096
168.86393 0.95673 3.45898 0.50512 -1.24451
170.89844 1.08232 2.86536 0.50988 -1.72013
172.93294 1.20992 1.90166 0.52071 -2.13677
174.96745 1.33922 0.62341 0.53861 -2.48517
177.00195 1.46990 -0.82544 0.56459 -2.75816
179.03646 1.60160 -2.17102 0.59968 -2.95089
181.07096 1.73397 -3.06671 0.64493 -3.06097
183.10547 1.86661 -3.19610 0.70142 -3.08859
185.13997 1.99913 -2.43459 0.77023 -3.03647
187.17448 2.13112 -1.00345 0.85244 -2.90979
189.20898 2.26214 0.58678 0.94915 -2.71608
191.24349 2.39178 1.86269 1.06142 -2.46490
193.27799 2.51961 2.71920 1.19034 -2.16760
195.31250 2.64520 3.41327 1.33695 -1.83688
197.34701 2.76811 4.20950 1.50227 -1.48641
199.38151 2.88793 5.05569 1.68731 -1.13032
201.41602 3.00424 5.62766 1.89300 -0.78271
203.45052 3.11664 5.66768 2.12026 -0.45714
205.48503 3.22475 5.23811 2.36992 -0.16610
207.51953 3.32818 4.64484 2.64277 0.07948
209.55404 3.42661 4.16742 2.93950 0.27070
211.58854 3.51972 3.90430 3.26072 0.40110
213.62305 3.60721 3.84266 3.60694 0.46702
215.65755 3.68885 4.00192 3.97857 0.46784
217.69206 3.76442 4.46761 4.37589 0.40625
219.72656 3.83374 5.28803 4.79905 0.28825
221.76107 3.89669 6.38428 5.24806 0.12322
223.79557 3.95317 7.61278 5.72279 -0.07626
225.83008 4.00313 8.88027 6.22293 -0.29456
227.86458 4.04657 10.09575 6.74802 -0.51336
229.89909 4.08352 11.01442 7.29739 -0.71205
231.93359 4.11404 11.27969 7.87023 -0.86825
233.96810 4.13826 10.71139 8.46550 -0.95833
236.00260 4.15634 9.49144 9.08199 -0.95813
238.03711 4.16848 8.00640 9.71828 -0.84356
240.07161 4.17492 6.55192 10.37276 -0.59135
242.10612 4.17597 5.21895 11.04361 -0.17974
244.14063 4.17193 3.99042 11.72884 0.41077
246.17513 4.16315 2.87043 12.42624 1.19683
248.20964 4.15002 1.92080 13.13346 2.19156
250.24414 4.13293 1.19843 13.84795 3.40402
252.27865 4.11230 0.69251 14.56701 4.83878
254.31315 4.08857 0.41595 15.28782 6.49553
256.34766 4.06217 0.59637 16.00740 8.36888
258.38216 4.03356 1.61349 16.72270 10.44820
260.41667 4.00318 3.55564 17.43057 12.71768
262.45117 3.97147 5.87228 18.12780 15.15645
264.48568 3.93889 7.62022 18.81116 17.73889
266.52018 3.90585 8.10493 19.47739 20.43502
268.55469 3.87277 7.30221 20.12326 23.21105
270.58919 3.84004 5.76659 20.74561 26.03000
272.62370 3.80804 4.21141 21.34132 28.85247
274.65820 3.77712 3.10291 21.90741 31.63741
276.69271 3.74762 2.49996 22.44099 34.34302
278.72721 3.71983 2.15961 22.93939 36.92764
280.76172 3.69403 1.76630 23.40008 39.35066
282.79622 3.67044 1.14899 23.82077 41.57345
284.83073 3.64927 0.41066 24.19940 43.56021
286.86523 3.63068 -0.12176 24.53417 45.27877
288.89974 3.61482 -0.16365 24.82356 46.70138
290.93424 3.60177 0.23227 25.06636 47.80527
292.96875 3.59162 0.66828 25.26165 48.57325
295.00326 3.58441 0.75261 25.40885 48.99405
297.03776 3.58014 0.47623 25.50769 49.06261
299.07227 3.57880 0.21572 25.55825 48.78017
301.10677 3.58037 0.37201 25.56094 48.15424
303.14128 3.58475 1.04414 25.51651 47.19839
305.17578 3.59185 2.02601 25.42603 45.93194
307.21029 3.60157 3.02656 25.29088 44.37951
309.24479 3.61378 3.87518 25.11276 42.57038
311.27930 3.62835 4.60426 24.89368 40.53785
313.31380 3.64512 5.38337 24.63588 38.31840
315.34831 3.66394 6.32707 24.34189 35.95090
317.38281 3.68464 7.31476 24.01446 33.47565
319.41732 3.70706 7.99179 23.65654 30.93353
321.45182 3.73102 7.98652 23.27128 28.36501
323.48633 3.75638 7.21568 22.86197 25.80935
325.52083 3.78295 6.01764 22.43202 23.30369
327.55534 3.81058 4.91528 21.98496 20.88231
329.58984 3.83911 4.20728 21.52434 18.57598
331.62435 3.86838 3.82657 21.05381 16.41136
333.65885 3.89824 3.55072 20.57697 14.41057
335.69336 3.92857 3.22012 20.09744 12.59087
337.72786 3.95922 2.75913 19.61875 10.96451
339.76237 3.99008 2.16521 19.14440 9.53866
341.79688 4.02103 1.57448 18.67776 8.31552
343.83138 4.05197 1.24602 18.22207 7.29258
345.86589 4.08284 1.38568 17.78044 6.46295
347.90039 4.11355 1.99289 17.35580 5.81586
349.93490 4.14407 2.89845 16.95088 5.33719
351.96940 4.17435 3.90992 16.56824 5.01014
354.00391 4.20437 4.87172 16.21019 4.81591
356.03841 4.23412 5.61839 15.87881 4.73445
358.07292 4.26364 5.95615 15.57594 4.74518
360.10742 4.29296 5.73928 15.30318 4.82775
362.14193 4.32215 4.99611 15.06186 4.96272
364.17643 4.35128 3.99249 14.85304 5.13223
366.21094 4.38045 3.10538 14.67752 5.32055
368.24544 4.40978 2.56352 14.53582 5.51457
370.27995 4.43940 2.36468 14.42821 5.70420
372.31445 4.46950 2.51797 14.35468 5.88263
374.34896 4.50026 3.26011 14.31495 6.04647
376.38346 4.53192 4.84032 14.30849 6.19578
378.41797 4.56471 7.06276 14.33453 6.33398
380.45247 4.59889 9.18666 14.39203 6.46763
382.48698 4.63476 10.38354 14.47972 6.60608
384.52148 4.67263 10.28349 14.59613 6.76109
386.55599 4.71284 9.10174 14.73954 6.94625
388.59049 4.75575 7.35640 14.90805 7.17646
390.62500 4.80176 5.52423 15.09956 7.46728
392.65951 4.85125 3.87078 15.31182 7.83423
394.69401 4.90464 2.48031 15.54240 8.29218
396.72852 4.96233 1.40865 15.78873 8.85466
398.76302 5.02472 0.82359 16.04813 9.53322
400.79753 5.09223 0.97764 16.31781 10.33690
402.83203 5.16529 1.98167 16.59491 11.27171
404.86654 5.24430 3.58018 16.87647 12.34021
406.90104 5.32968 5.21019 17.15952 13.54123
408.93555 5.42183 6.35054 17.44106 14.86962
410.97005 5.52113 6.81877 17.71808 16.31625
413.00456 5.62794 6.74733 17.98761 17.86796
415.03906 5.74258 6.34926 18.24670 19.50778
417.07357 5.86534 5.73216 18.49249 21.21520
419.10807 5.99649 4.87242 18.72220 22.96656
421.14258 6.13625 3.72794 18.93314 24.73552
423.17708 6.28479 2.39620 19.12278 26.49364
425.21159 6.44226 1.16720 19.28872 28.21108
427.24609 6.60870 0.39950 19.42876 29.85721
429.28060 6.78414 0.30805 19.54084 31.40141
431.31510 6.96851 0.81766 19.62314 32.81377
433.34961 7.16172 1.61556 19.67405 34.06587
435.38411 7.36359 2.40321 19.69219 35.13143
437.41862 7.57389 3.11087 19.67642 35.98702
439.45313 7.79233 3.83366 19.62587 36.61262
441.48763 8.01858 4.59851 19.53990 36.99214
443.52214 8.25220 5.28873 19.41815 37.11385
445.55664 8.49275 5.80722 19.26053 36.97063
447.59115 8.73971 6.25893 19.06720 36.56024
449.62565 8.99252 6.94214 18.83859 35.88533
451.66016 9.25059 8.09392 18.57538 34.95341
453.69466 9.51329 9.55676 18.27851 33.77668
455.72917 9.77994 10.75549 17.94913 32.37177
457.76367 10.04984 11.14428 17.58864 30.75930
459.79818 10.32228 10.67970 17.19864 28.96348
461.83268 10.59655 9.81413 16.78093 27.01144
463.86719 10.87193 9.10451 16.33747 24.93273
465.90169 11.14771 8.85675 15.87038 22.75854
467.93620 11.42317 9.02585 15.38192 20.52106
469.97070 11.69763 9.39881 14.87445 18.25274
472.00521 11.97038 9.92640 14.35044 15.98563
474.03971 12.24078 10.84731 13.81240 13.75062
476.07422 12.50819 12.40673 13.26290 11.57691
478.10872 12.77203 14.49002 12.70452 9.49135
480.14323 13.03176 16.61991 12.13984 7.51801
482.17773 13.28687 18.31388 11.57142 5.67768
484.21224 13.53690 19.45667 11.00178 3.98764
486.24674 13.78141 20.39305 10.43336 2.46135
488.28125 14.02003 21.59514 9.86853 1.10839
490.31576 14.25244 23.08455 9.30955 -0.06561
492.35026 14.47836 24.24771 8.75858 -1.05889
494.38477 14.69760 24.44725 8.21765 -1.87338
496.41927 14.90996 23.77771 7.68865 -2.51442
498.45378 15.11534 22.93847 7.17332 -2.99051
500.48828 15.31364 22.31262 6.67327 -3.31285
502.52279 15.50483 21.44557 6.18994 -3.49493
504.55729 15.68890 19.61637 5.72461 -3.55204
506.59180 15.86586 16.77731 5.27842 -3.50080
508.62630 16.03580 13.70820 4.85234 -3.35862
510.66081 16.19878 11.29513 4.44720 -3.14324
512.69531 16.35491 9.88913 4.06368 -2.87221
514.72982 16.50431 9.35405 3.70233 -2.56251
516.76432 16.64711 9.40094 3.36356 -2.23012
518.79883 16.78347 9.69697 3.04767 -1.88967
520.83333 16.91353 9.91775 2.75485 -1.55418
522.86784 17.03743 10.00469 2.48521 -1.23485
524.90234 17.15533 10.31962 2.23875 -0.94092
526.93685 17.26738 11.36905 2.01542 -0.67956
528.97135 17.37373 13.36731 1.81510 -0.45592
531.00586 17.47451 16.05308 1.63764 -0.27313
533.04036 17.56985 18.80026 1.48284 -0.13245
535.07487 17.65988 20.92857 1.35051 -0.03345
537.10938 17.74468 22.14497 1.24042 0.02584
539.14388 17.82437 22.84664 1.15236 0.04862
541.17839 17.89900 23.91431 1.08613 0.03910
543.21289 17.96866 25.99693 1.04156 0.00222
545.24740 18.03339 28.86390 1.01850 -0.05664
547.28190 18.09321 31.47742 1.01683 -0.13192
549.31641 18.14814 32.71881 1.03650 -0.21811
551.35091 18.19815 32.00604 1.07747 -0.31002
553.38542 18.24323 29.35702 1.13978 -0.40290
555.41992 18.28330 25.23473 1.22349 -0.49263
557.45443 18.31830 20.48930 1.32874 -0.57584
559.48893 18.34814 16.14438 1.45568 -0.64992
561.52344 18.37274 12.86905 1.60453 -0.71304
563.55794 18.39200 10.62066 1.77553 -0.76417
565.59245 18.40581 8.94167 1.96898 -0.80292
567.62695 18.41405 7.59217 2.18516 -0.82950
569.66146 18.41660 6.79107 2.42441 -0.84453
571.69596 18.41332 6.91808 2.68705 -0.84888
573.73047 18.40410 8.12871 2.97341 -0.84348
575.76497 18.38880 10.20534 3.28377 -0.82912
577.79948 18.36733 12.64559 3.61844 -0.80626
579.83398 18.33956 14.93992 3.97764 -0.77483
581.86849 18.30541 16.91831 4.36156 -0.73407
583.90299 18.26479 18.84239 4.77032 -0.68234
585.93750 18.21763 21.05682 5.20395 -0.61706
587.97201 18.16390 23.55189 5.66241 -0.53457
590.00651 18.10359 25.96474 6.14555 -0.43012
592.04102 18.03677 27.94862 6.65307 -0.29789
594.07552 17.96351 29.34267 7.18459 -0.13100
596.11003 17.88396 29.99735 7.73957 0.07840
598.14453 17.79831 29.72550 8.31731 0.33892
600.17904 17.70681 28.61189 8.91698 0.65983
602.21354 17.60975 27.17395 9.53756 1.05080
604.24805 17.50747 25.88883 10.17788 1.52164
606.28255 17.40036 24.56052 10.83660 2.08206
608.31706 17.28886 22.45289 11.51218 2.74133
610.35156 17.17348 19.19215 12.20295 3.50802
612.38607 17.05478 15.36950 12.90701 4.38967
614.42057 16.93340 12.13631 13.62235 5.39250
616.45508 16.81001 10.37278 14.34676 6.52114
618.48958 16.68532 10.32785 15.07789 7.77836
620.52409 16.56009 11.73812 15.81323 9.16487
622.55859 16.43509 13.96654 16.55016 10.67911
624.59310 16.31112 16.13452 17.28592 12.31717
626.62760 16.18901 17.46434 18.01767 14.07264
628.66211 16.06962 17.72674 18.74246 15.93661
630.69661 15.95378 17.42812 19.45730 17.89772
632.73112 15.84238 17.43902 20.15912 19.94220
634.76562 15.73625 18.16062 20.84487 22.05402
636.80013 15.63623 18.98577 21.51147 24.21510
638.83464 15.54315 18.78474 22.15588 26.40553
640.86914 15.45777 16.96672 22.77509 28.60385
642.90365 15.38085 13.94009 23.36618 30.78740
644.93815 15.31310 10.64268 23.92632 32.93266
646.97266 15.25517 7.85145 24.45281 35.01564
649.00716 15.20768 5.87607 24.94309 37.01224
651.04167 15.17119 4.65870 25.39477 38.89873
653.07617 15.14619 4.06186 25.80566 40.65210
655.11068 15.13311 4.06269 26.17377 42.25046
657.14518 15.13232 4.68749 26.49735 43.67344
659.17969 15.14411 5.87551 26.77491 44.90255
661.21419 15.16873 7.50127 27.00519 45.92150
663.24870 15.20637 9.42580 27.18724 46.71645
665.28320 15.25710 11.42550 27.32038 47.27634
667.31771 15.32096 13.18146 27.40422 47.59299
669.35221 15.39789 14.44768 27.43867 47.66133
671.38672 15.48779 15.16759 27.42396 47.47943
673.42122 15.59050 15.40257 27.36058 47.04859
675.45573 15.70580 15.27009 27.24935 46.37330
677.49023 15.83342 14.99305 27.09134 45.46118
679.52474 15.97303 14.87248 26.88794 44.32286
681.55924 16.12425 15.12951 26.64076 42.97182
683.59375 16.28664 15.82279 26.35168 41.42417
685.62826 16.45971 16.88131 26.02281 39.69842
687.66276 16.64291 18.08573 25.65646 37.81517
689.69727 16.83567 19.04919 25.25514 35.79683
691.73177 17.03738 19.40390 24.82150 33.66723
693.76628 17.24737 19.08701 24.35836 31.45133
695.80078 17.46495 18.39320 23.86861 29.17478
697.83529 17.68936 17.76394 23.35528 26.86359
699.86979 17.91982 17.58992 22.82140 24.54377
701.90430 18.15550 18.10905 22.27006 22.24090
703.93880 18.39554 19.22168 21.70434 19.97984
705.97331 18.63906 20.27999 21.12731 17.78434
708.00781 18.88517 20.28114 20.54197 15.67675
710.04232 19.13292 18.62410 19.95125 13.67771
712.07682 19.38138 15.78003 19.35797 11.80589
714.11133 19.62957 13.03305 18.76484 10.07775
716.14583 19.87648 11.44037 18.17443 8.50735
718.18034 20.12110 11.11031 17.58913 7.10618
720.21484 20.36241 11.45821 17.01117 5.88307
722.24935 20.59940 11.95013 16.44260 4.84405
724.28385 20.83107 12.53846 15.88525 3.99237
726.31836 21.05642 13.61624 15.34076 3.32847
728.35286 21.27449 15.73807 14.81056 2.85002
730.38737 21.48434 19.24942 14.29586 2.55203
732.42188 21.68507 23.91345 13.79766 2.42692
734.45638 21.87582 28.78591 13.31677 2.46473
736.49089 22.05578 32.63076 12.85376 2.65328
738.52539 22.22419 34.70169 12.40905 2.97841
740.55990 22.38035 35.10031 11.98285 3.42421
742.59440 22.52364 34.30079 11.57519 3.97331
744.62891 22.65352 32.61496 11.18597 4.60718
746.66341 22.76952 30.43725 10.81493 5.30642
748.69792 22.87128 28.70169 10.46168 6.05112
750.73242 22.95851 28.48460 10.12572 6.82117
752.76693 23.03104 30.04322 9.80646 7.59657
754.80143 23.08877 32.49515 9.50325 8.35781
756.83594 23.13171 34.46918 9.21536 9.08615
758.87044 23.15997 34.98820 8.94203 9.76397
760.90495 23.17374 33.86065 8.68249 10.37501
762.93945 23.17329 31.48909 8.43594 10.90465
764.97396 23.15900 28.52668 8.20159 11.34020
767.00846 23.13134 25.76043 7.97870 11.67103
769.04297 23.09084 24.00229 7.76654 11.88878
771.07747 23.03810 23.63230 7.56443 11.98748
773.11198 22.97378 24.18802 7.37175 11.96365
775.14648 22.89857 24.66423 7.18792 11.81633
777.18099 22.81323 24.30499 7.01246 11.54708
779.21549 22.71854 23.04799 6.84493 11.15996
781.25000 22.61533 21.34658 6.68497 10.66138
783.28451 22.50442 19.83137 6.53231 10.06002
785.31901 22.38668 19.10304 6.38671 9.36665
787.35352 22.26294 19.46769 6.24804 8.59386
789.38802 22.13400 20.60661 6.11619 7.75588
791.42253 22.00066 21.62891 5.99113 6.86825
793.45703 21.86366 21.71365 5.87286 5.94752
795.49154 21.72371 20.77836 5.76143 5.01095
797.52604 21.58150 19.47458 5.65691 4.07615
799.56055 21.43765 18.56154 5.55939 3.16073
801.59505 21.29276 18.31056 5.46896 2.28196
803.62956 21.14733 18.39542 5.38572 1.45643
805.66406 21.00181 18.22731 5.30975 0.69973
807.69857 20.85659 17.45538 5.24110 0.02612
809.73307 20.71201 16.30775 5.17981 -0.55173
811.76758 20.56833 15.50552 5.12586 -1.02296
813.80208 20.42577 15.75021 5.07919 -1.37882
815.83659 20.28451 17.12472 5.03968 -1.61275
817.87109 20.14465 18.89715 5.00715 -1.72054
819.90560 20.00628 20.01313 4.98137 -1.70043
821.94010 19.86944 19.93072 4.96203 -1.55311
823.97461 19.73413 18.96927 4.94874 -1.28170
826.00911 19.60035 17.85225 4.94108 -0.89172
828.04362 19.46805 17.09279 4.93853 -0.39091
830.07813 19.33720 16.87704 4.94053 0.21086
832.11263 19.20775 17.25670 4.94643 0.90185
834.14714 19.07964 18.20038 4.95557 1.66863
836.18164 18.95281 19.52372 4.96722 2.49643
838.21615 18.82721 20.92234 4.98060 3.36935
840.25065 18.70280 22.12175 4.99493 4.27075
842.28516 18.57958 23.01810 5.00940 5.18353
844.31966 18.45757 23.70107 5.02319 6.09049
846.35417 18.33683 24.34033 5.03546 6.97466
848.38867 18.21744 25.04320 5.04542 7.81963
850.42318 18.09949 25.77743 5.05228 8.60985
852.45768 17.98315 26.31168 5.05529 9.33097
854.49219 17.86858 26.18787 5.05374 9.97003
856.52669 17.75599 24.91796 5.04697 10.51576
858.56120 17.64563 22.39207 5.03438 10.95875
860.59570 17.53775 19.09467 5.01546 11.29161
862.63021 17.43264 15.86186 4.98976 11.50911
864.66471 17.33060 13.42070 4.95691 11.60820
866.69922 17.23195 12.05126 4.91664 11.58808
868.73372 17.13703 11.47209 4.86877 11.45017
870.76823 17.04616 11.03631 4.81322 11.19804
872.80273 16.95965 10.25111 4.74999 10.83730
874.83724 16.87785 9.18392 4.67920 10.37547
876.87174 16.80107 8.29356 4.60106 9.82178
878.90625 16.72963 7.96003 4.51587 9.18697
880.94076 16.66382 8.33443 4.42402 8.48303
882.97526 16.60388 9.51727 4.32601 7.72296
885.00977 16.55006 11.57403 4.22239 6.92048
887.04427 16.50257 14.27609 4.11383 6.08976
889.07878 16.46161 16.96816 4.00104 5.24509
891.11328 16.42735 18.85225 3.88481 4.40063
893.14779 16.39992 19.49834 3.76599 3.57012
895.18229 16.37942 19.11540 3.64549 2.76662
897.21680 16.36594 18.31020 3.52426 2.00222
899.25130 16.35951 17.55958 3.40328 1.28790
901.28581 16.36014 16.91637 3.28358 0.63324
903.32031 16.36779 16.18940 3.16621 0.04634
905.35482 16.38239 15.30949 3.05225 -0.46635
907.38932 16.40383 14.47794 2.94278 -0.90012
909.42383 16.43198 14.00158 2.83890 -1.25205
911.45833 16.46669 13.98982 2.74173 -1.52100
913.49284 16.50779 14.18981 2.65236 -1.70762
915.52734 16.55512 14.16924 2.57192 -1.81427
917.56185 16.60843 13.74623 2.50152 -1.84493
919.59635 16.66750 13.23083 2.44226 -1.80507
921.63086 16.73204 13.16461 2.39524 -1.70147
923.66536 16.80181 13.82840 2.36157 -1.54207
925.69987 16.87654 15.04910 2.34233 -1.33572
927.73438 16.95594 16.39643 2.33862 -1.09199
929.76888 17.03973 17.45773 2.35152 -0.82092
931.80339 17.12765 17.99763 2.38211 -0.53274
933.83789 17.21941 18.02556 2.43147 -0.23768
935.87240 17.31475 17.82962 2.50066 0.05436
937.90690 17.41343 17.97061 2.59075 0.33395
939.94141 17.51519 19.04137 2.70281 0.59245
941.97591 17.61979 21.06074 2.83790 0.82218
944.01042 17.72699 23.02993 2.99706 1.01662
946.04492 17.83653 23.46513 3.18134 1.17056
948.07943 17.94820 21.67617 3.39176 1.28030
950.11393 18.06177 18.44974 3.62934 1.34368
952.14844 18.17707 15.39209 3.89506 1.36021
954.18294 18.29392 13.70880 4.18988 1.33112
956.21745 18.41219 13.57481 4.51472 1.25934
958.25195 18.53176 14.36183 4.87048 1.14948
960.28646 18.65253 15.28406 5.25796 1.00782
962.32096 18.77444 15.94298 5.67795 0.84214
964.35547 18.89746 16.39529 6.13112 0.66166
966.38997 19.02156 16.78458 6.61809 0.47690
968.42448 19.14674 17.07711 7.13937 0.29943
970.45898 19.27299 17.23460 7.69536 0.14176
972.49349 19.40038 17.44209 8.28633 0.01707
974.52799 19.52899 17.95735 8.91243 -0.06102
976.56250 19.65897 18.79461 9.57365 -0.07865
978.59701 19.79048 19.73090 10.26982 -0.02201
980.63151 19.92368 20.67374 11.00062 0.12244
982.66602 20.05878 21.95785 11.76552 0.36770
984.70052 20.19598 24.13872 12.56380 0.72601
986.73503 20.33551 27.25547 13.39454 1.20863
988.76953 20.47763 30.22753 14.25662 1.82560
990.80404 20.62262 31.34759 15.14867 2.58557
992.83854 20.77076 29.81812 16.06914 3.49560
994.87305 20.92235 26.71418 17.01621 4.56106
996.90755 21.07767 23.98932 17.98787 5.78545
998.94206 21.23702 22.47868 18.98187 7.17034
1000.97656 21.40068 21.23582 19.99572 8.71532
1003.01107 21.56890 18.92796 21.02675 10.41790
1005.04557 21.74191 15.54408 22.07204 12.27356
1007.08008 21.91990 12.50667 23.12851 14.27578
1009.11458 22.10301 11.28657 24.19286 16.41601
1011.14909 22.29135 12.14520 25.26165 18.68384
1013.18359 22.48497 14.19309 26.33128 21.06705
1015.21810 22.68385 16.45016 27.39799 23.55173
1017.25260 22.88793 18.61021 28.45793 26.12247
1019.28711 23.09703 20.71698 29.50718 28.76245
1021.32161 23.31095 22.45597 30.54172 31.45368
1023.35612 23.52938 23.26941 31.55751 34.17717
1025.39062 23.75194 23.20897 32.55050 36.91312
1027.42513 23.97817 23.24961 33.51667 39.64113
1029.45964 24.20752 24.42225 34.45203 42.34044
1031.49414 24.43936 26.61510 35.35267 44.99008
1033.52865 24.67299 28.38061 36.21480 47.56916
1035.56315 24.90761 28.14081 37.03477 50.05704
1037.59766 25.14234 25.69701 37.80909 52.43352
1039.63216 25.37625 22.42466 38.53446 54.67908
1041.66667 25.60835 19.88394 39.20781 56.77508
1043.70117 25.83759 18.45150 39.82631 58.70388
1045.73568 26.06289 17.47155 40.38742 60.44911
1047.77018 26.28313 16.45142 40.88887 61.99574
1049.80469 26.49718 15.73828 41.32872 63.33032
1051.83919 26.70389 16.10492 41.70536 64.44106
1053.87370 26.90211 17.98895 42.01751 65.31799
1055.90820 27.09072 21.16052 42.26427 65.95305
1057.94271 27.26861 24.93189 42.44507 66.34022
1059.97721 27.43474 28.67506 42.55973 66.47558
1062.01172 27.58809 32.31276 42.60845 66.35740
1064.04622 27.72772 36.36600 42.59179 65.98617
1066.08073 27.85275 41.34723 42.51066 65.36463
1068.11523 27.96240 46.89371 42.36634 64.49781
1070.14974 28.05599 51.46760 42.16045 63.39300
1072.18424 28.13294 53.14612 41.89496 62.05972
1074.21875 28.19279 51.09945 41.57213 60.50970
1076.25326 28.23521 46.48338 41.19451 58.75675
1078.28776 28.25996 41.66165 40.76494 56.81672
1080.32227 28.26693 38.25278 40.28648 54.70732
1082.35677 28.25616 35.95022 39.76244 52.44803
1084.39128 28.22779 33.39139 39.19627 50.05987
1086.42578 28.18213 30.01377 38.59163 47.56522
1088.46029 28.11959 26.76722 37.95228 44.98762
1090.49479 28.04069 25.15121 37.28205 42.35147
1092.52930 27.94608 25.96175 36.58487 39.68183
1094.56380 27.83650 28.89678 35.86468 37.00407
1096.59831 27.71278 32.78123 35.12540 34.34360
1098.63281 27.57584 35.90159 34.37092 31.72556
1100.66732 27.42669 36.59853 33.60508 29.17449
1102.70182 27.26640 34.18575 32.83158 26.71401
1104.73633 27.09609 29.46928 32.05403 24.36649
1106.77083 26.91693 24.19289 31.27586 22.15275
1108.80534 26.73008 19.87826 30.50032 20.09177
1110.83984 26.53676 17.18404 29.73046 18.20036
1112.87435 26.33817 16.22233 28.96913 16.49297
1114.90885 26.13553 17.15655 28.21890 14.98140
1116.94336 25.93003 20.10663 27.48213 13.67468
1118.97786 25.72285 24.31267 26.76090 12.57886
1121.01237 25.51512 27.81284 26.05701 11.69692
1123.04688 25.30793 28.68455 25.37201 11.02876
1125.08138 25.10231 26.82044 24.70714 10.57112
1127.11589 24.89924 24.13873 24.06341 10.31769
1129.15039 24.69966 22.86887 23.44152 10.25920
1131.18490 24.50442 23.66716 22.84195 10.38354
1133.21940 24.31432 25.28933 22.26489 10.67602
1135.25391 24.13005 25.91628 21.71031 11.11959
1137.28841 23.95223 24.71240 21.17797 11.69513
1139.32292 23.78139 22.18415 20.66740 12.38183
1141.35742 23.61800 19.35868 20.17796 13.15754
1143.39193 23.46246 16.91386 19.70883 13.99915
1145.42643 23.31510 15.03459 19.25906 14.88306
1147.46094 23.17619 13.78595 18.82756 15.78555
1149.49544 23.04592 13.36919 18.41316 16.68325
1151.52995 22.92443 13.97685 18.01459 17.55355
1153.56445 22.81176 15.54357 17.63053 18.37500
1155.59896 22.70792 17.78018 17.25964 19.12770
1157.63346 22.61284 20.39034 16.90055 19.79366
1159.66797 22.52645 23.10652 16.55192 20.35708
1161.70247 22.44862 25.53831 16.21242 20.80464
1163.73698 22.37916 27.14487 15.88077 21.12567
1165.77148 22.31785 27.45211 15.55578 21.31234
1167.80599 22.26446 26.33561 15.23629 21.35974
1169.84049 22.21873 24.15820 14.92129 21.26587
1171.87500 22.18039 21.66084 14.60981 21.03166
1173.90951 22.14919 19.63301 14.30105 20.66083
1175.94401 22.12485 18.54932 13.99429 20.15975
1177.97852 22.10711 18.44627 13.68895 19.53723
1180.01302 22.09570 19.11232 13.38457 18.80427
1182.04753 22.09036 20.32302 13.08083 17.97373
1184.08203 22.09083 21.85415 12.77752 17.06004
1186.11654 22.09685 23.37904 12.47456 16.07878
1188.15104 22.10816 24.51407 12.17201 15.04636
1190.18555 22.12456 25.00419 11.87000 13.97959
1192.22005 22.14582 24.86358 11.56882 12.89532
1194.25456 22.17175 24.38832 11.26880 11.81005
1196.28906 22.20215 23.97303 10.97041 10.73958
1198.32357 22.23681 23.72592 10.67417 9.69870
1200.35807 22.27553 23.25327 10.38068 8.70089
1202.39258 22.31815 22.02932 10.09058 7.75807
1204.42708 22.36449 20.04128 9.80458 6.88038
1206.46159 22.41440 17.93784 9.52339 6.07608
1208.49609 22.46775 16.54414 9.24778 5.35143
1210.53060 22.52436 16.35221 8.97850 4.71062
1212.56510 22.58410 17.38475 8.71630 4.15584
1214.59961 22.64683 19.27353 8.46194 3.68730
1216.63411 22.71243 21.37246 8.21615 3.30336
1218.66862 22.78075 22.95604 7.97961 3.00069
1220.70312 22.85165 23.56696 7.75299 2.77447
1222.73763 22.92496 23.37671 7.53690 2.61860
1224.77214 23.00052 23.15911 7.33190 2.52597
1226.80664 23.07814 23.62558 7.13849 2.48871
1228.84115 23.15766 24.66404 6.95710 2.49850
1230.87565 23.23887 25.40029 6.78810 2.54678
1232.91016 23.32157 25.08905 6.63180 2.62510
1234.94466 23.40550 23.80509 6.48841 2.72531
1236.97917 23.49042 22.23318 6.35810 2.83982
1239.01367 23.57608 21.01424 6.24094 2.96180
1241.04818 23.66219 20.44898 6.13694 3.08531
1243.08268 23.74849 20.60143 6.04602 3.20550
1245.11719 23.83465 21.34308 5.96806 3.31864
1247.15169 23.92031 22.35350 5.90284 3.42220
1249.18620 24.00512 23.41774 5.85008 3.51485
1251.22070 24.08869 24.73412 5.80945 3.59642
1253.25521 24.17062 26.59933 5.78055 3.66786
1255.28971 24.25053 28.72989 5.76293 3.73108
1257.32422 24.32803 30.20527 5.75608 3.78887
1259.35872 24.40270 30.24131 5.75945 3.84473
1261.39323 24.47411 28.89717 5.77245 3.90266
1263.42773 24.54183 26.96895 5.79445 3.96698
1265.46224 24.60537 25.34154 5.82479 4.04218
1267.49674 24.66426 24.54847 5.86278 4.13265
1269.53125 24.71805 24.72158 5.90770 4.24253
1271.56576 24.76626 25.51730 5.95885 4.37552
1273.60026 24.80846 26.01440 6.01548 4.53475
1275.63477 24.84422 25.16391 6.07687 4.72257
1277.66927 24.87317 22.75324 6.14228 4.94051
1279.70378 24.89495 19.85215 6.21098 5.18916
1281.73828 24.90926 18.11343 6.28228 5.46814
1283.77279 24.91582 18.55643 6.35548 5.77603
1285.80729 24.91437 20.85638 6.42992 6.11045
1287.84180 24.90475 23.60038 6.50497 6.46805
1289.87630 24.88686 25.28910 6.58004 6.84462
1291.91081 24.86067 25.35336 6.65459 7.23515
1293.94531 24.82625 24.39813 6.72812 7.63397
1295.97982 24.78374 23.58193 6.80018 8.03489
1298.01432 24.73334 23.78084 6.87040 8.43135
1300.04883 24.67536 25.16011 6.93845 8.81656
1302.08333 24.61016 27.32260 7.00408 9.18369
1304.11784 24.53819 29.80943 7.06711 9.52604
1306.15234 24.46000 32.45746 7.12744 9.83716
1308.18685 24.37618 35.29326 7.18504 10.11105
1310.22135 24.28744 38.22419 7.23996 10.34226
1312.25586 24.19451 40.94340 7.29233 10.52601
1314.29036 24.09821 43.02658 7.34237 10.65833
1316.32487 23.99940 44.00398 7.39036 10.73610
1318.35938 23.89899 43.45173 7.43668 10.75713
1320.39388 23.79792 41.16607 7.48178 10.72022
1322.42839 23.69713 37.26119 7.52619 10.62512
1324.46289 23.59757 32.11770 7.57049 10.47258
1326.49740 23.50015 26.31902 7.61535 10.26433
1328.53190 23.40578 20.59715 7.66148 10.00299
1330.56641 23.31530 15.62345 7.70967 9.69208
1332.60091 23.22948 11.70241 7.76072 9.33592
1334.63542 23.14905 8.72506 7.81550 8.93956
1336.66992 23.07462 6.48334 7.87489 8.50870
1338.70443 23.00672 4.95532 7.93979 8.04964
1340.73893 22.94577 4.26699 8.01112 7.56913
1342.77344 22.89207 4.53065 8.08979 7.07434
1344.80794 22.84583 5.75714 8.17669 6.57276
1346.84245 22.80710 7.70748 8.27269 6.07209
1348.87695 22.77581 9.72623 8.37864 5.58021
1350.91146 22.75178 10.95908 8.49531 5.10508
1352.94596 22.73468 10.99136 8.62345 4.65468
1354.98047 22.72408 10.24602 8.76370 4.23691
1357.01497 22.71943 9.64115 8.91664 3.85959
1359.04948 22.72009 9.89097 9.08277 3.53035
1361.08398 22.72532 11.14204 9.26247 3.25657
1363.11849 22.73429 13.13332 9.45601 3.04532
1365.15299 22.74610 15.63674 9.66355 2.90333
1367.18750 22.75980 18.80753 9.88514 2.83686
1369.22201 22.77438 23.06966 10.12068 2.85165
1371.25651 22.78885 28.53684 10.36995 2.95288
1373.29102 22.80219 34.58362 10.63260 3.14501
1375.32552 22.81343 40.15276 10.90813 3.43177
1377.36003 22.82160 44.47619 11.19593 3.81600
1379.39453 22.82580 47.26874 11.49523 4.29962
1381.42904 22.82515 48.21775 11.80515 4.88348
1383.46354 22.81884 46.76554 12.12469 5.56732
1385.49805 22.80612 42.77865 12.45272 6.34963
1387.53255 22.78631 37.20490 12.78804 7.22763
1389.56706 22.75884 31.72711 13.12930 8.19719
1391.60156 22.72321 27.77826 13.47512 9.25274
1393.63607 22.67903 25.84960 13.82401 10.38733
1395.67057 22.62598 25.43252 14.17445 11.59253
1397.70508 22.56386 25.46268 14.52487 12.85853
1399.73958 22.49256 24.97469 14.87367 14.17416
1401.77409 22.41204 23.53146 15.21924 15.52695
1403.80859 22.32234 21.20819 15.55999 16.90330
1405.84310 22.22359 18.39157 15.89435 18.28857
1407.87760 22.11595 15.67786 16.22080 19.66729
1409.91211 21.99963 13.76568 16.53786 21.02338
1411.94661 21.87493 13.17620 16.84414 22.34034
1413.98112 21.74217 13.95917 17.13834 23.60156
1416.01562 21.60171 15.66440 17.41929 24.79058
1418.05013 21.45393 17.61282 17.68590 25.89137
1420.08464 21.29920 19.25842 17.93724 26.88868
1422.11914 21.13791 20.39902 18.17253 27.76827
1424.15365 20.97040 21.12033 18.39114 28.51730
1426.18815 20.79703 21.57824 18.59259 29.12454
1428.22266 20.61816 21.85662 18.77659 29.58068
1430.25716 20.43412 21.95545 18.94301 29.87855
1432.29167 20.24524 21.74830 19.09191 30.01333
1434.32617 20.05184 20.92679 19.22351 29.98271
1436.36068 19.85420 19.17622 19.33821 29.78703
1438.39518 19.65260 16.55849 19.43658 29.42931
1440.42969 19.44730 13.69120 19.51935 28.91528
1442.46419 19.23857 11.47250 19.58741 28.25334
1444.49870 19.02671 10.59904 19.64179 27.45446
1446.53320 18.81200 11.30580 19.68366 26.53202
1448.56771 18.59475 13.46795 19.71429 25.50161
1450.60221 18.37526 16.80749 19.73508 24.38073
1452.63672 18.15384 20.89813 19.74749 23.18855
1454.67122 17.93082 25.06938 19.75308 21.94552
1456.70573 17.70656 28.60224 19.75345 20.67300
1458.74023 17.48146 31.14861 19.75022 19.39286
1460.77474 17.25598 32.76186 19.74504 18.12709
1462.80924 17.03060 33.39662 19.73956 16.89736
1464.84375 16.80586 32.63606 19.73540 15.72460
1466.87826 16.58233 30.18028 19.73415 14.62861
1468.91276 16.36060 26.45779 19.73732 13.62771
1470.94727 16.14132 22.42960 19.74637 12.73835
1472.98177 15.92517 18.75814 19.76265 11.97483
1475.01628 15.71285 15.39368 19.78742 11.34907
1477.05078 15.50512 12.02830 19.82182 10.87034
1479.08529 15.30273 8.73579 19.86685 10.54522
1481.11979 15.10645 6.02868 19.92339 10.37740
1483.15430 14.91708 4.40597 19.99214 10.36776
1485.18880 14.73538 3.97077 20.07369 10.51435
1487.22331 14.56212 4.42762 20.16844 10.81251
1489.25781 14.39804 5.32570 20.27664 11.25504
1491.29232 14.24389 6.28492 20.39839 11.83238
1493.32682 14.10037 7.09750 20.53362 12.53292
1495.36133 13.96816 7.72694 20.68211 13.34324
1497.39583 13.84790 8.23004 20.84348 14.24847
1499.43034 13.74017 8.65105 21.01722 15.23263
1501.46484 13.64551 8.95976 21.20268 16.27900
1503.49935 13.56439 9.06817 21.39909 17.37049
1505.53385 13.49723 8.92903 21.60553 18.49000
1507.56836 13.44439 8.67999 21.82102 19.62078
1509.60286 13.40612 8.67741 22.04445 20.74675
1511.63737 13.38265 9.28088 22.27466 21.85278
1513.67188 13.37408 10.51235 22.51040 22.92501
1515.70638 13.38046 11.91621 22.75038 23.95103
1517.74089 13.40178 12.79490 22.99324 24.92007
1519.77539 13.43794 12.62922 23.23763 25.82315
1521.80990 13.48878 11.35352 23.48215 26.65313
1523.84440 13.55410 9.34991 23.72544 27.40477
1525.87891 13.63359 7.26098 23.96609 28.07472
1527.91341 13.72691 5.77226 24.20277 28.66144
1529.94792 13.83367 5.47497 24.43414 29.16513
1531.98242 13.95339 6.84000 24.65892 29.58755
1534.01693 14.08557 10.10175 24.87586 29.93190
1536.05143 14.22964 14.83804 25.08379 30.20260
1538.08594 14.38503 19.67545 25.28158 30.40508
1540.12044 14.55111 22.90363 25.46820 30.54556
1542.15495 14.72722 23.67563 25.64267 30.63085
1544.18945 14.91270 22.38464 25.80410 30.66803
1546.22396 15.10681 19.86003 25.95166 30.66436
1548.25846 15.30882 16.69625 26.08464 30.62696
1550.29297 15.51796 13.50191 26.20238 30.56268
1552.32747 15.73349 11.17426 26.30432 30.47789
1554.36198 15.95465 10.38011 26.39000 30.37841
1556.39648 16.18068 10.85846 26.45902 30.26929
1558.43099 16.41085 11.51569 26.51107 30.15480
1560.46549 16.64443 11.29143 26.54592 30.03837
1562.50000 16.88071 9.97672 26.56344 29.92251
1564.53451 17.11900 8.32315 26.56354 29.80884
1566.56901 17.35865 7.48826 26.54623 29.69814
1568.60352 17.59904 8.37070 26.51158 29.59035
1570.63802 17.83958 11.22731 26.45974 29.48467
1572.67253 18.07974 15.54985 26.39091 29.37961
1574.70703 18.31905 20.21491 26.30536 29.27315
1576.74154 18.55710 24.06229 26.20341 29.16277
1578.77604 18.79352 26.59298 26.08543 29.04561
1580.81055 19.02800 28.07449 25.95186 28.91857
1582.84505 19.26031 28.93996 25.80317 28.77842
1584.87956 19.49026 29.19496 25.63989 28.62193
1586.91406 19.71773 28.42726 25.46258 28.44591
1588.94857 19.94267 26.31942 25.27184 28.24737
1590.98307 20.16508 23.19783 25.06830 28.02358
1593.01758 20.38502 20.14112 24.85263 27.77210
1595.05208 20.60258 18.45105 24.62554 27.49091
1597.08659 20.81791 18.88944 24.38773 27.17838
1599.12109 21.03117 21.33885 24.13995 26.83338
1601.15560 21.24254 25.01990 23.88297 26.45525
1603.19010 21.45222 28.83756 23.61755 26.04381
1605.22461 21.66039 31.60892 23.34448 25.59943
1607.25911 21.86724 32.39556 23.06456 25.12294
1609.29362 22.07294 31.02390 22.77857 24.61569
1611.32813 22.27762 28.32621 22.48730 24.07952
1613.36263 22.48136 25.67706 22.19155 23.51670
1615.39714 22.68420 24.12462 21.89209 22.92997
1617.43164 22.88608 23.81804 21.58967 22.32246
1619.46615 23.08686 24.07164 21.28503 21.69771
1621.50065 23.28632 23.90456 20.97889 21.05960
1623.53516 23.48412 22.66855 20.67193 20.41234
1625.56966 23.67980 20.36080 20.36480 19.76042
1627.60417 23.87279 17.46228 20.05810 19.10859
1629.63867 24.06240 14.55542 19.75240 18.46179
1631.67318 24.24779 12.09412 19.44823 17.82512
1633.70768 24.42803 10.35463 19.14604 17.20376
1635.74219 24.60208 9.36949 18.84625 16.60296
1637.77669 24.76878 8.88796 18.54921 16.02791
1639.81120 24.92688 8.56620 18.25520 15.48371
1641.84570 25.07506 8.32389 17.96447 14.97527
1643.88021 25.21192 8.51970 17.67716 14.50724
1645.91471 25.33603 9.69454 17.39337 14.08391
1647.94922 25.44592 12.08678 17.11314 13.70911
1649.98372 25.54010 15.47287 16.83642 13.38612
1652.01823 25.61712 19.54082 16.56313 13.11759
1654.05273 25.67555 24.28822 16.29309 12.90544
1656.08724 25.71403 29.88602 16.02608 12.75074
1658.12174 25.73127 36.17928 15.76183 12.65371
1660.15625 25.72610 42.47130 15.50001 12.61358
1662.19076 25.69747 47.85199 15.24023 12.62859
1664.22526 25.64452 51.69409 14.98208 12.69593
1666.25977 25.56654 53.85421 14.72510 12.81172
1668.29427 25.46301 54.53897 14.46881 12.97107
1670.32878 25.33363 54.10424 14.21270 13.16805
1672.36328 25.17833 52.96376 13.95625 13.39579
1674.39779 24.99726 51.52625 13.69894 13.64654
1676.43229 24.79084 50.05056 13.44023 13.91182
1678.46680 24.55968 48.58342 13.17962 14.18248
1680.50130 24.30466 47.13882 12.91661 14.44894
1682.53581 24.02686 45.73443 12.65071 14.70130
1684.57031 23.72757 43.94458 12.38150 14.92956
1686.60482 23.40832 40.72503 12.10856 15.12382
1688.63932 23.07079 35.33043 11.83154 15.27450
1690.67383 22.71686 28.38437 11.55014 15.37253
1692.70833 22.34856 21.54897 11.26411 15.40958
1694.74284 21.96808 16.14702 10.97328 15.37825
1696.77734 21.57770 12.43476 10.67752 15.27227
1698.81185 21.17977 10.05325 10.37679 15.08666
1700.84635 20.77669 8.70001 10.07112 14.81788
1702.88086 20.37085 8.25868 9.76060 14.46393
1704.91536 19.96466 8.55588 9.44540 14.02444
1706.94987 19.56044 9.19049 9.12577 13.50074
1708.98438 19.16048 9.62501 8.80203 12.89581
1711.01888 18.76693 9.46914 8.47454 12.21429
1713.05339 18.38186 8.69050 8.14377 11.46239
1715.08789 18.00720 7.52446 7.81022 10.64779
1717.12240 17.64472 6.22219 7.47444 9.77947
1719.15690 17.29601 4.95295 7.13705 8.86755
1721.19141 16.96248 3.87113 6.79870 7.92305
1723.22591 16.64530 3.13068 6.46007 6.95770
1725.26042 16.34543 2.81044 6.12189 5.98361
1727.29492 16.06362 2.88117 5.78489 5.01310
1729.32943 15.80039 3.24907 5.44982 4.05834
1731.36393 15.55606 3.78965 5.11743 3.13114
1733.39844 15.33073 4.34235 4.78847 2.24264
1735.43294 15.12430 4.75882 4.46369 1.40313
1737.46745 14.93648 5.04139 4.14380 0.62177
1739.50195 14.76679 5.40983 3.82951 -0.09357
1741.53646 14.61458 6.16479 3.52147 -0.73649
1743.57096 14.47905 7.49310 3.22033 -1.30216
1745.60547 14.35928 9.41630 2.92665 -1.78742
1747.63997 14.25419 11.84397 2.64099 -2.19078
1749.67448 14.16263 14.60608 2.36382 -2.51247
1751.70898 14.08335 17.46567 2.09557 -2.75435
1753.74349 14.01504 20.13411 1.83663 -2.91984
1755.77799 13.95634 22.28359 1.58729 -3.01376
1757.81250 13.90590 23.62806 1.34782 -3.04220
1759.84701 13.86235 24.08238 1.11841 -3.01233
1761.88151 13.82436 23.79539 0.89919 -2.93216
1763.91602 13.79062 22.95964 0.69024 -2.81031
1765.95052 13.75987 21.67148 0.49157 -2.65580
1767.98503 13.73090 20.05991 0.30315 -2.47775
1770.01953 13.70256 18.43190 0.12488 -2.28521
1772.05404 13.67378 17.11835 -0.04336 -2.08687
1774.08854 13.64357 16.19075 -0.20176 -1.89085
1776.12305 13.61105 15.46095 -0.35055 -1.70456
1778.15755 13.57544 14.78264 -0.48997 -1.53449
1780.19206 13.53607 14.21388 -0.62032 -1.38609
1782.22656 13.49238 13.79188 -0.74192 -1.26368
1784.26107 13.44390 13.27879 -0.85509 -1.17042
1786.29557 13.39029 12.32524 -0.96021 -1.10821
1788.33008 13.33130 10.89549 -1.05764 -1.07780
1790.36458 13.26677 9.43265 -1.14777 -1.07878
1792.39909 13.19665 8.60577 -1.23098 -1.10967
1794.43359 13.12098 8.90708 -1.30766 -1.16805
1796.46810 13.03987 10.37029 -1.37821 -1.25068
1798.50260 12.95353 12.55677 -1.44302 -1.35366
1800.53711 12.86222 14.85822 -1.50245 -1.47260
1802.57161 12.76625 16.90795 -1.55690 -1.60280
1804.60612 12.66599 18.70461 -1.60672 -1.73941
1806.64063 12.56185 20.32356 -1.65226 -1.87760
1808.67513 12.45428 21.55898 -1.69386 -2.01276
1810.70964 12.34376 21.92235 -1.73185 -2.14061
1812.74414 12.23078 21.02111 -1.76653 -2.25734
1814.77865 12.11582 18.91130 -1.79822 -2.35972
1816.81315 11.99939 16.05297 -1.82717 -2.44516
1818.84766 11.88198 12.96860 -1.85367 -2.51182
1820.88216 11.76407 10.01077 -1.87797 -2.55857
1822.91667 11.64610 7.41557 -1.90030 -2.58501
1824.95117 11.52849 5.44092 -1.92088 -2.59148
1826.98568 11.41163 4.35237 -1.93993 -2.57895
1829.02018 11.29584 4.25439 -1.95765 -2.54898
1831.05469 11.18139 4.95302 -1.97422 -2.50366
1833.08919 11.06854 6.02566 -1.98982 -2.44542
1835.12370 10.95744 7.03896 -2.00461 -2.37702
1837.15820 10.84822 7.66787 -2.01874 -2.30135
1839.19271 10.74095 7.67552 -2.03235 -2.22138
1841.22721 10.63566 6.99068 -2.04558 -2.14001
1843.26172 10.53232 5.89719 -2.05854 -2.05996
1845.29622 10.43086 5.00201 -2.07136 -1.98373
1847.33073 10.33115 4.88107 -2.08413 -1.91347
1849.36523 10.23303 5.72754 -2.09694 -1.85096
1851.39974 10.13628 7.26076 -2.10987 -1.79757
1853.43424 10.04067 8.88866 -2.12300 -1.75421
1855.46875 9.94595 10.05081 -2.13639 -1.72139
1857.50326 9.85185 10.54206 -2.15009 -1.69919
1859.53776 9.75813 10.50394 -2.16412 -1.68732
1861.57227 9.66451 10.11262 -2.17854 -1.68518
1863.60677 9.57076 9.41448 -2.19333 -1.69191
1865.64128 9.47666 8.53373 -2.20852 -1.70647
1867.67578 9.38201 7.90312 -2.22409 -1.72773
1869.71029 9.28663 8.12094 -2.24003 -1.75453
1871.74479 9.19040 9.52705 -2.25629 -1.78574
1873.77930 9.09322 11.92826 -2.27284 -1.82038
1875.81380 8.99505 14.72061 -2.28961 -1.85764
1877.84831 8.89588 17.24699 -2.30655 -1.89692
1879.88281 8.79579 19.06508 -2.32357 -1.93789
1881.91732 8.69490 19.98022 -2.34058 -1.98048
1883.95182 8.59340 19.93991 -2.35750 -2.02489
1885.98633 8.49154 18.94034 -2.37421 -2.07157
1888.02083 8.38963 17.01664 -2.39060 -2.12118
1890.05534 8.28804 14.31730 -2.40657 -2.17453
1892.08984 8.18720 11.20112 -2.42199 -2.23252
1894.12435 8.08759 8.21626 -2.43674 -2.29611
1896.15885 7.98973 5.87219 -2.45070 -2.36615
1898.19336 7.89419 4.36384 -2.46375 -2.44340
1900.22786 7.80157 3.53168 -2.47577 -2.52835
1902.26237 7.71252 3.09279 -2.48666 -2.62123
1904.29688 7.62768 2.85806 -2.49631 -2.72190
1906.33138 7.54774 2.73557 -2.50462 -2.82979
1908.36589 7.47336 2.64701 -2.51151 -2.94389
1910.40039 7.40522 2.52893 -2.51692 -3.06271
1912.43490 7.34397 2.38597 -2.52078 -3.18429
1914.46940 7.29024 2.30407 -2.52305 -3.30621
1916.50391 7.24464 2.41263 -2.52372 -3.42566
1918.53841 7.20771 2.80316 -2.52277 -3.53946
1920.57292 7.17995 3.44045 -2.52022 -3.64421
1922.60742 7.16182 4.16080 -2.51610 -3.73631
1924.64193 7.15368 4.77685 -2.51047 -3.81215
1926.67643 7.15585 5.16217 -2.50340 -3.86819
1928.71094 7.16855 5.22470 -2.49498 -3.90111
1930.74544 7.19192 4.85931 -2.48532 -3.90794
1932.77995 7.22604 4.00874 -2.47457 -3.88619
1934.81445 7.27089 2.80185 -2.46286 -3.83395
1936.84896 7.32635 1.60017 -2.45035 -3.75004
1938.88346 7.39226 0.85205 -2.43723 -3.63406
1940.91797 7.46832 0.84402 -2.42370 -3.48647
1942.95247 7.55419 1.55163 -2.40993 -3.30864
1944.98698 7.64943 2.72446 -2.39616 -3.10284
1947.02148 7.75354 4.12551 -2.38258 -2.87226
1949.05599 7.86594 5.66925 -2.36941 -2.62092
1951.09049 7.98598 7.29693 -2.35687 -2.35364
1953.12500 8.11294 8.77265 -2.34517 -2.07589
1955.15951 8.24607 9.72495 -2.33452 -1.79370
1957.19401 8.38459 9.92890 -2.32510 -1.51347
1959.22852 8.52766 9.47388 -2.31710 -1.24183
1961.26302 8.67444 8.63061 -2.31069 -0.98545
1963.29753 8.82405 7.64008 -2.30602 -0.75082
1965.33203 8.97561 6.66306 -2.30323 -0.54412
1967.36654 9.12825 5.83535 -2.30242 -0.37096
1969.40104 9.28112 5.28394 -2.30368 -0.23626
1971.43555 9.43337 5.09627 -2.30709 -0.14405
1973.47005 9.58421 5.30305 -2.31266 -0.09738
1975.50456 9.73287 5.90693 -2.32042 -0.09817
1977.53906 9.87863 6.94838 -2.33035 -0.14715
1979.57357 10.02085 8.53770 -2.34241 -0.24383
1981.60807 10.15893 10.77265 -2.35653 -0.38648
1983.64258 10.29236 13.57494 -2.37261 -0.57214
1985.67708 10.42068 16.60765 -2.39054 -0.79676
1987.71159 10.54353 19.41438 -2.41017 -1.05521
1989.74609 10.66064 21.70433 -2.43132 -1.34151
1991.78060 10.77181 23.47784 -2.45383 -1.64893
1993.81510 10.87692 24.81085 -2.47748 -1.97019
1995.84961 10.97594 25.56505 -2.50206 -2.29771
1997.88411 11.06892 25.42186 -2.52732 -2.62378
1999.91862 11.15596 24.18271 -2.55302 -2.94080
2001.95313 11.23725 21.92220 -2.57891 -3.24152
2003.98763 11.31302 18.86240 -2.60473 -3.51921
2006.02214 11.38359 15.24417 -2.63021 -3.76791
2008.05664 11.44929 11.37718 -2.65508 -3.98254
2010.09115 11.51053 7.70208 -2.67910 -4.15909
2012.12565 11.56774 4.67437 -2.70199 -4.29474
2014.16016 11.62138 2.58919 -2.72350 -4.38787
2016.19466 11.67192 1.58034 -2.74339 -4.43816
2018.22917 11.71982 1.71897 -2.76142 -4.44656
2020.26367 11.76555 2.95328 -2.77738 -4.41523
2022.29818 11.80953 4.97315 -2.79105 -4.34747
2024.33268 11.85216 7.31161 -2.80225 -4.24760
2026.36719 11.89381 9.58752 -2.81078 -4.12080
2028.40169 11.93480 11.52786 -2.81651 -3.97291
2030.43620 11.97538 12.87658 -2.81928 -3.81027
2032.47070 12.01578 13.54973 -2.81897 -3.63945
2034.50521 12.05614 13.82662 -2.81548 -3.46706
2036.53971 12.09652 14.10559 -2.80874 -3.29952
2038.57422 12.13692 14.45272 -2.79867 -3.14282
2040.60872 12.17726 14.57103 -2.78525 -3.00233
2042.64323 12.21737 14.16227 -2.76845 -2.88264
2044.67773 12.25700 13.12848 -2.74828 -2.78735
2046.71224 12.29583 11.48312 -2.72475 -2.71899
2048.74674 12.33350 9.29884 -2.69792 -2.67892
2050.78125 12.36955 6.80092 -2.66785 -2.66730
2052.81576 12.40349 4.40805 -2.63463 -2.68305
2054.85026 12.43478 2.62360 -2.59837 -2.72392
2056.88477 12.46283 1.86131 -2.55919 -2.78656
2058.91927 12.48704 2.29069 -2.51726 -2.86661
2060.95378 12.50677 3.76953 -2.47273 -2.95888
2062.98828 12.52141 5.94198 -2.42579 -3.05754
2065.02279 12.53031 8.47449 -2.37667 -3.15625
2067.05729 12.53287 11.22979 -2.32558 -3.24849
2069.09180 12.52849 14.20418 -2.27277 -3.32766
2071.12630 12.51662 17.32629 -2.21851 -3.38744
2073.16081 12.49675 20.38744 -2.16306 -3.42192
2075.19531 12.46843 23.16789 -2.10674 -3.42585
2077.22982 12.43128 25.53426 -2.04984 -3.39483
2079.26432 12.38499 27.36363 -1.99268 -3.32546
2081.29883 12.32932 28.45342 -1.93560 -3.21553
2083.33333 12.26414 28.60558 -1.87893 -3.06402
2085.36784 12.18940 27.80065 -1.82300 -2.87125
2087.40234 12.10514 26.22364 -1.76818 -2.63885
2089.43685 12.01149 24.09111 -1.71481 -2.36975
2091.47135 11.90869 21.50426 -1.66323 -2.06811
2093.50586 11.79705 18.52685 -1.61378 -1.73921
2095.54036 11.67696 15.36240 -1.56681 -1.38932
2097.57487 11.54891 12.36544 -1.52264 -1.02552
2099.60938 11.41344 9.87363 -1.48157 -0.65549
2101.64388 11.27117 8.06702 -1.44391 -0.28733
2103.67839 11.12280 6.96094 -1.40993 0.07073
2105.71289 10.96905 6.47697 -1.37989 0.41051
2107.74740 10.81071 6.53314 -1.35402 0.72414
2109.78190 10.64858 7.10037 -1.33253 1.00429
2111.81641 10.48350 8.13390 -1.31560 1.24435
2113.85091 10.31628 9.40454 -1.30337 1.43865
2115.88542 10.14775 10.46738 -1.29596 1.58261
2117.91992 9.97871 10.89966 -1.29344 1.67283
2119.95443 9.80994 10.54785 -1.29587 1.70724
2121.98893 9.64217 9.47761 -1.30326 1.68507
2124.02344 9.47609 7.77214 -1.31559 1.60694
2126.05794 9.31234 5.54813 -1.33279 1.47478
2128.09245 9.15148 3.13772 -1.35478 1.29176
2130.12695 8.99400 1.04500 -1.38142 1.06222
2132.16146 8.84031 -0.35817 -1.41257 0.79149
2134.19596 8.69075 -0.99815 -1.44803 0.48576
2136.23047 8.54558 -0.94816 -1.48758 0.15189
2138.26497 8.40497 -0.23784 -1.53099 -0.20281
2140.29948 8.26903 1.13065 -1.57799 -0.57078
2142.33398 8.13776 3.06990 -1.62829 -0.94441
2144.36849 8.01110 5.39869 -1.68159 -1.31626
2146.40299 7.88888 7.90935 -1.73757 -1.67925
2148.43750 7.77087 10.34601 -1.79590 -2.02687
2150.47201 7.65678 12.30728 -1.85625 -2.35328
2152.50651 7.54625 13.31374 -1.91827 -2.65351
2154.54102 7.43888 13.11656 -1.98162 -2.92351
2156.57552 7.33422 11.91227 -2.04596 -3.16027
2158.61003 7.23179 10.15780 -2.11095 -3.36180
2160.64453 7.13107 8.20543 -2.17627 -3.52720
2162.67904 7.03155 6.20624 -2.24160 -3.65659
2164.71354 6.93267 4.31851 -2.30662 -3.75106
2166.74805 6.83392 2.85812 -2.37106 -3.81258
2168.78255 6.73475 2.15339 -2.43463 -3.84392
2170.81706 6.63468 2.25497 -2.49709 -3.84848
2172.85156 6.53321 2.84178 -2.55819 -3.83017
2174.88607 6.42989 3.47217 -2.61771 -3.79325
2176.92057 6.32434 3.95398 -2.67547 -3.74220
2178.95508 6.21620 4.48044 -2.73129 -3.68149
2180.98958 6.10519 5.44448 -2.78502 -3.61552
2183.02409 5.99110 7.13976 -2.83653 -3.54842
2185.05859 5.87379 9.58698 -2.88571 -3.48395
2187.09310 5.75317 12.56244 -2.93248 -3.42541
2189.12760 5.62924 15.70920 -2.97677 -3.37553
2191.16211 5.50205 18.54471 -3.01853 -3.33643
2193.19661 5.37171 20.39451 -3.05773 -3.30956
2195.23112 5.23841 20.53943 -3.09437 -3.29573
2197.26562 5.10240 18.65593 -3.12845 -3.29512
2199.30013 4.96400 15.13012 -3.16000 -3.30726
2201.33464 4.82357 10.84617 -3.18903 -3.33118
2203.36914 4.68151 6.66268 -3.21561 -3.36538
2205.40365 4.53830 3.09379 -3.23979 -3.40802
2207.43815 4.39441 0.33770 -3.26164 -3.45694
2209.47266 4.25037 -1.58608 -3.28123 -3.50978
2211.50716 4.10672 -2.75461 -3.29866 -3.56413
2213.54167 3.96403 -3.28604 -3.31401 -3.61756
2215.57617 3.82285 -3.29916 -3.32739 -3.66776
2217.61068 3.68376 -2.92405 -3.33889 -3.71263
2219.64518 3.54732 -2.33148 -3.34861 -3.75033
2221.67969 3.41409 -1.70560 -3.35668 -3.77935
2223.71419 3.28461 -1.16730 -3.36320 -3.79857
2225.74870 3.15937 -0.73865 -3.36827 -3.80723
2227.78320 3.03887 -0.40107 -3.37203 -3.80503
2229.81771 2.92354 -0.19045 -3.37457 -3.79203
2231.85221 2.81379 -0.21522 -3.37601 -3.76869
2233.88672 2.70999 -0.54930 -3.37646 -3.73580
2235.92122 2.61245 -1.09003 -3.37604 -3.69446
2237.95573 2.52145 -1.53771 -3.37484 -3.64599
2239.99023 2.43723 -1.55196 -3.37299 -3.59187
2242.02474 2.35996 -0.97194 -3.37056 -3.53372
2244.05924 2.28979 0.06840 -3.36768 -3.47317
2246.09375 2.22680 1.21883 -3.36442 -3.41181
2248.12826 2.17106 2.13147 -3.36088 -3.35119
2250.16276 2.12257 2.63880 -3.35715 -3.29266
2252.19727 2.08130 2.73904 -3.35330 -3.23745
2254.23177 2.04720 2.47334 -3.34941 -3.18653
2256.26628 2.02018 1.91195 -3.34554 -3.14066
2258.30078 2.00011 1.25305 -3.34176 -3.10037
2260.33529 1.98684 0.81341 -3.33812 -3.06593
2262.36979 1.98020 0.84012 -3.33467 -3.03743
2264.40430 1.98000 1.33764 -3.33144 -3.01472
2266.43880 1.98605 2.07336 -3.32847 -2.99754
2268.47331 1.99814 2.72391 -3.32578 -2.98548
2270.50781 2.01605 3.04684 -3.32338 -2.97806
2272.54232 2.03954 3.00270 -3.32128 -2.97478
2274.57682 2.06838 2.78488 -3.31948 -2.97513
2276.61133 2.10232 2.71487 -3.31798 -2.97868
2278.64583 2.14110 2.98661 -3.31675 -2.98506
2280.68034 2.18445 3.40177 -3.31577 -2.99403
2282.71484 2.23210 3.40800 -3.31501 -3.00547
2284.74935 2.28375 2.54881 -3.31443 -3.01941
2286.78385 2.33912 0.93532 -3.31399 -3.03598
2288.81836 2.39790 -0.75237 -3.31365 -3.05546
2290.85286 2.45977 -1.70569 -3.31334 -3.07822
2292.88737 2.52440 -1.42799 -3.31302 -3.10468
2294.92188 2.59146 0.07211 -3.31262 -3.13530
2296.95638 2.66059 2.25953 -3.31209 -3.17050
2298.99089 2.73144 4.21214 -3.31136 -3.21064
2301.02539 2.80361 5.03342 -3.31038 -3.25594
2303.05990 2.87673 4.39454 -3.30909 -3.30648
2305.09440 2.95039 2.75179 -3.30743 -3.36210
2307.12891 3.02418 0.98584 -3.30535 -3.42242
2309.16341 3.09766 -0.22553 -3.30280 -3.48675
2311.19792 3.17040 -0.75215 -3.29974 -3.55416
2313.23242 3.24194 -0.86140 -3.29615 -3.62339
2315.26693 3.31184 -0.81335 -3.29198 -3.69291
2317.30143 3.37961 -0.56259 -3.28722 -3.76097
2319.33594 3.44481 0.22634 -3.28186 -3.82557
2321.37044 3.50696 1.85434 -3.27590 -3.88456
2323.40495 3.56563 4.18252 -3.26934 -3.93572
2325.43945 3.62038 6.51553 -3.26221 -3.97679
2327.47396 3.67078 7.96368 -3.25452 -4.00559
2329.50846 3.71646 8.02318 -3.24632 -4.02007
2331.54297 3.75706 6.89579 -3.23765 -4.01845
2333.57747 3.79225 5.33980 -3.22856 -3.99924
2335.61198 3.82175 4.22372 -3.21912 -3.96139
2337.64648 3.84533 4.07681 -3.20939 -3.90428
2339.68099 3.86279 4.86827 -3.19945 -3.82786
2341.71549 3.87399 6.13602 -3.18937 -3.73262
2343.75000 3.87886 7.37804 -3.17925 -3.61966
2345.78451 3.87737 8.39034 -3.16916 -3.49069
2347.81901 3.86958 9.26674 -3.15920 -3.34797
2349.85352 3.85558 10.12492 -3.14945 -3.19434
2351.88802 3.83555 10.89449 -3.14001 -3.03309
2353.92253 3.80972 11.35726 -3.13095 -2.86795
2355.95703 3.77839 11.30204 -3.12236 -2.70293
2357.99154 3.74189 10.61095 -3.11431 -2.54226
2360.02604 3.70064 9.30269 -3.10689 -2.39022
2362.06055 3.65509 7.58639 -3.10014 -2.25106
2364.09505 3.60573 5.82193 -3.09413 -2.12881
2366.12956 3.55311 4.32783 -3.08890 -2.02720
2368.16406 3.49780 3.21505 -3.08450 -1.94948
2370.19857 3.44042 2.43697 -3.08095 -1.89834
2372.23307 3.38160 1.95604 -3.07827 -1.87579
2374.26758 3.32199 1.77926 -3.07647 -1.88307
2376.30208 3.26226 1.84493 -3.07556 -1.92061
2378.33659 3.20309 1.98269 -3.07552 -1.98796
2380.37109 3.14513 2.02946 -3.07633 -2.08379
2382.40560 3.08903 1.91529 -3.07798 -2.20593
2384.44010 3.03544 1.60829 -3.08042 -2.35139
2386.47461 2.98494 1.07247 -3.08361 -2.51642
2388.50911 2.93812 0.34197 -3.08751 -2.69666
2390.54362 2.89550 -0.44738 -3.09207 -2.88720
2392.57812 2.85757 -1.18348 -3.09723 -3.08277
2394.61263 2.82476 -1.88481 -3.10294 -3.27788
2396.64714 2.79744 -2.61199 -3.10913 -3.46696
2398.68164 2.77594 -3.31181 -3.11575 -3.64458
2400.71615 2.76052 -3.81620 -3.12274 -3.80561
2402.75065 2.75140 -3.96635 -3.13004 -3.94534
2404.78516 2.74874 -3.66553 -3.13759 -4.05970
2406.81966 2.75262 -2.85336 -3.14536 -4.14536
2408.85417 2.76308 -1.58432 -3.15328 -4.19984
2410.88867 2.78009 -0.17601 -3.16132 -4.22162
2412.92318 2.80358 0.88479 -3.16944 -4.21019
2414.95768 2.83338 1.33371 -3.17760 -4.16608
2416.99219 2.86930 1.38628 -3.18577 -4.09084
2419.02669 2.91111 1.53024 -3.19393 -3.98703
2421.06120 2.95852 2.11600 -3.20207 -3.85812
2423.09570 3.01121 3.19940 -3.21015 -3.70840
2425.13021 3.06884 4.65550 -3.21818 -3.54285
2427.16471 3.13105 6.26062 -3.22614 -3.36698
2429.19922 3.19743 7.65916 -3.23402 -3.18667
2431.23372 3.26757 8.42016 -3.24183 -3.00796
2433.26823 3.34104 8.26953 -3.24955 -2.83689
2435.30273 3.41739 7.28857 -3.25718 -2.67927
2437.33724 3.49617 5.86491 -3.26472 -2.54052
2439.37174 3.57695 4.44619 -3.27217 -2.42546
2441.40625 3.65927 3.31092 -3.27952 -2.33819
2443.44076 3.74272 2.49417 -3.28675 -2.28191
2445.47526 3.82689 1.87035 -3.29387 -2.25884
2447.50977 3.91135 1.32348 -3.30085 -2.27013
2449.54427 3.99572 0.88043 -3.30768 -2.31584
2451.57878 4.07964 0.69265 -3.31435 -2.39487
2453.61328 4.16275 0.89716 -3.32083 -2.50508
2455.64779 4.24475 1.51935 -3.32709 -2.64326
2457.68229 4.32534 2.50299 -3.33312 -2.80531
2459.71680 4.40427 3.77133 -3.33888 -2.98632
2461.75130 4.48129 5.20296 -3.34435 -3.18072
2463.78581 4.55619 6.57452 -3.34949 -3.38252
2465.82031 4.62877 7.61613 -3.35427 -3.58543
2467.85482 4.69884 8.18233 -3.35866 -3.78310
2469.88932 4.76626 8.35128 -3.36263 -3.96931
2471.92383 4.83089 8.31666 -3.36614 -4.13822
2473.95833 4.89263 8.19462 -3.36918 -4.28447
2475.99284 4.95141 7.97525 -3.37171 -4.40346
2478.02734 5.00715 7.64616 -3.37370 -4.49140
2480.06185 5.05981 7.28908 -3.37515 -4.54552
2482.09635 5.10936 7.01289 -3.37602 -4.56411
2484.13086 5.15580 6.81981 -3.37630 -4.54658
2486.16536 5.19913 6.58209 -3.37598 -4.49352
2488.19987 5.23935 6.16636 -3.37504 -4.40664
2490.23438 5.27649 5.58213 -3.37348 -4.28871
2492.26888 5.31055 5.01054 -3.37130 -4.14352
2494.30339 5.34155 4.67585 -3.36848 -3.97572
2496.33789 5.36948 4.66943 -3.36502 -3.79065
2498.37240 5.39439 4.89080 -3.36093 -3.59422
2500.40690 5.41628 5.13971 -3.35619 -3.39270
2502.44141 5.43521 5.23224 -3.35081 -3.19247
2504.47591 5.45119 5.04828 -3.34478 -2.99989
2506.51042 5.46425 4.55141 -3.33809 -2.82104
2508.54492 5.47440 3.82937 -3.33073 -2.66154
2510.57943 5.48166 3.12115 -3.32271 -2.52637
2512.61393 5.48602 2.75946 -3.31400 -2.41973
2514.64844 5.48748 3.00491 -3.30458 -2.34485
2516.68294 5.48606 3.86209 -3.29444 -2.30397
2518.71745 5.48174 5.04088 -3.28356 -2.29819
2520.75195 5.47453 6.12206 -3.27191 -2.32750
2522.78646 5.46442 6.80347 -3.25946 -2.39074
2524.82096 5.45142 7.04853 -3.24619 -2.48567
2526.85547 5.43554 7.04139 -3.23206 -2.60903
2528.88997 5.41679 7.00682 -3.21705 -2.75665
2530.92448 5.39518 7.07000 -3.20113 -2.92359
2532.95898 5.37075 7.25421 -3.18427 -3.10427
2534.99349 5.34353 7.52567 -3.16644 -3.29272
2537.02799 5.31354 7.81763 -3.14763 -3.48268
2539.06250 5.28085 8.09201 -3.12781 -3.66786
2541.09701 5.24551 8.37598 -3.10699 -3.84210
2543.13151 5.20761 8.62477 -3.08516 -3.99960
2545.16602 5.16725 8.57808 -3.06232 -4.13503
2547.20052 5.12454 7.93947 -3.03850 -4.24377
2549.23503 5.07961 6.71230 -3.01373 -4.32196
2551.26953 5.03260 5.20352 -2.98804 -4.36669
2553.30404 4.98368 3.72831 -2.96148 -4.37601
2555.33854 4.93303 2.50437 -2.93413 -4.34900
2557.37305 4.88085 1.80873 -2.90606 -4.28581
2559.40755 4.82738 1.97377 -2.87736 -4.18759
2561.44206 4.77284 3.07741 -2.84814 -4.05646
2563.47656 4.71751 4.70052 -2.81851 -3.89544
2565.51107 4.66165 6.09426 -2.78861 -3.70833
2567.54557 4.60557 6.65603 -2.75856 -3.49957
2569.58008 4.54955 6.30269 -2.72853 -3.27410
2571.61458 4.49394 5.41660 -2.69867 -3.03721
2573.64909 4.43905 4.45621 -2.66914 -2.79436
2575.68359 4.38524 3.66506 -2.64012 -2.55103
2577.71810 4.33286 3.14129 -2.61178 -2.31256
2579.75260 4.28224 3.04966 -2.58431 -2.08394
2581.78711 4.23376 3.60099 -2.55788 -1.86979
2583.82161 4.18778 4.76190 -2.53266 -1.67410
2585.85612 4.14465 6.05009 -2.50884 -1.50027
2587.89062 4.10474 6.75521 -2.48657 -1.35094
2589.92513 4.06842 6.45225 -2.46603 -1.22799
2591.95964 4.03604 5.28041 -2.44736 -1.13252
2593.99414 4.00792 3.71995 -2.43070 -1.06485
2596.02865 3.98440 2.18956 -2.41619 -1.02455
2598.06315 3.96579 0.88457 -2.40394 -1.01051
2600.09766 3.95238 -0.12806 -2.39404 -1.02102
2602.13216 3.94445 -0.78092 -2.38659 -1.05386
2604.16667 3.94225 -0.98324 -2.38165 -1.10640
2606.20117 3.94602 -0.69675 -2.37927 -1.17570
2608.23568 3.95594 0.00758 -2.37948 -1.25869
2610.27018 3.97220 0.99203 -2.38230 -1.35222
2612.30469 3.99492 2.10993 -2.38771 -1.45321
2614.33919 4.02421 3.21611 -2.39570 -1.55874
2616.37370 4.06013 4.21012 -2.40622 -1.66614
2618.40820 4.10272 5.06714 -2.41921 -1.77310
2620.44271 4.15199 5.69739 -2.43460 -1.87768
2622.47721 4.20788 5.80123 -2.45228 -1.97835
2624.51172 4.27033 5.08138 -2.47215 -2.07405
2626.54622 4.33921 3.65996 -2.49409 -2.16417
2628.58073 4.41435 2.11671 -2.51795 -2.24850
2630.61523 4.49553 1.02858 -2.54359 -2.32722
2632.64974 4.58251 0.55262 -2.57084 -2.40086
2634.68424 4.67499 0.48565 -2.59953 -2.47020
2636.71875 4.77264 0.62964 -2.62948 -2.53624
2638.75326 4.87510 1.02360 -2.66051 -2.60006
2640.78776 4.98196 1.83220 -2.69242 -2.66282
2642.82227 5.09279 3.03530 -2.72501 -2.72560
2644.85677 5.20711 4.24892 -2.75808 -2.78940
2646.89128 5.32443 4.91396 -2.79142 -2.85502
2648.92578 5.44421 4.74109 -2.82483 -2.92306
2650.96029 5.56592 4.00199 -2.85811 -2.99384
2652.99479 5.68899 3.37772 -2.89104 -3.06738
2655.02930 5.81283 3.51084 -2.92343 -3.14342
2657.06380 5.93687 4.65235 -2.95507 -3.22142
2659.09831 6.06051 6.59817 -2.98577 -3.30056
2661.13281 6.18316 8.81135 -3.01533 -3.37980
2663.16732 6.30426 10.60366 -3.04357 -3.45792
2665.20182 6.42323 11.37297 -3.07029 -3.53360
2667.23633 6.53954 10.86256 -3.09534 -3.60546
2669.27083 6.65268 9.27595 -3.11853 -3.67212
2671.30534 6.76217 7.13234 -3.13970 -3.73231
2673.33984 6.86757 5.00720 -3.15871 -3.78491
2675.37435 6.96850 3.40446 -3.17541 -3.82900
2677.40885 7.06463 2.73740 -3.18965 -3.86393
2679.44336 7.15568 3.21629 -3.20131 -3.88937
2681.47786 7.24144 4.72275 -3.21029 -3.90527
2683.51237 7.32176 6.92745 -3.21646 -3.91194
2685.54688 7.39655 9.51578 -3.21973 -3.91003
2687.58138 7.46579 12.15590 -3.22002 -3.90046
2689.61589 7.52952 14.34101 -3.21727 -3.88441
2691.65039 7.58788 15.56474 -3.21140 -3.86330
2693.68490 7.64106 15.76865 -3.20238 -3.83866
2695.71940 7.68933 15.48519 -3.19016 -3.81209
2697.75391 7.73301 15.39087 -3.17475 -3.78519
2699.78841 7.77249 15.65689 -3.15612 -3.75944
2701.82292 7.80823 15.76909 -3.13430 -3.73616
2703.85742 7.84073 15.07026 -3.10932 -3.71638
2705.89193 7.87054 13.46921 -3.08122 -3.70081
2707.92643 7.89826 11.51396 -3.05007 -3.68978
2709.96094 7.92450 9.81702 -3.01595 -3.68318
2711.99544 7.94991 8.61078 -2.97895 -3.68042
2714.02995 7.97516 7.84943 -2.93920 -3.68048
2716.06445 8.00090 7.44469 -2.89683 -3.68185
2718.09896 8.02779 7.24204 -2.85199 -3.68263
2720.13346 8.05650 6.94649 -2.80485 -3.68053
2722.16797 8.08766 6.28314 -2.75562 -3.67298
2724.20247 8.12188 5.24203 -2.70448 -3.65720
2726.23698 8.15972 4.09701 -2.65167 -3.63034
2728.27148 8.20171 3.15654 -2.59743 -3.58952
2730.30599 8.24832 2.49199 -2.54200 -3.53204
2732.34049 8.29997 1.91719 -2.48566 -3.45543
2734.37500 8.35702 1.23136 -2.42869 -3.35760
2736.40951 8.41974 0.44130 -2.37136 -3.23696
2738.44401 8.48837 -0.26607 -2.31399 -3.09250
2740.47852 8.56305 -0.70813 -2.25687 -2.92388
2742.51302 8.64387 -0.84032 -2.20031 -2.73152
2744.54753 8.73084 -0.75566 -2.14463 -2.51658
2746.58203 8.82393 -0.54581 -2.09012 -2.28102
2748.61654 8.92301 -0.11545 -2.03710 -2.02759
2750.65104 9.02789 0.81874 -1.98587 -1.75977
2752.68555 9.13833 2.48493 -1.93671 -1.48169
2754.72005 9.25403 4.85382 -1.88991 -1.19809
2756.75456 9.37465 7.69710 -1.84574 -0.91413
2758.78906 9.49979 10.75996 -1.80444 -0.63534
2760.82357 9.62901 13.81844 -1.76625 -0.36737
2762.85807 9.76185 16.61063 -1.73137 -0.11591
2764.89258 9.89780 18.78892 -1.70000 0.11352
2766.92708 10.03634 20.03533 -1.67229 0.31571
2768.96159 10.17692 20.30090 -1.64839 0.48598
2770.99609 10.31897 19.91064 -1.62839 0.62025
2773.03060 10.46191 19.36421 -1.61237 0.71524
2775.06510 10.60517 18.99786 -1.60038 0.76856
2777.09961 10.74816 18.78007 -1.59243 0.77878
2779.13411 10.89031 18.33742 -1.58851 0.74551
2781.16862 11.03102 17.18351 -1.58855 0.66942
2783.20312 11.16974 15.05933 -1.59249 0.55222
2785.23763 11.30591 12.16366 -1.60020 0.39664
2787.27214 11.43898 9.07203 -1.61155 0.20634
2789.30664 11.56842 6.42108 -1.62636 -0.01420
2791.34115 11.69371 4.61511 -1.64443 -0.25979
2793.37565 11.81436 3.70463 -1.66553 -0.52470
2795.41016 11.92988 3.46002 -1.68942 -0.80283
2797.44466 12.03983 3.61224 -1.71582 -1.08787
2799.47917 12.14378 4.09589 -1.74444 -1.37355
2801.51367 12.24133 5.05795 -1.77497 -1.65376
2803.54818 12.33211 6.64113 -1.80710 -1.92277
2805.58268 12.41579 8.80038 -1.84048 -2.17541
2807.61719 12.49206 11.29442 -1.87478 -2.40719
2809.65169 12.56065 13.77058 -1.90965 -2.61445
2811.68620 12.62133 15.87366 -1.94474 -2.79444
2813.72070 12.67394 17.37306 -1.97969 -2.94540
2815.75521 12.71834 18.22592 -2.01415 -3.06657
2817.78971 12.75447 18.50938 -2.04779 -3.15822
2819.82422 12.78233 18.33459 -2.08026 -3.22158
2821.85872 12.80197 17.87069 -2.11125 -3.25875
2823.89323 12.81352 17.37437 -2.14044 -3.27265
2825.92773 12.81715 17.08489 -2.16753 -3.26681
2827.96224 12.81314 17.11183 -2.19224 -3.24530
2829.99674 12.80178 17.48173 -2.21431 -3.21247
2832.03125 12.78349 18.21492 -2.23350 -3.17281
2834.06576 12.75871 19.25824 -2.24959 -3.13077
2836.10026 12.72798 20.38441 -2.26239 -3.09052
2838.13477 12.69191 21.23070 -2.27173 -3.05586
2840.16927 12.65117 21.47437 -2.27746 -3.02997
2842.20378 12.60648 21.04068 -2.27947 -3.01532
2844.23828 12.55862 20.16217 -2.27767 -3.01357
2846.27279 12.50838 19.16073 -2.27199 -3.02545
2848.30729 12.45661 18.14336 -2.26240 -3.05076
2850.34180 12.40417 16.94820 -2.24890 -3.08835
2852.37630 12.35195 15.37402 -2.23150 -3.13615
2854.41081 12.30084 13.41082 -2.21026 -3.19123
2856.44531 12.25170 11.23958 -2.18525 -3.24994
2858.47982 12.20540 9.06313 -2.15657 -3.30802
2860.51432 12.16278 6.99435 -2.12435 -3.36075
2862.54883 12.12463 5.10150 -2.08874 -3.40318
2864.58333 12.09172 3.50190 -2.04991 -3.43028
2866.61784 12.06473 2.37403 -2.00806 -3.43720
2868.65234 12.04428 1.89563 -1.96339 -3.41941
2870.68685 12.03090 2.14853 -1.91613 -3.37295
2872.72135 12.02504 2.99710 -1.86652 -3.29459
2874.75586 12.02707 4.04887 -1.81483 -3.18200
2876.79036 12.03726 4.84909 -1.76131 -3.03387
2878.82487 12.05579 5.19162 -1.70623 -2.85001
2880.85938 12.08273 5.21000 -1.64987 -2.63143
2882.89388 12.11808 5.19133 -1.59251 -2.38031
2884.92839 12.16172 5.38102 -1.53441 -2.10002
2886.96289 12.21345 5.88492 -1.47586 -1.79505
2888.99740 12.27298 6.59669 -1.41711 -1.47087
2891.03190 12.33993 7.27660 -1.35841 -1.13382
2893.06641 12.41383 7.85601 -1.30001 -0.79089
2895.10091 12.49417 8.56565 -1.24213 -0.44957
2897.13542 12.58036 9.57466 -1.18498 -0.11756
2899.16992 12.67174 10.61299 -1.12873 0.19743
2901.20443 12.76765 11.21082 -1.07357 0.48793
2903.23893 12.86734 11.30649 -1.01962 0.74697
2905.27344 12.97007 11.40826 -0.96700 0.96832
2907.30794 13.07508 12.12022 -0.91580 1.14664
2909.34245 13.18160 13.66235 -0.86607 1.27776
2911.37695 13.28886 15.86580 -0.81786 1.35876
2913.41146 13.39611 18.45164 -0.77115 1.38808
2915.44596 13.50262 21.21757 -0.72593 1.36564
2917.48047 13.60767 24.02256 -0.68215 1.29282
2919.51497 13.71059 26.64727 -0.63972 1.17242
2921.54948 13.81073 28.69140 -0.59853 1.00862
2923.58398 13.90746 29.69096 -0.55846 0.80687
2925.61849 14.00023 29.40030 -0.51935 0.57366
2927.65299 14.08849 27.90139 -0.48104 0.31640
2929.68750 14.17175 25.39889 -0.44332 0.04315
2931.72201 14.24956 22.01149 -0.40600 -0.23763
2933.75651 14.32147 17.86938 -0.36885 -0.51733
2935.79102 14.38710 13.36925 -0.33165 -0.78747
2937.82552 14.44610 9.17919 -0.29416 -1.03994
2939.86003 14.49815 5.89392 -0.25614 -1.26729
2941.89453 14.54295 3.71168 -0.21736 -1.46295
2943.92904 14.58024 2.47881 -0.17756 -1.62140
2945.96354 14.60976 1.97740 -0.13653 -1.73839
2947.99805 14.63127 2.12416 -0.09404 -1.81099
2950.03255 14.64457 3.00003 -0.04988 -1.83774
2952.06706 14.64946 4.77215 -0.00385 -1.81862
2954.10156 14.64577 7.48448 0.04424 -1.75504
2956.13607 14.63334 10.81870 0.09454 -1.64978
2958.17057 14.61203 14.12753 0.14719 -1.50687
2960.20508 14.58169 16.82602 0.20233 -1.33140
2962.23958 14.54222 18.77325 0.26002 -1.12933
2964.27409 14.49351 20.25440 0.32036 -0.90728
2966.30859 14.43546 21.63354 0.38337 -0.67225
2968.34310 14.36804 23.05272 0.44907 -0.43136
2970.37760 14.29122 24.40099 0.51744 -0.19161
2972.41211 14.20500 25.45401 0.58843 0.04043
2974.44661 14.10941 25.96409 0.66198 0.25883
2976.48112 14.00450 25.66333 0.73796 0.45854
2978.51562 13.89038 24.34755 0.81625 0.63556
2980.55013 13.76718 22.07046 0.89669 0.78713
2982.58464 13.63506 19.17469 0.97907 0.91176
2984.61914 13.49425 16.05748 1.06319 1.00938
2986.65365 13.34499 13.04776 1.14879 1.08125
2988.68815 13.18760 10.60154 1.23561 1.12997
2990.72266 13.02240 9.40219 1.32336 1.15937
2992.75716 12.84978 9.99926 1.41172 1.17432
2994.79167 12.67017 12.25184 1.50038 1.18059
2996.82617 12.48404 15.12780 1.58897 1.18460
2998.86068 12.29189 17.18105 1.67715 1.19314
3000.89518 12.09427 17.50333 1.76455 1.21314
3002.92969 11.89174 16.33132 1.85079 1.25133
3004.96419 11.68489 14.61729 1.93550 1.31400
3006.99870 11.47434 13.03233 2.01831 1.40671
3009.03320 11.26072 11.55923 2.09884 1.53402
3011.06771 11.04467 9.96618 2.17673 1.69927
3013.10221 10.82683 8.35358 2.25163 1.90441
3015.13672 10.60784 7.16005 2.32320 2.14984
3017.17122 10.38835 6.82675 2.39113 2.43435
3019.20573 10.16897 7.47678 2.45513 2.75503
3021.24023 9.95031 8.75083 2.51493 3.10738
3023.27474 9.73294 9.94737 2.57031 3.48531
3025.30924 9.51741 10.45548 2.62107 3.88133
3027.34375 9.30425 10.05363 2.66705 4.28674
3029.37826 9.09395 8.78263 2.70814 4.69182
3031.41276 8.88697 6.75863 2.74427 5.08619
3033.44727 8.68373 4.29486 2.77542 5.45905
3035.48177 8.48460 2.02865 2.80161 5.79954
3037.51628 8.28992 0.66461 2.82292 6.09709
3039.55078 8.09998 0.53294 2.83948 6.34176
3041.58529 7.91503 1.40090 2.85146 6.52454
3043.61979 7.73527 2.67877 2.85908 6.63770
3045.65430 7.56087 3.86206 2.86263 6.67505
3047.68880 7.39198 4.88592 2.86243 6.63217
3049.72331 7.22869 6.05825 2.85884 6.50660
3051.75781 7.07108 7.58704 2.85227 6.29796
3053.79232 6.91920 9.18192 2.84316 6.00802
3055.82682 6.77308 10.19592 2.83198 5.64073
3057.86133 6.63271 10.18961 2.81924 5.20212
3059.89583 6.49811 9.30427 2.80546 4.70018
3061.93034 6.36925 8.08397 2.79117 4.14473
3063.96484 6.24609 7.03445 2.77692 3.54710
3065.99935 6.12861 6.36779 2.76325 2.91992
3068.03385 6.01675 6.02950 2.75070 2.27676
3070.06836 5.91050 5.83916 2.73979 1.63178
3072.10286 5.80982 5.58038 2.73103 0.99938
3074.13737 5.71472 5.03863 2.72489 0.39379
3076.17188 5.62520 4.14307 2.72182 -0.17126
3078.20638 5.54126 3.19093 2.72221 -0.68293
3080.24089 5.46296 2.77289 2.72642 -1.12960
3082.27539 5.39033 3.24288 2.73474 -1.50113
3084.30990 5.32345 4.29216 2.74741 -1.78914
3086.34440 5.26239 5.20599 2.76462 -1.98723
3088.37891 5.20726 5.51978 2.78647 -2.09107
3090.41341 5.15817 5.33073 2.81300 -2.09851
3092.44792 5.11526 5.02898 2.84420 -2.00962
3094.48242 5.07870 4.84676 2.87997 -1.82661
3096.51693 5.04864 4.69065 2.92013 -1.55376
3098.55143 5.02527 4.35801 2.96445 -1.19727
3100.58594 5.00878 3.82912 3.01262 -0.76503
3102.62044 4.99939 3.29062 3.06428 -0.26639
3104.65495 4.99729 2.95831 3.11898 0.28809
3106.68945 5.00270 2.99835 3.17626 0.88699
3108.72396 5.01583 3.54610 3.23556 1.51830
3110.75846 5.03687 4.58739 3.29630 2.16976
3112.79297 5.06602 5.74729 3.35787 2.82918
3114.82747 5.10346 6.34183 3.41962 3.48472
3116.86198 5.14938 5.82678 3.48086 4.12517
3118.89648 5.20392 4.26665 3.54093 4.74017
3120.93099 5.26724 2.33021 3.59911 5.32046
3122.96549 5.33942 0.78688 3.65473 5.85799
3125.00000 5.42054 -0.01012 3.70710 6.34608
3127.03451 5.51067 -0.19244 3.75556 6.77946
3129.06901 5.60981 -0.03728 3.79947 7.15427
3131.10352 5.71794 0.35013 3.83823 7.46810
3133.13802 5.83503 1.04168 3.87128 7.71987
3135.17253 5.96095 2.10489 3.89810 7.90973
3137.20703 6.09559 3.49858 3.91824 8.03895
3139.24154 6.23875 5.08388 3.93130 8.10975
3141.27604 6.39021 6.63262 3.93694 8.12512
3143.31055 6.54969 7.84191 3.93489 8.08863
3145.34505 6.71688 8.45358 3.92495 8.00428
3147.37956 6.89141 8.40383 3.90701 7.87625
3149.41406 7.07288 7.82637 3.88100 7.70882
3151.44857 7.26085 6.92922 3.84695 7.50615
3153.48307 7.45485 5.90539 3.80496 7.27219
3155.51758 7.65434 4.90960 3.75521 7.01058
3157.55208 7.85880 4.04714 3.69793 6.72457
3159.58659 8.06764 3.38768 3.63345 6.41702
3161.62109 8.28023 3.00388 3.56213 6.09037
3163.65560 8.49595 2.97639 3.48443 5.74666
3165.69010 8.71412 3.36990 3.40084 5.38760
3167.72461 8.93405 4.22391 3.31191 5.01466
3169.75911 9.15507 5.52278 3.21823 4.62913
3171.79362 9.37648 7.12602 3.12047 4.23223
3173.82813 9.59757 8.76761 3.01927 3.82525
3175.86263 9.81766 10.18950 2.91536 3.40961
3177.89714 10.03605 11.29667 2.80946 2.98699
3179.93164 10.25206 12.21949 2.70231 2.55944
3181.96615 10.46505 13.25290 2.59468 2.12937
3184.00065 10.67437 14.64764 2.48731 1.69969
3186.03516 10.87939 16.35853 2.38097 1.27372
3188.06966 11.07953 18.02183 2.27641 0.85529
3190.10417 11.27422 19.21885 2.17436 0.44860
3192.13867 11.46293 19.71321 2.07554 0.05820
3194.17318 11.64515 19.46538 1.98066 -0.31112
3196.20768 11.82042 18.57633 1.89037 -0.65446
3198.24219 11.98830 17.26292 1.80531 -0.96695
3200.27669 12.14842 15.78131 1.72608 -1.24392
3202.31120 12.30042 14.31307 1.65325 -1.48104
3204.34570 12.44400 12.94315 1.58734 -1.67451
3206.38021 12.57888 11.75324 1.52882 -1.82122
3208.41471 12.70481 10.90909 1.47814 -1.91888
3210.44922 12.82163 10.60622 1.43568 -1.96618
3212.48372 12.92919 10.89695 1.40178 -1.96284
3214.51823 13.02740 11.60851 1.37674 -1.90971
3216.55273 13.11623 12.47765 1.36080 -1.80881
3218.58724 13.19565 13.33010 1.35418 -1.66328
3220.62174 13.26568 14.10713 1.35702 -1.47738
3222.65625 13.32638 14.81412 1.36943 -1.25633
3224.69076 13.37784 15.50923 1.39148 -1.00626
3226.72526 13.42018 16.26551 1.42319 -0.73397
3228.75977 13.45355 17.08839 1.46453 -0.44674
3230.79427 13.47816 17.91444 1.51546 -0.15214
3232.82878 13.49423 18.64501 1.57586 0.14224
3234.86328 13.50198 19.06227 1.64560 0.42908
3236.89779 13.50171 18.79573 1.72450 0.70152
3238.93229 13.49370 17.58225 1.81235 0.95346
3240.96680 13.47829 15.56963 1.90889 1.17977
3243.00130 13.45584 13.24684 2.01385 1.37651
3245.03581 13.42672 11.12031 2.12692 1.54108
3247.07031 13.39135 9.55990 2.24775 1.67235
3249.10482 13.35015 8.85120 2.37596 1.77076
3251.13932 13.30355 9.18120 2.51116 1.83831
3253.17383 13.25199 10.51670 2.65290 1.87856
3255.20833 13.19591 12.58221 2.80072 1.89652
3257.24284 13.13576 14.99267 2.95414 1.89853
3259.27734 13.07201 17.36776 3.11264 1.89203
3261.31185 13.00514 19.32796 3.27569 1.88536
3263.34635 12.93561 20.51201 3.44271 1.88746
3265.38086 12.86391 20.73504 3.61312 1.90756
3267.41536 12.79050 20.12539 3.78633 1.95483
3269.44987 12.71586 18.99997 3.96170 2.03809
3271.48438 12.64045 17.55963 4.13860 2.16540
3273.51888 12.56473 15.76056 4.31637 2.34378
3275.55339 12.48916 13.51367 4.49435 2.57890
3277.58789 12.41414 10.96389 4.67187 2.87481
3279.62240 12.34007 8.51829 4.84825 3.23372
3281.65690 12.26733 6.58242 5.02281 3.65583
3283.69141 12.19627 5.27990 5.19489 4.13926
3285.72591 12.12721 4.43929 5.36381 4.67998
3287.76042 12.06045 3.82653 5.52894 5.27186
3289.79492 11.99628 3.34328 5.68962 5.90682
3291.82943 11.93493 3.02139 5.84526 6.57492
3293.86393 11.87661 2.93612 5.99526 7.26470
3295.89844 11.82150 3.22088 6.13908 7.96341
3297.93294 11.76975 4.12488 6.27620 8.65740
3299.96745 11.72149 5.92518 6.40616 9.33250
3302.00195 11.67679 8.71570 6.52853 9.97444
3304.03646 11.63569 12.28563 6.64295 10.56925
3306.07096 11.59820 16.15416 6.74910 11.10374
3308.10547 11.56431 19.67022 6.84673 11.56590
3310.13997 11.53396 22.19185 6.93567 11.94524
3312.17448 11.50706 23.35370 7.01579 12.23320
3314.20898 11.48352 23.18270 7.08705 12.42340
3316.24349 11.46317 21.87956 7.14948 12.51187
3318.27799 11.44583 19.56039 7.20319 12.49720
3320.31250 11.43130 16.34221 7.24836 12.38064
3322.34701 11.41933 12.60620 7.28525 12.16603
3324.38151 11.40967 8.97659 7.31419 11.85976
3326.41602 11.40207 5.99175 7.33561 11.47056
3328.45052 11.39625 3.88473 7.34999 11.00926
3330.48503 11.39190 2.64616 7.35789 10.48846
3332.51953 11.38875 2.12349 7.35995 9.92215
3334.55404 11.38646 2.01562 7.35688 9.32526
3336.58854 11.38473 1.96370 7.34943 8.71323
3338.62305 11.38324 1.84975 7.33844 8.10148
3340.65755 11.38166 1.98998 7.32479 7.50498
3342.69206 11.37970 2.88395 7.30942 6.93774
3344.72656 11.37705 4.73131 7.29331 6.41234
3346.76107 11.37345 7.30170 7.27747 5.93963
3348.79557 11.36861 10.33012 7.26297 5.52829
3350.83008 11.36229 13.87910 7.25088 5.18464
3352.86458 11.35424 18.04885 7.24231 4.91241
3354.89909 11.34426 22.29943 7.23836 4.71269
3356.93359 11.33214 25.35689 7.24017 4.58390
3358.96810 11.31772 26.04716 7.24885 4.52188
3361.00260 11.30086 24.22752 7.26552 4.52014
3363.03711 11.28146 20.87917 7.29126 4.57006
3365.07161 11.25943 17.38193 7.32715 4.66130
3367.10612 11.23473 14.71567 7.37422 4.78219
3369.14063 11.20732 13.16636 7.43347 4.92024
3371.17513 11.17722 12.51513 7.50583 5.06266
3373.20964 11.14444 12.37170 7.59220 5.19684
3375.24414 11.10903 12.41420 7.69338 5.31100
3377.27865 11.07107 12.46723 7.81012 5.39461
3379.31315 11.03064 12.43777 7.94307 5.43895
3381.34766 10.98785 12.20105 8.09279 5.43753
3383.38216 10.94281 11.56972 8.25975 5.38644
3385.41667 10.89563 10.38869 8.44429 5.28469
3387.45117 10.84645 8.65224 8.64666 5.13433
3389.48568 10.79540 6.51669 8.86696 4.94061
3391.52018 10.74265 4.22709 9.10518 4.71189
3393.55469 10.68833 2.10337 9.36116 4.45955
3395.58919 10.63260 0.60659 9.63462 4.19772
3397.62370 10.57561 0.30730 9.92512 3.94292
3399.65820 10.51751 1.63423 10.23208 3.71362
3401.69271 10.45846 4.54317 10.55478 3.52971
3403.72721 10.39858 8.39309 10.89233 3.41187
3405.76172 10.33802 12.16457 11.24374 3.38090
3407.79622 10.27690 14.86280 11.60782 3.45709
3409.83073 10.21535 15.88295 11.98330 3.65943
3411.86523 10.15348 15.26916 12.36874 4.00498
3413.89974 10.09143 13.74082 12.76258 4.50819
3415.93424 10.02931 12.25533 13.16317 5.18028
3417.96875 9.96725 11.32231 13.56875 6.02872
3420.00326 9.90539 10.79636 13.97745 7.05682
3422.03776 9.84387 10.39059 14.38734 8.26337
3424.07227 9.78284 10.19616 14.79645 9.64243
3426.10677 9.72245 10.54736 15.20274 11.18329
3428.14128 9.66285 11.52106 15.60417 12.87052
3430.17578 9.60419 12.75753 15.99869 14.68417
3432.21029 9.54662 13.75935 16.38425 16.60010
3434.24479 9.49032 14.26588 16.75888 18.59047
3436.27930 9.43543 14.30440 17.12062 20.62429
3438.31380 9.38211 13.94778 17.46764 22.66814
3440.34831 9.33051 13.15923 17.79817 24.68694
3442.38281 9.28079 11.92172 18.11060 26.64475
3444.41732 9.23310 10.38658 18.40343 28.50568
3446.45182 9.18761 8.78651 18.67533 30.23476
3448.48633 9.14445 7.29889 18.92516 31.79884
3450.52083 9.10376 6.06670 19.15197 33.16743
3452.55534 9.06566 5.19095 19.35500 34.31349
3454.58984 9.03026 4.56100 19.53373 35.21415
3456.62435 8.99765 3.82564 19.68785 35.85131
3458.65885 8.96791 2.71636 19.81728 36.21211
3460.69336 8.94108 1.40949 19.92221 36.28934
3462.72786 8.91722 0.54332 20.00303 36.08160
3464.76237 8.89632 0.87331 20.06039 35.59336
3466.79688 8.87838 2.74852 20.09517 34.83492
3468.83138 8.86336 5.67703 20.10848 33.82211
3470.86589 8.85121 8.41033 20.10164 32.57592
3472.90039 8.84184 9.74767 20.07617 31.12202
3474.93490 8.83514 9.46367 20.03381 29.49008
3476.96940 8.83101 8.39399 19.97643 27.71304
3479.00391 8.82929 7.58192 19.90610 25.82632
3481.03841 8.82982 7.48575 19.82500 23.86694
3483.07292 8.83241 8.02578 19.73542 21.87263
3485.10742 8.83685 9.04190 19.63975 19.88091
3487.14193 8.84292 10.34984 19.54046 17.92823
3489.17643 8.85040 11.51248 19.44002 16.04913
3491.21094 8.85905 12.03304 19.34096 14.27544
3493.24544 8.86866 11.91514 19.24577 12.63566
3495.27995 8.87898 11.77196 19.15691 11.15434
3497.31445 8.88979 12.23837 19.07680 9.85165
3499.34896 8.90084 13.38304 19.00775 8.74305
3501.38346 8.91188 14.70073 18.95197 7.83914
3503.41797 8.92268 15.51034 18.91156 7.14558
3505.45247 8.93301 15.32499 18.88846 6.66323
3507.48698 8.94263 14.01644 18.88444 6.38838
3509.52148 8.95132 11.79740 18.90109 6.31308
3511.55599 8.95888 9.08415 18.93982 6.42565
3513.59049 8.96510 6.33735 19.00180 6.71120
3515.62500 8.96983 3.97217 19.08802 7.15230
3517.65951 8.97288 2.32041 19.19921 7.72964
3519.69401 8.97413 1.57457 19.33589 8.42275
3521.72852 8.97341 1.73680 19.49834 9.21071
3523.76302 8.97062 2.64696 19.68659 10.07287
3525.79753 8.96564 4.06543 19.90046 10.98949
3527.83203 8.95840 5.73550 20.13952 11.94232
3529.86654 8.94884 7.45206 20.40313 12.91516
3531.90104 8.93694 9.14794 20.69042 13.89425
3533.93555 8.92270 10.81401 21.00031 14.86859
3535.97005 8.90612 12.21055 21.33153 15.83013
3538.00456 8.88724 12.82879 21.68262 16.77388
3540.03906 8.86617 12.40546 22.05195 17.69782
3542.07357 8.84300 11.35551 22.43773 18.60277
3544.10807 8.81790 10.37407 22.83803 19.49210
3546.14258 8.79107 9.67991 23.25081 20.37139
3548.17708 8.76274 8.99843 23.67391 21.24794
3550.21159 8.73320 8.29030 24.10509 22.13027
3552.24609 8.70277 8.14856 24.54205 23.02753
3554.28060 8.67177 9.27141 24.98244 23.94895
3556.31510 8.64059 11.61541 25.42389 24.90318
3558.34961 8.60962 14.25685 25.86402 25.89773
3560.38411 8.57929 16.20679 26.30047 26.93847
3562.41862 8.55008 17.22355 26.73091 28.02904
3564.45313 8.52250 17.57029 27.15308 29.17057
3566.48763 8.49708 17.12273 27.56478 30.36124
3568.52214 8.47438 15.25786 27.96390 31.59615
3570.55664 8.45492 11.80175 28.34846 32.86720
3572.59115 8.43925 7.65663 28.71660 34.16310
3574.62565 8.42786 4.17894 29.06659 35.46954
3576.66016 8.42129 2.14197 29.39688 36.76942
3578.69466 8.42003 1.45850 29.70607 38.04328
3580.72917 8.42455 1.62908 29.99295 39.26972
3582.76367 8.43530 2.20242 30.25650 40.42601
3584.79818 8.45267 2.96153 30.49589 41.48868
3586.83268 8.47703 3.88393 30.71052 42.43430
3588.86719 8.50871 4.88039 30.89996 43.24011
3590.90169 8.54798 5.54423 31.06401 43.88479
3592.93620 8.59505 5.34359 31.20267 44.34919
3594.97070 8.65007 4.17888 31.31616 44.61697
3597.00521 8.71311 2.61727 31.40488 44.67527
3599.03971 8.78416 1.45809 31.46944 44.51519
3601.07422 8.86316 1.11847 31.51062 44.13227
3603.10872 8.94998 1.44804 31.52940 43.52679
3605.14323 9.04439 2.00994 31.52689 42.70399
3607.17773 9.14613 2.50664 31.50437 41.67410
3609.21224 9.25483 3.06896 31.46325 40.45227
3611.24674 9.37008 4.18072 31.40505 39.05837
3613.28125 9.49141 6.20454 31.33139 37.51659
3615.31576 9.61831 8.92381 31.24399 35.85498
3617.35026 9.75021 11.60443 31.14459 34.10485
3619.38477 9.88652 13.50101 31.03501 32.30003
3621.41927 10.02658 14.26136 30.91708 30.47610
3623.45378 10.16970 13.94335 30.79262 28.66952
3625.48828 10.31520 12.85237 30.66347 26.91676
3627.52279 10.46238 11.47933 30.53140 25.25335
3629.55729 10.61055 10.49834 30.39815 23.71300
3631.59180 10.75902 10.54892 30.26539 22.32676
3633.62630 10.90711 11.75764 30.13472 21.12217
3635.66081 11.05415 13.43520 30.00764 20.12257
3637.69531 11.19951 14.45710 29.88555 19.34647
3639.72982 11.34255 14.18043 29.76973 18.80707
3641.76432 11.48272 13.00634 29.66136 18.51189
3643.79883 11.61949 11.95814 29.56149 18.46255
3645.83333 11.75237 11.78494 29.47103 18.65476
3647.86784 11.88093 12.56962 29.39077 19.07836
3649.90234 12.00475 14.01138 29.32137 19.71761
3651.93685 12.12350 15.76933 29.26338 20.55163
3653.97135 12.23687 17.52171 29.21719 21.55488
3656.00586 12.34460 18.96232 29.18311 22.69789
3658.04036 12.44649 19.87473 29.16131 23.94800
3660.07487 12.54240 20.14458 29.15187 25.27025
3662.10938 12.63223 19.69090 29.15477 26.62832
3664.14388 12.71589 18.46452 29.16988 27.98547
3666.17839 12.79337 16.53713 29.19701 29.30553
3668.21289 12.86466 14.13999 29.23590 30.55390
3670.24740 12.92978 11.59555 29.28619 31.69843
3672.28190 12.98878 9.25935 29.34751 32.71030
3674.31641 13.04173 7.52192 29.41940 33.56483
3676.35091 13.08870 6.76094 29.50136 34.24209
3678.38542 13.12976 7.23584 29.59286 34.72745
3680.41992 13.16502 9.03831 29.69333 35.01199
3682.45443 13.19455 12.04784 29.80218 35.09273
3684.48893 13.21845 15.77008 29.91875 34.97270
3686.52344 13.23677 19.22675 30.04239 34.66087
3688.55794 13.24959 21.23933 30.17240 34.17190
3690.59245 13.25696 21.06030 30.30805 33.52573
3692.62695 13.25889 18.79775 30.44857 32.74704
3694.66146 13.25541 15.22246 30.59317 31.86459
3696.69596 13.24651 11.23579 30.74100 30.91042
3698.73047 13.23215 7.58928 30.89118 29.91900
3700.76497 13.21227 4.96090 31.04278 28.92624
3702.79948 13.18679 3.98944 31.19481 27.96854
3704.83398 13.15562 5.02717 31.34624 27.08178
3706.86849 13.11865 7.76163 31.49596 26.30030
3708.90299 13.07577 11.06163 31.64283 25.65599
3710.93750 13.02686 13.44217 31.78563 25.17733
3712.97201 12.97178 14.08903 31.92308 24.88864
3715.00651 12.91041 13.55390 32.05385 24.80934
3717.04102 12.84265 13.28470 32.17655 24.95334
3719.07552 12.76839 14.41594 32.28976 25.32867
3721.11003 12.68753 17.00648 32.39199 25.93714
3723.14453 12.59999 20.18558 32.48173 26.77419
3725.17904 12.50572 22.77961 32.55744 27.82898
3727.21354 12.40468 23.96293 32.61758 29.08455
3729.24805 12.29686 23.62318 32.66060 30.51817
3731.28255 12.18227 22.17214 32.68498 32.10182
3733.31706 12.06094 19.99901 32.68921 33.80289
3735.35156 11.93296 17.21086 32.67184 35.58485
3737.38607 11.79843 13.88967 32.63151 37.40817
3739.42057 11.65751 10.42753 32.56690 39.23120
3741.45508 11.51040 7.54200 32.47682 41.01121
3743.48958 11.35732 5.97214 32.36021 42.70533
3745.52409 11.19853 6.03106 32.21612 44.27167
3747.55859 11.03432 7.31522 32.04378 45.67021
3749.59310 10.86502 8.93385 31.84258 46.86386
3751.62760 10.69098 10.20054 31.61208 47.81925
3753.66211 10.51256 11.12523 31.35207 48.50759
3755.69661 10.33015 12.16610 31.06250 48.90530
3757.73112 10.14414 13.53811 30.74358 48.99463
3759.76563 9.95494 14.85116 30.39569 48.76400
3761.80013 9.76296 15.41435 30.01947 48.20835
3763.83464 9.56864 14.83173 29.61575 47.32916
3765.86914 9.37240 13.32228 29.18558 46.13451
3767.90365 9.17464 11.56259 28.73024 44.63880
3769.93815 8.97578 10.24510 28.25118 42.86247
3771.97266 8.77620 9.63274 27.75005 40.83147
3774.00716 8.57627 9.35410 27.22867 38.57668
3776.04167 8.37637 8.64824 26.68901 36.13321
3778.07617 8.17682 6.98247 26.13320 33.53956
3780.11068 7.97794 4.51292 25.56344 30.83678
3782.14518 7.78000 1.91487 24.98206 28.06754
3784.17969 7.58324 -0.20571 24.39143 25.27518
3786.21419 7.38790 -1.67657 23.79399 22.50276
3788.24870 7.19414 -2.61030 23.19216 19.79216
3790.28320 7.00214 -3.03993 22.58839 17.18317
3792.31771 6.81200 -2.75972 21.98507 14.71269
3794.35221 6.62386 -1.46008 21.38452 12.41402
3796.38672 6.43779 1.01873 20.78901 10.31616
3798.42122 6.25386 4.46407 20.20067 8.44335
3800.45573 6.07208 8.21842 19.62152 6.81467
3802.49023 5.89248 11.40467 19.05343 5.44372
3804.52474 5.71502 13.39664 18.49810 4.33853
3806.55924 5.53969 14.14552 17.95706 3.50155
3808.59375 5.36646 14.04568 17.43163 2.92978
3810.62826 5.19529 13.51824 16.92297 2.61500
3812.66276 5.02612 12.72554 16.43199 2.54417
3814.69727 4.85891 11.58068 15.95941 2.69988
3816.73177 4.69361 9.93723 15.50573 3.06092
3818.76628 4.53016 7.78333 15.07127 3.60290
3820.80078 4.36851 5.31801 14.65609 4.29894
3822.83529 4.20861 2.88197 14.26011 5.12038
3824.86979 4.05042 0.80074 13.88302 6.03751
3826.90430 3.89388 -0.75787 13.52435 7.02032
3828.93880 3.73897 -1.81037 13.18346 8.03918
3830.97331 3.58567 -2.45343 12.85957 9.06553
3833.00781 3.43394 -2.74522 12.55175 10.07249
3835.04232 3.28378 -2.69616 12.25897 11.03536
3837.07682 3.13519 -2.33858 11.98010 11.93216
3839.11133 2.98818 -1.73938 11.71393 12.74393
3841.14583 2.84278 -0.92209 11.45917 13.45506
3843.18034 2.69902 0.18243 11.21453 14.05340
3845.21484 2.55696 1.66570 10.97866 14.53043
3847.24935 2.41664 3.50061 10.75022 14.88115
3849.28385 2.27813 5.42983 10.52789 15.10399
3851.31836 2.14149 6.97520 10.31036 15.20063
3853.35286 2.00677 7.64327 10.09640 15.17572
3855.38737 1.87404 7.23478 9.88479 15.03648
3857.42188 1.74336 5.97144 9.67442 14.79238
3859.45638 1.61478 4.31144 9.46425 14.45463
3861.49089 1.48837 2.68032 9.25331 14.03579
3863.52539 1.36418 1.35433 9.04077 13.54924
3865.55990 1.24228 0.45365 8.82588 13.00874
3867.59440 1.12273 -0.05644 8.60799 12.42798
3869.62891 1.00560 -0.30591 8.38659 11.82017
3871.66341 0.89095 -0.39714 8.16126 11.19766
3873.69792 0.77881 -0.37040 7.93171 10.57160
3875.73242 0.66922 -0.29709 7.69776 9.95172
3877.76693 0.56218 -0.32054 7.45933 9.34609
3879.80143 0.45772 -0.55667 7.21647 8.76102
3881.83594 0.35587 -1.01097 6.96930 8.20100
3883.87044 0.25662 -1.62604 6.71806 7.66870
3885.90495 0.15999 -2.34760 6.46308 7.16503
3887.93945 0.06596 -3.09606 6.20476 6.68931
3889.97396 -0.02548 -3.71894 5.94359 6.23944
3892.00846 -0.11436 -4.03041 5.68010 5.81211
3894.04297 -0.20072 -3.90590 5.41492 5.40311
3896.07747 -0.28461 -3.34439 5.14869 5.00756
3898.11198 -0.36610 -2.46063 4.88212 4.62026
3900.14648 -0.44523 -1.41843 4.61593 4.23595
3902.18099 -0.52208 -0.36266 4.35089 3.84963
3904.21549 -0.59671 0.58544 4.08776 3.45682
3906.25000 -0.66918 1.29061 3.82732 3.05378
3908.28451 -0.73954 1.61165 3.57035 2.63774
3910.31901 -0.80784 1.47695 3.31762 2.20705
3912.35352 -0.87414 0.95584 3.06989 1.76129
3914.38802 -0.93848 0.25518 2.82787 1.30130
3916.42253 -1.00091 -0.37394 2.59228 0.82924
3918.45703 -1.06148 -0.77033 2.36378 0.34848
3920.49154 -1.12021 -0.93269 2.14300 -0.13646
3922.52604 -1.17713 -0.96195 1.93053 -0.62006
3924.56055 -1.23228 -0.94317 1.72689 -1.09598
3926.59505 -1.28567 -0.88656 1.53257 -1.55731
3928.62956 -1.33733 -0.76986 1.34799 -1.99677
3930.66406 -1.38726 -0.62795 1.17352 -2.40697
3932.69857 -1.43546 -0.59623 1.00946 -2.78071
3934.73307 -1.48192 -0.83268 0.85606 -3.11118
3936.76758 -1.52664 -1.36173 0.71350 -3.39228
3938.80208 -1.56959 -2.01473 0.58189 -3.61877
3940.83659 -1.61077 -2.55873 0.46130 -3.78652
3942.87109 -1.65016 -2.86617 0.35170 -3.89263
3944.90560 -1.68776 -2.94118 0.25305 -3.93557
3946.94010 -1.72354 -2.83545 0.16519 -3.91528
3948.97461 -1.75750 -2.60292 0.08796 -3.83311
3951.00911 -1.78963 -2.32608 0.02110 -3.69188
3953.04362 -1.81993 -2.13460 -0.03567 -3.49578
3955.07813 -1.84840 -2.16567 -0.08270 -3.25022
3957.11263 -1.87503 -2.48756 -0.12038 -2.96171
3959.14714 -1.89984 -3.03401 -0.14913 -2.63768
3961.18164 -1.92283 -3.60426 -0.16941 -2.28620
3963.21615 -1.94402 -3.96155 -0.18174 -1.91578
3965.25065 -1.96345 -3.97997 -0.18663 -1.53513
3967.28516 -1.98117 -3.71577 -0.18464 -1.15286
3969.31966 -1.99723 -3.33749 -0.17635 -0.77725
3971.35417 -2.01170 -3.00128 -0.16233 -0.41601
3973.38867 -2.02464 -2.79167 -0.14318 -0.07606
3975.42318 -2.03615 -2.72344 -0.11952 0.23664
3977.45768 -2.04629 -2.74964 -0.09195 0.51728
3979.49219 -2.05518 -2.79686 -0.06107 0.76226
3981.52669 -2.06290 -2.82529 -0.02748 0.96932
3983.56120 -2.06956 -2.82408 0.00823 1.13751
3985.59570 -2.07526 -2.74042 0.04548 1.26718
3987.63021 -2.08012 -2.47060 0.08372 1.35994
3989.66471 -2.08423 -1.94744 0.12241 1.41852
3991.69922 -2.08771 -1.20908 0.16104 1.44663
3993.73372 -2.09065 -0.38345 0.19911 1.44879
3995.76823 -2.09315 0.36735 0.23616 1.43013
3997.80273 -2.09532 0.88634 0.27177 1.39615
3999.83724 -2.09725 1.03006 0.30553 1.35252
4001.87174 -2.09902 0.68765 0.33707 1.30481
4003.90625 -2.10073 -0.13701 0.36606 1.25831
4005.94076 -2.10245 -1.24647 0.39220 1.21778
4007.97526 -2.10424 -2.31704 0.41523 1.18731
4010.00977 -2.10617 -3.07722 0.43491 1.17010
4012.04427 -2.10829 -3.40977 0.45107 1.16841
4014.07878 -2.11065 -3.33950 0.46354 1.18344
4016.11328 -2.11330 -3.01321 0.47220 1.21526
4018.14779 -2.11628 -2.65912 0.47697 1.26289
4020.18229 -2.11962 -2.45971 0.47781 1.32427
4022.21680 -2.12337 -2.43941 0.47469 1.39639
4024.25130 -2.12755 -2.50456 0.46763 1.47539
4026.28581 -2.13218 -2.58255 0.45668 1.55673
4028.32031 -2.13727 -2.69572 0.44192 1.63540
4030.35482 -2.14284 -2.89932 0.42347 1.70605
4032.38932 -2.14889 -3.16306 0.40144 1.76330
4034.42383 -2.15543 -3.33462 0.37601 1.80188
4036.45833 -2.16247 -3.23134 0.34735 1.81692
4038.49284 -2.17002 -2.76568 0.31567 1.80409
4040.52734 -2.17807 -1.99999 0.28120 1.75987
4042.56185 -2.18664 -1.12289 0.24417 1.68162
4044.59635 -2.19573 -0.38071 0.20483 1.56777
4046.63086 -2.20535 0.01518 0.16346 1.41792
4048.66536 -2.21551 -0.03707 0.12033 1.23285
4050.69987 -2.22622 -0.51510 0.07572 1.01454
4052.73438 -2.23748 -1.30663 0.02993 0.76619
4054.76888 -2.24931 -2.25271 -0.01677 0.49204
4056.80339 -2.26172 -3.17657 -0.06409 0.19735
4058.83789 -2.27471 -3.90351 -0.11173 -0.11179
4060.87240 -2.28829 -4.28934 -0.15942 -0.42867
4062.90690 -2.30247 -4.25206 -0.20689 -0.74614
4064.94141 -2.31727 -3.78542 -0.25388 -1.05683
4066.97591 -2.33268 -2.96846 -0.30012 -1.35343
4069.01042 -2.34872 -1.98471 -0.34540 -1.62887
4071.04492 -2.36539 -1.08914 -0.38948 -1.87661
4073.07943 -2.38271 -0.48543 -0.43216 -2.09081
4075.11393 -2.40069 -0.22851 -0.47326 -2.26655
4077.14844 -2.41934 -0.26645 -0.51260 -2.40001
4079.18294 -2.43867 -0.53872 -0.55003 -2.48855
4081.21745 -2.45868 -0.99811 -0.58542 -2.53085
4083.25195 -2.47938 -1.58120 -0.61867 -2.52693
4085.28646 -2.50077 -2.20774 -0.64967 -2.47817
4087.32096 -2.52285 -2.80008 -0.67836 -2.38723
4089.35547 -2.54562 -3.29684 -0.70467 -2.25803
4091.38997 -2.56907 -3.67000 -0.72858 -2.09556
4093.42448 -2.59317 -3.92840 -0.75005 -1.90574
4095.45898 -2.61791 -4.09181 -0.76909 -1.69524
4097.49349 -2.64327 -4.17334 -0.78569 -1.47125
4099.52799 -2.66920 -4.19487 -0.79987 -1.24121
4101.56250 -2.69567 -4.19679 -0.81167 -1.01266
4103.59701 -2.72264 -4.20008 -0.82111 -0.79287
4105.63151 -2.75004 -4.14380 -0.82825 -0.58873
4107.66602 -2.77782 -3.88535 -0.83312 -0.40642
4109.70052 -2.80591 -3.31168 -0.83578 -0.25130
4111.73503 -2.83422 -2.46122 -0.83630 -0.12769
4113.76953 -2.86267 -1.50624 -0.83471 -0.03877
4115.80404 -2.89116 -0.62205 -0.83109 0.01355
4117.83854 -2.91960 0.08391 -0.82547 0.02862
4119.87305 -2.94787 0.52742 -0.81792 0.00709
4121.90755 -2.97588 0.60411 -0.80848 -0.04913
4123.94206 -3.00350 0.24021 -0.79720 -0.13695
4125.97656 -3.03061 -0.51466 -0.78412 -0.25226
4128.01107 -3.05710 -1.47573 -0.76927 -0.39004
4130.04557 -3.08282 -2.43731 -0.75270 -0.54457
4132.08008 -3.10767 -3.29887 -0.73443 -0.70963
4134.11458 -3.13152 -4.05805 -0.71450 -0.87873
4136.14909 -3.15423 -4.70405 -0.69292 -1.04532
4138.18359 -3.17570 -5.17566 -0.66972 -1.20305
4140.21810 -3.19581 -5.42541 -0.64492 -1.34596
4142.25260 -3.21445 -5.46818 -0.61855 -1.46868
4144.28711 -3.23152 -5.34832 -0.59064 -1.56663
4146.32161 -3.24692 -5.09783 -0.56121 -1.63612
4148.35612 -3.26058 -4.75389 -0.53030 -1.67452
4150.39062 -3.27242 -4.39628 -0.49794 -1.68029
4152.42513 -3.28238 -4.12465 -0.46418 -1.65303
4154.45964 -3.29042 -3.98094 -0.42906 -1.59345
4156.49414 -3.29651 -3.91720 -0.39264 -1.50333
4158.52865 -3.30063 -3.86331 -0.35499 -1.38544
4160.56315 -3.30277 -3.80986 -0.31619 -1.24341
4162.59766 -3.30294 -3.80671 -0.27631 -1.08155
4164.63216 -3.30119 -3.90586 -0.23547 -0.90470
4166.66667 -3.29754 -4.12941 -0.19376 -0.71805
4168.70117 -3.29207 -4.46627 -0.15130 -0.52689
4170.73568 -3.28482 -4.87049 -0.10822 -0.33643
4172.77018 -3.27590 -5.27132 -0.06466 -0.15161
4174.80469 -3.26537 -5.59140 -0.02078 0.02309
4176.83919 -3.25334 -5.74287 0.02327 0.18384
4178.87370 -3.23990 -5.61554 0.06732 0.32755
4180.90820 -3.22517 -5.11097 0.11119 0.45201
4182.94271 -3.20926 -4.22024 0.15469 0.55596
4184.97721 -3.19228 -3.07190 0.19762 0.63910
4187.01172 -3.17437 -1.89202 0.23980 0.70208
4189.04622 -3.15563 -0.90102 0.28101 0.74646
4191.08073 -3.13618 -0.22150 0.32106 0.77464
4193.11523 -3.11615 0.15079 0.35973 0.78970
4195.14974 -3.09565 0.29703 0.39682 0.79528
4197.18424 -3.07480 0.27126 0.43211 0.79540
4199.21875 -3.05369 0.03523 0.46542 0.79428
4201.25326 -3.03245 -0.47732 0.49654 0.79612
4203.28776 -3.01116 -1.23564 0.52527 0.80491
4205.32227 -2.98992 -2.09950 0.55144 0.82425
4207.35677 -2.96881 -2.93893 0.57488 0.85716
4209.39128 -2.94792 -3.71852 0.59542 0.90591
4211.42578 -2.92733 -4.45044 0.61290 0.97194
4213.46029 -2.90711 -5.10556 0.62721 1.05571
4215.49479 -2.88733 -5.59306 0.63822 1.15665
4217.52930 -2.86806 -5.81551 0.64582 1.27320
4219.56380 -2.84937 -5.73104 0.64993 1.40277
4221.59831 -2.83132 -5.35926 0.65049 1.54184
4223.63281 -2.81398 -4.74157 0.64745 1.68605
4225.66732 -2.79740 -3.92783 0.64078 1.83038
4227.70182 -2.78166 -3.00087 0.63049 1.96926
4229.73633 -2.76681 -2.06764 0.61659 2.09685
4231.77083 -2.75291 -1.21016 0.59911 2.20720
4233.80534 -2.74004 -0.48118 0.57812 2.29450
4235.83984 -2.72825 0.04166 0.55370 2.35330
4237.87435 -2.71762 0.24067 0.52594 2.37874
4239.90885 -2.70821 0.02665 0.49497 2.36679
4241.94336 -2.70011 -0.58258 0.46091 2.31438
4243.97786 -2.69339 -1.45703 0.42392 2.21957
4246.01237 -2.68812 -2.42033 0.38418 2.08170
4248.04688 -2.68438 -3.32119 0.34186 1.90143
4250.08138 -2.68225 -4.06137 0.29715 1.68077
4252.11589 -2.68180 -4.58630 0.25026 1.42310
4254.15039 -2.68309 -4.86956 0.20141 1.13303
4256.18490 -2.68619 -4.90457 0.15080 0.81636
4258.21940 -2.69116 -4.70897 0.09866 0.47987
4260.25391 -2.69804 -4.33876 0.04521 0.13115
4262.28841 -2.70687 -3.87852 -0.00931 -0.22166
4264.32292 -2.71768 -3.38951 -0.06470 -0.57008
4266.35742 -2.73049 -2.86752 -0.12074 -0.90561
4268.39193 -2.74531 -2.26885 -0.17721 -1.21996
4270.42643 -2.76212 -1.57831 -0.23391 -1.50539
4272.46094 -2.78091 -0.84418 -0.29064 -1.75491
4274.49544 -2.80164 -0.14490 -0.34722 -1.96257
4276.52995 -2.82425 0.46399 -0.40347 -2.12366
4278.56445 -2.84868 0.94093 -0.45923 -2.23488
4280.59896 -2.87484 1.19916 -0.51435 -2.29445
4282.63346 -2.90262 1.11387 -0.56869 -2.30225
4284.66797 -2.93191 0.62330 -0.62212 -2.25977
4286.70247 -2.96258 -0.21065 -0.67452 -2.17016
4288.73698 -2.99448 -1.25641 -0.72580 -2.03806
4290.77148 -3.02744 -2.38089 -0.77587 -1.86953
4292.80599 -3.06131 -3.44876 -0.82464 -1.67185
4294.84049 -3.09589 -4.31562 -0.87205 -1.45326
4296.87500 -3.13099 -4.87361 -0.91803 -1.22271
4298.90951 -3.16643 -5.09712 -0.96254 -0.98960
4300.94401 -3.20201 -5.03355 -1.00554 -0.76340
4302.97852 -3.23751 -4.76759 -1.04698 -0.55339
4305.01302 -3.27276 -4.39715 -1.08684 -0.36834
4307.04753 -3.30753 -4.00783 -1.12510 -0.21616
4309.08203 -3.34164 -3.64870 -1.16172 -0.10369
4311.11654 -3.37489 -3.34951 -1.19671 -0.03642
4313.15104 -3.40712 -3.16404 -1.23005 -0.01828
4315.18555 -3.43815 -3.16232 -1.26172 -0.05154
4317.22005 -3.46783 -3.36831 -1.29174 -0.13666
4319.25456 -3.49604 -3.73533 -1.32008 -0.27231
4321.28906 -3.52264 -4.19082 -1.34677 -0.45534
4323.32357 -3.54754 -4.67371 -1.37181 -0.68092
4325.35807 -3.57066 -5.12667 -1.39521 -0.94266
4327.39258 -3.59194 -5.49384 -1.41698 -1.23282
4329.42708 -3.61132 -5.74101 -1.43716 -1.54253
4331.46159 -3.62880 -5.86243 -1.45578 -1.86213
4333.49609 -3.64437 -5.87562 -1.47286 -2.18142
4335.53060 -3.65804 -5.82395 -1.48846 -2.49007
4337.56510 -3.66985 -5.75682 -1.50264 -2.77789
4339.59961 -3.67986 -5.67192 -1.51545 -3.03523
4341.63411 -3.68814 -5.48684 -1.52696 -3.25328
4343.66862 -3.69477 -5.09302 -1.53727 -3.42437
4345.70312 -3.69986 -4.44551 -1.54647 -3.54226
4347.73763 -3.70353 -3.60905 -1.55465 -3.60231
4349.77214 -3.70588 -2.73733 -1.56194 -3.60173
4351.80664 -3.70706 -2.01690 -1.56844 -3.53960
4353.84115 -3.70720 -1.61606 -1.57430 -3.41697
4355.87565 -3.70644 -1.64373 -1.57964 -3.23683
4357.91016 -3.70492 -2.09835 -1.58462 -3.00404
4359.94466 -3.70278 -2.83913 -1.58937 -2.72515
4361.97917 -3.70016 -3.63730 -1.59405 -2.40824
4364.01367 -3.69718 -4.27561 -1.59880 -2.06265
4366.04818 -3.69398 -4.60903 -1.60379 -1.69870
4368.08268 -3.69067 -4.58199 -1.60915 -1.32733
4370.11719 -3.68736 -4.24042 -1.61502 -0.95981
4372.15169 -3.68414 -3.71335 -1.62156 -0.60732
4374.18620 -3.68112 -3.14561 -1.62887 -0.28062
4376.22070 -3.67835 -2.64232 -1.63709 0.01026
4378.25521 -3.67590 -2.27025 -1.64631 0.25642
4380.28971 -3.67382 -2.07662 -1.65662 0.45029
4382.32422 -3.67213 -2.08034 -1.66811 0.58590
4384.35872 -3.67085 -2.24684 -1.68083 0.65910
4386.39323 -3.66999 -2.48711 -1.69482 0.66764
4388.42773 -3.66954 -2.70238 -1.71010 0.61125
4390.46224 -3.66948 -2.84301 -1.72669 0.49165
4392.49674 -3.66978 -2.92469 -1.74456 0.31246
4394.53125 -3.67040 -2.99578 -1.76369 0.07911
4396.56576 -3.67130 -3.10277 -1.78403 -0.20138
4398.60026 -3.67242 -3.27919 -1.80551 -0.52061
4400.63477 -3.67371 -3.54884 -1.82804 -0.86912
4402.66927 -3.67509 -3.92933 -1.85153 -1.23666
4404.70378 -3.67651 -4.42075 -1.87586 -1.61254
4406.73828 -3.67789 -4.97849 -1.90092 -1.98599
4408.77279 -3.67916 -5.50322 -1.92656 -2.34652
4410.80729 -3.68024 -5.87230 -1.95265 -2.68423
4412.84180 -3.68108 -5.98884 -1.97903 -2.99014
4414.87630 -3.68160 -5.81566 -2.00556 -3.25645
4416.91081 -3.68174 -5.38326 -2.03206 -3.47683
4418.94531 -3.68144 -4.77279 -2.05840 -3.64655
4420.97982 -3.68065 -4.08400 -2.08440 -3.76265
4423.01432 -3.67932 -3.40917 -2.10992 -3.82399
4425.04883 -3.67742 -2.82510 -2.13480 -3.83126
4427.08333 -3.67491 -2.40231 -2.15890 -3.78695
4429.11784 -3.67177 -2.21710 -2.18208 -3.69520
4431.15234 -3.66797 -2.33287 -2.20420 -3.56166
4433.18685 -3.66351 -2.74222 -2.22515 -3.39326
4435.22135 -3.65837 -3.33256 -2.24480 -3.19793
4437.25586 -3.65257 -3.93532 -2.26306 -2.98436
4439.29036 -3.64610 -4.41163 -2.27984 -2.76162
4441.32487 -3.63899 -4.68847 -2.29504 -2.53889
4443.35938 -3.63126 -4.73938 -2.30860 -2.32511
4445.39388 -3.62292 -4.56545 -2.32044 -2.12865
4447.42839 -3.61402 -4.20777 -2.33053 -1.95705
4449.46289 -3.60458 -3.77234 -2.33882 -1.81676
4451.49740 -3.59465 -3.41564 -2.34527 -1.71291
4453.53190 -3.58427 -3.26248 -2.34987 -1.64913
4455.56641 -3.57348 -3.32117 -2.35260 -1.62747
4457.60091 -3.56233 -3.48829 -2.35347 -1.64830
4459.63542 -3.55085 -3.62898 -2.35247 -1.71036
4461.66992 -3.53909 -3.64714 -2.34963 -1.81077
4463.70443 -3.52709 -3.51341 -2.34496 -1.94518
4465.73893 -3.51491 -3.26515 -2.33850 -2.10793
4467.77344 -3.50257 -2.98543 -2.33030 -2.29227
4469.80794 -3.49013 -2.77583 -2.32040 -2.49059
4471.84245 -3.47762 -2.73482 -2.30886 -2.69470
4473.87695 -3.46507 -2.92701 -2.29574 -2.89618
4475.91146 -3.45253 -3.34586 -2.28113 -3.08661
4477.94596 -3.44001 -3.90875 -2.26509 -3.25791
4479.98047 -3.42757 -4.48783 -2.24771 -3.40265
4482.01497 -3.41521 -4.94160 -2.22909 -3.51428
4484.04948 -3.40296 -5.14116 -2.20933 -3.58737
4486.08398 -3.39086 -5.00378 -2.18854 -3.61783
4488.11849 -3.37892 -4.51916 -2.16682 -3.60303
4490.15299 -3.36716 -3.74884 -2.14430 -3.54188
4492.18750 -3.35560 -2.80482 -2.12108 -3.43490
4494.22201 -3.34427 -1.82511 -2.09730 -3.28421
4496.25651 -3.33319 -0.96231 -2.07307 -3.09341
4498.29102 -3.32237 -0.37558 -2.04852 -2.86748
4500.32552 -3.31184 -0.19355 -2.02377 -2.61263
4502.36003 -3.30162 -0.45602 -1.99896 -2.33606
4504.39453 -3.29174 -1.09432 -1.97419 -2.04570
4506.42904 -3.28223 -1.97355 -1.94959 -1.74997
4508.46354 -3.27311 -2.94837 -1.92526 -1.45749
4510.49805 -3.26442 -3.89033 -1.90131 -1.17676
4512.53255 -3.25619 -4.69245 -1.87784 -0.91589
4514.56706 -3.24846 -5.27410 -1.85494 -0.68234
4516.60156 -3.24128 -5.60085 -1.83269 -0.48265
4518.63607 -3.23468 -5.70432 -1.81115 -0.32225
4520.67057 -3.22872 -5.66225 -1.79038 -0.20526
4522.70508 -3.22345 -5.54093 -1.77044 -0.13438
4524.73958 -3.21893 -5.36455 -1.75135 -0.11081
4526.77409 -3.21519 -5.13513 -1.73314 -0.13422
4528.80859 -3.21230 -4.85020 -1.71582 -0.20278
4530.84310 -3.21032 -4.48954 -1.69938 -0.31323
4532.87760 -3.20928 -4.00791 -1.68382 -0.46102
4534.91211 -3.20924 -3.35863 -1.66910 -0.64045
4536.94661 -3.21026 -2.53088 -1.65519 -0.84493
4538.98112 -3.21237 -1.57722 -1.64204 -1.06714
4541.01562 -3.21561 -0.61461 -1.62961 -1.29936
4543.05013 -3.22004 0.20144 -1.61783 -1.53368
4545.08464 -3.22567 0.71172 -1.60663 -1.76230
4547.11914 -3.23254 0.79077 -1.59593 -1.97780
4549.15365 -3.24066 0.38967 -1.58567 -2.17335
4551.18815 -3.25005 -0.43838 -1.57575 -2.34295
4553.22266 -3.26070 -1.55008 -1.56610 -2.48163
4555.25716 -3.27262 -2.74564 -1.55665 -2.58558
4557.29167 -3.28579 -3.81531 -1.54729 -2.65227
4559.32617 -3.30020 -4.60039 -1.53797 -2.68049
4561.36068 -3.31580 -5.03124 -1.52861 -2.67039
4563.39518 -3.33258 -5.11081 -1.51913 -2.62342
4565.42969 -3.35047 -4.88657 -1.50948 -2.54226
4567.46419 -3.36944 -4.44969 -1.49959 -2.43071
4569.49870 -3.38942 -3.92824 -1.48941 -2.29349
4571.53320 -3.41036 -3.44756 -1.47890 -2.13609
4573.56771 -3.43217 -3.08574 -1.46802 -1.96452
4575.60221 -3.45479 -2.85259 -1.45675 -1.78512
4577.63672 -3.47814 -2.70669 -1.44505 -1.60428
4579.67122 -3.50214 -2.61342 -1.43291 -1.42825
4581.70573 -3.52670 -2.58820 -1.42033 -1.26286
4583.74023 -3.55175 -2.66359 -1.40730 -1.11338
4585.77474 -3.57720 -2.82865 -1.39383 -0.98428
4587.80924 -3.60298 -3.03440 -1.37993 -0.87911
4589.84375 -3.62899 -3.25190 -1.36561 -0.80041
4591.87826 -3.65518 -3.49699 -1.35090 -0.74960
4593.91276 -3.68147 -3.80153 -1.33583 -0.72695
4595.94727 -3.70778 -4.18120 -1.32041 -0.73165
4597.98177 -3.73407 -4.62741 -1.30469 -0.76181
4600.01628 -3.76028 -5.10294 -1.28870 -0.81457
4602.05078 -3.78634 -5.53169 -1.27247 -0.88625
4604.08529 -3.81222 -5.80989 -1.25605 -0.97248
4606.11979 -3.83787 -5.85074 -1.23948 -1.06843
4608.15430 -3.86327 -5.61951 -1.22279 -1.16894
4610.18880 -3.88838 -5.12919 -1.20604 -1.26881
4612.22331 -3.91317 -4.43323 -1.18925 -1.36292
4614.25781 -3.93765 -3.63872 -1.17248 -1.44652
4616.29232 -3.96179 -2.89774 -1.15576 -1.51534
4618.32682 -3.98559 -2.35515 -1.13913 -1.56580
4620.36133 -4.00905 -2.10035 -1.12264 -1.59511
4622.39583 -4.03217 -2.15476 -1.10632 -1.60141
4624.43034 -4.05497 -2.47864 -1.09020 -1.58380
4626.46484 -4.07745 -2.98960 -1.07434 -1.54240
4628.49935 -4.09961 -3.59477 -1.05876 -1.47830
4630.53385 -4.12147 -4.21322 -1.04349 -1.39354
4632.56836 -4.14305 -4.77253 -1.02858 -1.29100
4634.60286 -4.16436 -5.19962 -1.01405 -1.17430
4636.63737 -4.18540 -5.42998 -0.99993 -1.04764
4638.67188 -4.20620 -5.44015 -0.98626 -0.91562
4640.70638 -4.22675 -5.28004 -0.97305 -0.78307
4642.74089 -4.24707 -5.05628 -0.96035 -0.65486
4644.77539 -4.26717 -4.85744 -0.94817 -0.53569
4646.80990 -4.28702 -4.69844 -0.93655 -0.42991
4648.84440 -4.30664 -4.54321 -0.92550 -0.34135
4650.87891 -4.32601 -4.35717 -0.91504 -0.27318
4652.91341 -4.34510 -4.12824 -0.90521 -0.22773
4654.94792 -4.36391 -3.86667 -0.89603 -0.20648
4656.98242 -4.38241 -3.60463 -0.88751 -0.20994
4659.01693 -4.40056 -3.38603 -0.87968 -0.23765
4661.05143 -4.41833 -3.25329 -0.87255 -0.28820
4663.08594 -4.43569 -3.24630 -0.86616 -0.35925
4665.12044 -4.45259 -3.39905 -0.86051 -0.44769
4667.15495 -4.46899 -3.71936 -0.85563 -0.54967
4669.18945 -4.48483 -4.16959 -0.85155 -0.66085
4671.22396 -4.50007 -4.67103 -0.84827 -0.77648
4673.25846 -4.51464 -5.13280 -0.84582 -0.89163
4675.29297 -4.52850 -5.48351 -0.84423 -1.00139
4677.32747 -4.54157 -5.67839 -0.84350 -1.10102
4679.36198 -4.55380 -5.68751 -0.84367 -1.18621
4681.39648 -4.56513 -5.49743 -0.84475 -1.25316
4683.43099 -4.57549 -5.13110 -0.84677 -1.29883
4685.46549 -4.58484 -4.65816 -0.84973 -1.32098
4687.50000 -4.59312 -4.18607 -0.85366 -1.31833
4689.53451 -4.60027 -3.83898 -0.85858 -1.29056
4691.56901 -4.60626 -3.71813 -0.86449 -1.23841
4693.60352 -4.61105 -3.85522 -0.87142 -1.16357
4695.63802 -4.61459 -4.19826 -0.87937 -1.06869
4697.67253 -4.61687 -4.64150 -0.88835 -0.95728
4699.70703 -4.61786 -5.07017 -0.89835 -0.83356
4701.74154 -4.61754 -5.39854 -0.90939 -0.70234
4703.77604 -4.61592 -5.59530 -0.92145 -0.56882
4705.81055 -4.61299 -5.68807 -0.93452 -0.43841
4707.84505 -4.60876 -5.74167 -0.94859 -0.31652
4709.87956 -4.60325 -5.81790 -0.96363 -0.20838
4711.91406 -4.59649 -5.94073 -0.97962 -0.11883
4713.94857 -4.58852 -6.09460 -0.99652 -0.05211
4715.98307 -4.57938 -6.24844 -1.01429 -0.01175
4718.01758 -4.56911 -6.36185 -1.03288 -0.00040
4720.05208 -4.55779 -6.37236 -1.05223 -0.01972
4722.08659 -4.54545 -6.21331 -1.07230 -0.07032
4724.12109 -4.53218 -5.85794 -1.09300 -0.15175
4726.15560 -4.51804 -5.32638 -1.11427 -0.26245
4728.19010 -4.50311 -4.65810 -1.13603 -0.39986
4730.22461 -4.48747 -3.91318 -1.15819 -0.56047
4732.25911 -4.47118 -3.19147 -1.18066 -0.73995
4734.29362 -4.45435 -2.60619 -1.20336 -0.93329
4736.32812 -4.43705 -2.22890 -1.22618 -1.13499
4738.36263 -4.41935 -2.07958 -1.24904 -1.33924
4740.39714 -4.40136 -2.16595 -1.27183 -1.54016
4742.43164 -4.38314 -2.50185 -1.29444 -1.73196
4744.46615 -4.36479 -3.06830 -1.31679 -1.90917
4746.50065 -4.34637 -3.76903 -1.33876 -2.06685
4748.53516 -4.32796 -4.45057 -1.36027 -2.20076
4750.56966 -4.30964 -4.97183 -1.38121 -2.30748
4752.60417 -4.29149 -5.25051 -1.40150 -2.38457
4754.63867 -4.27357 -5.26706 -1.42105 -2.43064
4756.67318 -4.25594 -5.06134 -1.43976 -2.44542
4758.70768 -4.23868 -4.72450 -1.45757 -2.42971
4760.74219 -4.22185 -4.36777 -1.47440 -2.38541
4762.77669 -4.20550 -4.08574 -1.49018 -2.31541
4764.81120 -4.18968 -3.93436 -1.50486 -2.22348
4766.84570 -4.17445 -3.91860 -1.51837 -2.11416
4768.88021 -4.15986 -3.99654 -1.53068 -1.99255
4770.91471 -4.14595 -4.10954 -1.54174 -1.86413
4772.94922 -4.13276 -4.20793 -1.55152 -1.73455
4774.98372 -4.12033 -4.25576 -1.56001 -1.60945
4777.01823 -4.10869 -4.24171 -1.56718 -1.49418
4779.05273 -4.09788 -4.19574 -1.57303 -1.39366
4781.08724 -4.08791 -4.17565 -1.57755 -1.31216
4783.12174 -4.07882 -4.22839 -1.58077 -1.25314
4785.15625 -4.07061 -4.36581 -1.58270 -1.21912
4787.19076 -4.06331 -4.56618 -1.58337 -1.21157
4789.22526 -4.05691 -4.79235 -1.58281 -1.23086
4791.25977 -4.05141 -5.00901 -1.58107 -1.27624
4793.29427 -4.04681 -5.17018 -1.57820 -1.34585
4795.32878 -4.04309 -5.18543 -1.57426 -1.43681
4797.36328 -4.04023 -4.93081 -1.56933 -1.54527
4799.39779 -4.03821 -4.33035 -1.56348 -1.66659
4801.43229 -4.03698 -3.43439 -1.55681 -1.79553
4803.46680 -4.03650 -2.41532 -1.54940 -1.92637
4805.50130 -4.03673 -1.48627 -1.54136 -2.05319
4807.53581 -4.03760 -0.81316 -1.53280 -2.17006
4809.57031 -4.03906 -0.48109 -1.52385 -2.27127
4811.60482 -4.04103 -0.51579 -1.51462 -2.35154
4813.63932 -4.04345 -0.90892 -1.50524 -2.40626
4815.67383 -4.04624 -1.61356 -1.49585 -2.43161
4817.70833 -4.04930 -2.53178 -1.48660 -2.42478
4819.74284 -4.05257 -3.52522 -1.47762 -2.38405
4821.77734 -4.05594 -4.44969 -1.46906 -2.30889
4823.81185 -4.05934 -5.19494 -1.46106 -2.19999
4825.84635 -4.06268 -5.70863 -1.45378 -2.05926
4827.88086 -4.06587 -5.99494 -1.44734 -1.88980
4829.91536 -4.06882 -6.10250 -1.44191 -1.69579
4831.94987 -4.07147 -6.10546 -1.43760 -1.48236
4833.98438 -4.07372 -6.06300 -1.43455 -1.25546
4836.01888 -4.07551 -5.98240 -1.43289 -1.02164
4838.05339 -4.07678 -5.83417 -1.43272 -0.78784
4840.08789 -4.07745 -5.60119 -1.43415 -0.56116
4842.12240 -4.07750 -5.30089 -1.43727 -0.34864
4844.15690 -4.07686 -4.97119 -1.44215 -0.15700
4846.19141 -4.07550 -4.64696 -1.44886 0.00758
4848.22591 -4.07342 -4.34230 -1.45745 0.13965
4850.26042 -4.07057 -4.05678 -1.46794 0.23468
4852.29492 -4.06698 -3.80669 -1.48035 0.28925
4854.32943 -4.06262 -3.63803 -1.49467 0.30110
4856.36393 -4.05752 -3.59917 -1.51089 0.26927
4858.39844 -4.05170 -3.71212 -1.52897 0.19410
4860.43294 -4.04518 -3.96269 -1.54885 0.07720
4862.46745 -4.03799 -4.29625 -1.57046 -0.07855
4864.50195 -4.03018 -4.63193 -1.59370 -0.26916
4866.53646 -4.02179 -4.89784 -1.61848 -0.48962
4868.57096 -4.01286 -5.03672 -1.64467 -0.73408
4870.60547 -4.00345 -4.97552 -1.67214 -0.99607
4872.63997 -3.99361 -4.63856 -1.70075 -1.26868
4874.67448 -3.98340 -4.02601 -1.73034 -1.54482
4876.70898 -3.97287 -3.26498 -1.76075 -1.81743
4878.74349 -3.96209 -2.55854 -1.79181 -2.07973
4880.77799 -3.95111 -2.07284 -1.82334 -2.32543
4882.81250 -3.93999 -1.86345 -1.85516 -2.54893
4884.84701 -3.92880 -1.89677 -1.88710 -2.74548
4886.88151 -3.91757 -2.11890 -1.91897 -2.91136
4888.91602 -3.90637 -2.48681 -1.95060 -3.04392
4890.95052 -3.89524 -2.95523 -1.98181 -3.14172
4892.98503 -3.88424 -3.46976 -2.01243 -3.20448
4895.01953 -3.87341 -3.97502 -2.04230 -3.23312
4897.05404 -3.86280 -4.41700 -2.07126 -3.22964
4899.08854 -3.85244 -4.75078 -2.09918 -3.19708
4901.12305 -3.84236 -4.96314 -2.12592 -3.13933
4903.15755 -3.83261 -5.08630 -2.15137 -3.06099
4905.19206 -3.82320 -5.18283 -2.17540 -2.96719
4907.22656 -3.81417 -5.30475 -2.19792 -2.86337
4909.26107 -3.80553 -5.44586 -2.21886 -2.75507
4911.29557 -3.79730 -5.52958 -2.23814 -2.64773
4913.33008 -3.78951 -5.45625 -2.25572 -2.54646
4915.36458 -3.78216 -5.16179 -2.27155 -2.45588
4917.39909 -3.77526 -4.63615 -2.28561 -2.37992
4919.43359 -3.76881 -3.91967 -2.29788 -2.32170
4921.46810 -3.76283 -3.10159 -2.30837 -2.28342
4923.50260 -3.75730 -2.30162 -2.31710 -2.26629
4925.53711 -3.75222 -1.63662 -2.32410 -2.27047
4927.57161 -3.74759 -1.20410 -2.32940 -2.29513
4929.60612 -3.74340 -1.07477 -2.33306 -2.33846
4931.64062 -3.73964 -1.27167 -2.33514 -2.39776
4933.67513 -3.73629 -1.75400 -2.33572 -2.46958
4935.70964 -3.73333 -2.42671 -2.33489 -2.54984
4937.74414 -3.73075 -3.16623 -2.33272 -2.63402
4939.77865 -3.72851 -3.85372 -2.32932 -2.71735
4941.81315 -3.72660 -4.40762 -2.32480 -2.79499
4943.84766 -3.72500 -4.79235 -2.31926 -2.86227
4945.88216 -3.72366 -5.00158 -2.31283 -2.91484
4947.91667 -3.72258 -5.04214 -2.30561 -2.94888
4949.95117 -3.72171 -4.92693 -2.29773 -2.96126
4951.98568 -3.72102 -4.67416 -2.28931 -2.94965
4954.02018 -3.72050 -4.32074 -2.28047 -2.91267
4956.05469 -3.72010 -3.93299 -2.27133 -2.84992
4958.08919 -3.71982 -3.58372 -2.26202 -2.76203
4960.12370 -3.71960 -3.31348 -2.25263 -2.65066
4962.15820 -3.71944 -3.12225 -2.24329 -2.51841
4964.19271 -3.71931 -2.99503 -2.23409 -2.36880
4966.22721 -3.71918 -2.92846 -2.22515 -2.20610
4968.26172 -3.71903 -2.93709 -2.21654 -2.03518
4970.29622 -3.71886 -3.04136 -2.20834 -1.86140
4972.33073 -3.71866 -3.25699 -2.20065 -1.69033
4974.36523 -3.71842 -3.59445 -2.19351 -1.52761
4976.39974 -3.71814 -4.05012 -2.18698 -1.37872
4978.43424 -3.71783 -4.58475 -2.18112 -1.24879
4980.46875 -3.71750 -5.12155 -2.17594 -1.14238
4982.50326 -3.71717 -5.56954 -2.17148 -1.06337
4984.53776 -3.71685 -5.83921 -2.16774 -1.01474
4986.57227 -3.71658 -5.84896 -2.16473 -0.99849
4988.60677 -3.71639 -5.54659 -2.16243 -1.01558
4990.64128 -3.71632 -4.93371 -2.16083 -1.06586
4992.67578 -3.71641 -4.07014 -2.15990 -1.14805
4994.71029 -3.71670 -3.07015 -2.15960 -1.25983
4996.74479 -3.71725 -2.09601 -2.15988 -1.39786
4998.77930 -3.71811 -1.32767 -2.16069 -1.55793
