# Supplementary material for: Ultrafast proton-coupled isomerization in the phototransformation of phytochrome
Source: Nat Chem. 2022 May 16;14(7):823–30. doi: 10.1038/s41557-022-00944-x (PMC9252900; doi:10.1038/s41557-022-00944-x)
Supplement: Source Data Extended Data Fig. 8 — Data for Extended Data Fig. 8a, 8b, 8c, and 8d (ascii format). [file 41557_2022_944_MOESM10_ESM.zip]

Archive with 10 entries (10 files):
- EDF 8 a DAS AGP2 pH 7.8
- EDF 8a DAS AGP2 pH 6.6
- EDF 8a DAS AGP2 pH 6.9
- EDF 8a DAS AGP2 pH 7.3
- EDF 8a DAS AGP2 pH 8.1
- EDF 8a DAS AGP2 pH 8.4
- EDF 8a readme.txt
- EDF 8b.dat
- EDF 8c.dat
- EDF 8d.dat
