# Supplementary material for: Ultrafast proton-coupled isomerization in the phototransformation of phytochrome
Source: Nat Chem. 2022 May 16;14(7):823–30. doi: 10.1038/s41557-022-00944-x (PMC9252900; doi:10.1038/s41557-022-00944-x)
Supplement: Source Data Extended Data Fig. 8 — Data for Extended Data Fig. 8a, 8b, 8c, and 8d (ascii format). [file 41557_2022_944_MOESM10_ESM.zip › EDF 8 a DAS AGP2 pH 7.8]

0.000000000000000000e+00 1.743304207102526204e-01 1.370535620551395883e+00 4.288211146514568028e+00 3.000000000000000000e+04
5.206499999999999773e+02 7.563326750784454156e+00 1.850481671314007981e+00 9.146382433578521542e-01 -1.301297634230121625e-01
5.236499999999999773e+02 7.281883197756771509e+00 1.887394089502578476e+00 8.370305772479009754e-01 -1.349558970701300875e-01
5.266499999999999773e+02 7.130080027430770961e+00 1.798646204372482904e+00 8.354192437220188117e-01 -7.935492632063365082e-02
5.296499999999999773e+02 6.772449883541657556e+00 1.744137630594049693e+00 8.293183166824263930e-01 -6.378937292792397074e-02
5.326499999999999773e+02 6.452693600295520859e+00 1.783599253872700574e+00 7.463178023066274758e-01 -6.315598832013578912e-02
5.356499999999999773e+02 6.483266184906575802e+00 1.654596489642089274e+00 7.818249941857894347e-01 -4.138468723221308543e-02
5.386499999999999773e+02 6.251240881106438607e+00 1.612091757291264082e+00 7.742428364224950288e-01 -4.125110884328402755e-02
5.416499999999999773e+02 6.028912297045265767e+00 1.659198984094261364e+00 7.116384931384782675e-01 -3.361172781408550830e-02
5.446499999999999773e+02 5.804033105260175240e+00 1.657089498524174642e+00 6.803183670896723045e-01 -1.594590478986962143e-02
5.476499999999999773e+02 5.526966324231233685e+00 1.696373501136598794e+00 6.395489226166539698e-01 -2.158575873488006568e-03
5.506499999999999773e+02 5.260730579864151046e+00 1.678130323282920333e+00 6.017721845827352922e-01 2.363547698157556637e-02
5.536499999999999773e+02 5.195254308455019121e+00 1.740082285228103709e+00 6.224698726208124366e-01 2.007167271822515517e-02
5.566499999999999773e+02 5.799727428739098301e+00 2.101015243294706014e+00 6.489528906921574469e-01 6.669370941437625933e-02
5.596499999999999773e+02 4.677824613243048546e+00 1.679485186866209512e+00 5.138206560036592263e-01 6.697762417515983058e-02
5.626499999999999773e+02 4.300576410289157714e+00 1.629397547079435515e+00 4.902029106447474693e-01 5.662802319262268125e-02
5.656499999999999773e+02 4.100562866342639445e+00 1.637653402879444053e+00 4.413370892871426032e-01 6.492654207350166684e-02
5.686499999999999773e+02 3.915896723538292434e+00 1.643716441941741824e+00 4.298637382822697584e-01 7.220777824251402299e-02
5.716499999999999773e+02 3.768803272392390546e+00 1.658846176705610187e+00 4.101777124461852275e-01 6.428850430075939981e-02
5.746499999999999773e+02 3.511909376513584924e+00 1.679219962863048865e+00 3.976028404614317391e-01 6.502607740818844295e-02
5.776499999999999773e+02 3.278021606984665048e+00 1.687200341978087215e+00 3.732836272153491342e-01 6.168637678175475231e-02
5.806499999999999773e+02 3.053582345819084942e+00 1.707411513850982665e+00 3.399252150100620096e-01 6.578103515265393275e-02
5.836499999999999773e+02 2.788385332314540666e+00 1.713311423266465239e+00 3.126845529224615561e-01 6.388519466540042158e-02
5.866499999999999773e+02 2.535401000027277529e+00 1.754382135457334790e+00 2.729391475258396427e-01 6.841517489713651312e-02
5.896499999999999773e+02 2.351912985783848775e+00 1.749356254513931841e+00 2.606859921029451299e-01 6.969088712313520340e-02
5.926499999999999773e+02 2.073732765522586341e+00 1.770312935592707415e+00 2.371871251072342757e-01 7.341830687117911758e-02
5.956499999999999773e+02 1.832412971134208757e+00 1.784505160669328072e+00 1.956984896616940639e-01 7.692061306816908028e-02
5.986499999999999773e+02 1.619808052356115580e+00 1.796721290373564539e+00 1.882798585304365502e-01 7.864098477891456884e-02
6.016499999999999773e+02 1.373467631924299104e+00 1.818674566605011256e+00 1.469287543291211695e-01 9.009879136772915020e-02
6.046499999999999773e+02 1.143561121595616292e+00 1.790057274772595353e+00 1.212632697746487548e-01 8.637693600517599990e-02
6.076499999999999773e+02 8.826632753203185189e-01 1.682329547368854650e+00 1.011225282506372641e-01 8.862543160371023909e-02
6.106499999999999773e+02 6.578271721774427983e-01 1.650231954505064325e+00 5.987173564421963828e-02 9.517289277231018307e-02
6.136499999999999773e+02 4.233798105727196170e-01 1.698775689663377220e+00 4.571169767013150143e-02 1.043913391778386046e-01
6.166499999999999773e+02 2.171189105940043163e-01 1.795964088677767245e+00 1.703061566769190419e-02 1.183550953507383624e-01
6.196499999999999773e+02 2.131585665703040686e-02 1.787914645001131175e+00 3.432365780985611320e-02 1.184413309743804488e-01
6.226499999999999773e+02 -2.749090116861666599e-01 1.798053747730065099e+00 2.630337693184479214e-02 1.304390963383563196e-01
6.256499999999999773e+02 -5.250875658243199240e-01 1.806757677194141598e+00 -3.350783946872222530e-03 1.354833891365175569e-01
6.286499999999999773e+02 -7.331993137320629295e-01 1.703383162286276731e+00 1.163819400757546037e-02 1.252299062752815773e-01
6.316499999999999773e+02 -9.906847093475830146e-01 1.726155035684066696e+00 -2.321528861990670642e-02 1.389795506101170475e-01
6.346499999999999773e+02 -1.408782561603024286e+00 1.725953957816698026e+00 -6.523022238015950547e-02 1.448628254931348946e-01
6.376499999999999773e+02 -1.521314715014120855e+00 1.622231778210398545e+00 -7.375802933005545792e-02 1.409074679625139381e-01
6.406499999999999773e+02 -1.858426927849452293e+00 1.578311628055222071e+00 -8.174968948204179575e-02 1.299817987184822554e-01
6.436499999999999773e+02 -2.134526583312470915e+00 1.515504099027146445e+00 -1.652615489323255027e-01 1.576176864804291478e-01
6.466499999999999773e+02 -2.524779495334807056e+00 1.493213609518727614e+00 -2.503624022354475898e-01 1.504628768485120338e-01
6.496499999999999773e+02 -2.633285030723672815e+00 1.308549375598401232e+00 -3.103038781402551183e-01 1.583322432853145612e-01
6.526499999999999773e+02 -2.960915790261538394e+00 1.203569157731231964e+00 -3.538566166091423604e-01 1.512194477399350367e-01
6.556499999999999773e+02 -3.109615959891984804e+00 1.118076945204680372e+00 -4.508317743446367265e-01 1.605968967845230466e-01
6.586499999999999773e+02 -3.427587605762806966e+00 1.001988121733121240e+00 -5.306329610617729342e-01 1.220963240051350651e-01
6.616499999999999773e+02 -3.568881278585704919e+00 8.517488077008981140e-01 -6.523818405099793827e-01 1.272558027431879291e-01
6.646499999999999773e+02 -3.483455153950393957e+00 7.681566937124849614e-01 -7.877689510367807957e-01 1.446617799984889763e-01
6.676499999999999773e+02 -3.734934642852734576e+00 6.396504534963067812e-01 -9.470729996727708100e-01 1.482113927483986460e-01
6.706499999999999773e+02 -3.839970392463909032e+00 4.553330155574694671e-01 -1.060373125061241817e+00 1.071249909386349092e-01
6.736499999999999773e+02 -3.679388909921414985e+00 3.279239411789398040e-01 -1.180200237706465982e+00 1.157118176073137911e-01
6.766499999999999773e+02 -3.765981977088952881e+00 1.919061316281874818e-01 -1.291533536367736712e+00 1.161551374634850337e-01
6.796499999999999773e+02 -3.785165242745067715e+00 1.182677665168880773e-02 -1.278327453892162735e+00 1.380677692368910969e-01
6.826499999999999773e+02 -3.573341514200265578e+00 -2.523185463096316306e-01 -1.239842837028527045e+00 1.377886084212263385e-01
6.856499999999999773e+02 -3.499194797461202100e+00 -4.471695504200182136e-01 -1.342746763661690323e+00 1.414703122819116476e-01
6.886499999999999773e+02 -3.273469249055657393e+00 -5.275883747845190319e-01 -1.102428859223988589e+00 1.729384975582892725e-01
6.916499999999999773e+02 -3.275356356667228130e+00 -9.248418852546718139e-01 -1.172418126375820435e+00 1.407816808027113620e-01
6.946499999999999773e+02 -3.051360448796457181e+00 -1.094029285762132542e+00 -1.196956390088784072e+00 1.404881833225738452e-01
6.976499999999999773e+02 -2.678949555964811768e+00 -1.253024935395733008e+00 -9.097423561071958931e-01 1.454872169578804997e-01
7.006499999999999773e+02 -2.089743493290961318e+00 -1.129553521641138758e+00 -8.120937031842455633e-01 1.710604008741719306e-01
7.036499999999999773e+02 -1.667436619172017576e+00 -1.290789616184655264e+00 -8.759387426636406904e-01 1.837871109139596892e-01
7.066499999999999773e+02 -1.197926836486119750e+00 -1.331216201078794015e+00 -7.729270596389941073e-01 1.169866210479231505e-01
7.096499999999999773e+02 -1.685372617290401831e-01 -1.407280225754138359e+00 -9.195787843210889712e-01 1.430345304553602148e-01
7.126499999999999773e+02 7.730774118224977842e-01 -1.307269105248086705e+00 -1.274159390487682231e+00 1.131878551234245661e-01
7.156499999999999773e+02 1.663523510200414224e+00 -1.233153843011840500e+00 -1.308538975321547726e+00 7.484588252578322498e-02
7.186499999999999773e+02 2.856623468503923124e+00 -1.054820380204991803e+00 -1.818234825753541228e+00 7.169227038228059845e-02
7.216499999999999773e+02 4.282602552285789344e+00 -9.777912178965081358e-01 -2.339459204158513828e+00 -2.152477220055795323e-02
7.246499999999999773e+02 5.255000154748814545e+00 -8.775851168470855113e-01 -2.492267953559291094e+00 -3.264984597216861323e-02
7.276499999999999773e+02 6.784591817380696277e+00 -6.734133250018150552e-01 -3.035947176922231705e+00 -8.367883959399959048e-02
7.306499999999999773e+02 7.868059611811036191e+00 -5.221604304778113548e-01 -3.556278518148046963e+00 -1.544107205617723244e-01
7.336499999999999773e+02 8.816931008858118091e+00 -3.562785063235696104e-01 -4.017086657363679869e+00 -1.858972049099375246e-01
7.366499999999999773e+02 9.228475758750320779e+00 -1.539207442789378433e-01 -4.550990611064587021e+00 -2.468034794641046081e-01
7.396499999999999773e+02 9.764801952526905637e+00 -1.391855165017877871e-01 -4.962260849760309789e+00 -2.798116944977079856e-01
7.426499999999999773e+02 9.862491479038229869e+00 -6.936809418910314107e-02 -5.505055476152137750e+00 -3.660817582239104806e-01
7.456499999999999773e+02 1.022469711402057513e+01 -2.052026650968074573e-01 -5.937723796551158451e+00 -3.865700880784571636e-01
7.486499999999999773e+02 1.008723724204955552e+01 -4.089961669492002128e-01 -6.326354020966496350e+00 -4.472400463576528540e-01
7.516499999999999773e+02 9.633932534021967697e+00 -6.223638017285370028e-01 -6.701106187679166659e+00 -4.683674854639314211e-01
7.546499999999999773e+02 9.021781229647997336e+00 -1.007179748356914484e+00 -6.854192172889296053e+00 -5.428516618626466617e-01
7.576499999999999773e+02 8.606761148140247286e+00 -1.578736519354661416e+00 -6.925311458768655726e+00 -5.899577346484273788e-01
7.606499999999999773e+02 8.089030797183065502e+00 -2.189012265279674629e+00 -6.690056681942355254e+00 -6.066461056920952055e-01
7.636499999999999773e+02 7.472852954570302408e+00 -2.931347518670866403e+00 -6.214500414760934177e+00 -7.017295514408132817e-01
7.666499999999999773e+02 6.677308271354200464e+00 -3.701496260095823221e+00 -5.392515877466185437e+00 -6.798162554150840586e-01
7.696499999999999773e+02 6.543351278063506804e+00 -4.755149903787596166e+00 -4.306092301457541183e+00 -5.852515698957030388e-01
7.726499999999999773e+02 5.644526639111925093e+00 -5.545085710753167696e+00 -2.881803600939103038e+00 -6.042519419989059726e-01
7.756499999999999773e+02 3.851141718216176013e+00 -5.492715987213175666e+00 -1.028199075520055628e+00 -4.409797772760042367e-01
7.786499999999999773e+02 2.962207767219834587e+00 -6.309176752692154722e+00 3.814931768896615005e-01 -3.620420667961068428e-01
7.816499999999999773e+02 2.134702181462510673e+00 -6.798770165780469554e+00 2.084398524471168024e+00 -3.058847901036025330e-01
7.846499999999999773e+02 5.476854734242149192e-01 -6.259379888413064918e+00 3.209463445026535577e+00 -1.883357640775847330e-01
7.876499999999999773e+02 -3.294023351414788192e-01 -7.083706390895787131e+00 5.047568259934510415e+00 -1.324431371510607358e-01
7.906499999999999773e+02 -1.552581169329489086e+00 -6.059127467573662607e+00 5.256280432286317250e+00 -2.106192413738143532e-02
7.936499999999999773e+02 -2.683589189454063995e+00 -5.442024012565394031e+00 5.584651817009514296e+00 4.963666060246559736e-02
7.966499999999999773e+02 -4.043671832320676174e+00 -5.536486341910054954e+00 6.691082868112955495e+00 8.649702461446111268e-02
7.996499999999999773e+02 -4.302987773801047133e+00 -4.350618925431518846e+00 5.925071703412854163e+00 9.127567263197230996e-02
8.026499999999999773e+02 -5.037010919615759974e+00 -4.032026414544458426e+00 6.078028398295171719e+00 1.473256589068531186e-01
8.056499999999999773e+02 -5.852562808711910591e+00 -3.664294947728678142e+00 6.109041927229140079e+00 1.511965313177744685e-01
8.086499999999999773e+02 -6.817530291212587024e+00 -3.280982048986937905e+00 6.204193157512162493e+00 1.301825369866896898e-01
8.116499999999999773e+02 -6.323558672188400287e+00 -2.102573344905461550e+00 4.785215786395505155e+00 1.203076974161735452e-01
8.146499999999999773e+02 -6.826540910636194504e+00 -1.958684988793621073e+00 4.729176898928156625e+00 1.411131246767128866e-01
8.176499999999999773e+02 -6.300211516213163776e+00 -1.395101319021963659e+00 3.893869617285039109e+00 1.013637742546693310e-01
8.206499999999999773e+02 -6.842044177231528579e+00 -1.419845438289815354e+00 4.015719766132905377e+00 1.461759465066954089e-01
8.236499999999999773e+02 -6.737781988263840560e+00 -1.133135277285824971e+00 3.542551005571251466e+00 1.205873834653167914e-01
8.266499999999999773e+02 -6.938278204977645913e+00 -1.033012155384297692e+00 3.361942342345656254e+00 1.184812175005007934e-01
8.296499999999999773e+02 -7.161641328078614421e+00 -6.042795917865578792e-01 2.885618137678142681e+00 1.098729322801835634e-01
8.326499999999999773e+02 -6.500975353204845320e+00 -5.312547239876719285e-01 2.446593810963253457e+00 9.016622449902640668e-02
8.356499999999999773e+02 -4.945561550229159664e+00 -3.082850877902851838e-01 1.651410329187138926e+00 5.739918314409125921e-02
8.386499999999999773e+02 -6.136932406688977437e+00 -3.783048009299408987e-01 1.896421002817415991e+00 8.287994631548588342e-02
8.416499999999999773e+02 -5.407289654534301881e+00 -2.912075478117572280e-01 1.464251377091064121e+00 5.611943103911809505e-02
8.446499999999999773e+02 -5.886420232022306465e+00 -3.532772188681280734e-01 1.467612434021728696e+00 6.495726162434893591e-02
8.476499999999999773e+02 -5.315128103244931346e+00 -2.544600952039839936e-01 1.169370565887987601e+00 5.045137527539388100e-02
8.506499999999999773e+02 -5.613526577551986030e+00 -3.244607870324321963e-01 1.139372607043638075e+00 2.337343540320364205e-02
8.536499999999999773e+02 -4.541915866670917623e+00 -2.746674916616707041e-01 8.070489193241016102e-01 3.993003357457317742e-02
8.566499999999999773e+02 -4.340429215118398965e+00 -2.334870851753268195e-01 6.048895749747230655e-01 5.151496079942886192e-02
8.596499999999999773e+02 -4.828908742324730774e+00 -3.515932585711974978e-01 6.396278087161620940e-01 4.634445696680947885e-02
8.626499999999999773e+02 -4.363709729220563105e+00 -3.768317601753594093e-01 5.216050029507643959e-01 3.889224057572227000e-02
8.656499999999999773e+02 -4.157812602564620263e+00 -3.561055764017987957e-01 3.998345745603728574e-01 2.756625818586826496e-02
8.686499999999999773e+02 -3.918681069708234599e+00 -4.051093289895025262e-01 3.045753663314359483e-01 4.705911989309520538e-02
8.716499999999999773e+02 -3.722765887631965143e+00 -4.737803557521864106e-01 2.487499155874040857e-01 2.248010069758777860e-02
8.746499999999999773e+02 -4.462126855302213535e+00 -5.823493407417775769e-01 2.235752800320438827e-01 2.575295157981881064e-02
8.776499999999999773e+02 -3.633860393075956097e+00 -7.406886731094021181e-01 2.243290212597964239e-01 1.829955462620993373e-02
8.806499999999999773e+02 -3.195308429999470956e+00 -5.012320899339467450e-01 6.900355761162192680e-02 2.635819909438915157e-02
8.836499999999999773e+02 -3.854285904609335844e+00 -6.936497501519238718e-01 6.322827849726346539e-02 4.533592239031981885e-02
8.866499999999999773e+02 -3.535988709797363683e+00 -8.128149832036857259e-01 6.899547903038660834e-02 3.758703560629698959e-02
8.896499999999999773e+02 -3.176026910901990075e+00 -8.257973946185007685e-01 5.107107095245532608e-02 3.665478218936800425e-02
8.926499999999999773e+02 -3.401304907886543383e+00 -8.803070668639388918e-01 1.963490820262649844e-02 3.925139411032053938e-02
8.956499999999999773e+02 -3.395093020265411710e+00 -9.798741839168220169e-01 1.954084432701103796e-02 2.928114414705293780e-02
8.986499999999999773e+02 -3.273404852323294811e+00 -1.005731693551368267e+00 -8.670111819386204163e-03 2.483972394173047590e-02
9.016499999999999773e+02 -2.801644810880968617e+00 -9.149067336017024932e-01 -3.479587624638133536e-02 1.389614185177077445e-02
9.046499999999999773e+02 -2.944918747256828784e+00 -9.502203108257764042e-01 -2.250533952740421673e-02 -5.478747416361076650e-03
9.076499999999999773e+02 -2.415433509101934995e+00 -8.114137055462935511e-01 -4.843540116333118484e-02 -1.628044314652023900e-02
9.106499999999999773e+02 -2.279072884629531615e+00 -9.574900016416773019e-01 -3.839200966679032906e-02 -2.024108382863922667e-02
9.136499999999999773e+02 -2.428167117683376119e+00 -8.827265395221477462e-01 -4.711726476583923823e-02 4.796645613445468456e-03
9.166499999999999773e+02 -2.307865966194523555e+00 -1.044738600823362562e+00 -2.425465082958459112e-02 -1.553584913656175671e-03
9.196499999999999773e+02 -2.689224615880533520e+00 -1.106957382620775920e+00 -3.811923322085124938e-02 2.970795410468059922e-02
9.226499999999999773e+02 -1.797517790698251350e+00 -9.017164882921892000e-01 -1.108096353748259412e-02 2.222799227814451634e-02
9.256499999999999773e+02 -1.859766590669047037e+00 -8.165036430601462225e-01 -3.422286930756611445e-02 3.746352011842132845e-02
9.286499999999999773e+02 -1.773651927942458073e+00 -8.460948619083709099e-01 5.523759697331735588e-04 4.714065261510756721e-02
9.316499999999999773e+02 -1.806231115516469421e+00 -8.704350032630134848e-01 1.282094090176760098e-02 1.856658673633677925e-02
9.346499999999999773e+02 -1.627702286001052157e+00 -8.460434890185629664e-01 1.471982691084047432e-02 -3.215181117808743995e-04
9.376499999999999773e+02 -1.478786483997421408e+00 -6.378088876494893977e-01 -2.200625295160794567e-02 -3.704450325418864876e-02
9.406499999999999773e+02 -1.434104701579552499e+00 -8.405675117556125064e-01 3.706309205209565132e-03 -3.712298746026629348e-02
9.436499999999999773e+02 -1.674339985048392210e+00 -9.022147691669383240e-01 -1.173885760749908067e-02 -8.366358474479020091e-02
9.466499999999999773e+02 -1.395556979981282364e+00 -8.089100999540242976e-01 -4.265895849882359731e-02 -6.331130807989414355e-02
9.496499999999999773e+02 -1.240342728127941330e+00 -8.211196889151876066e-01 -6.625086208683870180e-03 -6.449449598431195030e-02
9.526499999999999773e+02 -1.195735111193318767e+00 -7.276210940957251738e-01 -3.846245419987826507e-03 -5.899786704715676011e-02
9.556499999999999773e+02 -9.753933401211343224e-01 -6.691746376542021535e-01 -8.302288001089987157e-03 -2.971919219209157026e-02
9.586499999999999773e+02 -1.120172907348449431e+00 -7.491822576987524629e-01 -1.011520476658952020e-02 4.856066726451794581e-03
9.616499999999999773e+02 -9.095445246307101161e-01 -5.921500149987629635e-01 -2.433460165189132302e-02 3.602616073369704908e-02
9.646499999999999773e+02 -7.465925484609194918e-01 -4.525516608838180965e-01 -8.879572226438352950e-03 5.510169415286513689e-02
9.676499999999999773e+02 -7.287145183298913143e-01 -4.792735729113354881e-01 3.467786945023272616e-02 6.379109250807664389e-02
