# Supplementary material for: Ultrafast proton-coupled isomerization in the phototransformation of phytochrome
Source: Nat Chem. 2022 May 16;14(7):823–30. doi: 10.1038/s41557-022-00944-x (PMC9252900; doi:10.1038/s41557-022-00944-x)
Supplement: Source Data Extended Data Fig. 8 — Data for Extended Data Fig. 8a, 8b, 8c, and 8d (ascii format). [file 41557_2022_944_MOESM10_ESM.zip › EDF 8a DAS AGP2 pH 6.6]

0.000000000000000000e+00 1.643342466474532193e-01 1.070473184333425642e+00 4.450668321528870486e+00 3.000000000000000000e+04
5.206499999999999773e+02 3.570316076413839745e+00 1.173109207821343647e+00 4.335279897154278306e-01 7.437279551575637360e-02
5.236499999999999773e+02 3.825547313756900270e+00 1.147860207387218834e+00 4.835294952140970492e-01 4.131361997168875311e-02
5.266499999999999773e+02 3.950557907164196969e+00 1.118953993345072950e+00 4.723144183807766461e-01 5.209251898891395505e-02
5.296499999999999773e+02 3.699904791012906813e+00 1.006660168020862667e+00 4.797144014416965252e-01 3.050995930504984271e-02
5.326499999999999773e+02 4.066020813877840645e+00 1.094200004425893491e+00 4.783612601237915984e-01 6.273480941831277580e-02
5.356499999999999773e+02 3.815783954945034306e+00 1.069693500241515105e+00 4.732748497234157137e-01 5.583675817365268274e-02
5.386499999999999773e+02 3.741883756344581258e+00 1.102770233549331458e+00 4.812947311145754359e-01 7.479658695745843022e-02
5.416499999999999773e+02 4.003304543567441698e+00 1.002634775062772210e+00 5.232925856273843435e-01 7.450853679973863664e-02
5.446499999999999773e+02 3.843496579599589236e+00 1.037870222595236980e+00 4.961508198205851761e-01 7.392901441762238235e-02
5.476499999999999773e+02 4.006118107390215677e+00 1.023459734493205042e+00 5.057275064149232557e-01 8.312331495759778255e-02
5.506499999999999773e+02 3.932993416882739179e+00 1.037565686922705455e+00 5.095379512303054304e-01 7.333765017107436723e-02
5.536499999999999773e+02 4.065437489574710739e+00 1.012751388078861003e+00 5.187147650692994771e-01 6.968362540044556463e-02
5.566499999999999773e+02 3.932145914039512746e+00 9.761735184766129336e-01 5.331406516105303695e-01 7.301450626775424224e-02
5.596499999999999773e+02 3.786051608369999322e+00 1.011036154142716859e+00 5.124610963299549571e-01 7.628582150564051922e-02
5.626499999999999773e+02 3.735960747074623889e+00 1.063341620996981041e+00 4.932374364907634035e-01 8.193574321507400560e-02
5.656499999999999773e+02 3.453917907440617885e+00 1.126258804280751757e+00 4.778531142152234734e-01 9.365666369623587562e-02
5.686499999999999773e+02 3.370330786215721020e+00 1.137802397879933869e+00 4.958074921872461793e-01 1.013566232358220909e-01
5.716499999999999773e+02 3.125624773166648218e+00 1.197456320686700604e+00 4.929001907584758535e-01 7.323466158608357701e-02
5.746499999999999773e+02 2.924436539912269595e+00 1.275503511191466322e+00 4.806887522043086225e-01 1.024208707526638867e-01
5.776499999999999773e+02 2.890687816046098479e+00 1.249121245474484887e+00 5.159101971973868439e-01 7.910910603349435855e-02
5.806499999999999773e+02 2.641728274032742796e+00 1.315723208223522844e+00 4.940441866558782369e-01 8.006967850178456358e-02
5.836499999999999773e+02 2.469370685575120294e+00 1.365568484200235799e+00 4.829914488495102298e-01 6.460809675302474353e-02
5.866499999999999773e+02 2.422862106987596853e+00 1.405091201787951993e+00 4.647131433200801243e-01 9.437526973216137094e-02
5.896499999999999773e+02 2.148226805421720176e+00 1.462317201646258669e+00 4.419854917067216338e-01 1.074730562349317381e-01
5.926499999999999773e+02 1.937940228617630378e+00 1.485306106404834070e+00 4.447020736122245244e-01 7.487759474011447536e-02
5.956499999999999773e+02 1.725404165681607038e+00 1.520247023807501874e+00 4.170626695048129107e-01 1.162580347567530870e-01
5.986499999999999773e+02 1.593480504545012222e+00 1.527916536069641840e+00 4.118207388693121418e-01 1.253493993659589301e-01
6.016499999999999773e+02 1.449854007221320851e+00 1.559569629489450548e+00 3.678891787237795752e-01 1.183457908001609160e-01
6.046499999999999773e+02 1.228035649279924701e+00 1.591773802933209803e+00 3.349139243557540668e-01 1.373597612489360353e-01
6.076499999999999773e+02 1.195849495648281913e+00 1.553718990533113020e+00 3.478610950996779416e-01 1.372557688310821200e-01
6.106499999999999773e+02 9.765163575759523429e-01 1.605159692903677771e+00 2.977653706426049984e-01 1.359089200603816050e-01
6.136499999999999773e+02 7.377332919508430287e-01 1.593742363444134114e+00 3.033530626942236852e-01 1.209949199564960137e-01
6.166499999999999773e+02 6.346475104068500794e-01 1.593702790101173106e+00 2.880369959110542499e-01 1.413593559501115926e-01
6.196499999999999773e+02 3.974894464834487495e-01 1.612568311730312898e+00 2.664378823443340760e-01 1.348850052396552424e-01
6.226499999999999773e+02 3.196595876569211514e-01 1.567546756791278195e+00 2.747961560794855429e-01 1.438830806436843801e-01
6.256499999999999773e+02 1.136535293869491703e-01 1.567042853818028103e+00 2.536873529620137235e-01 1.426194186641694117e-01
6.286499999999999773e+02 -1.362092567650587116e-01 1.534694934367955677e+00 2.564148207672286017e-01 1.574374258723988673e-01
6.316499999999999773e+02 -3.996040499407104707e-01 1.569030373223453623e+00 2.244752640974231050e-01 1.560377314135689142e-01
6.346499999999999773e+02 -4.587613295819775727e-01 1.446461115747861070e+00 2.624897077413529400e-01 1.518711825748911282e-01
6.376499999999999773e+02 -6.291962938670270233e-01 1.382613191210992909e+00 2.568241633458462903e-01 1.825350125741181384e-01
6.406499999999999773e+02 -6.894508662147272871e-01 1.294181998459037031e+00 2.578925019608626634e-01 1.634813160702948132e-01
6.436499999999999773e+02 -6.695504381762027446e-01 1.167710140310664890e+00 2.677982410615554199e-01 1.588064391730527325e-01
6.466499999999999773e+02 -9.529914781559342130e-01 1.157368206166339508e+00 2.169164213207349645e-01 1.558894112426211231e-01
6.496499999999999773e+02 -9.807574062433779272e-01 1.064543183890519495e+00 1.782044236060245090e-01 1.501017118843692155e-01
6.526499999999999773e+02 -1.188699846157606155e+00 1.009817717620116628e+00 1.247472357709095703e-01 1.826856687302887972e-01
6.556499999999999773e+02 -1.301190385709345865e+00 9.315311791461494684e-01 6.725329595469398125e-02 1.557109763589310802e-01
6.586499999999999773e+02 -1.378933809156793089e+00 8.359504507218775693e-01 -1.322740305829622071e-02 1.513743996667148151e-01
6.616499999999999773e+02 -1.376686455723458380e+00 7.014390532332374084e-01 -7.500468130230218688e-02 1.644557436001237438e-01
6.646499999999999773e+02 -1.591899258752610624e+00 6.494733376479352449e-01 -1.756235094040433931e-01 1.528500961938378810e-01
6.676499999999999773e+02 -1.764181913684495617e+00 5.584374726469155670e-01 -2.840387836718255010e-01 1.447513005749787307e-01
6.706499999999999773e+02 -1.756110728829653578e+00 3.749634827130780557e-01 -3.219929669489319246e-01 1.471883647843379439e-01
6.736499999999999773e+02 -1.817339175049651923e+00 2.285504824937897861e-01 -4.318194775532873120e-01 1.907794609761021276e-01
6.766499999999999773e+02 -1.711815964931911571e+00 3.410266224807362301e-02 -4.834633001457271928e-01 1.880876653671191556e-01
6.796499999999999773e+02 -1.580357137186356065e+00 -1.492887966098772057e-01 -4.961173141400077591e-01 1.848969798270214127e-01
6.826499999999999773e+02 -1.413558126904335355e+00 -3.439223386399509197e-01 -5.272041454846621011e-01 2.115672203012556318e-01
6.856499999999999773e+02 -1.398459234157060971e+00 -4.707660309460931503e-01 -4.833573573349064789e-01 2.447935724187453588e-01
6.886499999999999773e+02 -1.136228615212001580e+00 -6.907853425761955046e-01 -4.276544052639174587e-01 2.666760666961761617e-01
6.916499999999999773e+02 -6.307496287665703694e-01 -8.369971894047715244e-01 -3.247520231372589272e-01 2.804485729577904651e-01
6.946499999999999773e+02 -3.031618066915557352e-01 -9.650820864768990814e-01 -2.501570668508205086e-01 3.116947272434564820e-01
6.976499999999999773e+02 1.271058915079081586e-01 -1.036103727821554132e+00 -1.325767851127728769e-01 3.425224364937892174e-01
7.006499999999999773e+02 5.488061652032064641e-01 -1.064425505576348296e+00 -2.461172035195699145e-02 3.407705482351019444e-01
7.036499999999999773e+02 1.123689388173689352e+00 -1.054726415153458330e+00 4.149598117874446490e-02 3.339458636138128433e-01
7.066499999999999773e+02 1.940854472401496444e+00 -1.055030214586642145e+00 7.495685265857321422e-02 3.454257694405873380e-01
7.096499999999999773e+02 2.520933506485142139e+00 -8.844705357017264014e-01 1.891467833185397213e-02 2.983556748975417783e-01
7.126499999999999773e+02 3.510257898916130159e+00 -6.877959671404975106e-01 -9.413368555765892765e-02 3.134024369783395270e-01
7.156499999999999773e+02 4.678288059773136887e+00 -4.342272072796852234e-01 -2.797009531315933217e-01 2.572445434415672749e-01
7.186499999999999773e+02 6.018049943022469428e+00 -2.054973605532405823e-01 -4.998350775492799714e-01 1.902033186833232137e-01
7.216499999999999773e+02 7.304069987216045945e+00 1.656868230968602529e-01 -8.392313441233983928e-01 1.463767347067524149e-01
7.246499999999999773e+02 8.794096908517229139e+00 5.805671495656171688e-01 -1.256357664042285771e+00 1.517967267412771715e-01
7.276499999999999773e+02 1.034835229487233477e+01 4.474220681091194973e-01 -1.539444711677602440e+00 1.932288310227190109e-01
7.306499999999999773e+02 9.961062624882339733e+00 1.387327756063869488e+00 -2.368663408040698304e+00 1.411464890165379904e+00
7.336499999999999773e+02 1.131920436631526172e+01 1.001970311036945560e+00 -3.083189136720442924e+00 1.878332982795960948e+00
7.366499999999999773e+02 1.075986399634794566e+01 -1.778999980617397905e-02 -2.605377339357802136e+00 2.027430183431060851e+00
7.396499999999999773e+02 1.451676097310430080e+01 -2.256500535785308070e+00 -1.445139137180192268e+00 1.791423539198769621e+00
7.426499999999999773e+02 1.457118251032381906e+01 -1.956584525812736786e+00 -1.886451807157403904e+00 1.664782835442434328e+00
7.456499999999999773e+02 1.629337110322737203e+01 -2.310711730678412845e+00 -2.245428242616148484e+00 1.526349609699547472e+00
7.486499999999999773e+02 1.712497589615536242e+01 -3.129285560150732781e+00 -2.223135670963172217e+00 1.367880459567055951e+00
7.516499999999999773e+02 1.520840926770179458e+01 -2.450012179998601436e+00 -3.033101161038874949e+00 9.479945100577693573e-01
7.546499999999999773e+02 1.471673702502963543e+01 -3.012222365140190483e+00 -3.218372688443823293e+00 6.450809350261614838e-01
7.576499999999999773e+02 1.327700011243722500e+01 -3.373923693644804711e+00 -3.435355506922558533e+00 1.043793197171217546e+00
7.606499999999999773e+02 1.175764782408688092e+01 -3.687793428591277234e+00 -3.863333066492063761e+00 7.337865089533591734e-01
7.636499999999999773e+02 6.177134753961655456e+00 -5.656072464401856736e-01 -6.186287992781647205e+00 1.309166255186182237e+00
7.666499999999999773e+02 5.809539626123402023e+00 -1.443038943577372057e+00 -6.043060949405572480e+00 1.337705290903216104e-01
7.696499999999999773e+02 6.620393770161588698e+00 -2.308215401736743999e+00 -5.531881947536764876e+00 -5.464277773391480464e-01
7.726499999999999773e+02 5.248155088216860165e+00 -3.127597481155490300e+00 -4.381723760031714932e+00 -8.723452731230457724e-01
7.756499999999999773e+02 4.202078866829046966e+00 -3.963795686848415212e+00 -3.324221326180667013e+00 -8.059617665186227242e-01
7.786499999999999773e+02 2.773236740158784297e+00 -4.657182609596427270e+00 -2.130601079400761932e+00 -7.319243032432187768e-01
7.816499999999999773e+02 1.570891407733869594e+00 -5.186829259808434678e+00 -8.614363426429545445e-01 -6.297237027293643985e-01
7.846499999999999773e+02 -4.672373215384500317e-02 -5.414912650550700590e+00 2.114510170029620106e-01 -4.954364706594758805e-01
7.876499999999999773e+02 -9.820167198418233712e-01 -5.672272625660538026e+00 1.282630806308257654e+00 -4.152913446691748889e-01
7.906499999999999773e+02 -2.411773388238853677e+00 -5.706415982340192983e+00 2.073489162667876418e+00 -3.279695695114689391e-01
7.936499999999999773e+02 -3.451216835375257030e+00 -5.469360342350311655e+00 2.650571197920471800e+00 -2.574332717674676085e-01
7.966499999999999773e+02 -4.334934259952078150e+00 -5.403699099736438249e+00 3.148703156067946374e+00 -1.921979817984817707e-01
7.996499999999999773e+02 -4.949762444506113468e+00 -5.164771922778297331e+00 3.478356952012928272e+00 -1.416708190521417943e-01
8.026499999999999773e+02 -5.975100288641378654e+00 -4.900420949720864172e+00 3.677189267978271392e+00 -1.123385998858673768e-01
8.056499999999999773e+02 -6.325043647040999417e+00 -4.574634744106574225e+00 3.687732201036040269e+00 -9.112006904949733477e-02
8.086499999999999773e+02 -6.611943879697579796e+00 -4.172232814518707755e+00 3.567372119774094852e+00 -7.379958934008351568e-02
8.116499999999999773e+02 -7.009238516539141095e+00 -3.772151766634362247e+00 3.408703806131608616e+00 -7.052671446250298459e-02
8.146499999999999773e+02 -7.201447625141007336e+00 -3.254595492334786400e+00 3.038713922271397028e+00 -6.187499832555188456e-02
8.176499999999999773e+02 -7.521384972935361013e+00 -3.093923713633108363e+00 2.906424563998328381e+00 -6.028113781536129090e-02
8.206499999999999773e+02 -7.437002461550167531e+00 -2.842307568232013804e+00 2.651856844856726791e+00 -8.105524581675815909e-02
8.236499999999999773e+02 -7.442595180796913290e+00 -2.695841650039964232e+00 2.462012285119211885e+00 -3.713683072997932960e-02
8.266499999999999773e+02 -7.418586888783638145e+00 -2.486982332983511235e+00 2.221086635341548821e+00 -6.270345618734014803e-02
8.296499999999999773e+02 -7.242443762519962469e+00 -2.220558886402955512e+00 1.915572159201865077e+00 -6.585285981040195358e-02
8.326499999999999773e+02 -7.561721215661304285e+00 -2.062571280545911545e+00 1.663664794503107558e+00 -6.622233761232530769e-02
8.356499999999999773e+02 -7.289761177740055942e+00 -1.963482541102392620e+00 1.480496395081812411e+00 -5.816607546475890955e-02
8.386499999999999773e+02 -7.113773557736204012e+00 -1.949621287413469961e+00 1.337085536431819710e+00 -6.570045363105982139e-02
8.416499999999999773e+02 -6.901284365528947973e+00 -1.816712215444167056e+00 1.107174623509995737e+00 -7.422653921244160014e-02
8.446499999999999773e+02 -6.747348766082481575e+00 -1.690066491307718133e+00 8.968411139849483682e-01 -5.867331282503594758e-02
8.476499999999999773e+02 -6.777277598319914276e+00 -1.663119990667162762e+00 7.724089185268143698e-01 -5.980335035363344015e-02
8.506499999999999773e+02 -6.517856581097787760e+00 -1.682984330095785852e+00 6.492004251645495660e-01 -6.047360396624047035e-02
8.536499999999999773e+02 -6.446464333007656755e+00 -1.692750500794133695e+00 5.259019301759876308e-01 -6.058598203040217733e-02
8.566499999999999773e+02 -6.067607308599997751e+00 -1.605671224279231257e+00 4.083775057276405884e-01 -6.074190731809891997e-02
8.596499999999999773e+02 -6.129506937295127855e+00 -1.628045113508868047e+00 3.035765290302290254e-01 -7.378465753476079469e-02
8.626499999999999773e+02 -6.001998279625560428e+00 -1.690366733346643446e+00 2.179023408268451756e-01 -7.455545875031237280e-02
8.656499999999999773e+02 -5.786496665131262596e+00 -1.737676174131094653e+00 1.518239631997857497e-01 -6.580499943541208430e-02
8.686499999999999773e+02 -5.518688044306375495e+00 -1.709915553855359871e+00 7.191708942834927620e-02 -6.163000967002646435e-02
8.716499999999999773e+02 -5.312404869881028446e+00 -1.821734320741021262e+00 3.033646534110216383e-02 -6.877845505958779526e-02
8.746499999999999773e+02 -5.190951670633012327e+00 -1.829335248229706945e+00 -2.867240220766972131e-02 -6.743971576058756245e-02
8.776499999999999773e+02 -4.817794076297983175e+00 -1.779379261111498023e+00 -8.828570425319005877e-02 -6.071909978569207944e-02
8.806499999999999773e+02 -4.844615666271118393e+00 -1.836510260461634125e+00 -1.482569086482238840e-01 -5.449751769070875634e-02
8.836499999999999773e+02 -4.886574661145078657e+00 -1.758316188025641713e+00 -1.762863238373128805e-01 -4.982157331733673422e-02
8.866499999999999773e+02 -4.691578388015046563e+00 -1.849814594940243140e+00 -2.203327638773751596e-01 -5.013801122809404681e-02
8.896499999999999773e+02 -4.654609483255510050e+00 -1.874242995112495924e+00 -2.425366090848959377e-01 -2.632199593565304196e-02
8.926499999999999773e+02 -4.583865534050187485e+00 -1.882156562198405547e+00 -2.419892150616508308e-01 -4.316434785626389187e-02
8.956499999999999773e+02 -4.482195395811314320e+00 -1.946285607064997203e+00 -2.697176109282102829e-01 -4.944464209961808160e-02
8.986499999999999773e+02 -4.159618873629245428e+00 -2.041633777905285108e+00 -2.581489805878136590e-01 -3.262079110354668826e-02
9.016499999999999773e+02 -3.972659338654161765e+00 -2.026138191376625208e+00 -2.519947438805714701e-01 -4.054765731508452181e-02
9.046499999999999773e+02 -3.729247297959477958e+00 -2.065069776780438016e+00 -2.252655888986392907e-01 -3.636415184358605251e-02
9.076499999999999773e+02 -3.483381814420909439e+00 -1.997593201756300063e+00 -2.434699496310942513e-01 -3.289082617625222610e-02
9.106499999999999773e+02 -3.372520315262446999e+00 -1.992425416054720788e+00 -2.468021829021785629e-01 -6.735338898259200791e-02
9.136499999999999773e+02 -3.289042614012342991e+00 -1.990559807522577218e+00 -2.615738784934329431e-01 -3.337642148666266489e-02
9.166499999999999773e+02 -3.154006173919833511e+00 -1.942294152155628062e+00 -2.465719829317371825e-01 -4.715810235324157523e-02
9.196499999999999773e+02 -3.024230358033721533e+00 -1.847707569003868233e+00 -2.272099812504635163e-01 -3.599038547518050579e-02
9.226499999999999773e+02 -2.929980980675546576e+00 -1.801084303336865977e+00 -2.215401866329344549e-01 -2.780450349522292294e-02
9.256499999999999773e+02 -2.742533275254426250e+00 -1.814032062706556259e+00 -2.092135650187792462e-01 -1.666540904835051712e-02
9.286499999999999773e+02 -2.624054922820938440e+00 -1.691899754704667691e+00 -1.868573718988224275e-01 -2.075842253792309355e-02
9.316499999999999773e+02 -2.659709377896947391e+00 -1.615341446351254318e+00 -1.978373603756344024e-01 -1.355730441879551655e-02
9.346499999999999773e+02 -2.579634631440381298e+00 -1.556895901949854499e+00 -1.882092601879123139e-01 -1.354067807071145275e-02
9.376499999999999773e+02 -2.431391772257351036e+00 -1.566815959587863460e+00 -1.612282083641162767e-01 -2.393205760260181184e-02
9.406499999999999773e+02 -2.371715564886040184e+00 -1.580164745668504178e+00 -1.524715861120822802e-01 -1.453829462767381418e-02
9.436499999999999773e+02 -2.270018748201025449e+00 -1.583613523506899323e+00 -1.222484650353908575e-01 -2.834558193040945598e-02
9.466499999999999773e+02 -2.165362883432737640e+00 -1.632399716938952805e+00 -1.009682386302052093e-01 -2.182824212528078345e-02
9.496499999999999773e+02 -1.961521830258219579e+00 -1.548127257290046188e+00 -9.350386406445436449e-02 -3.505341374162867368e-02
9.526499999999999773e+02 -2.004094834054570562e+00 -1.506525200351226390e+00 -8.338378554918171592e-02 -4.403772983955894435e-03
9.556499999999999773e+02 -1.639495618292865498e+00 -1.491807778634000492e+00 -5.180723196051633533e-02 -2.578889008997314186e-02
9.586499999999999773e+02 -1.499470299853409516e+00 -1.419788907402603106e+00 -3.822071267290106517e-02 -2.637130120995243021e-02
9.616499999999999773e+02 -1.515941522321718971e+00 -1.339920687020614842e+00 -6.580296827831652595e-02 4.054452861807272303e-03
9.646499999999999773e+02 -1.870355322277971633e+00 -1.364733179927855700e+00 -8.750758626327487244e-02 -7.523648739427205197e-03
9.676499999999999773e+02 -1.280106929964272444e+00 -9.384819731612320526e-01 -7.743783956265237745e-02 -1.301289052292008792e-03
