# Supplementary material for: Ultrafast proton-coupled isomerization in the phototransformation of phytochrome
Source: Nat Chem. 2022 May 16;14(7):823–30. doi: 10.1038/s41557-022-00944-x (PMC9252900; doi:10.1038/s41557-022-00944-x)
Supplement: Source Data Extended Data Fig. 8 — Data for Extended Data Fig. 8a, 8b, 8c, and 8d (ascii format). [file 41557_2022_944_MOESM10_ESM.zip › EDF 8a DAS AGP2 pH 6.9]

0.000000000000000000e+00 1.566972901821855890e-01 1.123940262197978157e+00 4.421187512786231011e+00 3.000000000000000000e+04
5.206499999999999773e+02 3.833409468292506617e+00 1.550017854706343456e+00 4.215138580219373043e-01 8.310105813092934224e-02
5.236499999999999773e+02 3.439546936988477466e+00 1.177772140094774489e+00 4.737172617606545399e-01 7.514679400803052356e-02
5.266499999999999773e+02 4.197383812149562132e+00 1.353698866891926533e+00 3.201921313168953342e-01 6.947781754284285127e-02
5.296499999999999773e+02 5.786051483273153551e+00 1.647213881576787609e+00 5.739669269469568347e-01 6.741694483525531578e-02
5.326499999999999773e+02 4.006847035371988497e+00 1.373327857143671560e+00 3.694941954012037066e-01 6.646027311004702731e-02
5.356499999999999773e+02 4.204011094015824845e+00 1.586481340058174538e+00 4.307828244309341859e-01 6.778656823128272058e-02
5.386499999999999773e+02 3.882559292224655234e+00 1.409226648393591130e+00 4.628380416401702280e-01 5.296322482011218274e-02
5.416499999999999773e+02 3.914668822366214940e+00 1.465226199324228373e+00 4.288389467799162968e-01 5.143400675820295614e-02
5.446499999999999773e+02 3.818625773453968364e+00 1.405843846487150328e+00 4.505266338359154576e-01 6.476644985029414436e-02
5.476499999999999773e+02 3.766663092445444949e+00 1.415062339726784302e+00 4.426397103785172371e-01 7.063421617778763151e-02
5.506499999999999773e+02 3.679196323583703965e+00 1.407285909481274855e+00 4.575945997509951457e-01 7.087494091809318220e-02
5.536499999999999773e+02 3.554293645818388914e+00 1.435661440610979334e+00 4.396915952298005581e-01 5.288133423378185011e-02
5.566499999999999773e+02 3.551730722797810547e+00 1.411371206980666093e+00 4.511258084904554710e-01 6.944369147735361680e-02
5.596499999999999773e+02 3.522333693625343987e+00 1.411542710329580563e+00 4.618166310115511819e-01 7.854869804148384427e-02
5.626499999999999773e+02 3.458319305192658621e+00 1.457223010644696615e+00 4.482211166496488097e-01 7.343933693462650902e-02
5.656499999999999773e+02 3.344506371725786575e+00 1.464162624091306597e+00 4.547572108128308255e-01 6.659235551768506733e-02
5.686499999999999773e+02 3.205838204985485884e+00 1.486324877198027972e+00 4.563769733579050580e-01 6.636790114308328825e-02
5.716499999999999773e+02 3.148552095619191693e+00 1.549843887341527893e+00 4.425782793625844813e-01 6.332938282511420269e-02
5.746499999999999773e+02 3.002686530699102629e+00 1.648843080183535870e+00 4.262606312477975612e-01 6.870522259595192305e-02
5.776499999999999773e+02 2.921552680349442710e+00 1.652950422239132910e+00 4.294037038580722498e-01 7.633543637902101553e-02
5.806499999999999773e+02 2.832022194203257737e+00 1.712675243991596208e+00 4.225665482053851951e-01 7.146891961365271773e-02
5.836499999999999773e+02 2.627358278304693151e+00 1.739118813014980391e+00 4.151002226170831810e-01 5.457050869192928144e-02
5.866499999999999773e+02 2.492237528670739888e+00 1.791640436289250404e+00 3.950253396105856130e-01 7.399413938930166079e-02
5.896499999999999773e+02 2.217015380690943172e+00 1.873168721409567583e+00 3.628588642188986801e-01 7.303958036627596073e-02
5.926499999999999773e+02 2.074901244664530964e+00 1.904507948532616179e+00 3.506419806003530648e-01 6.641456296249928504e-02
5.956499999999999773e+02 1.887749291094876325e+00 1.887225299287788038e+00 3.606545975045106212e-01 6.332730287270413316e-02
5.986499999999999773e+02 1.602057375142822426e+00 1.954507200957184443e+00 3.309925206596299740e-01 7.614606839074512801e-02
6.016499999999999773e+02 1.490431471213739201e+00 1.946363166744697670e+00 3.239866278834060975e-01 7.523062718451303810e-02
6.046499999999999773e+02 1.219253443077568333e+00 1.981657018489321409e+00 2.924310148911221097e-01 7.014355437155340989e-02
6.076499999999999773e+02 1.140095023782960570e+00 1.954980083580153183e+00 2.932015645060208620e-01 6.981334698223054525e-02
6.106499999999999773e+02 8.775680874108612306e-01 1.994421251028838604e+00 2.657277534503575400e-01 7.054405208560908525e-02
6.136499999999999773e+02 6.973078708852944452e-01 1.987219508798783840e+00 2.550235986693609735e-01 6.499233337857299175e-02
6.166499999999999773e+02 5.712617047208882193e-01 1.959697947429322129e+00 2.559361159523240725e-01 6.888649231628277136e-02
6.196499999999999773e+02 3.267251815743618115e-01 1.964673344595193605e+00 2.372995632413442690e-01 7.807127519593895504e-02
6.226499999999999773e+02 1.794000911477254545e-01 1.902992202171885250e+00 2.345300376316523105e-01 6.845226616463918889e-02
6.256499999999999773e+02 -4.650887569297224022e-02 1.876834103254322539e+00 2.411857292135906605e-01 7.983844007257437370e-02
6.286499999999999773e+02 -1.117808705985710166e-01 1.817199110299822840e+00 2.531787006892590175e-01 8.658653719950447358e-02
6.316499999999999773e+02 -3.976004335646657339e-01 1.856337560615585192e+00 2.466153975445095348e-01 8.474075738450451145e-02
6.346499999999999773e+02 -5.441677700224651915e-01 1.717488732508906324e+00 2.578683014643552984e-01 8.937953631449171987e-02
6.376499999999999773e+02 -7.859719643399605271e-01 1.675908000641112450e+00 2.318584818723376795e-01 8.982395248440713797e-02
6.406499999999999773e+02 -8.467646824106399572e-01 1.605732243239529344e+00 2.321427327268021090e-01 1.008497609084223756e-01
6.436499999999999773e+02 -1.055590321351686178e+00 1.550569032631295752e+00 1.983554755123734248e-01 1.087721869582478490e-01
6.466499999999999773e+02 -9.317408434870781964e-01 1.415724554203366514e+00 1.879830696113133914e-01 9.223475094746715064e-02
6.496499999999999773e+02 -1.165121132914747060e+00 1.363666798053444262e+00 1.066259231518018047e-01 9.987533386690662651e-02
6.526499999999999773e+02 -1.155827763398077357e+00 1.238904219712090971e+00 5.010225486787687338e-02 8.671711369457252294e-02
6.556499999999999773e+02 -1.250935691062154520e+00 1.127099411913606630e+00 2.406036198660741355e-03 1.151303170749102822e-01
6.586499999999999773e+02 -1.441654263203971942e+00 1.032777899808762001e+00 -7.623521819032041957e-02 1.013662009874125997e-01
6.616499999999999773e+02 -1.496278533513836217e+00 9.115969546259302669e-01 -1.420228811697387961e-01 1.196616537893410437e-01
6.646499999999999773e+02 -1.708853059770274463e+00 8.149750800546325946e-01 -2.513330531073479923e-01 1.196096954360428427e-01
6.676499999999999773e+02 -1.676202848452568395e+00 5.837605160488366085e-01 -3.037072354861611867e-01 1.020485932508457538e-01
6.706499999999999773e+02 -1.691424608227013460e+00 4.547451087595569819e-01 -4.219552983046915284e-01 1.116484496423171130e-01
6.736499999999999773e+02 -1.752369880540351366e+00 3.313038646483970062e-01 -5.360175833650331345e-01 1.470168846973151644e-01
6.766499999999999773e+02 -1.573223141733157693e+00 6.462362901959917139e-02 -5.615829357811987776e-01 1.207682731422499295e-01
6.796499999999999773e+02 -1.725337477655184859e+00 -4.021086454474095268e-02 -6.830600997200945157e-01 1.643175606541100175e-01
6.826499999999999773e+02 -1.176617121701555302e+00 -3.532270729472841153e-01 -5.924224898963281749e-01 1.688037677677218795e-01
6.856499999999999773e+02 -1.168177074298943241e+00 -4.867123971376400848e-01 -5.685809383779817372e-01 1.890333636173276710e-01
6.886499999999999773e+02 -8.015070133384687434e-01 -6.553256321512207494e-01 -5.514325355104986448e-01 2.166349313614111816e-01
6.916499999999999773e+02 -6.071051116956971416e-01 -8.320400080415712996e-01 -3.719278878461922400e-01 2.172670897227507725e-01
6.946499999999999773e+02 -1.223161630630920371e-01 -9.656592983176819356e-01 -3.193803389219430078e-01 2.723353052086632253e-01
6.976499999999999773e+02 5.066599241251128483e-01 -1.180707107252094490e+00 -1.680441734800245390e-01 2.947293575538381671e-01
7.006499999999999773e+02 1.022067814924315643e+00 -1.115185392969811229e+00 -7.609936399489077019e-02 3.153475678563789075e-01
7.036499999999999773e+02 1.732328317947837037e+00 -1.116634515765703606e+00 1.594292925506597333e-02 3.467147125386501605e-01
7.066499999999999773e+02 2.443587866856426150e+00 -1.007987061520183136e+00 2.974548571745990605e-02 3.095360871565497329e-01
7.096499999999999773e+02 3.551497302944437440e+00 -8.667838343192230122e-01 -2.395049077532921886e-02 3.097126240656770668e-01
7.126499999999999773e+02 4.847602689081683458e+00 -6.283133312402174875e-01 -1.484220395412029492e-01 2.984515816660535115e-01
7.156499999999999773e+02 5.773552595447777769e+00 -3.260925097966240749e-01 -3.138542939550122979e-01 2.180801529194666966e-01
7.186499999999999773e+02 7.512452874605308750e+00 6.772488675006892167e-02 -6.277519283843439046e-01 1.834467933246193561e-01
7.216499999999999773e+02 8.752875641900896397e+00 5.316946320640925094e-01 -9.482349133923160256e-01 9.328582026187964837e-02
7.246499999999999773e+02 1.104527430592319526e+01 1.116568118213514538e+00 -1.427325149192225640e+00 1.173825763726790185e-02
7.276499999999999773e+02 1.200091898789472467e+01 1.680345056778781210e+00 -1.864176441540609686e+00 -4.421644363470108446e-02
7.306499999999999773e+02 1.327379235387524758e+01 2.351891652087398032e+00 -2.364074657703160387e+00 -2.180110298729672214e-01
7.336499999999999773e+02 1.461938359050969716e+01 2.994786513819307494e+00 -2.944110851129399187e+00 -4.260032074253275458e-01
7.366499999999999773e+02 1.534025499499416512e+01 3.453651180803148701e+00 -3.491277892600165522e+00 -5.589439576635597540e-01
7.396499999999999773e+02 1.621329923171850496e+01 3.944451814957568914e+00 -4.197112600677245453e+00 -6.568108258613949424e-01
7.426499999999999773e+02 1.608672367346830967e+01 4.367959029035969110e+00 -4.823639562515981360e+00 -8.351092866396379044e-01
7.456499999999999773e+02 1.663251399184580848e+01 4.206208031626435861e+00 -5.336886681128339305e+00 -9.657783224216458517e-01
7.486499999999999773e+02 1.577628824189706869e+01 4.142023988892875153e+00 -5.957338092851582445e+00 -1.074552606971586277e+00
7.516499999999999773e+02 1.549940466372779291e+01 3.710541110634428819e+00 -6.421723802476731358e+00 -1.122556786265861195e+00
7.546499999999999773e+02 1.490618289281436937e+01 3.000781207209783030e+00 -6.775575475772033229e+00 -1.223060730658095618e+00
7.576499999999999773e+02 1.369832037169461536e+01 2.480892816388069022e+00 -7.155528831342194529e+00 -1.205015026344560702e+00
7.606499999999999773e+02 1.230779772085569945e+01 1.711893018041336534e+00 -7.405256704238368570e+00 -1.265542296220485419e+00
7.636499999999999773e+02 1.082648419084884495e+01 4.030263468814911376e-01 -7.172834107996738595e+00 -1.203548038977300116e+00
7.666499999999999773e+02 9.764082788986751638e+00 -7.987235597503511420e-01 -6.598508122761230332e+00 -1.048712650770476262e+00
7.696499999999999773e+02 8.002799331470994204e+00 -2.063732826981540924e+00 -5.918303898463869395e+00 -9.565434833059675013e-01
7.726499999999999773e+02 6.482090287233048365e+00 -3.416739104813326655e+00 -4.839779205231883985e+00 -8.869323158109386762e-01
7.756499999999999773e+02 4.381414448796907557e+00 -4.281830662545018207e+00 -3.284602826504151807e+00 -8.205517727893509861e-01
7.786499999999999773e+02 2.765808094916582860e+00 -5.292165361317123562e+00 -2.113892393894234445e+00 -7.268846620288684779e-01
7.816499999999999773e+02 5.513291815745001712e-01 -5.589298522203717035e+00 -6.765450995506726573e-01 -6.066483978701864288e-01
7.846499999999999773e+02 -1.972119835963564716e-01 -6.353921356373847473e+00 5.595920525923975264e-01 -5.156766847499779649e-01
7.876499999999999773e+02 -2.321468241050412828e+00 -6.444031707227500405e+00 1.659796575507406224e+00 -3.662783013511739516e-01
7.906499999999999773e+02 -2.798795755559638110e+00 -6.592174766355681115e+00 2.603184876959032223e+00 -3.243281306262236763e-01
7.936499999999999773e+02 -4.073430595688437350e+00 -6.773901420689055541e+00 3.459072582085081837e+00 -2.323364562817464285e-01
7.966499999999999773e+02 -6.052560145236882683e+00 -6.104782523688736084e+00 3.652070330419344923e+00 -1.640220747762046738e-01
7.996499999999999773e+02 -5.764840836841847782e+00 -6.444693242178615833e+00 4.368623035252228171e+00 -1.119725140165657440e-01
8.026499999999999773e+02 -7.784941489573616202e+00 -5.152848812894301744e+00 3.837941120448290722e+00 -7.472081479206257870e-02
8.056499999999999773e+02 -7.844562773494410557e+00 -5.515315907432253084e+00 4.389836445802300702e+00 -6.078819811589348393e-02
8.086499999999999773e+02 -8.410509658547677958e+00 -4.776175178693026879e+00 4.057783626061734594e+00 -5.049580125641413980e-02
8.116499999999999773e+02 -9.027673766947669876e+00 -4.142595159299331087e+00 3.680579954285532640e+00 -4.188381340883702564e-02
8.146499999999999773e+02 -8.580343083273298532e+00 -4.475433754740933523e+00 3.960696793223401624e+00 -3.620656628064770899e-02
8.176499999999999773e+02 -8.964714644249326625e+00 -3.835760097627685550e+00 3.464819559184445730e+00 -3.727055506708499416e-02
8.206499999999999773e+02 -9.137689702522360236e+00 -3.373212846466857151e+00 3.064584931876055407e+00 -3.077194280973689217e-02
8.236499999999999773e+02 -8.810001858229496108e+00 -3.014842235906959544e+00 2.681683296642701997e+00 -3.340425584409106863e-02
8.266499999999999773e+02 -9.535282894119276875e+00 -2.690202722537101021e+00 2.361792763543987483e+00 -3.201135295320322455e-02
8.296499999999999773e+02 -9.089221067527304854e+00 -2.874779115924415596e+00 2.338844157930397571e+00 -3.652692228621187004e-02
8.326499999999999773e+02 -8.409263449113149491e+00 -2.697434057649939820e+00 2.047956690852597905e+00 -4.463099472530648870e-02
8.356499999999999773e+02 -8.184173248129058109e+00 -2.355813660239970631e+00 1.676431599163283215e+00 -2.953325754250396909e-02
8.386499999999999773e+02 -8.310168371215844729e+00 -2.337439901658437069e+00 1.541009988617568771e+00 -3.829047802429096786e-02
8.416499999999999773e+02 -8.143991520562234854e+00 -2.152346911133485197e+00 1.273823216399253111e+00 -4.787733363587783758e-02
8.446499999999999773e+02 -8.361804700124865874e+00 -2.299188298154632104e+00 1.186825425243438481e+00 -5.273818163048556162e-02
8.476499999999999773e+02 -6.156448983391566543e+00 -1.939466123690823940e+00 8.678287523118887181e-01 -4.930868197504083977e-02
8.506499999999999773e+02 -7.466556164402344820e+00 -1.993106963420079758e+00 7.571153379045270082e-01 -4.583468505382117669e-02
8.536499999999999773e+02 -7.083287146026025383e+00 -1.790768186323016042e+00 5.643038461682561291e-01 -5.286492111680488742e-02
8.566499999999999773e+02 -7.862273487749759759e+00 -2.029791482194407859e+00 5.430367938775516601e-01 -5.435831822108608269e-02
8.596499999999999773e+02 -6.929620593962658504e+00 -2.186065174387668009e+00 4.418754300506371191e-01 -6.321635852902530994e-02
8.626499999999999773e+02 -6.733067408561088207e+00 -1.894891666326023794e+00 2.842304572088157899e-01 -3.934811785668473200e-02
8.656499999999999773e+02 -6.516210561181659422e+00 -2.055261314174604781e+00 2.038723994600451506e-01 -5.823466696181878177e-02
8.686499999999999773e+02 -6.485197159290180480e+00 -1.985649053459089819e+00 1.390979427573401372e-01 -5.542722291568766974e-02
8.716499999999999773e+02 -6.391793298989655980e+00 -2.204900312151676811e+00 8.944010932866751362e-02 -5.717875773550361307e-02
8.746499999999999773e+02 -6.675889031633176707e+00 -2.125613350776001553e+00 3.051656910417212265e-02 -5.390250295075552089e-02
8.776499999999999773e+02 -6.171249349502630821e+00 -2.173629646347930322e+00 -6.309512405197043039e-02 -5.453508989558547571e-02
8.806499999999999773e+02 -5.959927559780791029e+00 -2.213004493113087001e+00 -1.055993234001543213e-01 -4.987516197729222750e-02
8.836499999999999773e+02 -5.233607924820821822e+00 -2.146932965324853892e+00 -1.648426677690536801e-01 -4.287926499585831969e-02
8.866499999999999773e+02 -5.773728814055943737e+00 -2.279121243310226141e+00 -1.377246828313091198e-01 -4.067343281389265014e-02
8.896499999999999773e+02 -5.350586532060746414e+00 -2.074979722703195417e+00 -1.828727295161208244e-01 -3.640276460586319013e-02
8.926499999999999773e+02 -5.002006520728683903e+00 -2.433252796953763397e+00 -1.898130023664332533e-01 -3.530734235308306823e-02
8.956499999999999773e+02 -5.028303260703934185e+00 -2.168214210649587415e+00 -2.295392666810563975e-01 -2.472852631173014931e-02
8.986499999999999773e+02 -4.595627073818953079e+00 -2.483462633693429122e+00 -2.300002734626268308e-01 -3.752991313481882779e-02
9.016499999999999773e+02 -4.734394453344584974e+00 -2.292401550997442694e+00 -2.508258529473042509e-01 -3.876526583094814377e-02
9.046499999999999773e+02 -4.640537257493285495e+00 -2.135693814177283656e+00 -2.544725140737627567e-01 -2.738505975684004182e-02
9.076499999999999773e+02 -4.830233284407036365e+00 -2.335209762079459850e+00 -2.648292144774351264e-01 -3.318399142552371645e-02
9.106499999999999773e+02 -4.207300433798528694e+00 -2.285550991242752517e+00 -2.583503133460971490e-01 -2.934751192286922175e-02
9.136499999999999773e+02 -4.132231574108157446e+00 -2.259768786866259482e+00 -2.343751571336373241e-01 -2.684089359947094619e-02
9.166499999999999773e+02 -4.067042589929483754e+00 -2.258059662623316033e+00 -2.278145127570958550e-01 -1.618190878855844256e-02
9.196499999999999773e+02 -3.929311257809125824e+00 -2.068967254721364668e+00 -1.983384837009514179e-01 -1.212455119106606478e-02
9.226499999999999773e+02 -3.808942994617608768e+00 -2.095946046172216803e+00 -1.425103696326948943e-01 -2.027967833772674824e-02
9.256499999999999773e+02 -3.334388539084871983e+00 -2.033786062578466503e+00 -1.593571517434230200e-01 -1.902097435493191324e-02
9.286499999999999773e+02 -2.760339874092545998e+00 -1.765462202984507512e+00 -2.707913827249354699e-01 -1.177540219150009088e-02
9.316499999999999773e+02 -3.072426374424021667e+00 -1.969973826006621520e+00 -1.523483813551146648e-01 -5.755655637541916975e-03
9.346499999999999773e+02 -2.904257529126845316e+00 -1.741930771080773432e+00 -1.823752384422822614e-01 -8.911176221632784861e-03
9.376499999999999773e+02 -2.616378406206566698e+00 -1.760733311797168632e+00 -1.463426610518475668e-01 1.757168708162211955e-03
9.406499999999999773e+02 -2.696117074534935210e+00 -1.744179141260866484e+00 -1.474102282106702078e-01 -6.305489636798428284e-03
9.436499999999999773e+02 -2.684230641884995272e+00 -1.784292903131275754e+00 -1.272079482708984022e-01 -1.037017164260115899e-02
9.466499999999999773e+02 -2.543795233586616966e+00 -1.830086964488940815e+00 -1.114146145426132689e-01 -3.686403401520992659e-03
9.496499999999999773e+02 -2.434239599443257074e+00 -1.764980312008346042e+00 -1.105817964798433556e-01 2.466310901530201715e-04
9.526499999999999773e+02 -2.525331651742494632e+00 -1.713792163979849903e+00 -6.878330712821563442e-02 -1.885308934831159480e-02
9.556499999999999773e+02 -2.258700875332980473e+00 -1.646393653185985295e+00 -7.906226279441390392e-02 -1.669458960320498175e-02
9.586499999999999773e+02 -2.043738013449769131e+00 -1.561673334539241953e+00 -7.245444050502136690e-02 -3.275611314744004271e-02
9.616499999999999773e+02 -1.965840839561767917e+00 -1.412269414352536057e+00 -9.034857860807193886e-02 -9.827363402066680714e-03
9.646499999999999773e+02 -2.183035288508886840e+00 -1.411891845447513560e+00 -1.048159220402334058e-01 -2.515078035154928466e-03
9.676499999999999773e+02 -1.597556975112279787e+00 -1.131242045691814413e+00 -9.963777986330671355e-02 1.619190020067861127e-02
