# Supplementary material for: Ultrafast proton-coupled isomerization in the phototransformation of phytochrome
Source: Nat Chem. 2022 May 16;14(7):823–30. doi: 10.1038/s41557-022-00944-x (PMC9252900; doi:10.1038/s41557-022-00944-x)
Supplement: Source Data Extended Data Fig. 8 — Data for Extended Data Fig. 8a, 8b, 8c, and 8d (ascii format). [file 41557_2022_944_MOESM10_ESM.zip › EDF 8a DAS AGP2 pH 7.3]

0.000000000000000000e+00 1.129525797676483867e-01 1.164753992984429054e+00 4.522275022139072398e+00 3.000000000000000000e+04
5.206499999999999773e+02 1.176223567755991972e+01 3.438158787829319607e+00 6.070699713068977710e-01 1.546509085376477355e-01
5.236499999999999773e+02 1.136511386022794490e+01 3.300865713762943798e+00 5.841414425492506002e-01 2.189397032280870625e-01
5.266499999999999773e+02 1.135229242793203497e+01 3.186999829678654361e+00 5.612714378048168085e-01 1.431915159570230356e-01
5.296499999999999773e+02 1.092517404680041260e+01 3.062774773562578101e+00 5.529692982363393350e-01 1.253542091310567985e-01
5.326499999999999773e+02 1.092967895394843580e+01 2.998635877386672366e+00 5.481551249843541473e-01 1.300074683399577991e-01
5.356499999999999773e+02 1.037164066094356230e+01 2.966592698369100667e+00 5.047129476120368885e-01 1.428375586909617634e-01
5.386499999999999773e+02 1.054348559797278106e+01 2.816658085338960671e+00 5.456115949371322937e-01 1.325084410689656156e-01
5.416499999999999773e+02 1.034284607458383398e+01 2.735381056900870522e+00 5.479363929953209311e-01 1.333772858969992370e-01
5.446499999999999773e+02 9.979738241585089042e+00 2.697323790504250418e+00 5.119610393372275858e-01 1.355514707833794796e-01
5.476499999999999773e+02 9.657212475398790019e+00 2.646255067177606168e+00 5.161178399556713980e-01 1.068828906634257253e-01
5.506499999999999773e+02 9.300117577357253751e+00 2.613038179730601485e+00 4.722685868886893901e-01 1.235534675754567518e-01
5.536499999999999773e+02 1.058467978858700320e+01 2.996512998053943555e+00 5.823658177106408873e-01 1.643474043547482055e-01
5.566499999999999773e+02 9.936155963397773405e+00 2.640499616360321156e+00 5.116223427705177684e-01 1.382202064831677124e-01
5.596499999999999773e+02 8.118268923359430289e+00 2.298357441255469702e+00 4.632871661625841964e-01 1.162017495912274767e-01
5.626499999999999773e+02 7.941217224826043086e+00 2.295341466354422710e+00 4.515923061299049746e-01 1.271411328723039968e-01
5.656499999999999773e+02 7.664191736491121176e+00 2.266952458779358803e+00 4.437592412274156128e-01 1.257568653821919957e-01
5.686499999999999773e+02 7.539307463925876363e+00 2.239879770119813873e+00 4.620783939802937113e-01 1.137472993323174614e-01
5.716499999999999773e+02 7.196344738487931103e+00 2.254121149898031806e+00 4.517434775906035149e-01 1.228189294159301448e-01
5.746499999999999773e+02 6.928058692265791407e+00 2.246311927907329586e+00 4.468752072374984619e-01 1.203611002112353195e-01
5.776499999999999773e+02 6.488563196336440519e+00 2.214216074949861834e+00 4.184515080349753280e-01 1.156416674784649934e-01
5.806499999999999773e+02 6.198053844664244139e+00 2.176241072593198211e+00 4.112475422688230409e-01 1.087494224111171942e-01
5.836499999999999773e+02 5.668351878640265795e+00 2.076581112707307053e+00 3.667446444519881221e-01 1.062261314326883865e-01
5.866499999999999773e+02 5.258794085269337337e+00 2.086800121907780969e+00 3.673691820273183306e-01 1.006158943857492494e-01
5.896499999999999773e+02 4.866997532587591380e+00 2.048902112144106447e+00 3.574009437730997774e-01 9.748985773601816229e-02
5.926499999999999773e+02 4.636036813475509000e+00 2.056577672279905400e+00 3.471035798161472563e-01 9.636296881952985394e-02
5.956499999999999773e+02 4.048233852405618727e+00 2.052011471317340519e+00 3.432821537790257671e-01 1.005848575412208595e-01
5.986499999999999773e+02 3.797512935228936293e+00 2.025160497732680032e+00 3.322111075408773484e-01 1.010779301445091927e-01
6.016499999999999773e+02 3.221175253672171390e+00 1.992304807939665467e+00 3.103711940378989231e-01 1.047374619135732626e-01
6.046499999999999773e+02 2.871251340649464634e+00 1.933123253977094835e+00 3.123472265433633321e-01 1.078037239920740797e-01
6.076499999999999773e+02 2.098329455544523992e+00 1.815798525720104584e+00 2.643342473721453367e-01 9.298708830630431077e-02
6.106499999999999773e+02 1.702397119595463471e+00 1.692749051136307248e+00 2.375630794961075820e-01 8.194576992009543204e-02
6.136499999999999773e+02 1.408347272699953745e+00 1.709617490435034748e+00 2.332909036024958804e-01 8.116208630940532909e-02
6.166499999999999773e+02 1.093909889792177292e+00 1.799866436513015255e+00 2.431170286397322522e-01 1.010158630004615726e-01
6.196499999999999773e+02 7.098669068656867642e-01 1.825760445301602752e+00 2.522655627654585286e-01 1.165814132599480302e-01
6.226499999999999773e+02 3.229746419907718602e-01 1.799474799183680807e+00 2.400240581896850300e-01 1.120200724047952512e-01
6.256499999999999773e+02 -2.318065564757148533e-01 1.725471988686301694e+00 2.643268774345713390e-01 9.134793847889977059e-02
6.286499999999999773e+02 -6.502243952668181892e-01 1.705661362314343732e+00 2.512501606048833103e-01 1.112672357259520406e-01
6.316499999999999773e+02 -1.213880348380837360e+00 1.659792048010449328e+00 2.432436400038542335e-01 1.405153987328903731e-01
6.346499999999999773e+02 -1.509294089826396457e+00 1.566188368321547175e+00 2.390394860712167779e-01 1.346842873159878051e-01
6.376499999999999773e+02 -1.994213776517635539e+00 1.466832201002822744e+00 2.336272297564268297e-01 1.334699441199950765e-01
6.406499999999999773e+02 -2.346119994743341319e+00 1.359752144199454005e+00 2.190625077019454914e-01 1.468784720518060971e-01
6.436499999999999773e+02 -2.707052309967336701e+00 1.272346346351164836e+00 1.712061176346376390e-01 1.316405886574540940e-01
6.466499999999999773e+02 -2.770781247260279745e+00 1.156339507728080029e+00 1.248921134274047079e-01 1.389883676902106402e-01
6.496499999999999773e+02 -3.329531255721398519e+00 1.060479990126527605e+00 4.667098718847494110e-02 1.269973350023864966e-01
6.526499999999999773e+02 -3.489001207181730901e+00 9.199681270846523651e-01 -4.183814279381643103e-02 1.482785710255515588e-01
6.556499999999999773e+02 -3.793819298032879761e+00 7.169179349334240392e-01 -5.308565835178517128e-02 1.222260359833267224e-01
6.586499999999999773e+02 -4.076512238485587858e+00 5.492858648481284689e-01 -1.561884806587217622e-01 1.561003874229278943e-01
6.616499999999999773e+02 -4.548917519924784436e+00 4.332318925761483031e-01 -2.796963663077477458e-01 1.416953589669676383e-01
6.646499999999999773e+02 -4.663787660996260520e+00 2.470022548590202482e-01 -4.039002396887347857e-01 1.662896618773207491e-01
6.676499999999999773e+02 -4.838989923583447705e+00 9.779978024823726690e-02 -5.452348065989016668e-01 1.466983579912657931e-01
6.706499999999999773e+02 -5.202239447824293705e+00 -6.616449699599727396e-02 -6.777311272953100429e-01 1.382462217957089734e-01
6.736499999999999773e+02 -5.135209430087535942e+00 -2.671971738704606580e-01 -7.772428977003095207e-01 1.414533728437662730e-01
6.766499999999999773e+02 -4.758541084437211133e+00 -5.258508556324955618e-01 -8.597922388568294272e-01 1.585883340500465477e-01
6.796499999999999773e+02 -4.759367328167086519e+00 -7.414939125929451702e-01 -8.711458566770542422e-01 1.890405406520250520e-01
6.826499999999999773e+02 -4.122681885469532403e+00 -9.627876868937196297e-01 -9.359752219335719658e-01 1.880290355023335191e-01
6.856499999999999773e+02 -3.908697882411057645e+00 -1.161305431903808305e+00 -8.696293811448906341e-01 2.464089881604236976e-01
6.886499999999999773e+02 -3.616980209684276026e+00 -1.418900251525543776e+00 -8.133845299134078166e-01 2.481292162972077719e-01
6.916499999999999773e+02 -2.357863184615283103e+00 -1.616857212557285317e+00 -6.987208663671894415e-01 3.033043114191102396e-01
6.946499999999999773e+02 -2.025937078066530894e+00 -1.878933455388104967e+00 -5.038807736660291248e-01 3.068474489330029753e-01
6.976499999999999773e+02 -1.340187821338576724e+00 -1.893127543260334278e+00 -4.748501436543314247e-01 3.337918014040587300e-01
7.006499999999999773e+02 4.086001165943796143e-01 -2.127238910588352905e+00 -3.629089798349091622e-01 3.550379954953689077e-01
7.036499999999999773e+02 1.450339613305068331e+00 -2.052053120157756982e+00 -4.064563310136261043e-01 3.298445786601907348e-01
7.066499999999999773e+02 2.910470321210741673e+00 -1.924260728246647068e+00 -4.756067899170052238e-01 3.537444708024999884e-01
7.096499999999999773e+02 4.524512120264154724e+00 -1.914295064392780077e+00 -6.275192397128803723e-01 2.886309336426013394e-01
7.126499999999999773e+02 6.607517325288935872e+00 -1.619150002102847763e+00 -9.204419804950823014e-01 2.545957880046501587e-01
7.156499999999999773e+02 9.532295228623905103e+00 -1.468602813967716081e+00 -1.286975487871682811e+00 2.000389156923642053e-01
7.186499999999999773e+02 1.124347683869393855e+01 -1.107109537416971046e+00 -1.714045927112620937e+00 2.296846913802261941e-02
7.216499999999999773e+02 1.431109440742364391e+01 -8.097794073619702937e-01 -2.295071985468448261e+00 -2.182825767298582700e-02
7.246499999999999773e+02 1.585015797587779574e+01 -3.906829738382460726e-01 -2.807599936628906168e+00 -1.308231419535528794e-01
7.276499999999999773e+02 1.921964263973225329e+01 -7.891258691107125300e-02 -3.362203470213749767e+00 -7.411590311930259245e-02
7.306499999999999773e+02 2.107820819868602058e+01 3.677674178953370676e-01 -3.966362320314723799e+00 -1.043526149311275603e-01
7.336499999999999773e+02 2.251189175391268193e+01 6.984219751244535868e-01 -4.519908197152952667e+00 5.599497955606928118e-02
7.366499999999999773e+02 2.279733385509407029e+01 9.725274906695007271e-01 -5.056590001891143160e+00 7.680933177650296761e-02
7.396499999999999773e+02 2.204541062584307909e+01 1.244729553008160128e+00 -5.763872644538842849e+00 1.994583477365561019e-01
7.426499999999999773e+02 2.243376198830514312e+01 1.236588796644953803e+00 -6.188779314788052766e+00 7.379143024687979946e-02
7.456499999999999773e+02 2.048457131888881833e+01 1.141088526231062605e+00 -6.618367450918096750e+00 6.424881755849165543e-02
7.486499999999999773e+02 1.925210512894708614e+01 1.019598344342895979e+00 -7.148134169972601093e+00 8.552259440222095832e-02
7.516499999999999773e+02 1.785860153461232969e+01 6.945679321673505768e-01 -7.508940378633604418e+00 1.285242427387206163e-02
7.546499999999999773e+02 1.603257019938430261e+01 2.895644453250837552e-02 -7.512062695359730036e+00 -9.244733664731613620e-02
7.576499999999999773e+02 1.556974367609885768e+01 -9.072894540289972998e-01 -7.482589406086324502e+00 -1.277226198555037606e-01
7.606499999999999773e+02 1.414791162650124079e+01 -1.420551099238291481e+00 -7.466314699912221187e+00 -5.169354896197121407e-01
7.636499999999999773e+02 1.347436354655124546e+01 -2.344375362935756879e+00 -7.120224664578781670e+00 -7.543827531496072325e-01
7.666499999999999773e+02 1.246199063397045315e+01 -3.745384290059272203e+00 -6.343451540916174913e+00 -8.888137574816339370e-01
7.696499999999999773e+02 8.317725577887022936e+00 -4.002139363211343337e+00 -5.785085412442988684e+00 -9.883140577073471489e-01
7.726499999999999773e+02 6.498313509165032364e+00 -4.748595880187303386e+00 -4.302694328093243037e+00 -1.107054878145605770e+00
7.756499999999999773e+02 3.360605304068769339e+00 -5.417095845964667866e+00 -2.690902940248208974e+00 -9.555543593052943097e-01
7.786499999999999773e+02 1.665889827691589220e+00 -6.192209273776462908e+00 -1.028291626033459805e+00 -8.208834193085035036e-01
7.816499999999999773e+02 -1.763381223898435213e+00 -6.110183706642608570e+00 7.222234745993196814e-01 -7.005929972212274759e-01
7.846499999999999773e+02 -4.219567124601417696e+00 -6.496605743123324395e+00 2.213010545234244564e+00 -5.213435046478571699e-01
7.876499999999999773e+02 -6.511003271162291384e+00 -6.279038065952280867e+00 3.439526172962784401e+00 -4.412749689633145844e-01
7.906499999999999773e+02 -7.299182525062809290e+00 -5.965281973900172119e+00 4.225039432260861538e+00 -2.753707395636549871e-01
7.936499999999999773e+02 -1.059792069437129314e+01 -6.116174264250939352e+00 5.462728552763987722e+00 -2.526254889370421197e-01
7.966499999999999773e+02 -1.183084006090935603e+01 -5.321070567752564706e+00 5.558535375240754917e+00 -1.452348355111366951e-01
7.996499999999999773e+02 -1.382219534347336953e+01 -5.206353041034260443e+00 6.070720056749647320e+00 -7.209061452625344091e-02
8.026499999999999773e+02 -1.517565527637608902e+01 -4.649387897425077298e+00 6.148441224473982558e+00 -6.864358097330848507e-02
8.056499999999999773e+02 -1.563422259496318034e+01 -4.086931048501956987e+00 5.860905324104616732e+00 -3.674868479543760835e-02
8.086499999999999773e+02 -1.651156163538181687e+01 -3.642751145179199401e+00 5.658498141248335500e+00 3.210467114882562499e-03
8.116499999999999773e+02 -1.605909215312026461e+01 -3.042092545997509667e+00 5.079257839439560662e+00 -6.321469932323344094e-03
8.146499999999999773e+02 -1.586602327609127805e+01 -2.854783217142760066e+00 4.747928566918975690e+00 5.900729791831652721e-03
8.176499999999999773e+02 -1.739193518800872340e+01 -2.504497950235112125e+00 4.676103605199406488e+00 -1.085908179853792245e-03
8.206499999999999773e+02 -1.718676817171337845e+01 -2.287612346070589719e+00 4.314825035565080569e+00 -2.122228988847923645e-02
8.236499999999999773e+02 -1.681783171203745297e+01 -1.915315778633483124e+00 3.812225814644555566e+00 -8.355393709485429629e-03
8.266499999999999773e+02 -1.611339360842431034e+01 -1.692997394472056216e+00 3.346039305137975983e+00 -3.027406659592378826e-02
8.296499999999999773e+02 -1.595536647765836769e+01 -1.551141997079737767e+00 3.026884295473766251e+00 -3.002509742485189037e-02
8.326499999999999773e+02 -1.537637131989428774e+01 -1.315362984379615074e+00 2.604554748857159208e+00 -3.593620913048999315e-03
8.356499999999999773e+02 -1.512010783942060499e+01 -1.279438783957595360e+00 2.424932857850166990e+00 -2.035295029890745594e-02
8.386499999999999773e+02 -1.439874189522917547e+01 -1.144299897256430221e+00 2.072971274120392060e+00 -1.466292569645146447e-02
8.416499999999999773e+02 -1.391621015890331847e+01 -1.259286317080166917e+00 1.964391041320217690e+00 -4.048486474075629893e-02
8.446499999999999773e+02 -1.322990943259889107e+01 -1.059387579701511539e+00 1.596310926196503832e+00 -5.946712431289036954e-02
8.476499999999999773e+02 -1.268086198004401410e+01 -9.503013001217335276e-01 1.309355365515372460e+00 -2.361051053237818442e-02
8.506499999999999773e+02 -1.162234573479970834e+01 -8.814906652682087396e-01 1.062614232616993837e+00 -1.798333556611195899e-02
8.536499999999999773e+02 -1.184001369895915623e+01 -9.479002166545622554e-01 9.659467046810760182e-01 -2.528150248655369400e-02
8.566499999999999773e+02 -1.141114829981893664e+01 -9.912274777625368349e-01 8.722845459702668336e-01 -4.100254594062612695e-02
8.596499999999999773e+02 -1.110488062925268871e+01 -1.003109892013286819e+00 6.962138343433346144e-01 -4.828497032810628864e-02
8.626499999999999773e+02 -9.445352225861110895e+00 -9.572346166601745088e-01 5.616895650035543808e-01 -3.108656679638017312e-02
8.656499999999999773e+02 -9.785540227777202560e+00 -9.326560909597620963e-01 4.400742188249407993e-01 -3.460536034089053969e-02
8.686499999999999773e+02 -9.518061626986330737e+00 -1.026092770928932696e+00 3.725487283985503550e-01 -2.008440104387104394e-02
8.716499999999999773e+02 -1.014927604240266135e+01 -1.172194552387643363e+00 3.305861713507430300e-01 -1.480817525348378585e-02
8.746499999999999773e+02 -9.526556656649919574e+00 -1.093463703427966394e+00 2.313843808085830067e-01 -4.345391730692970550e-02
8.776499999999999773e+02 -8.975677673454988792e+00 -1.214969728809625504e+00 2.046811218383697284e-01 -4.996938498643690302e-02
8.806499999999999773e+02 -8.606337162017169362e+00 -1.143758030199981013e+00 1.178712750349581034e-01 -3.593053663964347610e-02
8.836499999999999773e+02 -8.841461581511536494e+00 -1.232908127875151694e+00 5.557893070430657001e-02 -2.784873246585915438e-02
8.866499999999999773e+02 -8.551425739432451323e+00 -1.282244280936503555e+00 6.166992011616214547e-02 -3.403271946069614390e-02
8.896499999999999773e+02 -8.473049085615391718e+00 -1.378496674686554124e+00 5.673652418719684482e-02 -2.567458320415428111e-02
8.926499999999999773e+02 -7.621111129359440461e+00 -1.401154449610769959e+00 3.386947777485055378e-02 -3.537935277429973824e-02
8.956499999999999773e+02 -7.704396918371122283e+00 -1.452207368950010125e+00 -1.438717936500503395e-03 -1.857178223926734054e-02
8.986499999999999773e+02 -7.065590059285354663e+00 -1.474437156286191763e+00 4.457862362148479380e-05 -2.895423317884761663e-02
9.016499999999999773e+02 -6.840256699651257932e+00 -1.450000262225306980e+00 -3.502758098823214455e-02 -7.541018493734686842e-03
9.046499999999999773e+02 -6.680489685679969369e+00 -1.440043417000650194e+00 -4.877702413464347908e-02 -9.044003994007957653e-03
9.076499999999999773e+02 -5.938783053742787033e+00 -1.362507759872486846e+00 -6.882621253763031299e-02 -3.132809408339630192e-05
9.106499999999999773e+02 -5.999246558664630413e+00 -1.414196366648419634e+00 -6.332931123785161265e-02 3.352750032457416356e-03
9.136499999999999773e+02 -5.542657010030629827e+00 -1.366733163830632813e+00 -6.241048389389886042e-02 -1.694932979581705371e-02
9.166499999999999773e+02 -5.434609931191955567e+00 -1.245553877978497370e+00 -7.136273399571263498e-02 -1.075644407176021798e-02
9.196499999999999773e+02 -4.789972543023846008e+00 -1.213903044845834778e+00 -7.154422708561057609e-02 -5.272518549826926519e-03
9.226499999999999773e+02 -4.692185495821530772e+00 -1.215437782681910273e+00 -4.242785110688049310e-02 -4.391334542467288313e-03
9.256499999999999773e+02 -4.199989654640848613e+00 -1.158006399780006968e+00 -1.760267958739056976e-02 -6.002130215585564643e-03
9.286499999999999773e+02 -3.881835291982560054e+00 -1.212005710320086749e+00 2.378627190423826532e-02 -2.008774320658613874e-02
9.316499999999999773e+02 -3.811671313304786146e+00 -1.134218914946669043e+00 -4.526912696892993956e-03 -2.233038949167937947e-03
9.346499999999999773e+02 -3.615357935194990713e+00 -1.088140867972342107e+00 -2.908109796408515912e-02 3.026533056737681915e-02
9.376499999999999773e+02 -3.652391687171611778e+00 -1.237814134050010173e+00 1.190431664277372993e-02 3.114780705775038738e-02
9.406499999999999773e+02 -3.351258570165242645e+00 -1.194580951613859243e+00 -1.183456138077764244e-02 3.006616437384305313e-02
9.436499999999999773e+02 -3.389989388655836766e+00 -1.260365084537037328e+00 9.744139330341470076e-03 4.133621121056090669e-02
9.466499999999999773e+02 -3.413176649854101630e+00 -1.168715588848323605e+00 -2.741612184060891744e-02 3.149088158377104320e-05
9.496499999999999773e+02 -2.754024119052663977e+00 -1.089007846142106217e+00 -3.569807049600745314e-03 1.971309065625873741e-02
9.526499999999999773e+02 -2.666869059674936704e+00 -1.059999372259503359e+00 -9.159875198137596873e-04 2.515902513526644887e-02
9.556499999999999773e+02 -2.522198388036494432e+00 -9.022377402305498117e-01 -6.862834340506983669e-03 1.819647943753989125e-02
9.586499999999999773e+02 -2.475115248735197504e+00 -8.471640945178352533e-01 -9.304988241486098627e-03 4.251220190523431232e-03
9.616499999999999773e+02 -2.197067416310479082e+00 -8.735345391069023746e-01 -1.160004415708404575e-02 2.349916045460518146e-02
9.646499999999999773e+02 -1.592354386367830221e+00 -6.506543852690432894e-01 1.735230137244098136e-02 2.198083542947345745e-02
9.676499999999999773e+02 -1.709011162781608473e+00 -6.444080470204835986e-01 1.767679458549006877e-02 3.369050023662253923e-02
