# Supplementary material for: Ultrafast proton-coupled isomerization in the phototransformation of phytochrome
Source: Nat Chem. 2022 May 16;14(7):823–30. doi: 10.1038/s41557-022-00944-x (PMC9252900; doi:10.1038/s41557-022-00944-x)
Supplement: Source Data Extended Data Fig. 8 — Data for Extended Data Fig. 8a, 8b, 8c, and 8d (ascii format). [file 41557_2022_944_MOESM10_ESM.zip › EDF 8a DAS AGP2 pH 8.1]

0.000000000000000000e+00 1.955971525600527228e-01 1.355136043722207972e+00 4.237496436430142843e+00 3.000000000000000000e+04
5.206499999999999773e+02 5.598652753043299235e+00 2.829464619650794877e+00 6.953415364189441394e-01 1.813756632365383648e-01
5.236499999999999773e+02 5.624229558899570769e+00 2.928451514050887550e+00 4.969350329013555445e-01 9.341779340658161457e-02
5.266499999999999773e+02 5.654769042881849117e+00 2.508243834093612623e+00 7.154440785879275788e-01 1.431366901937843328e-01
5.296499999999999773e+02 5.451277462100689419e+00 2.529300659608443969e+00 6.117876905637927853e-01 1.094785779103562007e-01
5.326499999999999773e+02 5.355312945496493171e+00 2.492756356013341001e+00 6.174916387026552211e-01 1.462207279788974856e-01
5.356499999999999773e+02 5.085936443224713166e+00 2.472058302201627367e+00 5.683198288972386436e-01 1.133716921259201732e-01
5.386499999999999773e+02 4.962819880705493958e+00 2.369601706021905674e+00 5.642111659640905996e-01 1.199995321848889990e-01
5.416499999999999773e+02 4.844409844854300040e+00 2.316304564148757628e+00 5.719779562146221075e-01 1.079891178438492777e-01
5.446499999999999773e+02 4.781888542133401643e+00 2.263164325196768356e+00 5.499609130312700378e-01 1.172362906502296132e-01
5.476499999999999773e+02 4.874136515038276940e+00 2.164133009496947313e+00 6.026171288003688842e-01 1.039642217823388698e-01
5.506499999999999773e+02 4.751971956329465563e+00 2.090477481386440850e+00 5.863800616388813447e-01 1.012672311435782180e-01
5.536499999999999773e+02 4.818829797691157601e+00 2.117098898694551146e+00 6.427899061792253788e-01 1.047438876778927636e-01
5.566499999999999773e+02 5.831124656885495305e+00 2.373903349994659795e+00 7.462132039152518104e-01 9.736364637645143760e-02
5.596499999999999773e+02 4.335338586249651627e+00 1.835511417349449781e+00 6.069958020142826038e-01 8.783967067179086763e-02
5.626499999999999773e+02 4.225039931690397488e+00 1.778281239569027949e+00 5.686867282211961472e-01 7.687283505990602506e-02
5.656499999999999773e+02 3.985974442838550402e+00 1.814502669913648392e+00 5.585338911933241945e-01 8.221485117982516022e-02
5.686499999999999773e+02 3.768127025258222407e+00 1.840038700794418336e+00 5.318910954838927951e-01 6.902000759363675908e-02
5.716499999999999773e+02 3.745961471581092272e+00 1.791789931679836467e+00 5.000520752896977505e-01 6.607476595803007946e-02
5.746499999999999773e+02 3.483806220961419342e+00 1.811116215477621694e+00 4.696840124713120845e-01 6.703368014667022978e-02
5.776499999999999773e+02 3.259945905587837256e+00 1.842015549578013500e+00 4.627396528599233005e-01 6.649610560792970637e-02
5.806499999999999773e+02 3.083956014127835488e+00 1.870764183264370217e+00 4.254144505902122675e-01 6.649058501019212974e-02
5.836499999999999773e+02 2.831713752874549517e+00 1.875294953384466945e+00 3.938894504282688946e-01 6.427178185348769723e-02
5.866499999999999773e+02 2.636743498156641330e+00 1.852995467929335005e+00 3.719792045363777278e-01 6.962702336790141389e-02
5.896499999999999773e+02 2.485791825857525339e+00 1.858048498786237568e+00 3.533674890428789017e-01 6.746038002402138245e-02
5.926499999999999773e+02 2.276246758779281176e+00 1.931156143768565592e+00 3.181647296914866252e-01 6.381547722102844100e-02
5.956499999999999773e+02 2.084830800896374292e+00 1.913377616101817891e+00 2.955667466103363838e-01 5.968277179344777528e-02
5.986499999999999773e+02 1.822770459332316406e+00 1.889964501709459288e+00 2.627992575827260979e-01 6.459671889261911493e-02
6.016499999999999773e+02 1.539437387330811591e+00 1.953841758544720308e+00 2.373278055819373067e-01 6.599278761958414508e-02
6.046499999999999773e+02 1.356127912909139033e+00 1.984034178823206984e+00 2.077900162423529928e-01 4.049897803970003290e-02
6.076499999999999773e+02 9.888461757112197992e-01 1.870970079123548180e+00 1.842645656279390254e-01 7.145254613458307258e-02
6.106499999999999773e+02 7.993042454621291926e-01 1.663280505019993916e+00 1.484171384751483691e-01 5.497974303828838394e-02
6.136499999999999773e+02 6.474551978919300677e-01 1.784043723562802830e+00 1.278013494691777885e-01 7.089117025820421136e-02
6.166499999999999773e+02 4.413943426925378555e-01 1.877418007223933927e+00 1.143025317903630239e-01 6.329422181998439756e-02
6.196499999999999773e+02 2.713715703889771347e-01 1.875127260149870523e+00 9.333509588232520582e-02 7.806322797052833717e-02
6.226499999999999773e+02 -1.070596057192478717e-01 1.924820921868349410e+00 6.499839702299037292e-02 6.688995136044693923e-02
6.256499999999999773e+02 -3.913016889412394006e-01 1.916055467610882523e+00 5.662737484842735036e-02 7.043592224461860118e-02
6.286499999999999773e+02 -6.556089356824451597e-01 1.874666550603303117e+00 4.725744267984486463e-02 6.498543660862708682e-02
6.316499999999999773e+02 -9.445993400913981208e-01 1.807207268507536879e+00 3.430988055438126405e-02 8.261878281735492158e-02
6.346499999999999773e+02 -1.293576341998743162e+00 1.835252917467029565e+00 -1.905101234994817372e-02 7.949496826438549879e-02
6.376499999999999773e+02 -1.560797997430073636e+00 1.734530182899004291e+00 -8.988622090589079572e-03 6.915300546268543513e-02
6.406499999999999773e+02 -1.666953081762313937e+00 1.629545758334219885e+00 -7.462796310144922951e-02 9.047816016086535074e-02
6.436499999999999773e+02 -2.169309239932756928e+00 1.624833662200052764e+00 -1.343400210421117347e-01 9.433809449749377962e-02
6.466499999999999773e+02 -2.342629314965436471e+00 1.496398187421837944e+00 -1.806996182003088591e-01 9.952876037691318900e-02
6.496499999999999773e+02 -2.585135952537723547e+00 1.284825919671025218e+00 -2.082574183639818444e-01 8.068058151982661352e-02
6.526499999999999773e+02 -2.759346494340050082e+00 1.249018636509163116e+00 -3.370829094604849141e-01 8.789080980400948429e-02
6.556499999999999773e+02 -3.006172082106937538e+00 1.083624519289040578e+00 -4.226906508482717317e-01 5.816709043423125974e-02
6.586499999999999773e+02 -3.009146109251783496e+00 9.570122663031846999e-01 -5.607479454052493040e-01 1.070042045107777590e-01
6.616499999999999773e+02 -3.297360527093729843e+00 8.212138541982285656e-01 -6.862250572342576405e-01 9.247215759584939687e-02
6.646499999999999773e+02 -3.444244711446536211e+00 6.982983877436846898e-01 -8.667159667988283411e-01 6.797569707795890481e-02
6.676499999999999773e+02 -3.865406454005414716e+00 5.673689399404668876e-01 -1.079555216952558183e+00 5.745709917981436238e-02
6.706499999999999773e+02 -3.669953982167688533e+00 3.505208552723901305e-01 -1.107779806969909409e+00 8.895939452713305662e-02
6.736499999999999773e+02 -3.681214245572664634e+00 2.509118812745509408e-01 -1.250723148240600269e+00 7.694447081327154825e-02
6.766499999999999773e+02 -3.855955615436322148e+00 3.001028462593625587e-02 -1.392677813395919451e+00 7.935774573324808068e-02
6.796499999999999773e+02 -3.787521038530401007e+00 -2.027568998578528070e-01 -1.447429298533624120e+00 7.812439455656390586e-02
6.826499999999999773e+02 -4.008881384302458883e+00 -3.900486845492147636e-01 -1.568434210906279436e+00 5.394903219521018922e-02
6.856499999999999773e+02 -3.796011366687217059e+00 -5.756526380957956990e-01 -1.549047031084217707e+00 1.185737743132439792e-01
6.886499999999999773e+02 -3.914392480841004662e+00 -9.058512138771351863e-01 -1.254657717330087685e+00 7.621904041314615796e-02
6.916499999999999773e+02 -2.940963147822979629e+00 -1.210814591972876997e+00 -1.266261515506250435e+00 1.109480209942073636e-01
6.946499999999999773e+02 -3.067506012124832537e+00 -1.256956067776367592e+00 -1.108549696575952037e+00 1.583747217823159859e-01
6.976499999999999773e+02 -3.033334232827404442e+00 -1.501980109719686096e+00 -1.044528084706199067e+00 1.005172453840649377e-01
7.006499999999999773e+02 -2.531036625203604729e+00 -1.605054504739275245e+00 -8.776134310364862579e-01 1.213964303610694240e-01
7.036499999999999773e+02 -2.047681355922808866e+00 -1.679853561301656750e+00 -9.226792546629563052e-01 1.536577211018681499e-01
7.066499999999999773e+02 -1.734038647338686623e+00 -1.623608153226458128e+00 -9.145083729254039895e-01 4.759605597935761406e-02
7.096499999999999773e+02 -7.519177722500067773e-01 -1.610481420586877155e+00 -1.095789764764703245e+00 8.503243771232670001e-02
7.126499999999999773e+02 2.945754366409440994e-01 -1.770875845629790835e+00 -1.324449201844172475e+00 1.011315800659912389e-01
7.156499999999999773e+02 1.100792554365128684e+00 -1.539325731071014669e+00 -1.656875448836125919e+00 -5.259105268157070363e-03
7.186499999999999773e+02 2.544600307501426073e+00 -1.460985430667228080e+00 -2.086195181542274124e+00 -1.686909151127470932e-02
7.216499999999999773e+02 3.823552484218076586e+00 -1.337917334013756898e+00 -2.549396848423315376e+00 -7.625053310613638669e-02
7.246499999999999773e+02 5.386619508631635078e+00 -1.212288077509000361e+00 -3.228238161707257081e+00 -1.424954401652263891e-01
7.276499999999999773e+02 6.556292716425676126e+00 -1.195765575877051790e+00 -3.505169170031602999e+00 -1.903681301960853389e-01
7.306499999999999773e+02 7.545703040088750591e+00 -7.961151083306876597e-01 -4.353126250930497321e+00 -2.801174483130549620e-01
7.336499999999999773e+02 8.840040746170968688e+00 -6.954645590992210025e-01 -4.870865150879872374e+00 -4.043970729244044660e-01
7.366499999999999773e+02 1.024555903875064011e+01 -6.848510494233721602e-01 -5.661979828190272457e+00 -4.595106053524495859e-01
7.396499999999999773e+02 1.080047320473083161e+01 -7.043339926418360486e-01 -6.113581719752888333e+00 -6.676499661108301620e-01
7.426499999999999773e+02 1.122366415426437847e+01 -7.217104907090933219e-01 -6.755518643066348083e+00 -6.819897615751052689e-01
7.456499999999999773e+02 1.157527496675545287e+01 -8.333248953097428524e-01 -7.383734689973178611e+00 -8.311656467605608167e-01
7.486499999999999773e+02 1.154307173906933670e+01 -1.041746502932211937e+00 -7.893904650284896185e+00 -9.479619395293521489e-01
7.516499999999999773e+02 1.137858585734731598e+01 -1.289801533235813480e+00 -8.334737656448648835e+00 -9.746338027483214539e-01
7.546499999999999773e+02 1.119952491514228043e+01 -1.942698189609125325e+00 -8.441809678030717023e+00 -1.106462886003082069e+00
7.576499999999999773e+02 1.065613286780572722e+01 -2.386384296004479655e+00 -8.531564442188033226e+00 -1.131550473536476753e+00
7.606499999999999773e+02 9.890985505533413047e+00 -3.060507539234789132e+00 -8.268172226886914444e+00 -1.023276750654106726e+00
7.636499999999999773e+02 8.911057103939004520e+00 -3.822133749755082022e+00 -7.627424716626117096e+00 -1.050046165187065839e+00
7.666499999999999773e+02 8.224319598631520734e+00 -4.759113837734807007e+00 -6.476846430243358377e+00 -1.123633608923140237e+00
7.696499999999999773e+02 7.518541833247288864e+00 -5.831605168794609106e+00 -5.204292720758103563e+00 -8.076456231496325078e-01
7.726499999999999773e+02 6.039301870331570399e+00 -6.517616021058286968e+00 -3.296652710915219942e+00 -7.625682090250184286e-01
7.756499999999999773e+02 4.964268976398701128e+00 -6.805480114552144855e+00 -1.217920755406021183e+00 -5.840373337130564391e-01
7.786499999999999773e+02 4.201193323586007722e+00 -7.917532004875292628e+00 6.079661074648743391e-01 -4.574467743397598318e-01
7.816499999999999773e+02 2.851177333741807374e+00 -7.609217301469776373e+00 2.293033220031206909e+00 -4.505796863952312159e-01
7.846499999999999773e+02 1.702414806672131187e+00 -7.861171896529467240e+00 3.902040019722547992e+00 -2.211231134903719198e-01
7.876499999999999773e+02 7.946946715078780921e-01 -8.595505195224912853e+00 6.026591543244275151e+00 -2.827197909907018247e-01
7.906499999999999773e+02 -8.097993192054080414e-01 -7.139770943517849133e+00 6.105196318464690464e+00 -5.539875049184665029e-02
7.936499999999999773e+02 -2.050371527418068940e+00 -7.588134957634357747e+00 7.691715602636869598e+00 3.742476698515637829e-02
7.966499999999999773e+02 -3.028924151389836172e+00 -5.891827497358228527e+00 7.118151182991947046e+00 5.941904301491265916e-02
7.996499999999999773e+02 -3.820331558213166723e+00 -5.351220904649374610e+00 7.193372191357176426e+00 8.028763695351408269e-02
8.026499999999999773e+02 -4.760627802027664224e+00 -5.330213853494595533e+00 7.846249498548284684e+00 1.770073691944472616e-01
8.056499999999999773e+02 -5.493661542334690395e+00 -4.006499369989157344e+00 7.036970976320930049e+00 1.422729192021990607e-01
8.086499999999999773e+02 -6.138223608403089671e+00 -3.405377264987186958e+00 6.726146436825252373e+00 1.661752733843038232e-01
8.116499999999999773e+02 -5.771678515214309968e+00 -2.780837114493742046e+00 5.862270119401587820e+00 1.618643339393631975e-01
8.146499999999999773e+02 -6.595112208680490973e+00 -2.379550703396501543e+00 5.766661345372337877e+00 1.822122362132664319e-01
8.176499999999999773e+02 -6.504134548850697861e+00 -1.741526221961536836e+00 5.004674981175235793e+00 1.377366269346051442e-01
8.206499999999999773e+02 -6.738038794372897655e+00 -1.639298643235024944e+00 4.859805680970898933e+00 1.396544676489319958e-01
8.236499999999999773e+02 -6.908419246902698596e+00 -1.246968746425465291e+00 4.392205377637540487e+00 1.173112233290319190e-01
8.266499999999999773e+02 -7.300222382692886924e+00 -8.850581246546873615e-01 4.073258534715545665e+00 9.711695847488155398e-02
8.296499999999999773e+02 -6.293525756908251445e+00 -5.806862584681211636e-01 3.068594295947357775e+00 9.532186504679265870e-02
8.326499999999999773e+02 -6.053310231715403944e+00 -4.598039225008888620e-01 2.726777986745396287e+00 8.508412922163073600e-02
8.356499999999999773e+02 -6.061247585871325505e+00 -4.280163089101640672e-01 2.541417523581259719e+00 7.228916964754643348e-02
8.386499999999999773e+02 -6.074100735489002645e+00 -3.572222192512072292e-01 2.263415798957017167e+00 8.601075007808349493e-02
8.416499999999999773e+02 -5.563955630984199097e+00 -4.100742361119572577e-01 1.956464101472553008e+00 5.878170192192622157e-02
8.446499999999999773e+02 -5.176413520753217590e+00 -2.047527242588808860e-01 1.505509184948777834e+00 5.116288366460488429e-02
8.476499999999999773e+02 -7.450263617106358538e+00 -1.844162705517617407e-01 1.997343326523117524e+00 1.417983691776816650e-02
8.506499999999999773e+02 -4.829321325290451661e+00 -1.589369102600831918e-01 1.094825351528446733e+00 2.366454271597353415e-02
8.536499999999999773e+02 -4.903199216951161787e+00 -2.342922637641882966e-01 1.046183682885267530e+00 4.462750154097029631e-02
8.566499999999999773e+02 -4.276594339484346641e+00 -1.886819455016990610e-01 7.733312485144339110e-01 3.427798809027403359e-02
8.596499999999999773e+02 -5.139546302541908140e+00 -3.119165110641420324e-01 8.201793346304965260e-01 2.573368994397872908e-02
8.626499999999999773e+02 -4.436796934502962308e+00 -3.329977275211817855e-01 6.420947860857223466e-01 1.535851119095268773e-02
8.656499999999999773e+02 -4.157171643444420361e+00 -4.173072168261013903e-01 5.409356696802851694e-01 1.985837872417203082e-02
8.686499999999999773e+02 -4.383597690658804780e+00 -4.250613364311353615e-01 4.267887089111223053e-01 1.180228479685131379e-02
8.716499999999999773e+02 -3.948738740656736912e+00 -5.110056435377045014e-01 3.444973161154371022e-01 -3.794565651099281005e-03
8.746499999999999773e+02 -3.958689234891547226e+00 -5.868666794922268171e-01 2.728407565117738631e-01 1.455863766023874142e-02
8.776499999999999773e+02 -3.517728563030871225e+00 -7.003700373268832990e-01 2.333354768251067191e-01 1.552271104420629468e-02
8.806499999999999773e+02 -3.675736652551496064e+00 -6.511893775476035318e-01 1.421260471710767415e-01 1.528898392175114321e-02
8.836499999999999773e+02 -3.725819875057327035e+00 -7.694654339987468950e-01 8.871953392933612514e-02 2.594924935660071486e-02
8.866499999999999773e+02 -3.244039352437903201e+00 -8.603222115733649700e-01 1.080094488589059543e-01 1.968596239477957838e-03
8.896499999999999773e+02 -3.314029277122544581e+00 -7.890475183906712209e-01 4.178271154693563583e-02 9.692517835820502539e-03
8.926499999999999773e+02 -3.454194223226848326e+00 -1.039208991976328100e+00 4.262275570201753266e-02 -2.372969173385696372e-03
8.956499999999999773e+02 -2.803189892685365781e+00 -8.929429022749956202e-01 7.904457240631532211e-03 2.064603809244343769e-03
8.986499999999999773e+02 -2.695959761795740040e+00 -7.631107051573590150e-01 -2.351392106374742413e-02 -7.537992416897268746e-03
9.016499999999999773e+02 -3.484381296507081505e+00 -1.085059330599533967e+00 -3.001307745909554889e-02 1.099331556181159728e-02
9.046499999999999773e+02 -1.870105769510130411e+00 -8.006831553018196601e-01 -6.944170282006864592e-02 8.701605961125491104e-03
9.076499999999999773e+02 -3.151867866203794222e+00 -1.157137862499613812e+00 -9.724652153030301227e-02 4.156483821163518139e-02
9.106499999999999773e+02 -2.508031610634169795e+00 -9.463835437331661327e-01 -5.881200518857787607e-02 3.138865186008765740e-02
9.136499999999999773e+02 -2.550238849742481495e+00 -1.021172098655799720e+00 -7.420780705578236547e-02 2.267064774954651030e-02
9.166499999999999773e+02 -2.352896078802950708e+00 -1.042945177108912436e+00 -3.423025983380199172e-02 1.477393161701931294e-02
9.196499999999999773e+02 -1.987473853025724768e+00 -9.381881911873301005e-01 -1.920586823728252790e-02 2.573963561094120417e-02
9.226499999999999773e+02 -1.930482068624236769e+00 -8.755511948152406854e-01 -3.753022812820373116e-02 1.149509067402869344e-02
9.256499999999999773e+02 -1.800950908220809943e+00 -1.024674316999859336e+00 1.339647921571387491e-02 -7.616744573289192105e-03
9.286499999999999773e+02 -1.845630246500839622e+00 -9.166644821568327162e-01 -7.705308822539568697e-03 -1.070919744723957670e-03
9.316499999999999773e+02 -1.746729940564100358e+00 -8.549190249999656377e-01 -3.953164462174890703e-02 4.790715425709414846e-03
9.346499999999999773e+02 -1.665904073794276075e+00 -8.728564933058921005e-01 -5.626150248104520163e-02 1.601892275927892240e-03
9.376499999999999773e+02 -1.437850012313798276e+00 -6.360747996875723009e-01 -6.883080877180171309e-02 -3.197194988190176640e-02
9.406499999999999773e+02 -1.568602251888385091e+00 -7.779642334012280003e-01 -4.856406974698492668e-02 -1.986171772145256271e-03
9.436499999999999773e+02 -1.683501926352950484e+00 -7.803232998216305116e-01 -1.013458988334025174e-01 8.649079343977274237e-03
9.466499999999999773e+02 -1.691994206747199581e+00 -6.808939327588099388e-01 -1.478462241707501068e-01 4.905802882609722193e-02
9.496499999999999773e+02 -1.512871614169124745e+00 -6.762585348834692089e-01 -8.600436404642863852e-02 1.198038087028737743e-02
9.526499999999999773e+02 -1.378722727532416537e+00 -5.654875134880669174e-01 -1.445253273990058374e-01 6.088995099347434964e-02
9.556499999999999773e+02 -1.196122405377255227e+00 -6.168786408306197178e-01 -8.129325005726920073e-02 3.109736442772786241e-02
9.586499999999999773e+02 -1.196371566525053165e+00 -8.164080703662308647e-01 2.105811548453464382e-02 4.779924749180151228e-02
9.616499999999999773e+02 -7.413723502977624946e-01 -6.588110498789614411e-01 4.600636241757045247e-02 1.508338649595064931e-02
9.646499999999999773e+02 -6.631649970399877692e-01 -5.892235553970729400e-01 5.922128740871526048e-02 8.585281539781230292e-03
9.676499999999999773e+02 -6.830825826990486460e-01 -5.861280872013434617e-01 7.858725694379631310e-02 -1.031657866511760408e-03
