# Supplementary material for: Ultrafast proton-coupled isomerization in the phototransformation of phytochrome
Source: Nat Chem. 2022 May 16;14(7):823–30. doi: 10.1038/s41557-022-00944-x (PMC9252900; doi:10.1038/s41557-022-00944-x)
Supplement: Source Data Extended Data Fig. 8 — Data for Extended Data Fig. 8a, 8b, 8c, and 8d (ascii format). [file 41557_2022_944_MOESM10_ESM.zip › EDF 8a DAS AGP2 pH 8.4]

0.000000000000000000e+00 1.960932167544086058e-01 1.336129642029227238e+00 4.198801094209436258e+00 3.000000000000000000e+04
5.206499999999999773e+02 5.952040421995043573e+00 2.345878997986251324e+00 8.711985649986766500e-01 2.273727001137848883e-02
5.236499999999999773e+02 6.078798383226128976e+00 1.965696468538268293e+00 1.063502428771983421e+00 3.183690343866633909e-02
5.266499999999999773e+02 6.282712930007725127e+00 2.023685890517126218e+00 9.829224624626826667e-01 5.972969984569415774e-02
5.296499999999999773e+02 5.963913872918379155e+00 1.976090005084667922e+00 9.767751519143792471e-01 5.957654510113871704e-02
5.326499999999999773e+02 5.921287477947933198e+00 1.940340516276269245e+00 9.372675780948045432e-01 5.454577107724010998e-02
5.356499999999999773e+02 5.624735366538107684e+00 1.965843204824772261e+00 8.720939536580757379e-01 5.698373600154529178e-02
5.386499999999999773e+02 5.547164025911730967e+00 1.974741900144613149e+00 8.312179582675572886e-01 5.784592673606823998e-02
5.416499999999999773e+02 5.435300109216573361e+00 1.924826959896712486e+00 8.423303111582614022e-01 7.868537448886926688e-02
5.446499999999999773e+02 5.278461637137931817e+00 1.927226523132725022e+00 7.985349683100766427e-01 6.043086276789531863e-02
5.476499999999999773e+02 5.155405782982168006e+00 1.876514779958348811e+00 8.034318483890531271e-01 8.479716491818453661e-02
5.506499999999999773e+02 4.939883930792474231e+00 1.886047278453697906e+00 7.587478021662047434e-01 8.586576007475511807e-02
5.536499999999999773e+02 4.777191029694829894e+00 1.810164996357622957e+00 7.478289728137873515e-01 8.962565264663469033e-02
5.566499999999999773e+02 4.922018272827422436e+00 1.940853673536044655e+00 8.121387405315925179e-01 9.580254805588096778e-02
5.596499999999999773e+02 5.092576569321930258e+00 2.050717593461414801e+00 7.866002195854836510e-01 9.739846494429302282e-02
5.626499999999999773e+02 4.352912427011870200e+00 1.798948232732535679e+00 6.717675127544907587e-01 9.227448741151364486e-02
5.656499999999999773e+02 3.833151521112185822e+00 1.741875333366824652e+00 6.497240602544933630e-01 8.550013307604369117e-02
5.686499999999999773e+02 3.713066627944145992e+00 1.776898273131716666e+00 5.693664523737107519e-01 8.458261525803456582e-02
5.716499999999999773e+02 3.540517306704804135e+00 1.763077649840200767e+00 5.389693836543952843e-01 7.760871393201418389e-02
5.746499999999999773e+02 3.329449853684314675e+00 1.771288024036863584e+00 5.171546353458738032e-01 7.763496980093813338e-02
5.776499999999999773e+02 3.138819323109264481e+00 1.782761751427247576e+00 4.828828241791439102e-01 7.821601062870807419e-02
5.806499999999999773e+02 2.888644305395450029e+00 1.828050685115366392e+00 4.545587763278431948e-01 7.233998580903526487e-02
5.836499999999999773e+02 2.716209837179297981e+00 1.847255599804609849e+00 4.345164735957265378e-01 6.621098532070612830e-02
5.866499999999999773e+02 2.497973002098600404e+00 1.838084622960162839e+00 4.094560574579205192e-01 6.990049094090640402e-02
5.896499999999999773e+02 2.358955488820637658e+00 1.871861316919465557e+00 3.906327940333186310e-01 6.274977075415931471e-02
5.926499999999999773e+02 2.056508667066754725e+00 1.902324872999420657e+00 3.425163868202404371e-01 6.846686353344715037e-02
5.956499999999999773e+02 1.833580688310869400e+00 1.877500313460756187e+00 3.177667745791676324e-01 7.114033157852922562e-02
5.986499999999999773e+02 1.624094983044801488e+00 1.868685786692463768e+00 2.886408101960890038e-01 6.526946636479971642e-02
6.016499999999999773e+02 1.289661333627716289e+00 1.820743915921911649e+00 2.441056051134088689e-01 6.138901109330045097e-02
6.046499999999999773e+02 1.125678998627389849e+00 1.698150272139734351e+00 2.271724557405399303e-01 5.957222506914195553e-02
6.076499999999999773e+02 8.761444055759887162e-01 1.703775086552077767e+00 2.028826516175925854e-01 6.090282389806347951e-02
6.106499999999999773e+02 6.810870157227759680e-01 1.722718851006473706e+00 1.742656197078756852e-01 5.602380303172832532e-02
6.136499999999999773e+02 5.311456137324126470e-01 1.793131013855187472e+00 1.654028901693535003e-01 5.225036911217862540e-02
6.166499999999999773e+02 2.952913521717397960e-01 1.867626879534642459e+00 1.383062785252429927e-01 6.245560760588230592e-02
6.196499999999999773e+02 6.735691167720049555e-02 1.815229325822384832e+00 1.204122533379543836e-01 6.727627149821366337e-02
6.226499999999999773e+02 -2.006296385084313516e-01 1.791994481207134005e+00 1.085978114992139920e-01 5.735141817112412999e-02
6.256499999999999773e+02 -4.740371559186984385e-01 1.781791525234410534e+00 1.011073556425964026e-01 6.718360296198129522e-02
6.286499999999999773e+02 -8.037024059124540099e-01 1.776407246676198648e+00 8.105218609526664009e-02 5.522179182965640531e-02
6.316499999999999773e+02 -1.122622712570071402e+00 1.738415224689933369e+00 5.906410478463745145e-02 7.040420109848737062e-02
6.346499999999999773e+02 -1.259404686305272802e+00 1.595715410839017911e+00 7.206947607608742146e-02 6.772681467084751272e-02
6.376499999999999773e+02 -1.510891133442662682e+00 1.553977185124670202e+00 1.952241436707011224e-02 7.845714124262981315e-02
6.406499999999999773e+02 -1.804363927279787561e+00 1.559748445479412604e+00 -2.586840637727481212e-02 8.211100641286574187e-02
6.436499999999999773e+02 -2.077298544204278841e+00 1.483878925987519803e+00 -7.865836662494576914e-02 8.994331989201451161e-02
6.466499999999999773e+02 -2.292470884080318072e+00 1.398026568916193035e+00 -1.591270259237971274e-01 8.606656004662077697e-02
6.496499999999999773e+02 -2.488045318988465038e+00 1.337597310318670907e+00 -2.325559906021806567e-01 7.144183630459111090e-02
6.526499999999999773e+02 -2.642955635201543974e+00 1.186979864267495799e+00 -2.862258610602755882e-01 7.688889936329919295e-02
6.556499999999999773e+02 -2.786026433265932578e+00 1.086985872070790560e+00 -3.890614322377067835e-01 6.163796828732492211e-02
6.586499999999999773e+02 -3.061159153034670677e+00 9.657705151812502331e-01 -5.071862954279994229e-01 6.986560625486616660e-02
6.616499999999999773e+02 -3.117898611393530306e+00 7.774152553628927986e-01 -5.961829521173959145e-01 5.668375812552328696e-02
6.646499999999999773e+02 -3.288188167749572788e+00 7.107233487624209367e-01 -7.706249402175271435e-01 8.391617975690729425e-02
6.676499999999999773e+02 -3.448994252941362859e+00 5.716275825789526310e-01 -9.225803694330578786e-01 8.936132385831926928e-02
6.706499999999999773e+02 -3.587658320967243242e+00 4.405650176882996427e-01 -1.078240184686368508e+00 5.932983320512236203e-02
6.736499999999999773e+02 -3.643097563147388307e+00 2.588580209655274578e-01 -1.169780538533163217e+00 4.893101563081645594e-02
6.766499999999999773e+02 -3.765135283801023913e+00 1.147629572396468983e-01 -1.313302918731645841e+00 4.025769390215391125e-02
6.796499999999999773e+02 -3.815746055889763788e+00 -3.955596653136869700e-02 -1.402430209210321577e+00 1.529179492106226904e-02
6.826499999999999773e+02 -3.682144797677027626e+00 -3.053216081546803462e-01 -1.376179877087081671e+00 6.328710537076831510e-02
6.856499999999999773e+02 -3.701238367784263072e+00 -4.848731963416481050e-01 -1.396618277472494452e+00 3.698617019584355542e-02
6.886499999999999773e+02 -3.542516929055190111e+00 -7.069226423850637486e-01 -1.280325823265505925e+00 9.060985613733731070e-02
6.916499999999999773e+02 -3.321955237529856664e+00 -9.784272189953781007e-01 -1.176390450441548774e+00 5.572904565620014072e-02
6.946499999999999773e+02 -3.162479471458196745e+00 -1.169746380388995366e+00 -9.931306195420732674e-01 1.231254835544209891e-01
6.976499999999999773e+02 -2.895307269853727217e+00 -1.347358122403228053e+00 -9.044133934916073203e-01 1.294154747587517584e-01
7.006499999999999773e+02 -2.614474416286258318e+00 -1.446169033644538304e+00 -8.660694307621710220e-01 9.424785618166089951e-02
7.036499999999999773e+02 -1.923539220586659937e+00 -1.666706509513755430e+00 -7.374315881246884530e-01 1.169095503974794392e-01
7.066499999999999773e+02 -1.383752514629154051e+00 -1.558339932409843032e+00 -8.482916850522561614e-01 1.116110101414855976e-01
7.096499999999999773e+02 -7.222099347155576110e-01 -1.620620525647439081e+00 -9.592374276812232203e-01 7.490330898851842167e-02
7.126499999999999773e+02 1.374553825033129895e-01 -1.551231150268839620e+00 -1.157564005684179609e+00 8.281181837647227928e-02
7.156499999999999773e+02 1.203892932764638823e+00 -1.526211946498281291e+00 -1.425467959177206367e+00 4.549388791446436903e-02
7.186499999999999773e+02 2.240858083576469095e+00 -1.447662296463672726e+00 -1.819500987243318546e+00 1.024339973446388406e-02
7.216499999999999773e+02 3.455013373012019162e+00 -1.256238412536177851e+00 -2.293623242700124187e+00 -2.537809585793418532e-02
7.246499999999999773e+02 4.862055431903688607e+00 -1.119594535619496511e+00 -2.745528532064785310e+00 -1.123083484766726065e-01
7.276499999999999773e+02 6.103729478658259211e+00 -1.192584675013419471e+00 -3.161178454749763223e+00 -1.113907968799560250e-01
7.306499999999999773e+02 7.445344805514992892e+00 -1.053066982142407237e+00 -3.749778586939523262e+00 -8.832608012864721914e-02
7.336499999999999773e+02 8.823606194254816515e+00 -9.279589662512796044e-01 -4.293694224286741523e+00 -1.594676058653750894e-01
7.366499999999999773e+02 1.009696831235918957e+01 -1.182977422066736839e+00 -4.794181386102381204e+00 -2.154652054786295456e-01
7.396499999999999773e+02 1.074476832650150904e+01 -9.685829642651571092e-01 -5.479323787104630306e+00 -3.032328133378716650e-01
7.426499999999999773e+02 1.132303869206749170e+01 -9.646596841571637437e-01 -6.049201362827758999e+00 -4.329575333187781205e-01
7.456499999999999773e+02 1.159137317285718538e+01 -9.933884825496841486e-01 -6.688504430796624156e+00 -5.164375482824087316e-01
7.486499999999999773e+02 1.188915576760826376e+01 -1.263115419159845487e+00 -7.248660778469517396e+00 -5.390880868993873642e-01
7.516499999999999773e+02 1.182044051128614370e+01 -1.508977770577566435e+00 -7.636632354382924426e+00 -5.569696135088754163e-01
7.546499999999999773e+02 1.132609107109954749e+01 -2.007745910136112144e+00 -7.708638691191049830e+00 -7.750295277397108995e-01
7.576499999999999773e+02 1.061280457758539697e+01 -2.536173718216061523e+00 -7.659454901069634225e+00 -8.207563722487952740e-01
7.606499999999999773e+02 9.930781631771592899e+00 -3.227938690559616575e+00 -7.337260667136070502e+00 -9.272700290912510024e-01
7.636499999999999773e+02 8.932414224950512960e+00 -3.753479475512317975e+00 -6.827248612575534281e+00 -1.136797191312376887e+00
7.666499999999999773e+02 8.393112060123979035e+00 -4.526457939527138485e+00 -5.954169594848241154e+00 -1.102073231546088605e+00
7.696499999999999773e+02 7.344067774514613234e+00 -5.142688457639978949e+00 -4.665650327535633579e+00 -7.747621295103134242e-01
7.726499999999999773e+02 6.538405712359396382e+00 -5.875646665851881778e+00 -3.065696251161093233e+00 -6.385502361073628341e-01
7.756499999999999773e+02 5.328802463773787856e+00 -6.438836615415857167e+00 -1.464132849755978905e+00 -5.717074369727911387e-01
7.786499999999999773e+02 4.551431464672158533e+00 -7.137436107744665748e+00 4.279338797921978799e-01 -4.603837704679684673e-01
7.816499999999999773e+02 3.185178768410858119e+00 -6.862757130941311345e+00 1.889608536703694330e+00 -2.939340408161745799e-01
7.846499999999999773e+02 2.148670317744204361e+00 -7.461257543750933863e+00 3.590155726848044182e+00 -2.137008841971879958e-01
7.876499999999999773e+02 8.584147662924733746e-01 -6.800330516507719913e+00 4.580072689622578963e+00 -1.205777842494083762e-01
7.906499999999999773e+02 -3.055986562192466449e-01 -6.947330714073050473e+00 5.828966763602815071e+00 -1.023020800269125626e-02
7.936499999999999773e+02 -1.403733553735825756e+00 -6.191917339876353843e+00 6.319766734791405938e+00 -2.514467966163976692e-02
7.966499999999999773e+02 -2.345622236079471623e+00 -5.663776030402874362e+00 6.591367403766184907e+00 1.038263399624426847e-01
7.996499999999999773e+02 -3.333894886076961939e+00 -5.372660107023792264e+00 7.171160205658230424e+00 1.040571662974805051e-01
8.026499999999999773e+02 -4.274426604481800673e+00 -4.302331175441538313e+00 6.760461881569908016e+00 1.196325836518624119e-01
8.056499999999999773e+02 -4.438749236110996144e+00 -3.733665133531803182e+00 6.343576454006354837e+00 1.395882470202403913e-01
8.086499999999999773e+02 -5.150908652401162691e+00 -3.145780075340708581e+00 6.110734689757740590e+00 1.710639292593660044e-01
8.116499999999999773e+02 -5.456550620281425346e+00 -2.856314101667390304e+00 5.890353778444552546e+00 1.776945036138518619e-01
8.146499999999999773e+02 -6.047932722655445126e+00 -1.842924607903685175e+00 5.084992150616206352e+00 1.326180865004674692e-01
8.176499999999999773e+02 -5.940781585242343787e+00 -1.732708595283448005e+00 4.796238132676017507e+00 1.490582254882826252e-01
8.206499999999999773e+02 -5.927750926495258810e+00 -1.335689720783098444e+00 4.309028667408106195e+00 1.383331374117516555e-01
8.236499999999999773e+02 -6.008175946518312216e+00 -1.050423966197848724e+00 3.864759058915438139e+00 1.401064842647412600e-01
8.266499999999999773e+02 -5.851857869112117250e+00 -6.914922467187408772e-01 3.326578183620630291e+00 1.126865128563820789e-01
8.296499999999999773e+02 -5.866691751366881924e+00 -6.134865261028523697e-01 3.003594920887743047e+00 9.378384788771940150e-02
8.326499999999999773e+02 -6.832561004740568933e+00 -6.559652457061582176e-01 3.276156702519679165e+00 1.045188820090964671e-01
8.356499999999999773e+02 -6.221108524770094128e+00 -1.746903384164225914e-01 2.466382224760686359e+00 7.383504406271167164e-02
8.386499999999999773e+02 -5.398753652922645863e+00 -2.263383235609792710e-01 2.000796640118044145e+00 7.963001495626483017e-02
8.416499999999999773e+02 -5.258797750487090639e+00 -1.949444469500416222e-01 1.772967019455763404e+00 6.057363723660424276e-02
8.446499999999999773e+02 -4.950683006687575549e+00 -1.698029076235056389e-01 1.540129398282462869e+00 5.088881643391245102e-02
8.476499999999999773e+02 -5.731733340737561910e+00 -5.092133419137335748e-01 1.725652948982980162e+00 7.767389551012349180e-02
8.506499999999999773e+02 -5.016787500707712510e+00 -6.123529470359580923e-02 1.113649116713120613e+00 3.290039508730591838e-02
8.536499999999999773e+02 -5.019666963433614626e+00 -2.784113856296620559e-01 1.162090832282187014e+00 5.396097971716053154e-02
8.566499999999999773e+02 -4.231335386765920248e+00 -1.602615935361148825e-01 8.000723437930294946e-01 4.189214422894182999e-02
8.596499999999999773e+02 -3.902758997387235418e+00 -2.325857156131467540e-01 6.746039943890551616e-01 3.066092457769396123e-02
8.626499999999999773e+02 -4.173816436964218113e+00 -2.834073902131399314e-01 6.039199186519299545e-01 3.130891039625233185e-02
8.656499999999999773e+02 -3.966659182651360194e+00 -3.463588136682632102e-01 5.161557772254403709e-01 2.083327183724197409e-02
8.686499999999999773e+02 -3.882405168836148945e+00 -4.434361422515940010e-01 4.519655731383126485e-01 2.748622637047718614e-02
8.716499999999999773e+02 -3.539311295091410514e+00 -4.386833785507024963e-01 3.407587999215007657e-01 1.056235084809227336e-02
8.746499999999999773e+02 -3.328883490142522383e+00 -5.215922827181855848e-01 2.938907667418468872e-01 1.195259313719603672e-02
8.776499999999999773e+02 -3.384116762729017847e+00 -5.120725035533507663e-01 1.939725171981553919e-01 2.158963362570328476e-02
8.806499999999999773e+02 -3.113265414120487851e+00 -6.467586979576925854e-01 1.741393170970439719e-01 1.521172090323325878e-02
8.836499999999999773e+02 -2.998949484571604707e+00 -7.200516045365605855e-01 1.521646750633152967e-01 2.230836362288929255e-03
8.866499999999999773e+02 -2.548033043793187513e+00 -7.196030276643736734e-01 1.118218695719379457e-01 -2.646806261889509456e-03
8.896499999999999773e+02 -3.292846195388551500e+00 -8.299050398986815846e-01 5.115579244817743121e-02 1.688548299376652420e-02
8.926499999999999773e+02 -2.730690506695570452e+00 -8.383226355170352306e-01 3.815481538642095938e-02 3.956352805175306422e-03
8.956499999999999773e+02 -2.391591469295653916e+00 -6.985047593176465508e-01 9.228102448206262215e-03 4.743851692216386959e-03
8.986499999999999773e+02 -2.914088129424517781e+00 -7.045147016191246614e-01 -8.431544638954809046e-02 1.388689822073739706e-02
9.016499999999999773e+02 -2.481148033092523963e+00 -9.112025669682024542e-01 -1.639231061147259846e-02 -5.613702374508009602e-03
9.046499999999999773e+02 -1.502547979819665036e+00 -2.443392459223281965e-01 -7.209264968594840395e-02 7.843339721315514866e-04
9.076499999999999773e+02 -2.337816359044369019e+00 -8.505023778834945869e-01 -5.519531449087870106e-02 6.811316241092188299e-03
9.106499999999999773e+02 -2.178759699156871399e+00 -7.020477459434395495e-01 -7.482998852296122994e-02 9.905460088070803734e-03
9.136499999999999773e+02 -2.168947433768317001e+00 -9.399801877203448619e-01 2.535710430921110040e-03 9.488531938800772933e-03
9.166499999999999773e+02 -1.899908439547931538e+00 -9.626000692663212455e-01 -1.489077393601105984e-02 1.657370606441048097e-02
9.196499999999999773e+02 -2.002206255424344494e+00 -8.261626305806953896e-01 -4.891587880334542088e-02 1.555842361662844280e-02
9.226499999999999773e+02 -1.657895348033358029e+00 -7.862357039382145141e-01 -2.404455053831204905e-02 2.410046510734105765e-02
9.256499999999999773e+02 -1.695549277821071898e+00 -7.942187685406726372e-01 -4.442101965859257540e-02 7.857629924217455694e-03
9.286499999999999773e+02 -1.536345255430592971e+00 -7.690538178026499194e-01 -6.055742633030920113e-02 1.492097521800734086e-02
9.316499999999999773e+02 -1.412931609435006619e+00 -6.502023313024276607e-01 -7.412831329918354029e-02 1.758002252532682441e-02
9.346499999999999773e+02 -1.611483233203797605e+00 -7.927057483774482272e-01 -1.136821383726872303e-01 9.719605631548474192e-03
9.376499999999999773e+02 -1.197778045584317885e+00 -6.257957253376257301e-01 -7.872866588201817006e-02 3.230143371702067639e-02
9.406499999999999773e+02 -1.253527106518796952e+00 -7.297331356187156670e-01 -6.587107345038918649e-02 1.332031098002743434e-02
9.436499999999999773e+02 -1.373730780245422167e+00 -7.433675353437054767e-01 -3.846032196130870495e-02 6.921943508792792465e-03
9.466499999999999773e+02 -1.167287523681443728e+00 -7.820100720169728126e-01 3.749232937073749237e-03 1.438415074616867552e-02
9.496499999999999773e+02 -1.149309945517178466e+00 -7.552220488717685809e-01 3.177653442534584399e-02 -1.949797612096332983e-02
9.526499999999999773e+02 -9.236171986668608724e-01 -7.632040341626712410e-01 3.471358781479914196e-02 6.309985501798085449e-03
9.556499999999999773e+02 -9.413088709966228596e-01 -7.226343308454603598e-01 5.197556861461639227e-02 1.906936153021139514e-03
9.586499999999999773e+02 -9.169435469266663530e-01 -7.377421740018732521e-01 7.650464327198151782e-02 1.621620394529707868e-02
9.616499999999999773e+02 -7.789494188392639407e-01 -8.573105838695933567e-01 1.109665850352776068e-01 5.233001884373597069e-03
9.646499999999999773e+02 -5.346094263287450854e-01 -6.004637248859205911e-01 9.299426482977839192e-02 -1.000697895049275192e-02
9.676499999999999773e+02 -5.871811488621210273e-01 -6.119641587361949187e-01 8.709089778664518000e-02 2.143409105880226401e-02
