# Supplementary material for: Ultrafast proton-coupled isomerization in the phototransformation of phytochrome
Source: Nat Chem. 2022 May 16;14(7):823–30. doi: 10.1038/s41557-022-00944-x (PMC9252900; doi:10.1038/s41557-022-00944-x)
Supplement: Source Data Extended Data Fig. 8 — Data for Extended Data Fig. 8a, 8b, 8c, and 8d (ascii format). [file 41557_2022_944_MOESM10_ESM.zip › EDF 8b.dat]

X Agp2-WT	pH 6.6	X	pH 6.9	X	pH 7.8	X	pH 8.1	x	pH 8.4	X	pH 9	X	pH 10		pH 10-6.6
300	0.674893464298065	300	0.372052540076524	300	0.1954973531548	300	0.160031461497314	300	0.339105895582044	300	0.32609151571198	300	0.286840000221934	300	-0.388053464076131
301	0.649126348652891	301	0.34624411616348	301	0.16722705395034	301	0.133202694374026	301	0.309660725869251	301	0.29884193729714	301	0.260934117868992	301	-0.388192230783898
302	0.628361225515886	302	0.32485009442435	302	0.144933460728124	302	0.11194413273019	302	0.286871887749146	302	0.277088143030699	302	0.240261568849385	302	-0.388099656666501
303	0.611547644580204	303	0.309009061815654	303	0.127472176419284	303	0.0949920779356699	303	0.269440425608154	303	0.260386625324122	303	0.224163529633698	303	-0.387384114946506
304	0.598781246237971	304	0.296867757467828	304	0.114440816247994	304	0.0815879683466288	304	0.255478284615987	304	0.247661498848574	304	0.211445882574875	304	-0.387335363663096
305	0.588440925842657	305	0.287740040076524	305	0.104410729679893	305	0.0730092012233411	305	0.245581091404499	305	0.237946490416871	305	0.201202745319973	305	-0.387238180522684
306	0.579997473224502	306	0.281026724859132	306	0.0985466176028125	306	0.0669835162918343	306	0.238639185399277	306	0.231005512339299	306	0.194181176692522	306	-0.38581629653198
307	0.574027918749328	307	0.276219659641741	307	0.0956413256892699	307	0.0641941327301904	307	0.235481548323559	307	0.225506355509619	307	0.189073333555267	307	-0.384954585194061
308	0.571311731612961	308	0.273435692250437	308	0.0880938424399205	308	0.0581735847849849	308	0.228072932135569	308	0.221469256015522	308	0.185500784535659	308	-0.385810947077302
309	0.56370672643244	309	0.267767213989567	309	0.0864990697504028	309	0.0564749546479986	309	0.225328154067684	309	0.220317485357849	309	0.183420392378796	309	-0.380286334053643
310	0.559576655499149	310	0.265424822685219	310	0.0851977795349978	310	0.0554013245110124	310	0.22328344127395	310	0.215794719759198	310	0.178904706104287	310	-0.380671949394862
311	0.556651653506641	311	0.263809333554785	311	0.0843431733367956	311	0.0535502971137521	311	0.221481874694316	311	0.214040925492756	311	0.176271372770953	311	-0.380380280735687
312	0.552959934370592	312	0.262420746598263	312	0.0825066006214367	312	0.0523054341000534	312	0.220249825085961	312	0.213261836116702	312	0.175736078653306	312	-0.377223855717286
313	0.549309659404465	313	0.261178898772176	313	0.0813861989749815	313	0.0511427628671767	313	0.21904388513818	313	0.212433842862065	313	0.175304706104287	313	-0.374004953300178
314	0.547466987849511	314	0.259904442250437	314	0.0804411484923044	314	0.0505006395795055	314	0.218312814642097	314	0.211305680973363	314	0.174598823751345	314	-0.372868164098166
315	0.543823088909526	315	0.25880661616348	315	0.0800239973026852	315	0.0492266669767658	315	0.217713924302671	315	0.210794719759198	315	0.173290980614091	315	-0.370532108295435
316	0.540631887825601	316	0.257636779206958	316	0.0785141314924705	316	0.0478533793055329	316	0.216395386443663	316	0.209658126167292	316	0.172189019829777	316	-0.368442867995825
317	0.537388084526008	317	0.255779442250437	317	0.0775413939839337	317	0.047493790264437	317	0.215499498715204	317	0.209140419590564	317	0.171998823751345	317	-0.365389260774662
318	0.534388164226335	318	0.253553898772176	318	0.0766812503805595	318	0.0472215299904644	318	0.214257657984133	318	0.208012257701862	318	0.170536078653306	318	-0.363852085573029
319	0.53061833877005	319	0.251581072685219	319	0.0759041678547644	319	0.0462660505384096	319	0.212542579655151	319	0.206664871529856	319	0.168941961006247	319	-0.361676377763803
320	0.527117900418253	320	0.249621833554785	320	0.0746693265014226	320	0.0454441327301904	320	0.211299107070295	320	0.204860487044189	320	0.167487059045463	320	-0.35963084137279
321	0.522842774890238	321	0.247424822685219	321	0.0731686896998278	321	0.0450554341000535	321	0.209957723258285	321	0.203735697836769	321	0.16625372571213	321	-0.356589049178109
322	0.519500143185448	322	0.244750909641741	322	0.0719024697171784	322	0.0437523519082726	322	0.207988075738702	322	0.202020689405066	322	0.164514510025855	322	-0.354985633159593
323	0.515948696624518	323	0.242764496598263	323	0.0695287687001416	323	0.0417626258808754	323	0.206096757200843	323	0.200202814194274	323	0.162898823751345	323	-0.353049872873172
324	0.512068884717289	324	0.23991259442435	324	0.0685541853898808	324	0.0401530368397795	324	0.204017775477606	324	0.198602476926146	324	0.16146941198664	324	-0.350599472730649
325	0.508307029293681	325	0.238310692250437	325	0.0660032874073421	325	0.0380383108123821	325	0.201979590099016	325	0.197401802389889	325	0.159614510025855	325	-0.348692519267826
326	0.504948457523537	326	0.23646286616348	326	0.0639489100885537	326	0.036438995743889	326	0.201150608375778	326	0.195513100872183	326	0.158608627672914	326	-0.346339829850623
327	0.501491057348197	327	0.234504985728698	327	0.0628875740972659	327	0.0345948176616972	327	0.198663663206065	327	0.195162342018894	327	0.157314510025855	327	-0.344176547322341
328	0.498537363238051	328	0.232445203120002	328	0.0607538273043464	328	0.0332763245110123	328	0.197346757200843	328	0.193472628696803	328	0.156414510025855	328	-0.342122853212195
329	0.495548600984125	329	0.231257703120002	329	0.0594137752527378	329	0.0320468724562178	329	0.196361117514159	329	0.192818328528169	329	0.155328235516051	329	-0.340220365468074
330	0.492945588311773	330	0.230048463989567	330	0.0577931613390843	330	0.0308842012233411	330	0.194923454328781	330	0.191978530889046	330	0.154734117868993	330	-0.338211470442781
331	0.489003610149663	331	0.228216942250437	331	0.0570086956063934	331	0.0293739272507384	331	0.194342514381	331	0.191371448258355	331	0.153604706104287	331	-0.335398904045376
332	0.486799099111168	332	0.227009061815654	332	0.0566598390805613	332	0.0302455025932041	332	0.192930960856196	332	0.190759306605741	332	0.152804706104287	332	-0.333994393006881
333	0.484081317968265	333	0.225727811815654	333	0.0559399764082096	333	0.0303037217712863	333	0.191769080960635	333	0.190502982828338	333	0.152134117868993	333	-0.331947200099272
334	0.481758850446148	334	0.224426181380872	334	0.0548177289600305	334	0.0295109135521082	334	0.19088298435489	334	0.189359643873869	334	0.151677255123894	334	-0.330081595322254
335	0.479409284812929	335	0.223814768337393	335	0.0554674511668711	335	0.0296615984836151	335	0.191842514381	335	0.189182578106584	335	0.151314510025855	335	-0.328094774787074
336	0.476489064840027	336	0.22218161616348	336	0.054426418994547	336	0.0289681053329302	336	0.190680634485439	336	0.188229795644527	336	0.15103803943762	336	-0.325451025402407
337	0.474579445010586	337	0.221828355293915	337	0.0542658342445608	337	0.0290965299904644	337	0.190572932135569	337	0.18946588333424	337	0.150430196300365	337	-0.324149248710221
338	0.47280053371705	338	0.220767213989567	338	0.0538505288566656	338	0.0279544067027931	338	0.190171496104238	338	0.188784601715353	338	0.150063529633698	338	-0.322737004083351
339	0.47168154112918	339	0.220647648772176	339	0.0525713882619483	339	0.0280742697164918	339	0.189954459550713	339	0.188180891765943	339	0.15023803943762	339	-0.32144350169156
340	1.08421999653685	340	0.479647648772176	340	0.183016041897255	340	0.244457831360327	340	0.273190425608154	340	0.456995394295454	340	0.528108627672914	340	-0.556111368863933
341	0.907023854032663	341	0.497457431380872	341	0.255087216011731	341	0.251132488894574	341	0.278286704981522	341	0.409887468494442	341	0.522061568849385	341	-0.384962285183278
342	1.05851504714655	342	0.412638137902611	342	0.221691125419783	342	0.418099954647999	342	0.198575543101627	342	0.386696912002031	342	0.451914510025855	342	-0.6066005371207
343	0.91793801678073	343	0.411794387902611	343	0.170591950493153	343	0.301942420401423	343	0.147451195843141	343	0.412814955846887	343	0.482741961006248	343	-0.435196055774483
344	1.12404943783756	344	0.484120474859132	344	0.215232665187581	344	0.300180434100053	344	0.246083702370556	344	0.427658126167292	344	0.490026274731738	344	-0.634023163105819
345	1.08978467335202	345	0.420106887902611	345	0.224005760781652	345	0.28269413273019	345	0.286359485660373	345	0.409047670855319	345	0.54942235316311	345	-0.540362320188912
346	0.926169466529674	346	0.371820203120002	346	0.121117081083625	346	0.368517762867177	346	0.164587292448885	346	0.454352898511306	346	0.478765490418012	346	-0.447403976111662
347	0.893430166298543	347	0.44850634442435	347	0.156362665003001	347	0.217608516291834	347	0.198776261117293	347	0.401452392609114	347	0.448373333555267	347	-0.445056832743276
348	1.01171660927296	348	0.40444384442435	348	0.112294148843007	348	0.303123927250738	348	0.215644733702149	348	0.447654753486011	348	0.482998823751346	348	-0.528717785521614
349	1.14045495310017	349	0.421188409641741	349	0.206234381783184	349	0.278403036839779	349	0.260426065294838	349	0.373337721445538	349	0.457716470810169	349	-0.68273848229
350	0.950608774730838	350	0.416890855293915	350	0.211018699851737	350	0.308622214921971	350	0.257808571822253	350	0.415376507280277	350	0.405889019829777	350	-0.544719754901061
351	0.981397010962606	351	0.396464224859132	351	0.200497630025058	351	0.177964680675396	351	0.234290295059851	351	0.38894480407623	351	0.425983137476836	351	-0.555413873485771
352	0.949065776404545	352	0.444047105293915	352	0.232978202961913	352	0.176839680675396	352	0.219551391665595	352	0.405774483671508	352	0.431359608065071	352	-0.517706168339474
353	0.908727847019034	353	0.42750634442435	353	0.237302916401196	353	0.273822557387725	353	0.230532135790922	353	0.393857114362908	353	0.431289019829777	353	-0.477438827189257
354	0.912900956128782	354	0.447801181380872	354	0.238844160840718	354	0.333897899853478	354	0.237785725869251	354	0.358428783840142	354	0.377651764927816	354	-0.535249191200966
355	0.910428651992334	355	0.488519931380872	355	0.142452703211096	355	0.228634201223341	355	0.265269407331392	355	0.439221363941323	355	0.395320392378796	355	-0.515108259613538
356	0.923945827412754	356	0.428253627033045	356	0.214442662049718	356	0.317106803963067	356	0.188316078349668	356	0.410040925492756	356	0.45616941198664	356	-0.467776415426114
357	0.912060914684612	357	0.408964224859132	357	0.139584327332033	357	0.23626605053841	357	0.239980569211287	357	0.409735697836769	357	0.461781176692522	357	-0.45027973799209
358	0.997007116964041	358	0.424922105293915	358	0.177567235208069	358	0.44470611903156	358	0.256943689315726	358	0.41365306714537	358	0.449849804143502	358	-0.547157312820539
359	0.833568844867125	359	0.403704713989567	359	0.125642986910821	359	0.314800297113752	359	0.240323258506326	359	0.410138733249923	359	0.442087059045463	359	-0.391481785821662
360	0.9456306923207	360	0.451514496598263	360	0.283014196095531	360	0.327153036839779	360	0.264535073127736	360	0.395582240838456	360	0.457720392378796	360	-0.487910299941903
361	0.935274431860032	361	0.456907159641741	361	0.17122136888103	361	0.283178721771286	361	0.295688793754368	361	0.418629458376398	361	0.494314510025855	361	-0.440959921834177
362	1.05633285219956	362	0.466377268337393	362	0.223354192773088	362	0.410408173826081	362	0.248604916469773	362	0.456440588224628	362	0.468445882574875	362	-0.587886969624681
363	0.942171698138824	363	0.451191127033045	363	0.253420457054979	363	0.229699269716492	363	0.268962292448885	363	0.451863859725471	363	0.473728235516051	363	-0.468443462622772
364	0.915591639160582	364	0.489178898772176	364	0.233866033591147	364	0.288411598483615	364	0.264487749367945	364	0.479184264447225	364	0.4719066668886	364	-0.443684972271981
365	1.07961650566253	365	0.544778083554785	365	0.371180761243103	365	0.377540023141149	365	0.319900608375778	365	0.435594045222941	365	0.442532157084679	365	-0.637084348577856
366	1.172100764848	366	0.492143572685219	366	0.139276078444129	366	0.408611940949369	366	0.323467840751757	366	0.56207127962429	366	0.49755372571213	366	-0.674547039135867
367	0.867336279313606	367	0.494153083554785	367	0.342628054374874	367	0.381389338209642	367	0.335811182788311	367	0.506776170012149	367	0.584290980614091	367	-0.283045298699516
368	1.05114117291367	368	0.512884061815654	368	0.294794102697964	368	0.352300297113752	368	0.324853284615987	368	0.503167401040817	368	0.586747843359189	368	-0.464393329554482
369	1.3089286918425	369	0.529010420511306	369	0.315616591946169	369	0.37587906423704	369	0.331519407331392	369	0.500427097499501	369	0.524649804143502	369	-0.784278887698996
370	0.87668672165042	370	0.584734605293915	370	0.0831415564144854	370	0.39626605053841	370	0.253534746756979	370	0.469268581479265	370	0.563298823751345	370	-0.313387897899075
371	0.886727368817073	371	0.479965583554785	371	0.282966205250707	371	0.343971529990464	371	0.316661378610765	371	0.42923654100709	371	0.435775294339581	371	-0.450952074477493
372	0.940576097596862	372	0.508340583554785	372	0.307354783429639	372	0.42139105053841	372	0.338495582266118	372	0.441056102558523	372	0.417955686496443	372	-0.522620411100418
373	0.829214019012339	373	0.463034877033045	373	0.265994058398722	373	0.484226666976766	373	0.321398650151235	373	0.477302308292081	373	0.439357647280757	373	-0.389856371731582
374	0.953780847736337	374	0.476760420511306	374	0.354799270942791	374	0.432545160127451	374	0.398595125347058	374	0.463614281310631	374	0.490289019829777	374	-0.46349182790656
375	0.899799816414109	375	0.530682974859132	375	0.373179764510172	375	0.397594817661697	375	0.3957197989763	375	0.484364702895791	375	0.457355686496443	375	-0.442444129917665
376	0.883679628321338	376	0.468476453120002	376	0.391080349629318	376	0.381517762867177	376	0.387819994798755	376	0.452823387550092	376	0.482861568849385	376	-0.400818059471953
377	0.841419327054102	377	0.527788953120002	377	0.388051389000269	377	0.432002351908273	377	0.387660073127736	377	0.499347839489383	377	0.482226274731738	377	-0.359193052322365
378	1.00745901781683	378	0.522543029206959	378	0.389516955569108	378	0.480308858757588	378	0.442795516991966	378	0.478212932238119	378	0.461989019829777	378	-0.545469997987058
379	0.97693060465034	379	0.555375909641741	379	0.361466306769802	379	0.412502351908273	379	0.417226000020687	379	0.515664871529856	379	0.45343803943762	379	-0.52349256521272
380	0.916044337016643	380	0.520846018337393	380	0.320611331411255	380	0.490755776565807	380	0.442074237618598	380	0.50625846343542	380	0.537045882574875	380	-0.378998454441768
381	0.865528675902433	381	0.546844659641741	381	0.414822897204858	381	0.537529749168547	381	0.437465882527214	381	0.532752561243178	381	0.552898823751345	381	-0.312629852151087
382	0.872731991436026	382	0.588204713989567	382	0.401274712550853	382	0.482969817661697	382	0.506641796365334	382	0.532108379118388	382	0.5305066668886	382	-0.342225324547426
383	0.886695488686365	383	0.587272648772176	383	0.421041403212942	383	0.528911598483615	383	0.520080112292227	383	0.556263522457343	383	0.537304706104287	383	-0.349390782582078
384	0.994292523834209	384	0.599195203120002	384	0.492573603224017	384	0.581154749168547	384	0.463802370777867	384	0.567958294801356	384	0.557889019829777	384	-0.436403504004432
385	0.921192978126072	385	0.570765855293915	385	0.445869282202181	385	0.537223242319232	385	0.448103937357501	385	0.532722207111643	385	0.528481176692522	385	-0.39271180143355
386	0.893441324344291	386	0.626146290076524	386	0.448682284029525	386	0.52952803683978	386	0.469394733702149	386	0.553656439826651	386	0.549343921790561	386	-0.34409740255373
387	0.967401633581559	387	0.639510420511306	387	0.51619248208405	387	0.469120502593204	387	0.54381705746194	387	0.607725579792925	387	0.534612549241542	387	-0.432789084340018
388	0.979626069701747	388	0.605888137902611	388	0.506926557429676	388	0.528469817661697	388	0.517616013075517	388	0.573322544379771	388	0.583108627672914	388	-0.396517442028833
389	0.92518118247771	389	0.688260420511306	389	0.532819464013651	389	0.539721529990464	389	0.544132005242619	389	0.587300621951441	389	0.562910588457228	389	-0.362270594020482
390	0.926354371287784	390	0.635435692250437	390	0.514223011644565	390	0.628783173826081	390	0.516780503937136	390	0.592853741681626	390	0.576532157084679	390	-0.349822214203105
391	0.891974838331699	391	0.681229170511306	391	0.527998229910618	391	0.580361940949368	391	0.553879067905804	391	0.632664871529856	391	0.608930196300365	391	-0.283044642031334
392	0.989214019012339	392	0.671754985728698	392	0.512343985489554	392	0.635166735469917	392	0.587054655373167	392	0.610037552811474	392	0.612847843359189	392	-0.376366175653151
393	0.881003291348356	393	0.666280800946089	393	0.574748695975554	393	0.66396810533293	393	0.587020386443663	393	0.625821701209451	393	0.625541961006247	393	-0.255461330342108
394	0.987988227986596	394	0.725033518337393	394	0.581185006587068	394	0.659428721771286	394	0.635452174955413	394	0.647970099185842	394	0.622689019829777	394	-0.365299208156819
395	0.980678114015129	395	0.711248192250437	395	0.632821309815375	395	0.63490303683978	395	0.57979616973348	395	0.636567063772689	395	0.611687059045463	395	-0.368991054969666
396	1.01492853244184	396	0.733335148772176	396	0.609340866084641	396	0.653860228620601	396	0.662562161900582	396	0.678443960905909	396	0.642167451202326	396	-0.372761081239519
397	1.02486078716409	397	0.736991398772176	397	0.63203499828096	397	0.720743790264437	397	0.689363728480217	397	0.680666557870496	397	0.630812549241542	397	-0.394048237922547
398	0.96714340452282	398	0.754680257467828	398	0.626420069436617	398	0.708841393004163	398	0.7022129451904	398	0.671204500534914	398	0.652192941398404	398	-0.314950463124416
399	1.0852481307522	399	0.727473735728698	399	0.672295625484386	399	0.698000639579505	399	0.686938793754368	399	0.67767330323306	399	0.680616470810169	399	-0.404631659942028
400	1.04830065326754	400	0.718552540076524	400	0.690910535870712	400	0.677974954647999	400	0.654216861639486	400	0.692594045222942	400	0.691912549241542	400	-0.356388104025998
401	0.993270765645001	401	0.759140855293915	401	0.704386734257482	401	0.761168447798684	401	0.659019407331392	401	0.734189323469147	401	0.671724313947424	401	-0.321546451697577
402	1.03793801678073	402	0.747999550946089	402	0.709630656955305	402	0.764142762867177	402	0.709352305503716	402	0.72863283105768	402	0.696032157084679	402	-0.341905859696051
403	1.01187760393304	403	0.804976453120002	403	0.65140299577067	403	0.717045160127451	403	0.698885595320948	403	0.737202814194274	403	0.705314510025855	403	-0.306563093907182
404	1.0275610342351	404	0.827738681380872	404	0.700754196464691	404	0.732986940949368	404	0.725522344668206	404	0.713366389236432	404	0.702359608065071	404	-0.325201426170031
405	1.03801612310097	405	0.79190036616348	405	0.684950442103985	405	0.713288310812382	405	0.708087618819642	405	0.745295562929518	405	0.72028509826115	405	-0.317731024839817
406	1.00237413696882	406	0.787696561815654	406	0.705195195412584	406	0.756223242319232	406	0.720228610986744	406	0.750838564615859	406	0.723200784535659	406	-0.279173352433164
407	1.01928814031624	407	0.871288953120002	407	0.728236338333012	407	0.737348242319232	407	0.722126456939747	407	0.729489492103211	407	0.725267451202326	407	-0.294020689113911
408	1.06783201534612	408	0.779237322685219	408	0.737961867616656	408	0.764675297113752	408	0.709210334224342	408	0.736818328528169	408	0.705634117868993	408	-0.362197897477132
409	1.09191745409642	409	0.836457431380872	409	0.777993615406309	409	0.774954406702793	409	0.747695973911026	409	0.738497923806415	409	0.732349804143502	409	-0.359567649952921
410	1.09627546796428	410	0.807798463989567	410	0.683292912155852	410	0.728010913552108	410	0.712051391665595	410	0.745248345391576	410	0.721208627672914	410	-0.375066840291366
411	1.04767580270565	411	0.840734605293915	411	0.701123356809487	411	0.715373927250738	411	0.703756678871862	411	0.746713775408439	411	0.734240000221934	411	-0.313435802483719
412	1.12715296856203	412	0.823196561815654	412	0.711583515179275	412	0.817053721771286	412	0.710630047018076	412	0.720654753486011	412	0.726312549241542	412	-0.400840419320491
413	1.03541311042861	413	0.798536235728698	413	0.734218581720427	413	0.839228379305533	413	0.707970125347058	413	0.706916136285336	413	0.712198823751345	413	-0.323214286677269
414	1.04977192129974	414	0.825817485728698	414	0.713412704687738	414	0.750158173826081	414	0.714673780699538	414	0.735858800703549	414	0.716861568849385	414	-0.332910352450354
415	1.12162335989064	415	0.795889496598263	415	0.725720510583229	415	0.708267762867177	415	0.693335660595099	415	0.713158969337613	415	0.724389019829777	415	-0.39723434006086
416	1.05421441751397	416	0.788958790076524	416	0.713504994773937	416	0.776365365606903	416	0.686804981743924	416	0.704052729877242	416	0.691451764927816	416	-0.362762652586157
417	1.00611845832054	417	0.758575637902611	417	0.691399673327567	417	0.725500639579506	417	0.663161052240008	417	0.699045984514678	417	0.70056941198664	417	-0.305549046333901
418	1.03204497461926	418	0.771192485728698	418	0.651984423313723	418	0.704747214921971	418	0.689161378610765	418	0.683303994632722	418	0.686792941398404	418	-0.345252033220853
419	1.00678794106542	419	0.764589224859132	419	0.638639276849356	419	0.695906461497314	419	0.642529524824864	419	0.655303994632722	419	0.655100784535659	419	-0.351687156529761
420	0.978634597636712	420	0.715862322685219	420	0.658745595028658	420	0.694055434100053	420	0.632999498715204	420	0.667723893452284	420	0.649116470810169	420	-0.329518126826543
421	0.934526842794917	421	0.723302540076524	421	0.640878234340543	421	0.652257488894574	421	0.619792906025909	421	0.630978530889046	421	0.642867451202326	421	-0.291659391592591
422	0.907996198019273	422	0.715932974859132	422	0.600648985766424	422	0.685839680675396	422	0.638985138401888	422	0.621818328528169	422	0.608918431594483	422	-0.299077766424791
423	0.918814720375215	423	0.676654442250437	423	0.617506692911523	423	0.623190708072656	423	0.578560856417554	423	0.596406861411812	423	0.609859608065071	423	-0.308955112310144
424	0.855953478644124	424	0.672416670511306	424	0.601872752309422	424	0.615519475195944	424	0.573329133179956	424	0.594042611833397	424	0.583508627672914	424	-0.27244485097121
425	0.853886052167675	425	0.633135420511306	425	0.569984681725965	425	0.624139338209643	425	0.539417579655151	425	0.578693539320749	425	0.592659608065071	425	-0.261226444102604
426	0.818513453140019	426	0.601666670511306	426	0.491737455043055	426	0.55256913273019	426	0.564349041796144	426	0.561455765290395	426	0.559090980614091	426	-0.259422472525929
427	0.813462046429252	427	0.581865040076524	427	0.486827622457271	427	0.575199269716492	427	0.504331091404499	427	0.528654753486011	427	0.523945882574875	427	-0.289516163854377
428	0.792202781266265	428	0.569602811815654	428	0.486397550655584	428	0.535091393004163	428	0.485773650151235	428	0.516322544379771	428	0.482528235516051	428	-0.309674545750213
429	0.779905020845447	429	0.569519931380872	429	0.432105138746471	429	0.532327694374026	429	0.486963271561157	429	0.484535023300513	429	0.488992941398404	429	-0.290912079447043
430	0.733482768514212	430	0.523892213989567	430	0.482914522802436	430	0.492048584784985	430	0.409073258506327	430	0.461125242524796	430	0.469818431594483	430	-0.263664336919729
431	0.699122363636552	431	0.506014496598263	431	0.476175500708189	431	0.489070845058958	431	0.417070973911026	431	0.440197755172351	431	0.446216470810169	431	-0.252905892826383
432	0.700003849250643	432	0.513159877033046	432	0.394017020172169	432	0.491738653278136	432	0.365496235007632	432	0.415251718072857	432	0.427851764927816	432	-0.272152084322827
433	0.674203259468225	433	0.488759061815654	433	0.398428486292478	433	0.445200982045259	433	0.362932592709982	433	0.401224736622604	433	0.415843921790561	433	-0.258359337677664
434	0.623864533079447	434	0.48353759442435	434	0.362568250399018	434	0.406512625880875	434	0.333157788532436	434	0.395614281310631	434	0.388867451202326	434	-0.234997081877121
435	0.669649182796511	435	0.405983246598263	435	0.370477510786267	435	0.399649612182245	435	0.30989571281442	435	0.36967330323306	435	0.371296862967032	435	-0.298352319829479
436	0.61356725086059	436	0.38368161616348	436	0.346614986098669	436	0.381767762867177	436	0.31497567364993	436	0.360602476926146	436	0.355361568849385	436	-0.258205682011205
437	0.583408647210315	437	0.399358246598263	437	0.281653840224958	437	0.342115365606903	437	0.288466208897971	437	0.346420352136938	437	0.334471372770953	437	-0.248937274439361
438	0.599127145656159	438	0.339439768337393	438	0.279235839966546	438	0.351135913552108	438	0.280235138401888	438	0.313435529202705	438	0.328855686496444	438	-0.270271459159715
439	0.572924866226813	439	0.363930257467828	439	0.301653101904269	439	0.347930434100053	439	0.239660725869251	439	0.30250804185026	439	0.3196066668886	439	-0.253318199338213
440	0.542154164066934	440	0.333754985728698	440	0.28028610114749	440	0.313627351908273	440	0.24273024284053	440	0.3017576202651	440	0.306359608065071	440	-0.235794556001863
441	0.560415102936784	441	0.328453355293915	441	0.292228438301633	441	0.298779749168547	441	0.228422148845752	441	0.278835191934577	441	0.268600784535659	441	-0.291814318401124
442	0.552127862959099	442	0.306643572685219	442	0.251033835425874	442	0.294827694374026	442	0.216240360334003	442	0.262433842862065	442	0.274196862967032	442	-0.277930999992068
443	0.518523017179232	443	0.291597377033046	443	0.236108682685781	443	0.298860228620601	443	0.19868977286664	443	0.257290503907596	443	0.282320392378796	443	-0.236202624800435
444	0.504935705471254	444	0.27386911616348	444	0.210933792972434	444	0.23619413273019	444	0.183691404720426	444	0.24919438249107	444	0.256292941398404	444	-0.24864276407285
445	0.466515365947862	445	0.280816127033045	445	0.242886466616231	445	0.258125639579505	445	0.180803023519381	445	0.228651380804729	445	0.240914510025855	445	-0.225600855922006
446	0.485448975575661	446	0.288026724859132	446	0.250753273563829	446	0.243973242319232	446	0.191419864250452	446	0.22867330323306	446	0.24983803943762	446	-0.235610936138041
447	0.467525966091322	447	0.245238681380872	447	0.178050835259752	447	0.233637625880875	447	0.16987613056899	447	0.233342780467461	447	0.251463529633698	447	-0.216062436457624
448	0.455534254925307	448	0.257998192250437	448	0.191392290120671	448	0.237137625880875	448	0.142663336835308	448	0.19452827793795	448	0.21842235316311	448	-0.237111901762196
449	0.488220952940768	449	0.248110963989567	449	0.192040166525787	449	0.221825982045259	449	0.140698584877084	449	0.228401802389889	449	0.23395372571213	449	-0.254267227228639
450	0.486595066274633	450	0.241106887902611	450	0.183704525940299	450	0.204998927250738	450	0.134200543101627	450	0.196597417904223	450	0.22136941198664	450	-0.265225654287994
451	0.360322650557729	451	0.188487322685219	451	0.14161470922841	451	0.19069413273019	451	0.112885268950191	451	0.147781229034071	451	0.144340000221934	451	-0.215982650335795
452	0.343724260504329	452	0.166476453120002	452	0.149512894805315	452	0.206682146428821	452	0.127787357723037	452	0.142201127853633	452	0.130540000221934	452	-0.213184260282396
453	0.350452562090366	453	0.146983246598263	453	0.143735535409262	453	0.193211256017862	453	0.106372540490661	453	0.131511414531542	453	0.121355686496443	453	-0.229096875593922
454	0.34680866315038	454	0.149589224859132	454	0.14095575801295	454	0.165798584784985	454	0.0903591592896163	454	0.132250031732216	454	0.115908627672914	454	-0.230900035477466
455	0.33274474348831	455	0.142564768337393	455	0.142808942943824	455	0.17825406423704	455	0.0904423838326972	455	0.110292190248237	455	0.107020392378796	455	-0.225724351109513
456	0.325739084765109	456	0.141771290076524	456	0.121753882678398	456	0.18808111903156	456	0.0940618355298251	456	0.108739070518051	456	0.104340000221934	456	-0.221399084543175
457	0.331654443018078	457	0.139106887902611	457	0.108766821748483	457	0.167873927250738	457	0.0752237154253865	457	0.107395057027326	457	0.0961596080650709	457	-0.235494834953007
458	0.326473921777941	458	0.124987322685219	458	0.106173470326293	458	0.170634201223341	458	0.0674152950598512	458	0.0884591379716767	458	0.0901125492415415	458	-0.236361372536399
459	0.309408487809661	459	0.121491398772176	459	0.0941794507238786	459	0.149449269716492	459	0.0697863786107651	459	0.0941977551723513	459	0.0836870590454631	459	-0.225721428764198
460	0.315123001239166	460	0.12272509442435	460	0.0942920446290413	460	0.139699269716492	460	0.0456773707778669	460	0.0916699305517779	460	0.0765282355160514	460	-0.238594765723115
461	0.286889957483687	461	0.107115040076524	461	0.0937327667066757	461	0.133697557387725	461	0.0587126188196424	461	0.0797677383089449	461	0.0743439217905612	461	-0.212546035693126
462	0.288920721809821	462	0.104011779206959	462	0.100086016240611	462	0.153954406702793	462	0.0576959739110262	462	0.075997080636095	462	0.0707419610062474	462	-0.218178760803573
463	0.28260526791646	463	0.0908799857286976	463	0.0970921258443172	463	0.145961256017862	463	0.0548337023705562	463	0.0721893234691472	463	0.0691850982611494	463	-0.21342016965531
464	0.27739764856522	464	0.0917318879026107	464	0.0867002621383165	464	0.12925406423704	464	0.0476127493679453	464	0.0655738091352518	464	0.0645733335552671	464	-0.212824315009953
465	0.278924706826159	465	0.0802413987721759	465	0.0819104066645915	465	0.132728379305533	465	0.0529635979319139	465	0.0716935393207493	465	0.0593439217905612	465	-0.219580785035598
466	0.266604630313846	466	0.0959669422504368	466	0.0829292892162278	466	0.127137625880875	466	0.0409172532843943	466	0.0559009592195688	466	0.0470125492415416	466	-0.219592081072304
467	0.265611564242275	467	0.0823297139895672	467	0.0830584953369063	467	0.134704406702793	467	0.0386049164697729	467	0.0603073673140039	467	0.0405125492415416	467	-0.225099015000733
468	0.256170263532942	468	0.0820267248591324	468	0.0884113203364449	468	0.123432146428821	468	0.032353284615987	468	0.0574237248182198	468	0.0490419610062474	468	-0.207128302526694
469	0.261967665302289	469	0.0766422139895672	469	0.0717714177947759	469	0.125149612182245	469	0.0236995639893552	469	0.0567862880559938	469	0.0408145100258553	469	-0.221153155276434
470	0.245450569582197	470	0.0723582465982628	470	0.0738922439756275	470	0.137385913552108	470	0.0206333107256476	470	0.0529026455602096	470	0.0362400002219337	470	-0.209210569360263
471	0.227669426679511	471	0.071070203120002	471	0.0720372132430288	471	0.12689105053841	471	0.0260396423183369	471	0.0415957315635823	471	0.0415576472807572	471	-0.186111779398754
472	0.237362580421441	472	0.0731680292069585	472	0.0607482898991744	472	0.12886707793567	472	0.0186946684279975	472	0.0522382273477307	472	0.0372576472807572	472	-0.200104933140684
473	0.231370709854772	473	0.0706979205113063	473	0.047545270167554	473	0.12633111903156	473	0.0144012611172925	473	0.042572122794611	473	0.03173803943762	473	-0.199632670417152
474	0.234055016860431	474	0.0656884096417411	474	0.0453063126763677	474	0.107483516291834	474	0.0210837023705562	474	0.0364979238064153	474	0.028216470810169	474	-0.205838546050262
475	0.22974004116903	475	0.0592604205113063	475	0.0467423464176232	475	0.101159886154848	475	0.00278083030789303	475	0.0398975865382872	475	0.0325145100258553	475	-0.197225531143175
476	0.224844847098734	476	0.0577916705113063	476	0.0459283478573486	476	0.114209543689095	476	0.0230305039371358	476	0.0370510435366009	476	0.0295439217905612	476	-0.195300925308173
477	0.22027323635513	477	0.0503269965982628	477	0.044844862245373	477	0.0918739272507384	477	0.0118669921877886	477	0.0322736405011877	477	0.0234439217905612	477	-0.196829314564569
478	0.222222706347957	478	0.0525308009460889	478	0.0567576665719323	478	0.0985400231411493	478	0.0170187545898774	478	0.0340999474151843	478	0.0222262747317376	478	-0.19999643161622
479	0.223634996138346	479	0.0508731922504368	479	0.0490016077277733	479	0.100704406702793	479	0.0186049164697729	479	0.0308874684944423	479	0.0157478433591886	479	-0.207887152779157
480	0.218481573009311	480	0.0497291705113063	480	0.0426446665903903	480	0.106735228620601	480	0.0108617702556737	480	0.0285552593882029	480	0.0135086276729141	480	-0.204972945336397
481	0.214726093611845	481	0.0463256379026107	481	0.0466205235038406	481	0.0972746121822452	481	-0.0029355535041174	481	0.0276294583763985	481	0.0126576472807572	481	-0.202068446331088
482	0.218413030728287	482	0.0423813444243498	482	0.0496181055035822	482	0.096536598483615	482	0.0041972793940549	482	0.0261083791183884	482	0.0119674512023259	482	-0.206445579525961
483	0.211504606403748	483	0.0451965618156542	483	0.0421555291335359	483	0.0907095436890945	483	-0.00186832112813831	483	0.0237761700121489	483	0.0120909806140906	483	-0.199413625789657
484	0.218172335741438	484	0.0355199313808715	484	0.0357062979099539	484	0.0945794067027932	484	-0.00787680676782498	484	0.0166007905855047	484	0.00389686296703173	484	-0.214275472774406
485	0.208036048182659	485	0.0378528118156541	485	0.0398685807975261	485	0.0786684477986836	485	1.42122736091471E-4	485	0.0141218698435149	485	0.0117301963003651	485	-0.196305851882294
486	0.197325918271126	486	0.0413147683373933	486	0.0291518559881051	486	0.0820246121822452	486	-0.0020788302665195	486	0.0116210266731944	486	0.00874980414350233	486	-0.188576114127624
487	0.199948059021903	487	0.0351965618156542	487	0.0428920040214034	487	0.0790109135521082	487	-7.42342015866755E-4	487	0.013926254329181	487	0.0127890198297768	487	-0.187159039192127
488	0.200129775766942	488	0.0437101487721759	488	0.0403374144354167	488	0.0979235847849849	488	-0.00388855611508346	488	0.0176564398266514	488	0.003016470810169	488	-0.197113304956773
489	0.202428333191027	489	0.0315172139895672	489	0.0330649556429402	489	0.0843670779356699	489	-0.00597732896103647	489	0.0138436236377813	489	0.00478705904546312	489	-0.197641274145564
490	0.189172574842418	490	0.0320960183373933	490	0.041273235909474	490	0.0907797491685466	490	-0.0110409712586866	490	0.0135991042448639	490	0.00106352963369839	490	-0.18810904520872
491	0.18951688025407	491	0.0353025400765237	491	0.0311619340655181	491	0.0771273519082726	491	-0.005425762381402	491	0.0124641969935992	491	-0.00491294095453689	491	-0.194429821208607
492	0.186089766202903	492	0.0342753661634802	492	0.0306063477466005	492	0.0763362560178616	492	-0.00901747256416964	492	0.0112905039075958	492	-0.00217372526826239	492	-0.188263491471165
493	0.180454953100169	493	0.0281707465982628	493	0.0331627831343111	493	0.0984167354699165	493	-0.00943522713336022	493	0.00883350559393644	493	6.38039437619973E-4	493	-0.179816913662549
494	0.18286668498827	494	0.029601453120002	494	0.0299713919535517	494	0.0793636532781356	494	-0.0109952793526814	494	0.00560247692614554	494	-4.91372327085896E-4	494	-0.183358057315356
495	0.186897927516364	495	0.029101453120002	495	0.0368433117719248	495	0.0870246121822452	495	-0.00821296864772054	495	0.00861934033255364	495	-0.00662666644473297	495	-0.193524593961097
496	0.184149860249288	496	0.024828355293915	496	0.0328342304274429	496	0.077550297113752	496	-0.00734482243362134	496	0.00447937405936645	496	-0.00437568605257611	496	-0.188525546301864
497	0.168498310077933	497	0.0265362357286976	497	0.0278062665313246	497	0.075257488894574	497	-0.00750148039706781	497	0.00131917169848956	497	-0.00855215664081139	497	-0.177050466718744
498	0.190033338371549	498	0.024257703120002	498	0.0274112649623931	498	0.0729972149219713	498	-0.00354097125868661	498	0.00425003173221635	498	-0.00685999977806629	498	-0.196893338149615
499	0.17480101191901	499	0.0226979205113063	499	0.0262391808676666	499	0.0732917354699165	499	-0.00573091903936546	499	0.00592288164789933	499	-0.0112482350721839	499	-0.186049246991194
500	0.162106343870871	500	0.0244397683373933	500	0.032127288367159	500	0.0674783793055329	500	-0.0214685169505926	500	-0.00179887214636711	500	-0.00838941154277218	500	-0.170495755413643
501	0.167956347855888	501	0.0208623226852194	501	0.0188430533596835	501	0.0782420779356699	501	-0.0121294177338824	501	-0.00321708462528784	501	-0.013205097817282	501	-0.18116144567317
502	0.172912114174529	502	0.0213297139895672	502	0.0326127342205654	502	0.0733328313603274	502	-0.0117573550706971	502	0.00503418013019276	502	-0.0123207840917918	502	-0.185232898266321
503	0.169690626966432	503	0.0182318879026107	503	0.0219624582732077	503	0.0778996121822453	503	-0.00213757700281194	503	-0.00129128361348348	503	-0.0120345095819879	503	-0.18172513654842
504	0.166161496496997	504	0.0278976487721759	504	0.0265954206003945	504	0.0754903656069027	504	-0.0156313759584255	504	-0.00126767484451214	504	-0.0106286272290467	504	-0.176790123726044
505	0.160724340204656	505	0.0243106922504368	505	0.0270273382038056	505	0.0814972149219712	505	-0.00815259005764222	505	-0.0016892600047145	505	-0.011748235072184	505	-0.17247257527684
506	0.161581915720716	506	0.0197821596417411	506	0.0293124407380913	506	0.0710109135521083	506	-0.00653379110202865	506	-0.00478369508059982	506	-0.01616196056238	506	-0.177743876283096
507	0.155205889579009	507	0.0151191161634802	507	0.0371884766943089	507	0.0731119409493685	507	-0.0158157754362323	507	-0.0061344539338882	507	-0.0116031370329683	507	-0.166809026611977
508	0.149448337973047	508	0.0142536270330455	508	0.0232563652817169	508	0.0667643382096424	508	-0.00856708091926102	508	-0.0040467642205661	508	-0.0127109801702232	508	-0.16215931814327
509	0.159874734721274	509	0.0211476487721759	509	0.0329615907463974	509	0.0704081738260808	509	-0.0103898615981122	509	-0.0030838637146639	509	-0.0150756860525761	509	-0.17495042077385
510	0.161212106204497	510	0.0127522683373933	510	0.0241515791178466	510	0.0723670779356698	510	-0.0218471070289216	510	-0.00435367821719342	510	-0.0190090193859094	510	-0.180221125590406
511	0.158033657172856	511	0.0115348770330454	511	0.0214936246353171	511	0.0739766669767657	511	-0.0103735430602532	511	-0.0038663257719995	511	-0.0184913723270859	511	-0.176525029499942
512	0.15991777289773	512	0.0146761813808715	512	0.0181324196959517	512	0.0859766669767657	512	-0.0154273942351879	512	-0.00612602223068414	512	-0.0166756860525761	512	-0.176593458950306
513	0.145496795771724	513	0.0154750944243498	513	0.0323709341947242	513	0.0821376258808753	513	-0.0142198224336213	513	-0.00719010317503491	513	-0.0197364703663016	513	-0.165233266138026
514	0.157082035271206	514	0.0144968335547846	514	0.0267615427555526	514	0.0682095436890945	514	-0.0214603576816631	514	-0.00573141852073473	514	-0.017726666444733	514	-0.174808701715939
515	0.156522538977271	515	0.0149601487721759	515	0.0204618214716129	515	0.0632883108123822	515	-0.0218112062456318	515	-0.00771961413624907	515	-0.0244345095819879	515	-0.180957048559259
516	0.1413157166293	516	0.0114248226852194	516	0.0211004688681096	516	0.0660468724562178	516	-0.0122322245223942	516	-0.00665384685125751	516	-0.0216972546800271	516	-0.163012971309327
517	0.143378361086142	517	0.0111911270330455	517	0.0177854089718436	517	0.0592198176616973	517	-0.0183157754362323	517	-0.0108511487062322	517	-0.0168992154643408	517	-0.160277576550483
518	0.145882545353297	518	0.010078355293915	518	0.0217391162646062	518	0.0658842012233411	518	-0.0152364673422375	518	-0.00544642695243793	518	-0.0220207840917918	518	-0.167903329445089
519	0.141157909982292	519	0.0153962900765237	519	0.0175306883339346	519	0.0671359135521082	519	-0.0196800052012454	519	-0.0129995466826234	519	-0.016740391934929	519	-0.157898301917221
520	0.140918809001978	520	0.0117468335547846	520	0.0232305240575811	520	0.0669441327301904	520	-0.0144450182560756	520	-0.00765047416997588	520	-0.0234874507584584	520	-0.164406259760437
521	0.136688315656956	521	0.00999683355478458	521	0.0247496188764157	521	0.060521187524711	521	-0.0224035691699138	521	-0.00834693285463018	521	-0.0266521566408114	521	-0.163340472297767
522	0.134121965134918	522	0.00843976833739329	522	0.02559130446255	522	0.0720023519082726	522	-0.0140794830080339	522	-0.00958807956626593	522	-0.0212031370329683	522	-0.155325102167887
523	0.134910998369955	523	0.00617754007652372	523	0.0217022002301267	523	0.0718259820452589	523	-0.0166822897965456	523	-0.00718167147183086	523	-0.0207756860525761	523	-0.155686684422531
524	0.138653725715137	524	0.00742754007652371	524	0.0242697104281812	524	0.0740451601274507	524	-0.00756349084093203	524	-0.0128865618596892	524	-0.0243854899741447	524	-0.163039215689282
525	0.135095903128064	525	0.00565444225043675	525	0.0203953726095497	525	0.0718516669767657	525	-0.0201418198226553	525	-0.0133621099203975	525	-0.0244149017388506	525	-0.159510804866915
526	0.136772798003333	526	0.00837047485913241	526	0.0369356018581238	526	0.0632951601274507	526	-0.0193373159062062	526	-0.00875839997098769	526	-0.0242737252682624	526	-0.161046523271596
527	0.136662811552389	527	0.00145743138087154	527	0.0289746590226032	527	0.0753790642370397	527	-0.0142475639479816	527	-0.0166993780485593	527	-0.0224462742878702	527	-0.159109085840259
528	0.131920642109494	528	-0.00234555774956324	528	0.021412409359462	528	0.0614766669767658	528	-0.0212547441046396	528	-0.0124784674246133	528	-0.0264149017388506	528	-0.158335543848345
529	0.133251637566575	529	0.00304031181565415	529	0.0298698728587329	529	0.0647780368397794	529	-0.0115337911020286	529	-0.0103772869861647	529	-0.0234501958564977	529	-0.156701833423073
530	0.121720594289298	530	0.00817618138087155	530	0.0164545859288549	530	0.0741222149219712	530	-0.0210213890132558	530	-0.015163121724782	530	-0.0246168625231643	530	-0.146337456812462
531	0.134585821036728	531	0.00887590964174112	531	0.0173996364115321	531	0.0581444751959438	531	-0.0157031775250052	531	-0.0130079783858275	531	-0.0273776468368898	531	-0.161963467873617
532	0.122190826217249	532	0.00302400746782806	532	0.0227635362214145	532	0.0767557765658069	532	-0.0220755665589477	532	-0.0156825146421513	532	-0.0264286272290467	532	-0.148619453446296
533	0.125662572451408	533	0.00570199659826285	533	0.0154227827651507	533	0.0587112560178616	533	-0.0170200835302271	533	-0.0134852127871766	533	-0.026505097817282	533	-0.15216767026869
534	0.12126311441363	534	0.00394792051130633	534	0.0190460915493212	534	0.0613859135521082	534	-0.0232194960628642	534	-0.0132457524161816	534	-0.0235933331113996	534	-0.14485644752503
535	0.121138781903867	535	0.00499411616348023	535	0.0189962549027738	535	0.0706290642370397	535	-0.0152723681255273	535	-0.0159118569693013	535	-0.0262560782094389	535	-0.147394860113306
536	0.125091918111726	536	0.0084180292069585	536	0.0155667552996211	536	0.0598191327301904	536	-0.0171767414936736	536	-0.0165003898529438	536	-0.0316109801702232	536	-0.156702898281949
537	0.134965194592159	537	0.00870879007652371	537	0.0182690090235261	537	0.057716393004163	537	-0.0210882950184777	537	-0.0169135433099422	537	-0.0275815684055173	537	-0.162546762997676
538	0.120582473623003	538	0.00997781181565415	538	0.0289635842122593	538	0.0638859135521082	538	-0.0104698224336213	538	-0.0149000525848157	538	-0.02876196056238	538	-0.149344434185383
539	0.131072630632647	539	0.00893433355478458	539	0.0241072798764711	539	0.0659920779356699	539	-0.0185115978905404	539	-0.0136926326859961	539	-0.0335149017388506	539	-0.164587532371498
540	0.120314680525051	540	0.00529302920695851	540	0.0202237130492197	540	0.058341393004163	540	-0.014241036532838	540	-0.0114616040182052	540	-0.0291717644839486	540	-0.149486445009
541	0.116469936761602	541	0.00217074659826284	541	0.0259327777814861	541	0.0664355710863548	541	-0.0132586605537258	541	-0.0113115197011732	541	-0.0277639213466937	541	-0.144233858108296
542	0.12224980445906	542	0.00610417051130633	542	0.0184148273597204	542	0.0649030368397794	542	-0.0166512845746135	542	-0.0105071352155071	542	-0.026626666444733	542	-0.148876470903793
543	0.115387606324047	543	0.00542210529391503	543	0.0265142053245394	543	0.0661102286206014	543	-0.0136535691699138	543	-0.010675769279588	543	-0.0241168625231643	543	-0.139504468847212
544	0.116935386669947	544	0.00337862703304545	544	0.0341152168238842	544	0.0609972149219712	544	-0.0145608798748746	544	-0.0132322616910551	544	-0.0252227448761055	544	-0.142158131546052
545	0.10940211178352	545	0.00487047485913241	545	0.0224718995490259	545	0.0640092012233411	545	-0.019981898151637	545	-0.0143772869861648	545	-0.0308933331113996	545	-0.140295444894919
546	0.121809858655282	546	-0.00122055774956324	546	0.0328656090567505	546	0.0617129683466287	546	-0.0194401226947179	546	-0.0140265281328764	546	-0.0271599997780663	546	-0.148969858433348
547	0.112926460233348	547	0.00330933355478459	547	0.0408560847198548	547	0.0731033793055328	547	-0.0104061801359712	547	-0.015357050898475	547	-0.0307717644839487	547	-0.143698224717297
548	0.10675287292164	548	-0.00125860122782411	548	0.0320331524792361	548	0.0706033793055329	548	-0.0140892741307493	548	-0.0168865618596892	548	-0.0337913723270859	548	-0.140544245248726
549	0.1102246191558	549	6.35420511306332E-4	549	0.0425560681076393	549	0.076284886154848	549	-0.0123236083344046	549	-0.0181428856370922	549	-0.0325521566408114	549	-0.142776775796611
550	0.110313883521784	550	8.10726852193675E-5	550	0.036573824720224	550	0.0817078313603274	550	-0.0147632297443263	550	-0.0159489564633991	550	-0.0275227448761055	550	-0.137836628397889
551	0.0990522273489935	551	-0.00864718818434585	551	0.0366218155650474	551	0.0627403656069028	551	-0.00577987465294248	551	-0.0175442347096049	551	-0.0254345095819879	551	-0.124486736930981
552	0.098605905519074	552	-0.00101131861912846	552	0.0220990476007821	552	0.0655485847849849	552	-0.01519567099759	552	-0.0173283831075813	552	-0.0381717644839487	552	-0.136777670003023
553	0.0913101376064255	553	-0.00881430774956324	553	0.0363744781340342	553	0.0775828313603274	553	-0.0141724986738302	553	-0.0235088215561479	553	-0.0433639213466938	553	-0.134674058953119
554	0.0915540206063458	554	-0.00670561209738933	554	0.0331166380912116	554	0.0674646806753959	554	-0.0105367284388433	554	-0.0254750947433317	554	-0.0426501958564977	554	-0.134204216462843
555	0.0857598068500694	555	-0.0082803403582589	555	0.0333565923153289	555	0.0758191327301904	555	-0.00855728979654561	555	-0.027746595586502	555	-0.0411168625231643	555	-0.126876669373234
556	0.0863304611897522	556	-0.00537952514086758	556	0.0314000424879114	556	0.0696821464288205	556	-0.0157064412325769	556	-0.0211614353841412	556	-0.0391952938957134	556	-0.125525755085466
557	0.0900460904238321	557	-0.00770017731478063	557	0.0321715876085345	557	0.0684235847849849	557	-0.0143095743918459	557	-0.0252659885038713	557	-0.0368913723270859	557	-0.126937462750918
558	0.0926538851157903	558	-0.00419202514086758	558	0.0311231722293145	558	0.0628533793055329	558	-0.0132896657756579	558	-0.0198376579811057	558	-0.036283529189831	558	-0.128937414305621
559	0.0922553834819336	559	-0.00502898166260672	559	0.0408763885388186	559	0.066257488894574	559	-0.00910232896103647	559	-0.0180467642205661	559	-0.0324717644839487	559	-0.124727147965882
560	0.0997615602572584	560	0.00139629007652371	560	0.0409594496163976	560	0.0707900231411493	560	-0.00719469188531845	560	-0.0185054488748663	560	-0.0357501958564977	560	-0.135511756113756
561	0.0976192154736448	561	-0.00345968818434585	561	0.0410369732888047	561	0.0678790642370397	561	-0.00261244645450907	561	-0.0176133746758781	561	-0.030283529189831	561	-0.127902744663476
562	0.0969082885588444	562	-5.77894706084979E-4	562	0.0392631578320611	562	0.0735177628671767	562	-0.00538659789054039	562	-0.0130703729895374	562	-0.0333521566408114	562	-0.130260445199656
563	0.0992706062443469	563	-5.18112097389324E-4	563	0.0401011518147475	563	0.0607780368397794	563	-0.00224691120646729	563	-0.0155577254347314	563	-0.0330560782094389	563	-0.132326684453786
564	0.103220554439135	564	0.00328895312000198	564	0.0311157890224186	564	0.0708311190315603	564	-0.0123382950184777	564	-0.00755603909409055	564	-0.0284658821310075	564	-0.131686436570142
565	0.105213062608418	565	0.00504710529391503	565	0.0422256695990471	565	0.0689955025932041	565	-0.00685526629785109	565	-0.00604170519864368	565	-0.0272658821310075	565	-0.132478944739426
566	0.103359233007717	566	0.0105742792069585	566	0.0377182217890908	566	0.0703431053329302	566	0.0033650339632455	566	-0.00322720266913271	566	-0.0188541174251251	566	-0.122213350432842
567	0.101698278197802	567	0.00699819225043676	567	0.0381704432114656	567	0.0668379683466288	567	-9.08791102028643E-4	567	-0.00385789406879544	567	-0.0194070586015957	567	-0.121105336799398
568	0.105713580660542	568	0.00942618138087153	568	0.0408431641077869	568	0.0762985847849849	568	-7.68451676441171E-4	568	-0.00701809642967234	568	-0.0197345095819879	568	-0.12544809024253
569	0.109459496018795	569	0.00583922485913242	569	0.0364889178409209	569	0.0653705025932041	569	-0.0111111409714803	569	-0.00341101379898094	569	-0.0127149017388506	569	-0.122174397757646
570	0.105396373359992	570	0.00452264877217588	570	0.0414651992887678	570	0.0764595436890945	570	-0.00916107569732891	570	-0.00253580300640085	570	-0.0201168625231643	570	-0.125513235883156
571	0.108868119594152	571	0.0117115074678281	571	0.045105120288454	571	0.0743122834151219	571	0.00812515145671812	571	-0.00151388057807031	571	-0.0148992154643408	571	-0.123767335058492
572	0.100271642348595	572	0.00894520312000198	572	0.0323783174016201	572	0.0790828313603274	572	0.00203017756637866	572	-0.00299954668262344	572	-0.016683529189831	572	-0.116955171538426
573	0.107299617163292	573	0.0125104205113063	573	0.0464747051676463	573	0.0740331738260808	573	0.00417606529483821	573	-7.92126783803872E-4	573	-0.0116796076212035	573	-0.118979224784495
574	0.100957065158828	574	0.0117413987721759	574	0.0530586799170787	574	0.0906016669767658	574	0.00922828461598701	574	-0.00505856860505177	574	-0.0178599997780663	574	-0.118817064936895
575	0.0939163382918483	575	0.0017196596417411	575	0.0479402717364855	575	0.0899561190315603	575	0.0133748250859609	575	-0.00930646067925075	575	-0.0202541174251251	575	-0.114170455716973
576	0.0936820193311406	576	0.00370743138087155	576	0.0524015745033423	576	0.0828379683466288	576	0.00640028200502098	576	-0.00672973218009392	576	-0.02836196056238	576	-0.122043979893521
577	0.0886369886465148	577	0.00174547485913242	577	0.0460132547366516	577	0.085661598483615	577	0.0100132062870053	577	-0.00825249777874485	577	-0.027883529189831	577	-0.116520517836346
578	0.0944407664420037	578	0.00435281181565414	578	0.0542566052359409	578	0.0879509820452589	578	0.0127432976708173	578	-0.00569600536727772	578	-0.0256443135035565	578	-0.12008507994556
579	0.09261562895894	579	0.00801313790261067	579	0.0533761578136031	579	0.0852283793055328	579	0.0129032193418356	579	-0.00485114870623221	579	-0.0254776468368898	579	-0.11809327579583
580	0.0891279426594262	580	0.00872645312000197	580	0.0519050538395919	580	0.0826701601274507	580	0.012336966078128	580	-1.02413461712822E-4	580	-0.0192913723270859	580	-0.108419314986512
581	0.0938270739258644	581	0.0137549857286976	581	0.0538652952704574	581	0.0855417354699165	581	0.0191891201251254	581	0.00326689513862445	581	-0.0119756860525761	581	-0.105802759978441
582	0.100580879616468	582	0.0121748226852194	582	0.052508631003333	582	0.0889201601274507	582	0.0152139243026711	582	0.00454514134435802	582	-0.0110521566408114	582	-0.111633036257279
583	0.0972557819835675	583	0.0156979205113063	583	0.0555781992703098	583	0.0886444751959438	583	0.0153510000206868	583	0.00607296596493138	583	-0.0113933331113996	583	-0.108649115094967
584	0.106129616366288	584	0.0260090618156542	584	0.0548417243824422	584	0.0830759820452589	584	0.0148663394462742	584	0.0092921902482366	584	-0.00623647036630159	584	-0.11236608673259
585	0.0970549371601037	585	0.0196938444243498	585	0.0638990734420063	585	0.086923584784985	585	0.0198728668614178	585	0.0110712796242906	585	-0.00194039193492904	585	-0.0989953290950327
586	0.110594428672019	586	0.0314968335547846	586	0.0555689702616899	586	0.0936924204014233	586	0.0208275013261698	586	0.0185822408384558	586	0.00807725512389449	586	-0.102517173548124
587	0.110317071534855	587	0.0370443879026107	587	0.0539409731411406	587	0.0895246121822452	587	0.0249740417961437	587	0.024509728190901	587	0.0152439217905611	587	-0.0950731497442935
588	0.123553701805039	588	0.0348976487721759	588	0.0663484523297261	588	0.097911598483615	588	0.0376600731277364	588	0.0309903352735317	588	0.0104792159082082	588	-0.113074485896831
589	0.119520865270409	589	0.0414519965982629	589	0.0771187053891425	589	0.0946085162918343	589	0.0314932976708173	589	0.0340173167237846	589	0.0139792159082082	589	-0.105541649362201
590	0.119700988008912	590	0.0428568879026107	590	0.0691891411829295	590	0.0967198176616973	590	0.0321574621616789	590	0.0288368782752181	590	0.019051764927816	590	-0.100649223081096
591	0.121532501518118	591	0.0462930292069585	591	0.072192260587843	591	0.1026050916343	591	0.0399707780885719	591	0.0387390705180511	591	0.0189360786533063	591	-0.102596422864811
592	0.121043141511742	592	0.0449261813808716	592	0.0750661738720781	592	0.108118790264437	592	0.0574120313522794	592	0.0339515494387931	592	0.0165615688493847	592	-0.104481572662357
593	0.123320976850866	593	0.0416829748591324	593	0.0695509183208294	593	0.121432146428821	593	0.0473222793940549	593	0.034678362254982	593	0.0280282355160513	593	-0.0952927413348151
594	0.12305477775945	594	0.0470688444243498	594	0.0905450671293644	594	0.108017762867177	594	0.0514557650337416	594	0.0326058496074272	594	0.0278400002219337	594	-0.0952147775375164
595	0.132212345305477	595	0.0494941161634803	595	0.081781200543913	595	0.1163550916343	595	0.0503689504123317	595	0.041722207111643	595	0.0214027453199729	595	-0.110809599985504
596	0.134942878500663	596	0.0462875944243498	596	0.0671366096658651	596	0.102135913552108	596	0.0526519138588068	596	0.0458250738907324	596	0.0291654904180121	596	-0.105777388082651
597	0.127817669287305	597	0.0573949313808715	597	0.0631792107696545	597	0.114791735469916	597	0.0546313525011045	597	0.0416193403325536	597	0.0353556864964435	597	-0.0924619827908619
598	0.129193296927379	598	0.0592454748591324	598	0.0847861657505505	598	0.102224954647999	598	0.0463447989763004	598	0.052032493789552	598	0.0367713727709533	598	-0.0924219241564255
599	0.150581676619736	599	0.0553949313808715	599	0.0870952637072479	599	0.106310571086355	599	0.0548239112478408	599	0.0525417686630764	599	0.0396870590454631	599	-0.110894617574272
600	0.134571474977909	600	0.0553011813808716	600	0.0890112058967379	600	0.108993790264437	600	0.0577579843548904	600	0.0527340114961287	600	0.0353027453199729	600	-0.0992687296579358
601	0.141060675583631	601	0.0651761813808716	601	0.0785658139407419	601	0.117101666976766	601	0.0502449295246032	601	0.0611353605686413	601	0.043394902182718	601	-0.0976657734009132
602	0.133943436402951	602	0.0711082465982628	602	0.0951724920513792	602	0.142332831360327	602	0.0708046553731672	602	0.0621657147001759	602	0.043873333555267	602	-0.0900701028476835
603	0.146029193954557	603	0.070515855293915	603	0.100200455947497	603	0.132120502593204	603	0.0779603342243421	603	0.0635468276849988	603	0.0488988237513455	603	-0.0971303702032111
604	0.148270367143367	604	0.0688269965982629	604	0.0900891541035416	604	0.123752351908273	604	0.0731382062870053	604	0.0657154617490798	604	0.052473333555267	604	-0.0957970335880996
605	0.142171698138824	605	0.0700715618156542	605	0.105481294679801	605	0.132408173826081	605	0.083043558767423	605	0.0663377214455385	605	0.0484929413984043	605	-0.0936787567404194
606	0.15295037033138	606	0.077234605293915	606	0.0995415047320371	606	0.13299207793567	606	0.0699511958431411	606	0.0648233875500916	606	0.0542870590454631	606	-0.0986633112859166
607	0.165077572052907	607	0.0765837900765237	607	0.09806301755113	607	0.144271187524711	607	0.0682654908823056	607	0.0738672324067526	607	0.0593027453199729	607	-0.105774826732934
608	0.155460930624677	608	0.0825824313808715	608	0.105089984714317	608	0.144245502593204	608	0.0958111827883108	608	0.0769903352735317	608	0.0640027453199729	608	-0.091458185304704
609	0.159670701884739	609	0.0811734639895672	609	0.123343117962744	609	0.144033173826081	609	0.0938970182974492	609	0.0833191716984895	609	0.070781176692522	609	-0.0888895251922171
610	0.170146512835564	610	0.0886992792069585	610	0.121473320816353	610	0.150279749168547	610	0.0983421880102429	610	0.0792432863696531	610	0.0736752943395807	610	-0.0964712184959832
611	0.170125790750603	611	0.0921150400765237	611	0.122036290342167	611	0.144207831360327	611	0.0969322663392246	611	0.081624399354476	611	0.0705517649278161	611	-0.0995740258227873
612	0.16581878509188	612	0.0938949313808715	612	0.124498589841955	612	0.151796872456218	612	0.0938431671225144	612	0.0883276034016936	612	0.0690066668886004	612	-0.0968121182032799
613	0.167307587195969	613	0.103136779206959	613	0.124502281445403	613	0.158796872456218	613	0.0931512611172925	613	0.0962432863696531	613	0.0792105884572278	613	-0.088096998738741
614	0.16846802395376	614	0.110365040076524	614	0.128771620832966	614	0.146897899853478	614	0.105011574433219	614	0.0973579575332282	614	0.0822027453199729	614	-0.0862652786337866
615	0.169518474260606	615	0.0968650400765237	615	0.129838494229425	615	0.162481803963067	615	0.109319668427997	615	0.0962247366226043	615	0.0868105884572278	615	-0.082707885803378
616	0.158725456009231	616	0.0977930292069585	616	0.13656274990988	616	0.166666735469916	616	0.105114381221731	616	0.0975502003662804	616	0.0931635296336984	616	-0.0655619263755326
617	0.17289458010264	617	0.108805257467828	617	0.134632041306598	617	0.168257488894574	617	0.124757005242619	617	0.100204500534914	617	0.0897537257121298	617	-0.0831408543905099
618	0.177598493388684	618	0.106950637902611	618	0.156443880278856	618	0.167248927250738	618	0.113552697148624	618	0.100110065459029	618	0.0895458825748749	618	-0.0880526108138094
619	0.184476631589051	619	0.112159877033045	619	0.142177678754224	619	0.178711256017862	619	0.123431939968467	619	0.106789660737275	619	0.0975419610062474	619	-0.0869346705828034
620	0.187371347457386	620	0.119528083554785	620	0.1476873969003	620	0.168995502593204	620	0.132142775477606	620	0.113012257701862	620	0.104490980614091	620	-0.0828803668432954
621	0.186674766601404	621	0.119886779206959	621	0.144868857667785	621	0.176274612182245	621	0.132699237618598	621	0.113072965964931	621	0.104600784535659	621	-0.0820739820657452
622	0.20055218749883	622	0.12315036616348	622	0.163291804674817	622	0.176478379305533	622	0.136884942579433	622	0.118698598342672	622	0.101065490418012	622	-0.0994866970808179
623	0.196822212205931	623	0.129200637902611	623	0.167797406683049	623	0.19556913273019	623	0.124264185399277	623	0.127228109303886	623	0.107147843359189	623	-0.0896743688467428
624	0.195459336618141	624	0.141415311815654	624	0.172314083501626	624	0.202776324511012	624	0.14144434205724	624	0.134309053654645	624	0.120561568849385	624	-0.0748977677687567
625	0.190154482868241	625	0.14674411616348	625	0.17469147612211	625	0.190115365606903	625	0.152017122736091	625	0.134089829371339	625	0.119692941398404	625	-0.0704615414698368
626	0.204019151713383	626	0.137203355293915	626	0.168013365484755	626	0.193702694374026	626	0.153152892971078	626	0.136285444885673	626	0.131108627672914	626	-0.0729105240404693
627	0.209411675822732	627	0.146322920511306	627	0.169635825200132	627	0.206231803963067	627	0.157359812031131	627	0.139113438140311	627	0.129683137476836	627	-0.0797285383458965
628	0.214268613736178	628	0.154388137902611	628	0.182375548699034	628	0.225685571086355	628	0.16532978592147	628	0.145089829371339	628	0.134696862967032	628	-0.0795717507691459
629	0.222125471949296	629	0.162125909641741	629	0.189408053267393	629	0.211351666976766	629	0.168265490882306	629	0.153408547752452	629	0.136892941398404	629	-0.085232530550892
630	0.206381469398886	630	0.167216942250437	630	0.196051093671993	630	0.210964680675396	630	0.185814446495883	630	0.151396743367967	630	0.143426274731738	630	-0.0629551946671482
631	0.225020187817631	631	0.164351453120002	631	0.194912234008298	631	0.214322557387725	631	0.185630047018076	631	0.161443960905909	631	0.141710588457228	631	-0.0833095993604036
632	0.229096062528718	632	0.172263137902611	632	0.198781034421758	632	0.216606803963067	632	0.190551718036353	632	0.161917822625977	632	0.14752235316311	632	-0.0815737093656075
633	0.234644799278538	633	0.166233246598263	633	0.202703363085213	633	0.231322557387725	633	0.190098062683872	633	0.170696912002031	633	0.145789019829777	633	-0.0888557794487616
634	0.236053901055856	634	0.17818161616348	634	0.219020250325185	634	0.229356803963067	634	0.187669864250452	634	0.176143792271845	634	0.155283137476836	634	-0.08077076357902
635	0.238954992950332	635	0.184430257467828	635	0.20645956959351	635	0.2378550916343	635	0.201690751978911	635	0.175067906943009	635	0.163910588457228	635	-0.0750444044931046
636	0.236049119036249	636	0.191234605293915	636	0.22353138973859	636	0.239653036839779	636	0.195944994798755	636	0.182880723131879	636	0.171861568849385	636	-0.0641875501868648
637	0.260738686263475	637	0.187793029206959	637	0.217000943239153	637	0.235120502593204	637	0.196176718036353	637	0.186393370686685	637	0.179514510025855	637	-0.0812241762376198
638	0.270693257077215	638	0.195788953120002	638	0.216478581351267	638	0.238849954647999	638	0.201672801587266	638	0.193425411158861	638	0.169302745319973	638	-0.101390511757242
639	0.259606941623322	639	0.210110963989567	639	0.229753587350122	639	0.254153036839779	639	0.218714250673428	639	0.200494551125134	639	0.184579215908208	639	-0.0750277257151138
640	0.263631808125275	640	0.213082431380872	640	0.227097478669317	640	0.2558550916343	640	0.219522018297449	640	0.211713775408439	640	0.187771372770953	640	-0.0758604353543213
641	0.270992930305876	641	0.218541670511306	641	0.244708272917799	641	0.255411598483615	641	0.227554002631653	641	0.214045984514678	641	0.197075294339581	641	-0.0739176359662949
642	0.273930684350667	642	0.220852811815654	642	0.25571294279616	642	0.268238653278136	642	0.240368950412332	642	0.215644635442166	642	0.207073333555267	642	-0.0668573507954002
643	0.284167394321178	643	0.229394931380872	643	0.244287430124731	643	0.27096810533293	643	0.242759616208676	643	0.229297249270159	643	0.20973803943762	643	-0.0744293548835581
644	0.277609651434432	644	0.228685692250437	644	0.236311720875419	644	0.280182146428821	644	0.241410073127736	644	0.224140419590564	644	0.208616470810169	644	-0.0689931806242632
645	0.294456706507358	645	0.238668029206958	645	0.26117282429569	645	0.273899612182245	645	0.26000341516429	645	0.233599104244864	645	0.218704706104287	645	-0.0757520004030714
646	0.294885494265388	646	0.241261779206958	646	0.255984275649585	646	0.29399207793567	646	0.259420843362723	646	0.237818328528169	646	0.224100784535659	646	-0.0707847097297287
647	0.299766342276865	647	0.250139496598263	647	0.270304005424213	647	0.290457831360327	647	0.259667253284394	647	0.238120183502874	647	0.228945882574875	647	-0.0708204597019898
648	0.303620650079527	648	0.253926181380872	648	0.283283683147232	648	0.304079406702793	648	0.263312814642097	648	0.246793033418557	648	0.238357647280757	648	-0.0652630027987694
649	0.302669028177877	649	0.251305257467828	649	0.291912806206833	649	0.300962968346629	649	0.268611443884917	649	0.260529964278591	649	0.242257647280757	649	-0.0604113808971197
650	0.310481254208004	650	0.269067485728698	650	0.302267753878354	650	0.32071810533293	650	0.297808571822253	650	0.26373738417741	650	0.24702235316311	650	-0.0634589010448934
651	0.317437498728606	651	0.275649007467828	651	0.291798366499946	651	0.322351666976766	651	0.290368950412332	651	0.272975158207764	651	0.253985098261149	651	-0.0634524004674568
652	0.343391113138425	652	0.284265855293915	652	0.313493919963593	652	0.333490365606903	652	0.30072795824523	652	0.278039239152115	652	0.263373333555267	652	-0.0800177795831582
653	0.341213700211032	653	0.287098735728698	653	0.321480704023249	653	0.305639338209642	653	0.303849694537658	653	0.28465306714537	653	0.267508627672914	653	-0.0737050725381181
654	0.337985836976793	654	0.291772648772176	654	0.320637172635391	654	0.336973242319231	654	0.320931939968467	654	0.292796406099839	654	0.276734117868992	654	-0.0612517191078004
655	0.330769769390916	655	0.304835148772176	655	0.312111414472333	655	0.35014105053841	655	0.305820973911026	655	0.288384938983481	655	0.279514510025855	655	-0.0512552593650606
656	0.341098931740482	656	0.314097377033045	656	0.330654338591424	656	0.353466393004163	656	0.328699563989355	656	0.307889154835083	656	0.288377255123894	656	-0.0527216766165871
657	0.360690866067412	657	0.334984605293915	657	0.332808389203307	657	0.358935571086355	657	0.350466861639486	657	0.314860487044189	657	0.302640000221934	657	-0.0580508658454786
658	0.374048640834289	658	0.336390855293915	658	0.343030439150702	658	0.356760913552108	658	0.347410399498494	658	0.322071279624291	658	0.30123803943762	658	-0.0728106013966688
659	0.376994364911758	659	0.331555257467828	659	0.356063645123716	659	0.389302009442519	659	0.346269733702149	659	0.330105006437107	659	0.322857647280757	659	-0.0541367176310003
660	0.388852179528797	660	0.326200637902611	660	0.367099693631386	660	0.387442420401423	660	0.380052370777867	660	0.338179205425302	660	0.320918431594483	660	-0.0679337479343147
661	0.383580799916141	661	0.353403083554785	661	0.375123393725521	661	0.383961256017862	661	0.361431287226953	661	0.350843623637781	661	0.329092941398404	661	-0.0544878585177367
662	0.386150338451249	662	0.365320203120002	662	0.390940068698296	662	0.399937283415122	662	0.378394407331392	662	0.353346153148742	662	0.332041961006248	662	-0.0541083774450015
663	0.404589806053066	663	0.368299822685219	663	0.372256863648182	663	0.417815708072656	663	0.387035073127736	663	0.361622713013835	663	0.349389019829777	663	-0.0552007862232893
664	0.421140375910403	664	0.380293029206959	664	0.408058033886475	664	0.418050297113752	664	0.389719472605543	664	0.371735697836769	664	0.353618431594483	664	-0.0675219443159198
665	0.414542782860271	665	0.370223735728698	665	0.413130297023969	665	0.43819413273019	665	0.403505373388833	665	0.375897586538287	665	0.356304706104287	665	-0.0582380767559844
666	0.422066493707486	666	0.379960148772176	666	0.411000241834498	666	0.440288310812382	666	0.418444994798755	666	0.385885782153802	666	0.375526274731738	666	-0.0465402189757479
667	0.425064820000623	667	0.391208790076524	667	0.410671689127629	667	0.434084543689095	667	0.414293558767423	667	0.397514787212823	667	0.378800784535659	667	-0.0462640354649642
668	0.443139260105828	668	0.411769931380872	668	0.415011168980704	668	0.450642762867177	668	0.430192710203454	668	0.409015630383144	668	0.385910588457228	668	-0.0572286716486
669	0.449948856025171	669	0.42446286616348	669	0.451198111779308	669	0.458795160127451	669	0.444476326391444	669	0.39961090862935	669	0.391481176692522	669	-0.0584676793326491
670	0.450835123658868	670	0.423234605293915	670	0.454053567046303	670	0.456981803963067	670	0.455424433441052	670	0.411044298174038	670	0.405492941398404	670	-0.045342182260464
671	0.464707762536688	671	0.428636779206959	671	0.456394043632308	671	0.469933858757588	671	0.448309550934525	671	0.419010571361221	671	0.407563529633698	671	-0.0571442329029893
672	0.478118139519233	672	0.430735963989567	672	0.470638095536253	672	0.495161598483615	672	0.463399302892749	672	0.431067906943009	672	0.426610588457228	672	-0.0515075510620056
673	0.473383940109016	673	0.45911911616348	673	0.481463722647389	673	0.482812283415122	673	0.46605432900241	673	0.443730638814847	673	0.425463529633698	673	-0.0479204104753174
674	0.481529313505047	674	0.458860963989567	674	0.480308250768178	674	0.4994800916343	674	0.484556287226953	674	0.462848682659704	674	0.435502745319973	674	-0.0460265681850738
675	0.489865967685329	675	0.468033518337393	675	0.50953098366221	675	0.511653036839779	675	0.479760268950191	675	0.464334348764257	675	0.446632157084679	675	-0.0432338106006501
676	0.505091918111726	676	0.469237322685219	676	0.510767670817276	676	0.504510913552108	676	0.501220778088572	676	0.473020689405066	676	0.45125372571213	676	-0.0538381923995959
677	0.510133760783281	677	0.486605529206959	677	0.515299114049644	677	0.519863653278136	677	0.505829133179956	677	0.474685107617545	677	0.455279215908208	677	-0.0548545448750723
678	0.499195687937182	678	0.499138137902611	678	0.517100616532247	678	0.535668447798684	678	0.510470125347057	678	0.48277785635279	678	0.462667451202326	678	-0.036528236734856
679	0.521755662433077	679	0.505752268337393	679	0.538439930263167	679	0.528856803963067	679	0.516467188010243	679	0.492642949101525	679	0.479036078653306	679	-0.0427195837797709
680	0.519165401813009	680	0.504332431380872	680	0.555288408399645	680	0.543894475195944	680	0.53076385902852	680	0.49608982937134	680	0.479494902182718	680	-0.0396704996302907
681	0.524387367223067	681	0.50497509442435	681	0.556633997856426	681	0.5451050916343	681	0.535475020908415	681	0.50632085803913	681	0.497118431594483	681	-0.0272689356285842
682	0.547192818725418	682	0.529729170511306	682	0.573142848475692	682	0.560396187524711	682	0.538929655373167	682	0.526108379118388	682	0.503598823751345	682	-0.0435939949740727
683	0.563606304020708	683	0.537182974859132	683	0.563315800097229	683	0.578916735469917	683	0.566695647540269	683	0.521519846234746	683	0.511963529633699	683	-0.0516427743870094
684	0.561683932138983	684	0.552045746598263	684	0.554989388520361	684	0.576313995743889	684	0.576538989576822	684	0.536346153148743	684	0.510051764927816	684	-0.0516321672111669
685	0.573315397827992	685	0.538192485728698	685	0.576419146535755	685	0.573505776565807	685	0.562348389054629	685	0.541396743367967	685	0.531136078653306	685	-0.0421793191746861
686	0.559850824623242	686	0.564416670511306	686	0.608438269041615	686	0.593649612182245	686	0.575160073127736	686	0.554575495475893	686	0.532540000221934	686	-0.0273108244013085
687	0.582751916517719	687	0.56377536616348	687	0.579684369785473	687	0.592231803963067	687	0.595726326391444	687	0.551838564615859	687	0.547765490418012	687	-0.0349864260997069
688	0.602916099190868	688	0.580778083554785	688	0.600726509438832	688	0.612938995743889	688	0.596366013075517	688	0.566143792271845	688	0.549290980614091	688	-0.0536251185767775
689	0.604334765007398	689	0.57810009442435	689	0.589212398284652	689	0.629052009442519	689	0.616379067905804	689	0.57163283105768	689	0.555559608065071	689	-0.0487751569423269
690	0.617848752414746	690	0.572134061815654	690	0.611648118239614	690	0.627575982045259	690	0.612181939968467	690	0.57677785635279	690	0.560067451202326	690	-0.0577813012124204
691	0.613439730337756	691	0.580536235728698	691	0.605008769438462	691	0.631048584784985	691	0.597627436052018	691	0.589917822625977	691	0.563979215908208	691	-0.0494605144295476
692	0.624103634059761	692	0.609453355293915	692	0.620220021445772	692	0.644685571086355	692	0.644482853806588	692	0.591685107617545	692	0.574216470810169	692	-0.049887163249592
693	0.615904064441526	693	0.594521290076524	693	0.631292985987921	693	0.6226050916343	693	0.642753088793533	693	0.600717148089721	693	0.577020392378796	693	-0.0388836720627291
694	0.621256738387489	694	0.609567485728698	694	0.615845471359942	694	0.65074207793567	694	0.645326522213898	694	0.610420352136938	694	0.593528235516051	694	-0.0277285028714372
695	0.638513453140019	695	0.614608246598263	695	0.647582186202034	695	0.633647899853478	695	0.641000477827475	695	0.615106692777748	695	0.592141961006247	695	-0.0463714921337718
696	0.645777340921959	696	0.633437050946089	696	0.652259447770596	696	0.666904749168547	696	0.656801718036353	696	0.616572122794611	696	0.602373333555267	696	-0.0434040073666921
697	0.648761321156278	697	0.616566127033046	697	0.651360542331018	697	0.647123927250738	697	0.669344146234786	697	0.623873977769316	697	0.59952235316311	697	-0.0492389679931678
698	0.646945747712427	698	0.639920746598263	698	0.672799529355032	698	0.685779749168547	698	0.657576848584655	698	0.637455765290395	698	0.6159066668886	698	-0.0310390808238266
699	0.662224300354493	699	0.659226453120002	699	0.680138437009572	699	0.692932146428821	699	0.66606248827134	699	0.641550200366281	699	0.617126274731738	699	-0.0450980256227552
700	0.664224778556454	700	0.648374550946089	700	0.666588406553843	700	0.675947557387725	700	0.683797475216509	700	0.641388311664763	700	0.626765490418012	700	-0.0374592881384415
701	0.65711550940845	701	0.65786911616348	701	0.690007938827687	701	0.682315708072656	701	0.690174759811809	701	0.644831819253296	701	0.640741961006247	701	-0.0163735484022025
702	0.679873140714738	702	0.667483246598263	702	0.688271039405422	702	0.685825982045259	702	0.678177370777867	702	0.660072965964931	702	0.644957647280757	702	-0.0349154934339811
703	0.683311412811654	703	0.672290311815654	703	0.691617477930996	703	0.718567420401423	703	0.706558571822253	703	0.663287131226314	703	0.652502745319973	703	-0.0308086674916809
704	0.675927974539557	704	0.675616398772176	704	0.709195047748446	704	0.695302009442519	704	0.690435856417554	704	0.676393370686685	704	0.663455686496443	704	-0.0124722880431135
705	0.710085940587218	705	0.695513137902611	705	0.714357755170415	705	0.700654749168547	705	0.713542906025909	705	0.684818328528169	705	0.659081176692522	705	-0.0510047638946959
706	0.725374057268496	706	0.697104170511306	706	0.731368663858604	706	0.710026324511012	706	0.725776913858807	706	0.688803151462402	706	0.669283137476836	706	-0.0560909197916605
707	0.721489463341661	707	0.707492757467828	707	0.727400190152049	707	0.733291735469916	707	0.737999498715204	707	0.698936372373026	707	0.676036078653306	707	-0.0454533846883548
708	0.726296987052508	708	0.714615040076524	708	0.729914172100108	708	0.73959310533293	708	0.729327827696927	708	0.706454078949754	708	0.676608627672914	708	-0.0496883593795943
709	0.729502534195252	709	0.717246833554785	709	0.741961719952518	709	0.741144475195944	709	0.736765817253063	709	0.711396743367967	709	0.699196862967032	709	-0.0303056712282198
710	0.753189471311694	710	0.743674822685219	710	0.780852762276752	710	0.749755776565807	710	0.751318689315726	710	0.713325917061053	710	0.715379215908208	710	-0.0378102554034855
711	0.744556331915822	711	0.736098735728698	711	0.791198480939653	711	0.766372214921971	711	0.770976000020687	711	0.725939745054307	711	0.714812549241541	711	-0.0297437826742808
712	0.746767218980459	712	0.743265855293915	712	0.774602877639359	712	0.78111707793567	712	0.780125804198232	712	0.721845309978422	712	0.723618431594483	712	-0.0231487873859765
713	0.762573387785751	713	0.74241259442435	713	0.765170830829828	713	0.760151324511012	713	0.767090556156457	713	0.743032493789552	713	0.732361568849385	713	-0.0302118189363666
714	0.766413349529594	714	0.762293029206959	714	0.784693875664352	714	0.790279749168547	714	0.778316078349669	714	0.73957043645397	714	0.73473803943762	714	-0.0316753100919744
715	0.769045054319584	715	0.775432974859132	715	0.789624012069099	715	0.776466393004163	715	0.769223389054629	715	0.761019003064425	715	0.734698823751346	715	-0.0343462305682385
716	0.764856005144482	716	0.778822920511306	716	0.806978239877948	716	0.79571810533293	716	0.787568689315726	716	0.760772797330867	716	0.747577255123895	716	-0.017278750020588
717	0.773046010723505	717	0.759563409641741	717	0.805422229024634	717	0.792325982045259	717	0.795164968689094	717	0.760089829371339	717	0.764471372770953	717	-0.00857463795255198
718	0.78940529979659	718	0.793602811815654	718	0.811581669377551	718	0.830125639579505	718	0.840840556156457	718	0.779462510652958	718	0.773755686496443	718	-0.015649613300147
719	0.800623917792924	719	0.801218300946089	719	0.810319140998349	719	0.818360228620601	719	0.832237422997188	719	0.796209559556837	719	0.780583137476836	719	-0.0200407803160887
720	0.815645835382786	720	0.822544387902611	720	0.840726878599176	720	0.861536598483615	720	0.828679981743924	720	0.788519846234746	720	0.787583137476836	720	-0.0280626979059506
721	0.805923989523218	721	0.818643572685219	721	0.838159368401122	721	0.86746810533293	721	0.834401261117293	721	0.802051043536601	721	0.79845372571213	721	-0.00747026381108851
722	0.843692380373621	722	0.830980529206959	722	0.855209038925514	722	0.86783111903156	722	0.829435530046796	722	0.817002139658017	722	0.820089019829777	722	-0.023603360543844
723	0.851048720534616	723	0.846104170511306	723	0.897317313654643	723	0.8264800916343	723	0.841103284615987	723	0.806386625324122	723	0.812073333555267	723	-0.0389753869793484
724	0.843187080301891	724	0.817549822685219	724	0.881520942500832	724	0.840036598483615	724	0.857235791143402	724	0.825319171698489	724	0.827526274731738	724	-0.015660805570153
725	0.870855845743829	725	0.863317485728697	725	0.861833621312874	725	0.854668447798684	725	0.88974068670476	725	0.839912763604055	725	0.849641961006247	725	-0.0212138847375815
726	0.876557607121051	726	0.858699279206959	726	0.883815274043738	726	0.85658111903156	726	0.874083049629042	726	0.843744129539974	726	0.846877255123894	726	-0.0296803519971561
727	0.872956746357521	727	0.883335148772176	727	0.862045888511132	727	0.864375639579505	727	0.874127109681261	727	0.853128615206078	727	0.850347843359189	727	-0.0226089029983327
728	0.873109770984922	728	0.872432974859132	728	0.866815440165893	728	0.868966393004163	728	0.865979263728259	728	0.869970099185842	728	0.866367451202326	728	-0.00674231978259643
729	0.883496317569763	729	0.883932974859132	729	0.876385922104723	729	0.878099954647999	729	0.893371561378389	729	0.879897586538287	729	0.870612549241542	729	-0.0128837683282218
730	0.884757176739286	730	0.880081072685219	730	0.896261515068527	730	0.902267762867177	730	0.927353284615987	730	0.881072965964931	730	0.871440000221934	730	-0.0133171765173523
731	0.892770247592877	731	0.909937050946089	731	0.885024274172944	731	0.912738653278136	731	0.899471430830086	731	0.891449019927832	731	0.880910588457228	731	-0.0118596591356487
732	0.904540391850468	732	0.904879985728698	732	0.93068017981556	732	0.954361940949369	732	0.928771365555935	732	0.896764365627663	732	0.900381176692522	732	-0.00415921515794593
733	0.910047684430368	733	0.913033518337393	733	0.933380587737741	733	0.933488653278136	733	0.915016469994577	733	0.902666557870496	733	0.908473333555267	733	-0.00157435087510038
734	0.941824204714101	734	0.922576996598263	734	0.925083708988456	734	0.944072557387725	734	0.957882005242619	734	0.905002139658018	734	0.916216470810169	734	-0.0256077339039318
735	0.943676440308267	735	0.921615040076524	735	0.938089227935611	735	0.919892762867177	735	0.939433898193011	735	0.921148851293768	735	0.925994902182718	735	-0.0176815381255487
736	0.96484644110527	736	0.966379985728698	736	0.949029294753633	736	0.954219817661697	736	0.938835007853585	736	0.922165714700176	736	0.9378066668886	736	-0.0270397742166696
737	0.971703857220676	737	0.926734605293915	737	0.936221276590944	737	0.937880776565807	737	0.93415158748805	737	0.938516473553464	737	0.943732157084679	737	-0.0279717001359974
738	0.967715652869038	738	0.975053898772176	738	0.935082416927249	738	0.970930434100054	738	0.967266796365334	738	0.939959981141997	738	0.949414510025855	738	-0.0183011428431828
739	0.944664724360231	739	0.946846018337393	739	0.986668883509009	739	0.96059310533293	739	0.969889185399277	739	0.950051043536601	739	0.949926274731738	739	0.00526155037150644
740	0.96742235566652	740	0.964003627033045	740	0.961100838028454	740	0.965748927250738	740	0.968085986965856	740	0.949604163266786	740	0.969118431594483	740	0.00169607592796317
741	0.981218482230639	741	0.950642213989567	741	0.955279179391025	741	0.959281461497314	741	0.987243950412332	741	0.980066220602368	741	0.964785098261149	741	-0.0164333839694892
742	0.974099649043422	742	0.995852811815654	742	0.955563432856518	742	1.02870611903156	742	0.981008637096405	742	0.965052729877242	742	0.974620392378796	742	5.20743335373997E-4
743	0.997794556192542	743	0.991761779206958	743	0.999257251266544	743	0.967065708072656	743	0.971560203676039	743	0.973266895138625	743	0.991541961006247	743	-0.00625259518629429
744	0.982889001079766	744	0.98741259442435	744	1.00976540048116	744	0.987087968346629	744	1.00179845432878	744	0.989263522457343	744	0.980798823751346	744	-0.00209017732842021
745	1.01244028824004	745	0.982303898772176	745	1.00253354932661	745	1.00266844779868	745	0.980399955634264	745	0.983415293115016	745	0.985502745319973	745	-0.0269375429200701
746	0.986391033438098	746	0.971570203120002	746	1.01769865629082	746	0.97759310533293	746	1.02219662665254	746	0.991137046909282	746	0.981743921790561	746	-0.00464711164753728
747	0.994654363317751	747	0.983392213989567	747	1.00288240585244	747	0.983303721771286	747	0.982818362944969	747	1.00211681082159	747	0.996904706104287	747	0.00225034278653546
748	1.03149982438414	748	0.991288953120002	748	0.981042879854322	748	0.979986940949369	748	0.968764838140791	748	0.984992021614173	748	1.00533607865331	748	-0.026163745730835
749	1.01189354399839	749	0.993142213989567	749	1.0000546376113	749	0.990736940949369	749	0.987477305503716	749	1.00592456798854	749	1.01028509826115	749	-0.0016084457372425
750	1.01031388352178	750	1.00260688790261	750	0.986094839172852	750	1.02705543410005	750	1.01723905485097	750	1.00764800812345	750	0.994032157084679	750	-0.0162817264371049
751	0.985243348732591	751	0.995874550946089	751	0.99160086571548	751	0.990466393004163	751	0.997330438662985	751	1.00378797439663	751	1.00450862767291	751	0.0192652789403228
752	1.01493331446145	752	1.00519656181565	752	1.0153268010755	752	1.04812392725074	752	1.01195348043844	752	1.00241529311502	752	1.00010274531997	752	-0.0148305691414776
753	0.955593233167117	753	0.993154442250437	753	0.984895068052265	753	1.01477289985348	753	0.982700869472384	753	1.0182618361167	753	1.00784196100625	753	0.05224872783913
754	0.971651255005007	754	1.01377944225044	754	0.991442126767218	754	0.996464680675396	754	1.02249688774915	754	0.991066220602368	754	1.01867921590821	754	0.0470279609032013
755	0.992885016063427	755	0.974340583554785	755	1.01491518729106	755	0.990976666976766	755	1.01034773631312	755	1.01124665905094	755	0.99706941198664	755	0.0041843959232124
756	1.02904346031305	756	0.978030800946089	756	1.01354375661014	756	0.994731803963067	756	1.0013105300468	756	0.989479374059367	756	1.00015568649644	756	-0.0288877738166051
757	0.996138383402233	757	0.990024007467828	757	1.0029949997576	757	0.958336256017862	757	1.00946490341494	757	1.00137650728028	757	0.987745882574875	757	-0.00839250082735843
758	1.03145519220115	758	0.994435692250437	758	1.00467652512815	758	1.02032255738772	758	1.01113102613035	758	0.989951549438793	758	1.02060274531997	758	-0.0108524468811766
759	0.998145237630336	759	0.97743161616348	759	0.996986915146051	759	0.969748927250738	759	0.966604263728258	759	0.992126928865437	759	0.989726274731738	759	-0.00841896289859789
760	0.962535131628901	760	0.968749550946089	760	0.963184748174827	760	0.998981803963067	760	0.985803023519381	760	0.980892527516365	760	0.984128235516051	760	0.0215931038871502
761	0.99115870698556	761	0.977019931380872	761	0.929103865143282	761	1.00281399574389	761	0.980546822474995	761	0.992305680973363	761	0.980414510025855	761	-0.0107441969597047
762	0.957053343153568	762	0.957096018337393	762	0.939672925814784	762	0.980204406702793	762	0.990249825085961	762	0.986538395981795	762	0.968604706104287	762	0.0115513629507185
763	0.951861663867683	763	0.956072920511306	763	0.928577811651948	763	0.976332831360328	763	0.965070321169512	763	0.983371448258355	763	0.954224313947424	763	0.00236265007974057
764	0.931005682358159	764	0.961123192250437	764	0.929808961401842	764	0.970873927250738	764	0.974311509159068	764	0.95834109412682	764	0.956810588457228	764	0.0258049060990688
765	0.949956826057848	765	0.950254985728697	765	0.927086403858973	765	0.96796810533293	765	0.919838597931914	765	0.939970099185842	765	0.954100784535659	765	0.00414395847781113
766	0.942047365629061	766	0.934828355293915	766	0.927704747436506	766	0.916476666976766	766	0.948347083571601	766	0.933395057027326	766	0.93072235316311	766	-0.0113250124659503
767	0.920359312708044	767	0.88936911616348	767	0.929175851410517	767	0.9641050916343	767	0.913415621430609	767	0.911137046909282	767	0.901498823751345	767	-0.018860488956698
768	0.912341459834847	768	0.88956884442435	768	0.891523342043073	768	0.850952694374026	768	0.915638206287005	768	0.891734011496129	768	0.8911066668886	768	-0.0212347929462462
769	0.889542384358637	769	0.878780800946089	769	0.864188864312671	769	0.882115365606903	769	0.946116339446274	769	0.882040925492756	769	0.910640000221934	769	0.0210976158632966
770	0.874890276284994	770	0.823143572685219	770	0.86895287856226	770	0.896935571086355	770	0.852338597931914	770	0.861293876588877	770	0.854530196300365	770	-0.0203600799846292
771	0.843789614772282	771	0.831551181380871	771	0.816484118756439	771	0.898707831360327	771	0.875796496104238	771	0.842701971023953	771	0.839798823751345	771	-0.00399079102093647
772	0.837480536905063	772	0.82577536616348	772	0.82973882093633	772	0.866810571086355	772	0.867839577044185	772	0.83455020036628	772	0.822763529633698	772	-0.0147170072713644
773	0.835633083330503	773	0.782356887902611	773	0.805038302266046	773	0.825132488894574	773	0.819318036574212	773	0.822271954160547	773	0.812683137476836	773	-0.0229499458536675
774	0.782304000681264	774	0.76771286616348	774	0.807978664412344	774	0.806909886154848	774	0.796636900803977	774	0.779452392609113	774	0.780663529633698	774	-0.00164047104756582
775	0.760914026982372	775	0.768252268337393	775	0.784882147440198	775	0.750904749168547	775	0.770055634485439	775	0.758081397668136	775	0.768451764927816	775	0.00753773794544388
776	0.727621606483448	776	0.762472377033045	776	0.780633111871598	776	0.7703550916343	776	0.793048454328781	776	0.735917822625977	776	0.742592941398404	776	0.0149713349149564
777	0.725396373359992	777	0.699927540076524	777	0.741834359633564	777	0.726276324511012	777	0.730866665817032	777	0.733381566302199	777	0.710383137476836	777	-0.0150132358831565
778	0.691240001318867	778	0.678233246598263	778	0.684010929026479	778	0.7236050916343	778	0.725290621430609	778	0.694518159894105	778	0.690920392378796	778	-3.19608940070326E-4
779	0.687664644659905	779	0.652509061815654	779	0.674687784518662	779	0.655988653278136	779	0.70611797130006	779	0.66857043645397	779	0.674602745319973	779	-0.0130618993399316
780	0.654525248788381	780	0.645596018337393	780	0.662158482416294	780	0.654832831360327	780	0.671034746756979	780	0.628125242524797	780	0.633094902182718	780	-0.0214303466056635
781	0.609507316214858	781	0.603026724859133	781	0.658861880537268	781	0.639589680675396	781	0.652289642318337	781	0.616059475239805	781	0.606881176692522	781	-0.00262613952233592
782	0.576186203598296	782	0.600055257467828	782	0.623263748488613	782	0.606408173826081	782	0.627226000020687	782	0.584435529202705	782	0.583416470810169	782	0.00723026721187292
783	0.576658029532782	783	0.567386779206959	783	0.601156581240519	783	0.621757488894574	783	0.599814120125125	783	0.567255090754139	783	0.568840000221934	783	-0.00781802931084863
784	0.553342495939095	784	0.536651724859132	784	0.573139156872244	784	0.574165023141149	784	0.571237096626431	784	0.543698598342672	784	0.525594902182718	784	-0.0277475937563768
785	0.542559041726932	785	0.512326996598263	785	0.523389263005843	785	0.526339680675396	785	0.549032462161679	785	0.51252827793795	785	0.504565490418012	785	-0.0379935513089203
786	0.498355646493012	786	0.494549822685219	786	0.502684905067973	786	0.4916050916343	786	0.52362613056899	786	0.482297249270159	786	0.484485098261149	786	-0.0138705482318626
787	0.469022738228088	787	0.470844659641741	787	0.46616018055388	787	0.471802009442519	787	0.496749498715204	787	0.468113438140311	787	0.452841961006247	787	-0.0161807772218406
788	0.44561315824881	788	0.446052540076524	788	0.4341318290394	788	0.459464680675396	788	0.470261248062462	788	0.437364702895791	788	0.429208627672914	788	-0.0164045305758961
789	0.435582075121369	789	0.409598735728698	789	0.433823580151496	789	0.457483516291834	789	0.436862096626431	789	0.419513100872183	789	0.412828235516051	789	-0.022753839605318
790	0.410025368338872	790	0.380790311815654	790	0.370612254312117	790	0.419538310812382	790	0.425375477827475	790	0.389231481985167	790	0.38515372571213	790	-0.0248716426267418
791	0.388214576914627	791	0.367272648772176	791	0.370230173355254	791	0.384825982045259	791	0.392656809420165	791	0.372656439826651	791	0.356785098261149	791	-0.0314294786534773
792	0.361711030250085	792	0.346647648772176	792	0.363544679511002	792	0.372332831360327	792	0.371410073127736	792	0.356752561243178	792	0.350961568849385	792	-0.0107494614007007
793	0.335951884637588	793	0.336294387902611	793	0.357983278916654	793	0.370259201223341	793	0.365587618819642	793	0.329787974396635	793	0.31466941198664	793	-0.0212824726509488
794	0.334826516023577	794	0.319070203120002	794	0.323619988221341	794	0.333274612182245	794	0.315071953023298	794	0.31957043645397	794	0.292041961006247	794	-0.0427845550173296
795	0.295064022997356	795	0.290488681380872	795	0.291399673327567	795	0.309216393004163	795	0.305817710203454	795	0.29815391031569	795	0.281316470810169	795	-0.0137475521871866
796	0.298079883362383	796	0.269735963989567	796	0.291274158810336	796	0.295839680675396	796	0.273051718036353	796	0.273998766976736	796	0.263745882574875	796	-0.0343340007875082
797	0.272056132665005	797	0.254846018337393	797	0.272888127837783	797	0.297661598483615	797	0.26845478592147	797	0.241558632069485	797	0.241579215908208	797	-0.0304769167567971
798	0.25384620200429	798	0.243139496598263	798	0.247759383167536	798	0.257009201223341	798	0.250793232396666	798	0.240971785526483	798	0.224463529633698	798	-0.0293826723705912
799	0.229177356862025	799	0.231002268337393	799	0.231846726505114	799	0.237599954647999	799	0.248004394276561	799	0.221696912002031	799	0.20672235316311	799	-0.0224550036989144
800	0.233436542324685	800	0.206067485728698	800	0.213759715411846	800	0.224772899853478	800	0.217346757200843	800	0.20917414640338	800	0.201100784535659	800	-0.0323357577890257
801	0.192996596520907	801	0.18410009442435	801	0.21500932317898	801	0.200813995743889	801	0.209580765033742	801	0.194895900197646	801	0.183134117868993	801	-0.00986247865191459
802	0.194246297644682	802	0.175309333554785	802	0.192728650568831	802	0.19583111903156	802	0.186186509159068	802	0.180099947415184	802	0.169798823751345	802	-0.0244474738933363
803	0.188262397110689	803	0.163280800946089	803	0.173172381303276	803	0.190101666976766	803	0.178444994798755	803	0.167474315037444	803	0.1572066668886	803	-0.0310557302220891
804	0.163116944014332	804	0.162711507467828	804	0.16550122933842	804	0.171920160127451	804	0.155385268950191	804	0.159932999691744	804	0.138012549241542	804	-0.0251043947727903
805	0.170675723005326	805	0.149044387902611	805	0.1501275467794	805	0.161469817661697	805	0.136369276783089	805	0.140700284683312	805	0.133043921790561	805	-0.0376318012147645
806	0.166298581059044	806	0.136002268337393	806	0.133539326686003	806	0.14737906423704	806	0.142420190621209	806	0.133863859725471	806	0.129763529633698	806	-0.0365350514253453
807	0.142957543360789	807	0.125229170511306	807	0.146620523503841	807	0.156336256017862	807	0.150587618819642	807	0.119599104244864	807	0.118302745319973	807	-0.0246547980408162
808	0.12716093859471	808	0.116924822685219	808	0.109353786696708	808	0.125139338209643	808	0.113621235007632	808	0.108047670855319	808	0.105892941398404	808	-0.0212679971963053
809	0.116981612859474	809	0.110142213989567	809	0.117224285247754	809	0.12750406423704	809	0.116272997409721	809	0.105035866470834	809	0.102436078653306	809	-0.0145455342061678
810	0.125262476811016	810	0.103919387902611	810	0.120661168057803	810	0.119913310812382	810	0.118693036574212	810	0.0981893234691472	810	0.0942321570846788	810	-0.0310303197263374
811	0.101561193635755	811	0.0888052574678281	811	0.114121492549746	811	0.1012300916343	811	0.0995889243026711	811	0.0912989356107999	811	0.0797066668886004	811	-0.0218545267471548
812	0.0998237265121401	812	0.0907848770330455	812	0.0840939901040584	812	0.103875639579505	812	0.0871656214306084	812	0.0799532357794339	812	0.0790439217905612	812	-0.0207798047215789
813	0.097156953578371	813	0.0796924857286976	813	0.0981202374045734	813	0.110490365606903	813	0.082007331613376	813	0.0811437922718454	813	0.0710635296336984	813	-0.0260934239446726
814	0.0959518846375883	814	0.0721965618156542	814	0.0658463942608039	814	0.0955657080726561	814	0.0833993028927494	814	0.0696817349362636	814	0.0637360786533062	814	-0.0322158059842821
815	0.0818034826291401	815	0.062734605293915	815	0.0793835041044645	815	0.0977523519082726	815	0.0861701906212089	815	0.0627643656276632	815	0.0607282355160513	815	-0.0210752471130888
816	0.0712639114168981	816	0.059305257467828	816	0.08970338154323	816	0.0880006395795055	816	0.0592397075924883	816	0.0634422745652686	816	0.054151764927816	816	-0.0171121464890821
817	0.061948537223864	817	0.0564886813808715	817	0.070189565717326	817	0.0717900231411493	817	0.0543735196029322	817	0.062395057027326	817	0.054851764927816	817	-0.00709677229604793
818	0.0709068539529625	818	0.0453528118156541	818	0.0376794599528873	818	0.0839475573877247	818	0.0542739765219923	818	0.0646733032330595	818	0.0570968629670317	818	-0.0138099909859308
819	0.0591143936038751	819	0.0424248226852194	819	0.0289211307726078	819	0.0726496121822452	819	0.0518033498901385	819	0.046678362254982	819	0.0461615688493847	819	-0.0129528247544904
820	0.0607865064595378	820	0.0313134096417411	820	0.0569127139167464	820	0.0571376258808753	820	0.0557622271747338	820	0.0486260856951169	820	0.0400654904180121	820	-0.0207210160415257
821	0.0686736507968296	821	0.0308718335547846	821	0.0637624841144318	821	0.0535092012233411	821	0.0652906214306084	821	0.0437390705180511	821	0.0426145100258553	821	-0.0260591407709744
822	0.0561670755198709	822	0.0285620509460889	822	0.0376739225477153	822	0.0534081738260808	822	0.0285200600729061	822	0.0308436236377813	822	0.036173333555267	822	-0.0199937419646039
823	0.0440860999878713	823	0.0368555292069585	823	0.0397818281164991	823	0.0842352286206014	823	0.0277938851381802	823	0.037359643873869	823	0.0341203923787964	823	-0.00996570760907483
824	0.0438565630467698	824	0.0358745509460889	824	0.043715231590298	824	0.0699115984836151	824	0.0286326579841332	824	0.0315333369598724	824	0.0321125492415415	824	-0.0117440138052283
825	0.0559215985134152	825	0.0385552574678281	825	0.0130066283084625	825	0.0261273519082726	825	0.026695647540269	825	0.0365282779379499	825	0.0273341178689925	825	-0.0285874806444227
826	0.0455956241769204	826	0.027578355293915	826	0.0275773871175512	826	0.0416376258808754	826	0.0321966266525405	826	0.025651380804729	826	0.0276360786533063	826	-0.0179595455236142
827	0.0516799471226445	827	0.0228066161634802	827	0.0476467892623728	827	0.0551650231411493	827	0.0306072010650732	827	0.033013944042503	827	0.0191439217905612	827	-0.0325360253320834
828	0.0473522193789608	828	0.0227359639895672	828	0.0488982428312305	828	0.0372506395795055	828	0.0193669921877886	828	0.0268756641099567	828	0.0221047061042866	828	-0.0252475132746742
829	0.0457199566866838	829	0.016172105293915	829	0.0219919911007913	829	0.0314441327301904	829	0.0192250209084152	829	0.0275653774320477	829	0.0203184315944827	829	-0.025401525092201
830	0.0393327724992286	830	0.016038953120002	830	-0.0010860678541157	830	0.0360143382096425	830	0.0220775013261698	830	0.0208217012094508	830	0.0113929413984043	830	-0.0279398311008243
831	0.0280711163264383	831	0.0128460183373933	831	0.01496317813588	831	0.0384441327301904	831	0.0222929060259087	831	0.0167323251554879	831	0.0169890198297768	831	-0.0110820964966614
832	0.0465950662746331	832	0.0242780835547846	832	-0.0172497535509982	832	0.0341222149219712	832	0.0163692767830889	832	0.0251792054253024	832	0.0209556864964435	832	-0.0256393797781896
833	0.0434421213475589	833	0.0112984639895672	833	0.0235221607299698	833	0.0284595436890945	833	0.0121150339632455	833	0.0229195089666177	833	0.0213596080650709	833	-0.0220825132824879
834	0.0412981825574098	834	0.0101707465982628	834	0.0242567898161134	834	0.029882488894574	834	0.00547828461598702	834	0.0154102340930933	834	0.0183713727709533	834	-0.0229268097864565
835	0.0169736428267969	835	0.00872237703304546	835	0.0213071986611952	835	0.0389612560178616	835	0.00990224022956403	835	0.0191488512937678	835	0.023059608065071	835	0.00608596523827405
836	0.0329615283771277	836	0.00460145312000197	836	0.0185624914976387	836	0.0181376258808754	836	-0.0132341827469373	836	0.0231100654590292	836	0.00753411786899253	836	-0.0254274105081351
837	0.0337696896905891	837	0.00258514877217589	837	-4.03121216243573E-4	837	0.030577694374026	837	-8.02720605945099E-4	837	0.0182517180728572	837	0.00744392179056115	837	-0.0263257679000279
838	0.0389374588784427	838	0.00441395312000197	838	0.00958266611048179	838	0.00375748889457396	838	0.00984675720084344	838	0.0164692560155216	838	0.0036792159082082	838	-0.0352582429702345
839	0.0396786719174162	839	0.0164547139895672	839	0.00573232371426203	839	0.0218208450589575	839	0.00610002090841521	839	0.0251100654590292	839	0.0147556864964435	839	-0.0249229854209727
840	0.0405872556426095	840	0.00190851833739328	840	0.0163881370667917	840	0.0166050916343	840	0.0122847467569792	840	0.0195754954758926	840	0.0117890198297768	840	-0.0287982358128327
841	0.0428730610144115	841	0.0154424857286976	841	0.0104668051362677	841	0.0412112560178617	841	0.00456118278831077	841	0.0127508749025368	841	0.0176478433591886	841	-0.0252252176552229
842	0.0286035145092708	842	3.89496598262852E-4	842	0.0166926943512482	842	0.0224355710863548	842	0.0201551775663787	842	0.00815053763440861	842	0.0210615688493847	842	-0.00754194565988613
843	0.0285493182870663	843	6.20509460889325E-5	843	0.016186944678878	843	0.0163585162918342	843	0.00946000785358493	843	0.0188857821538015	843	0.0159203923787964	843	-0.0126289259082699
844	0.0207020241131602	844	0.0200009096417411	844	-0.00349483910390805	844	0.0132078313603274	844	0.0149593551120706	844	0.0155265915973091	844	0.00525764728075722	844	-0.015444376832403
845	0.0223805129949646	845	0.00998188790261067	845	0.00337523491274109	845	0.0137249546479986	845	0.0170040679058043	845	0.0111707737220983	845	0.0142654904180121	845	-0.00811502257695248
846	0.0312017451620165	846	0.0127957465982629	846	-0.0052705003623757	846	0.0229441327301904	846	0.00109349349327163	846	0.0120645342617273	846	0.0121341178689925	846	-0.019067627293024
847	0.0230101455764582	847	0.00841123572869762	847	-0.0177148955854408	847	0.00376433820964246	847	0.0012615744332194	847	0.00843721554334622	847	0.0108419610062474	847	-0.0121681845702108
848	0.0278846175617934	848	0.00454574659826284	848	-0.0168141443441391	848	-0.0145644289136452	848	-0.00356218535790332	848	0.012332662423616	848	0.00850274531997292	848	-0.0193818722418204
849	0.0223279107792955	849	0.00193161616348024	849	0.0024320302317879	849	0.0283157080726561	849	0.00922828461598701	849	0.0138840958131607	849	0.00469686296703174	849	-0.0176310478122638
850	0.0172956321469531	850	0.00557835529391501	850	-0.0219860807747278	850	0.0169133108123822	850	-0.00348385637618007	850	0.0106193403325536	850	0.0084850982611494	850	-0.00881053388580374
851	-0.0157003031363815	851	-0.0268333294886937	851	0.00601473137803077	851	0.0121427628671767	851	0.00360981203113062	851	-0.0347938131244447	851	-0.0464874507584585	851	-0.0307871476220769
852	-0.0178155498088929	852	-0.0292287099234763	852	0.00552374811945242	852	0.00607255738772463	852	3.70582266117583E-4	852	-0.036427877205389	852	-0.0503247056604192	852	-0.0325091558515264
853	-0.0161960391688993	853	-0.0309474599234763	853	0.00290455547312648	853	0.0129407080726562	853	6.28415164289892E-4	853	-0.0398022448276487	853	-0.0505639213466937	853	-0.0343678821777945
854	-0.0166614890772439	854	-0.0332273512278241	854	0.00528010229188718	854	0.00673522862060139	854	-0.00578640206808609	854	-0.0353266967669405	854	-0.0496894115427722	854	-0.0330279224655283
855	-0.0145860925681182	855	-0.0339474599234763	855	0.00449932816264418	855	0.00586194094936849	855	-0.00278379110202864	855	-0.0384784674246133	855	-0.0523717644839487	855	-0.0377856719158305
856	-0.018585454965504	856	-0.0352912099234763	856	0.00682503833485745	856	0.010382488894574	856	-0.00384612791665005	856	-0.0400130374077499	856	-0.0495207840917918	856	-0.0309353291262878
857	-0.0153623737508711	857	-0.0313496338365198	857	0.00446241212816457	857	0.00777289985347809	857	-0.0068650574205665	857	-0.0378696984532811	857	-0.0493874507584584	857	-0.0340250770075874
858	-0.017409078142359	858	-0.0313088729669545	858	0.0030503738093208	858	0.00967016012745069	858	-0.00347569710725058	858	-0.0378325989591833	858	-0.0527913723270859	858	-0.0353822941847269
859	-0.0161306849009467	859	-0.030429796879998	859	0.00289532646450658	859	0.00584824231923149	859	-0.00282295559289025	859	-0.0383857186893688	859	-0.0516913723270859	859	-0.0355606874261392
860	-0.0202320637165999	860	-0.0330249055756502	860	0.00487587171433583	860	0.00861707793566986	860	-0.001873216689496	860	-0.0374110137989809	860	-0.0501560782094388	860	-0.0299240144928389
861	-0.0213877184547844	861	-0.0340874055756502	861	0.00640419554179027	861	0.0126359135521082	861	-0.00177040990098426	861	-0.037967506210448	861	-0.0527678429153212	861	-0.0313801244605368
862	-0.0220444491473802	862	-0.0312232751408676	862	0.00511582593845311	862	0.00808454368909451	862	-0.00439606264249862	862	-0.0397364775426572	862	-0.0531796076212036	862	-0.0311351584738234
863	-0.0223138362518673	863	-0.036359144706085	863	0.00465068390401044	863	0.00464447519594385	863	0.00229943344105229	863	-0.0404312498866706	863	-0.0500737252682624	863	-0.0277598890163951
864	-0.0235858534671379	864	-0.0357191990539111	864	0.00541853742118563	864	0.00291673546991644	864	-0.00240356916991376	864	-0.0394059547770585	864	-0.0518952938957134	864	-0.0283094404285755
865	-0.0196359052723503	865	-0.0312952860104328	865	0.00342507155928852	865	0.00429687245621781	865	-0.00562484854328191	865	-0.0390231554515948	865	-0.0522796076212036	865	-0.0326437023488533
866	-0.0198032759585701	866	-0.0329990903582589	866	0.00671244442969474	866	0.0100400231411493	866	-1.64665775657889E-4	866	-0.0437044370704818	866	-0.0535070586015957	866	-0.0337037826430256
867	-0.0183893921616465	867	-0.0342368620973893	867	0.00126917514568126	867	0.0036718724562178	867	-0.00255043601064482	867	-0.0403621099203975	867	-0.0493521566408114	867	-0.0309627644791649
868	-0.0200487529650258	868	-0.0323143077495632	868	8.70481973301799E-4	868	0.0012831738260808	868	-0.00512060572343856	868	-0.0382828519102794	868	-0.0519462742878702	868	-0.0318975213228444
869	-0.0220874873238367	869	-0.0334488186191285	869	0.00487956331778379	869	0.00802118752471093	869	-1.56506506728377E-4	869	-0.0412221436472103	869	-0.0480972546800271	869	-0.0260097673561904
870	-0.0236081695586338	870	-0.0342993620973893	870	3.24124663004089E-4	870	0.00739276286717672	870	-1.32028699939863E-4	870	-0.0389793105949337	870	-0.0533443135035565	870	-0.0297361439449227
871	-0.0267690845183852	871	-0.0345167534017372	871	-8.57188440342353E-4	871	0.00410851629183425	871	-2.57681441454236E-4	871	-0.0419911149794194	871	-0.055405097817282	871	-0.0286360132988968
872	-0.0233626925521781	872	-0.032898546879998	872	0.00111043619741908	872	0.0055314614973137	872	1.11117514159348E-4	872	-0.0417887541025223	872	-0.0523188233074781	872	-0.0289561307552999
873	-0.0236193276043818	873	-0.0342952860104328	873	0.00677335588658605	873	0.0106273519082726	873	-0.00245252478349079	873	-0.0396690239170248	873	-0.0515776468368898	873	-0.027958319232508
874	-0.0267929946164166	874	-0.0371336012278241	874	-0.0019757442850735	874	0.00107769437402604	874	-0.00448255089315135	874	-0.0401513173402963	874	-0.0521815684055173	874	-0.0253885737891007
875	-0.0255130073684689	875	-0.0346499055756502	875	-0.00374955974181712	875	0.0049818039630671	875	-0.00265977021430019	875	-0.039286224591561	875	-0.0519364703663016	875	-0.0264234629978327
876	-0.0236990279311532	876	-0.0358007207930415	876	-0.00287649552637514	876	0.00724721492197124	876	0.00114408096063453	876	-0.0402120256033654	876	-0.0505521566408114	876	-0.0268531287096582
877	-0.0257425443095703	877	-0.0358455577495633	877	0.00194473857665752	877	0.00621468067539591	877	0.00462972064731863	877	-0.0423857186893688	877	-0.0531031370329683	877	-0.0273605927233979
878	-0.0263737708975994	878	-0.0347898512278241	878	0.00280488218003163	878	6.58173826080797E-4	878	-0.00145872582787721	878	-0.0423874050300096	878	-0.0542560782094388	878	-0.0278823073118395
879	-0.0259896153225615	879	-0.0357721881843458	879	-0.00100485257826065	879	0.00473694094936851	879	-0.00355239423518791	879	-0.0431378266151698	879	-0.05306196056238	879	-0.0270723452398185
880	-0.0218149122062787	880	-0.0367314273147806	880	4.81017809542291E-4	880	0.00529516012745069	880	-0.00266303392187197	880	-0.0429337793976319	880	-0.0553109801702232	880	-0.0334960679639444
881	-0.0270384716228723	881	-0.0370425686191285	881	8.48332352614083E-4	881	0.00696810533293015	881	-0.0020804621203054	881	-0.040561098116013	881	-0.0569384311506153	881	-0.029899959527743
882	-0.0287886907987709	882	-0.0372925686191285	882	-0.0034560772677045	882	0.00500748889457397	882	-4.35553504117418E-4	882	-0.0412946562947651	882	-0.0527521566408114	882	-0.0239634658420405
883	-0.0310984062686044	883	-0.0377395794886937	883	0.00107352016293952	883	0.00503831081238218	883	-2.8215924824275E-4	883	-0.0424008957551361	883	-0.0519090193859094	883	-0.0208106131173051
884	-0.027425815210981	884	-0.0347069707930415	884	0.00714805363655376	884	0.00449550259320412	884	-0.00190585376521402	884	-0.0422440660755408	884	-0.0543090193859095	884	-0.0268832041749284
885	-0.0319751098630891	885	-0.0341974599234763	885	0.00295808372312187	885	0.00514105053840958	885	-0.00341531851717224	885	-0.0435577254347314	885	-0.0539462742878702	885	-0.0219711644247811
886	-0.030323719092387	886	-0.0385683838365198	886	-0.00116543732824682	886	0.00403659848361505	886	-0.00189769449628451	886	-0.0409051116067381	886	-0.0523815684055173	886	-0.0220578493131303
887	-0.0290660479359352	887	-0.0383102316626067	887	-1.55028542079935E-5	887	0.00273351629183425	887	-0.00361440467905213	887	-0.0433334421295037	887	-0.052648235072184	887	-0.0235821871362488
888	-0.0321679846538758	888	-0.0366607751408676	888	0.00353766546445118	888	-0.00232641521501508	888	-0.00215063183309914	888	-0.0425391756876825	888	-0.0535227448761055	888	-0.0213547602222297
889	-0.0301946045630174	889	-0.0380724599234763	889	-1.98237224881925E-4	889	0.00414105053840958	889	-0.00214899997931323	889	-0.0429422111008359	889	-0.0546972546800271	889	-0.0245026501170097
890	-0.0294852716547524	890	-0.0380955577495632	890	0.00400280749889385	890	0.00190988615484794	890	5.4002631652831E-5	890	-0.041092295417868	890	-0.051805097817282	890	-0.0223198261625296
891	-0.0302041686022299	891	-0.0393958294886937	891	-7.51977742075558E-4	891	-0.00125449740679588	891	-0.00352791642839939	891	-0.042357050898475	891	-0.0515580389937526	891	-0.0213538703915227
892	-0.027317422766572	892	-0.0380167534017372	892	-0.0020717259747204	892	0.00434824231923151	892	-0.00426551433962656	892	-0.0426218063790821	892	-0.0542541174251251	892	-0.0269366946585531
893	-0.0294071653345165	893	-0.0408550686191285	893	0.0014888255508347	893	2.84886154847927E-4	893	-0.00531479632396075	893	-0.044056882264411	893	-0.0549501958564977	893	-0.0255430305219811
894	-0.0324995380132445	894	-0.0386050686191285	894	0.00564926263668295	894	-0.00390689466706989	894	0.00126973370214891	894	-0.0419320930569911	894	-0.0535011762486545	894	-0.02100163823541
895	-0.0333156693593831	895	-0.0373170251408676	895	2.15222361289332E-4	895	0.0017746121822452	895	0.00271066059509929	895	-0.0410872363959455	895	-0.0548952938957134	895	-0.0215796245363303
896	-0.0322684070656077	896	-0.0373700142713024	896	-0.00234490462986928	896	-0.00153703165337122	896	-0.00848059266860829	896	-0.0453907777112912	896	-0.0514011762486545	896	-0.0191327691830469
897	-0.0283120828446783	897	-0.0407708294886937	897	-0.00289495354361495	897	5.04064237039737E-4	897	-0.00401584071038374	897	-0.0431698670873452	897	-0.0552678429153212	897	-0.0269557600706429
898	-0.0341413647447341	898	-0.0403822425321719	898	-0.0015382892764905	898	-6.1579877665892E-4	898	0.00139865015123506	898	-0.0430670003082558	898	-0.0538462742878702	898	-0.0197049095431361
899	-0.0325457642027719	899	-0.0369678403582589	899	-0.00487180718999623	899	-0.00310381247528903	899	0.0014541331799557	899	-0.0432491250974632	899	-0.0525090193859094	899	-0.0199632551831376
900	-0.0312036106999426	900	-0.0367613186191285	900	-0.00473890946586978	900	-0.00109525083145344	900	-0.00149789031873883	900	-0.0412862245915611	900	-0.0523168625231643	900	-0.0211132518232218
901	-0.0298598631905778	901	-0.0393740903582589	901	0.0011418148267267	901	-0.00356614124241235	901	6.56156678650211E-4	901	-0.0385678434785762	901	-0.0535227448761055	901	-0.0236628816855278
902	-0.030245612772151	902	-0.0382273512278241	902	-0.00384738723318799	902	0.00143385875758766	902	0.00156183552982515	902	-0.0437651453335509	902	-0.0512639213466937	902	-0.0210183085745427
903	-0.0330415002352896	903	-0.0395846881843459	903	-0.00432914148314648	903	0.00144070807265616	903	-1.95670997589989E-4	903	-0.0427516546084245	903	-0.0524580389937526	903	-0.019416538758463
904	-0.0348156295092197	904	-0.0396240903582589	904	0.0015940362491015	904	-1.56894667069848E-4	904	-4.22767417153209E-5	904	-0.0418916208816116	904	-0.0535560782094388	904	-0.0187404487002192
905	-0.0357736274370111	905	-0.0407164816626067	905	-0.00271960237983694	905	-0.00169285357117945	905	-0.00533764227696336	905	-0.0404059547770585	905	-0.0491698036996349	905	-0.0133961762626238
906	-0.0332216229737929	906	-0.0409759925321719	906	-0.00458570792277954	906	-0.00288292206433014	906	-0.00185526629785109	906	-0.0421782987905492	906	-0.051705097817282	906	-0.0184834748434891
907	-0.0342354111303243	907	-0.0377178403582589	907	-3.88354802451727E-4	907	-1.64837081657401E-5	907	-7.70083530227073E-4	907	-0.0410889227365863	907	-0.0494913723270859	907	-0.0152559611967616
908	-0.0303300951185286	908	-0.0407857751408676	908	-0.00210310460402802	908	0.00328831081238218	908	-3.34378569391559E-4	908	-0.0423823460080872	908	-0.0545521566408114	908	-0.0242220615222828
909	-0.0338990757513493	909	-0.0409094164452154	909	-0.00147553201787526	909	-0.00360381247528905	909	0.00371914623478599	909	-0.0427836950805998	909	-0.0500462742878702	909	-0.016147198536521
910	-0.035929840077483	910	-0.0414759925321719	910	-0.00334532916426577	910	0.00246639300416299	910	0.00301092169170504	910	-0.0413519918765526	910	-0.054840391934929	910	-0.018910551857446
911	-0.0361657530447261	911	-0.0393944707930415	911	-0.00359266659527892	911	-0.00110210014652194	911	-7.09704940148752E-4	911	-0.0422558704600265	911	-0.0525423527192428	911	-0.0163765996745166
912	-0.0303492231969538	912	-0.0367599599234763	912	-0.00324011846599897	912	0.00249550259320412	912	-0.00404684593231584	912	-0.0405880795662659	912	-0.0478815684055173	912	-0.0175323452085635
913	-0.038271435678025	913	-0.0387708294886937	913	-0.00284142529361956	913	-0.00207299055748082	913	0.00199754049066066	913	-0.0409017389254565	913	-0.0516678429153212	913	-0.0133964072372963
914	-0.039511572762587	914	-0.0428197425321719	914	-2.29615854189545E-4	914	-0.0055558672698096	914	0.00823285380658754	914	-0.0421024134617128	914	-0.0529227448761055	914	-0.0134111721135185
915	-0.0336057785488307	915	-0.0448007207930415	915	0.00288794325761066	915	0.00276433820964246	915	0.00637090863687474	915	-0.0422086529220838	915	-0.0516580389937526	915	-0.0180522604449219
916	-0.034839539607251	916	-0.0381648512278241	916	-0.00237812906090088	916	-0.00281442891364519	916	-0.00453477021430019	916	-0.0386791419608696	916	-0.053940391934929	916	-0.019100852327678
917	-0.0362438593649621	917	-0.0409583294886937	917	-0.00228583897470195	917	-0.00223052480405618	917	-6.02271333602249E-5	917	-0.0436993780485593	917	-0.0512168625231643	917	-0.0149730031582023
918	-0.0306648364909683	918	-0.0403088729669546	918	9.51697249156897E-4	918	0.00378659848361508	918	0.00519271020345437	918	-0.0425071352155071	918	-0.048226666444733	918	-0.0175618299537647
919	-0.035026038371896	919	-0.0406920251408676	919	0.00186167749907844	919	1.25639579505492E-4	919	0.00629094780136561	919	-0.0393772869861648	919	-0.04446196056238	919	-0.00943592219048403
920	-0.0341955609669386	920	-0.0406757207930415	920	-0.00292264056947461	920	-0.00451648370816577	920	0.00859022978569981	920	-0.0393890913706504	920	-0.0504933331113996	920	-0.016297772144461
921	-0.0357242132344129	921	-0.0359175686191285	921	-0.00725289141392892	921	0.00398522862060135	921	0.00847926372825858	921	-0.0400332734954396	921	-0.0511031370329683	921	-0.0153789237985553
922	-0.0326908187974957	922	-0.0371607751408676	922	-0.00378093837112479	922	0.00204344779868354	922	0.00132684858465542	922	-0.0413587372391158	922	-0.0486207840917918	922	-0.0159299652942961
923	-0.0354771422214218	923	-0.0370493620973893	923	-8.74891214431879E-5	923	-2.33330232342401E-5	923	0.00299623500763194	923	-0.0408629530907179	923	-0.0534129409545369	923	-0.0179357987331151
924	-0.0340680404441045	924	-0.0371390360104328	924	-0.00942724584477593	924	-6.78535711794425E-5	924	0.00160263187447266	924	-0.0386251790603637	924	-0.0509952938957133	924	-0.0169272534516089
925	-0.0371715711685805	925	-0.0396879490539111	925	-0.00943462905167186	925	-0.0068589494615904	925	7.18167122514435E-4	925	-0.039702750729841	925	-0.050505097817282	925	-0.0133335266487015
926	-0.0374058901292882	926	-0.0370140360104328	926	-0.00115620831962691	926	-0.0036003878177548	926	0.00217051699196613	926	-0.0386892600047145	926	-0.0515501958564977	926	-0.0141443057272095
927	-0.0371970752731473	927	-0.0394406664452154	927	-6.43075440360802E-4	927	-0.00216203165337123	927	-0.00168881721168923	927	-0.0399000525848157	927	-0.0530560782094389	927	-0.0158590029362916
928	-0.0361195268551988	928	-0.038023546879998	928	-0.0123583789824543	928	-0.0101466206944671	928	-0.00719958744667616	928	-0.0390686866488966	928	-0.0503560782094389	928	-0.0142365513542401
929	-0.0352858614371705	929	-0.0387327860104328	929	-0.00292448637119859	929	-0.00335210014652191	929	0.00253442038622201	929	-0.0387044370704818	929	-0.0497894115427722	929	-0.0145035501056016
930	-0.0387831117758969	930	-0.0409311555756502	930	-0.00857079384484978	930	-0.0112390864478918	930	-0.00445644123257694	930	-0.0383941503925728	930	-0.0468776468368898	930	-0.0080945350609929
931	-0.0343151114570956	931	-0.0428876773147806	931	-0.0102190947843629	931	-0.00550107274926165	931	0.0024968877491463	931	-0.0388410306623873	931	-0.0501501958564977	931	-0.015835084399402
932	-0.037726285442909	932	-0.0417939273147806	932	-0.00624323787091253	932	5.4858478498494E-4	932	0.00546522978569981	932	-0.0401749261092676	932	-0.0492717644839487	932	-0.0115454790410397
933	-0.0350754525744942	933	-0.0381064273147806	933	-0.00475921328483357	933	-3.57237132823282E-4	933	0.005018101848363	933	-0.0388848755190484	933	-0.0480815684055173	933	-0.013006115831023
934	-0.034633912764181	934	-0.0365534381843459	934	0.00413385942129637	934	-0.00468771658487808	934	0.0120464961042377	934	-0.0396100019945965	934	-0.0487443135035565	934	-0.0141104007393755
935	-0.0403595842394341	935	-0.0371675686191285	935	7.13588826763648E-4	935	-0.00162949740679587	935	0.00766496868909409	935	-0.0411749261092676	935	-0.0474345095819879	935	-0.0070749253425538
936	-0.0378840920899163	936	-0.0380765360104328	936	0.00671982763659066	936	-0.00170141521501508	936	0.00481738383269723	936	-0.0371209632087617	936	-0.0451011762486545	936	-0.00721708415873828
937	-0.0373740099985797	937	-0.0375330577495632	937	-0.00266976573328951	937	-0.00326819603693288	937	0.0102041331799557	937	-0.037357050898475	937	-0.0454678429153212	937	-0.00809383291674153
938	-0.0333969636926898	938	-0.0413387642713024	938	0.00494785798157102	938	0.00273180396306713	938	0.0117543942765614	938	-0.0384042684364177	938	-0.0514933331113996	938	-0.0180963694187098
939	-0.0350180683392188	939	-0.0368686555756502	939	-0.00229506798332185	939	-0.00286922343419314	939	0.00146229244888519	939	-0.0377853814212406	939	-0.046340391934929	939	-0.0113223235957102
940	-0.0346052206465433	940	-0.0380914816626067	940	-0.00332317954357805	940	-0.00791203165337123	940	0.0102057650337416	940	-0.0343233240856588	940	-0.0460639213466938	940	-0.0114587007001504
941	-0.0382698416714895	941	-0.0377232751408676	941	-0.00236520844883301	941	-0.00319114124241235	941	0.0058128146420967	941	-0.0359978603419826	941	-0.0436521566408114	941	-0.00538231496932187
942	-0.0345653704831577	942	-0.0361933838365198	942	-0.00450264684520051	942	-0.00563977137939863	942	0.00251810184836301	942	-0.033782008739959	942	-0.0461698036996349	942	-0.0116044332164773
943	-0.0362454533714975	943	-0.0384311555756502	943	-2.99756319700758E-4	943	-5.76415215015092E-4	943	0.00656020367603924	943	-0.0360804910333823	943	-0.0449129409545369	943	-0.00866748758303938
944	-0.0327226989282043	944	-0.0371376773147806	944	0.00663676655901163	944	-0.00755073028350823	944	0.00965583030789304	944	-0.0371816714718309	944	-0.0457717644839486	944	-0.0130490655557444
945	-0.03322959300647	945	-0.0350072425321719	945	-0.00830315259487284	945	-0.0112236754889877	945	0.012550738924081	945	-0.0398376579811057	945	-0.0474247056604193	945	-0.0141951126539492
946	-0.035418163979611	946	-0.0345914816626067	946	-0.00799674950869236	946	-0.00834696316022055	946	0.0157850731277364	946	-0.0348764438158444	946	-0.0410913723270859	946	-0.00567320834747493
947	-0.0350132863196126	947	-0.0346363186191285	947	0.002160697378363	947	-0.0035627165848781	947	0.00716072586925074	947	-0.0364143864802626	947	-0.0439286272290467	947	-0.00891534090943408
948	-0.0339947161434749	948	-0.0323645794886937	948	-0.00386953685387576	948	-0.00484696316022057	948	0.00744466842799749	948	-0.0280484505612069	948	-0.040526666444733	948	-0.00653195030125809
949	-0.0275915918906654	949	-0.0292504490539111	949	-0.00289310774189097	949	-0.00390004535200139	949	0.014047148845752	949	-0.0305425483689641	949	-0.0431207840917918	949	-0.0155291922011264
950	-0.0310139239222268	950	-0.0343441990539111	950	-0.0114890063704603	950	-0.00650792206433015	950	0.00771555615645702	950	-0.0332170846252878	950	-0.0427776468368898	950	-0.0117637229146631
951	-0.0316706546148226	951	-0.0325833294886937	951	-0.00604758288817073	951	-0.00151819603693289	951	0.00997240994235779	951	-0.0305105078967887	951	-0.0418599997780663	951	-0.0101893451632437
952	-0.0318204912291527	952	-0.0345928403582589	952	0.00138915225773985	952	-0.00861408644789176	952	0.0139786109867442	952	-0.029604942972674	952	-0.0400345095819879	952	-0.00821401835283514
953	-0.0315160359808862	953	-0.0344868620973893	953	-0.00463000716415502	953	-0.00242230562597399	953	0.0136261305689896	953	-0.0323705416236015	953	-0.0392560782094389	953	-0.00774004222855264
954	-0.0278992351520028	954	-0.0333061555756502	954	-0.00252948480226714	954	-0.00175278507802878	954	0.00449754049066067	954	-0.0294481132930787	954	-0.0375364703663016	954	-0.00963723521429882
955	-0.0319655458238765	955	-0.0339501773147806	955	0.0033881555248089	955	-0.00691545631090547	955	0.0164182323966659	955	-0.0297499682677836	955	-0.0366109801702232	955	-0.00464543434634664
956	-0.0320245240656873	956	-0.0332164816626067	956	-0.00212525422471578	956	3.75639579505457E-4	956	0.0196248250859609	956	-0.0264025820957769	956	-0.0393913723270859	956	-0.00736684826139858
957	-0.0341939669604032	957	-0.0341947425321719	957	6.47139964700396E-4	957	-5.49017954741092E-4	957	0.0159874229971881	957	-0.026525684962556	957	-0.0339325487976741	957	2.61418162729073E-4
958	-0.0362486413845684	958	-0.0326770794886937	958	0.00471528696434966	958	0.0119047491685466	958	0.0155190809606345	958	-0.0252002212188798	958	-0.0343207840917918	958	0.00192785729277658
959	-0.0322636250460014	959	-0.0342042534017372	959	-0.00259039625915845	959	0.00655885875758765	959	0.0196378799162481	959	-0.0259438974414767	959	-0.0345011762486546	959	-0.00223755120265318
960	-0.0246458678131967	960	-0.0277368620973893	960	0.00150359196462655	960	0.0025622834151219	960	0.0170236501512351	960	-0.0270433915392845	960	-0.0356462742878702	960	-0.0110004064746735
961	-0.0281287720931042	961	-0.0290208294886937	961	-0.00938663820684841	961	-0.00845483987254933	961	0.0102139243026711	961	-0.0258022448276487	961	-0.0359149017388506	961	-0.00778612964574638
962	-0.0271962782698796	962	-0.0221390360104328	962	-7.575151472475E-4	962	-6.72305625973997E-4	962	0.0186734543287808	962	-0.025569529819217	962	-0.0302933331113996	962	-0.00309705484152006
963	-0.0316403684906495	963	-0.0250249055756502	963	-0.0128659744565485	963	0.00213077656580682	963	0.0146182976708173	963	-0.0241934758563165	963	-0.0324443135035565	963	-8.03945012906995E-4
964	-0.0271404880411396	964	-0.0298102316626067	964	0.00280119057658367	964	-0.00109353850268632	964	0.0248434934932716	964	-0.0226993780485594	964	-0.0293541174251251	964	-0.00221362938398552
965	-0.0277685266160978	965	-0.0264257207930415	965	-0.00393413991421503	965	-0.00712778507802879	965	0.0155223446682063	965	-0.0255509800721681	965	-0.0289796076212035	965	-0.00121108100510576
966	-0.0274098751456268	966	-0.0308414816626067	966	-0.0052317385261721	966	-0.00133668918761783	966	0.0224919921877886	966	-0.0276521605106167	966	-0.0359207840917918	966	-0.00851090894616503
967	-0.0275023275246815	967	-0.0290765360104328	967	-0.00349299330218407	967	1.22214921971242E-4	967	0.0207067441460131	967	-0.0262052802408022	967	-0.0327129409545369	967	-0.00521061342985538
968	-0.031171730569234	968	-0.0263075142713024	968	-0.00344131085391266	968	0.00345098204525892	968	0.0222537415350471	968	-0.0218309126185425	968	-0.0290207840917918	968	0.00215094647744219
969	-0.0269986214594867	969	-0.024765394706085	969	-0.00500655071584672	969	0.00234481766169726	969	0.0198418616394857	969	-0.0238073038495712	969	-0.0292188233074781	969	-0.00222020184799141
970	-0.029528309831209	970	-0.0291784381843458	970	-0.00790999682766537	970	-0.00349251110542602	970	0.0196607258692507	970	-0.0199270340350686	970	-0.0270443135035565	970	0.00248399632765249
971	-0.0287998488445189	971	-0.0273917534017372	971	-0.00391937350042319	971	-0.00412778507802878	971	0.0152204517178147	971	-0.0253064606792507	971	-0.0330482350721839	971	-0.00424838622766502
972	-0.023855240571625	972	-0.0307137642713024	972	-0.00123926939720594	972	-5.8840151638492E-4	972	0.0162093551120706	972	-0.0222204573065695	972	-0.0306011762486545	972	-0.00674593567702951
973	-0.0308385832033298	973	-0.0247993620973893	973	-0.00744670059494669	973	4.5098204525891E-4	973	0.0220056997595902	973	-0.0226234927197229	973	-0.0279482350721839	973	0.00289034813114587
974	-0.0221241494741515	974	-0.0275928403582589	974	-0.00248887716433961	974	0.0079578313603274	974	0.0241711697334805	974	-0.0212541841193857	974	-0.0242854899741447	974	-0.00216134049999321
975	-0.0249933612379197	975	-0.0250588729669546	975	-0.00886981372413434	975	-0.00880073028350825	975	0.0207899686890941	975	-0.0184464269524379	975	-0.0278658821310075	975	-0.00287252089308772
976	-0.0199371725075459	976	-0.0318754490539111	976	-0.00796167927593678	976	-0.00867401795474109	976	0.0211049164697729	976	-0.0223368148107853	976	-0.0248031370329683	976	-0.00486596452542233
977	-0.0265140434727169	977	-0.0323537099234763	977	0.00234158594731295	977	-0.00576305905063149	977	0.0235102689501907	977	-0.0224649766994868	977	-0.0265443135035565	977	-3.02700308395763E-5
978	-0.02294028082029	978	-0.027648546879998	978	0.00584307181770072	978	0.00218557108635478	978	0.0154521749554126	978	-0.0211884168343941	978	-0.0295580389937526	978	-0.00661775817346256
979	-0.0219599668010026	979	-0.0275194707930415	979	0.00651678944695299	979	-0.00556442891364523	979	0.0218572010650732	979	-0.0201057861429944	979	-0.0237305880133604	979	-0.00177062121235784
980	-0.0204504426119534	980	-0.0254882207930415	980	-0.0183553887836615	980	-4.36004256110985E-4	980	0.0189068094201645	980	-0.0153098333605324	980	-0.0184952938957134	980	0.00195514871624003
981	-0.0231682237548561	981	-0.0254678403582589	981	0.00178046222322339	981	-0.00146511384515206	981	0.0277253472791724	981	-0.0149675062104481	981	-0.0207462742878702	981	0.00242194946698583
982	-0.0158597037899242	982	-0.0211580577495633	982	-0.00877383203448745	982	-0.00745141521501508	982	0.0234319399684675	982	-0.0186015702913924	982	-0.0285384311506153	982	-0.0126787273606911
983	-0.02456457347989	983	-0.024679796879998	983	-0.00538309426753836	983	0.0100434477986836	983	0.0228281540676842	983	-0.0203941503925728	983	-0.0231364703663016	983	0.00142810311358836
984	-0.0199945567428213	984	-0.023992296879998	984	-0.00752791587080178	984	0.00398694094936847	984	0.0152171880102429	984	-0.013144571977733	984	-0.0237658821310075	984	-0.00377132538818616
985	-0.0157449353193735	985	-0.0200751773147806	985	0.00157926983530971	985	3.03721771286302E-4	985	0.0215846814828277	985	-0.0162272026691327	985	-0.0168972546800271	985	-0.00115231936065362
986	-0.0181726072728285	986	-0.018609144706085	986	-0.0149332723874048	986	-0.00348223713282327	986	0.026530830307893	986	-0.0146352971042086	986	-0.018326666444733	986	-1.54059171904489E-4
987	-0.0162454533714975	987	-0.0231023512278241	987	-0.0124155988358976	987	0.00684310533293012	987	0.0249707780885719	987	-0.014915229650583	987	-0.0171168625231643	987	-8.71409151666825E-4
988	-0.0216523235396652	988	-0.0247694707930415	988	-0.00448788043140867	988	0.00622666697676574	988	0.022239054850974	988	-0.01695064280404	988	-0.0164031370329683	988	0.00524918650669693
989	-0.01145546373254	989	-0.0239175686191285	989	-0.00331210473323417	989	0.00446468067539587	989	0.0175572663392246	989	-0.0137179277956083	989	-0.0213090193859094	989	-0.00985355565336946
990	-0.0206050612458898	990	-0.0169746338365198	990	-0.00790261362076945	990	-0.00263977137939863	990	0.0285396423183369	990	-0.0154750947433317	990	-0.0137207840917918	990	0.00688427715409798
991	-0.0183527300113317	991	-0.0278917534017371	991	-0.00394152312111096	991	0.00674036560690271	991	0.0224446684279975	991	-0.0123756006455239	991	-0.00933058801336043	991	0.00902214199797128
992	-0.0211039852914784	992	-0.0230262642713024	992	-0.00133894269030079	992	-0.00597710014652192	992	0.027353284615987	992	-0.0138410306623873	992	-0.0176972546800271	992	0.00340673061145129
993	-0.0149160519209516	993	-0.0227273512278241	993	-0.0020901839919602	993	0.00388248889457399	993	0.034130373388833	993	-0.00797256523237048	993	-0.0148423527192428	993	7.36992017087833E-5
994	-0.0139851521042623	994	-0.0266961012278241	994	-0.00652749133640524	994	0.00280885875758766	994	0.0259857911434022	994	-0.0113115197011732	994	-0.0168011762486545	994	-0.00281602414439223
995	-0.00730148270121775	995	-0.0194162099234763	995	-0.0134104859651222	995	-0.0141877165848781	995	0.0230419269136371	995	-0.0059742515730113	995	-0.0109462742878702	995	-0.00364479158665247
996	-0.0173421298678711	996	-0.0188686555756502	996	-0.00430330025901081	996	0.00352289985347807	996	0.0283878799162481	996	-0.00656278445665378	996	-0.00440705860159572	996	0.0129350712662754
997	-0.0198622542003809	997	-0.0225941990539111	997	-0.00280081765569204	997	0.00442016012745067	997	0.0327253472791724	997	-0.00454760739088651	997	-0.0115933331113996	997	0.00826892108898127
998	-0.0189042562725894	998	-0.0179325142713024	998	0.00225667906800989	998	0.00606913273019043	998	0.0436816135977102	998	-0.00472804583945312	998	-0.00759725468002708	998	0.0113070015925623
999	-0.0182299915081039	999	-0.0228876773147806	999	-0.0168492145768948	999	-4.78812475289062E-4	999	0.0244844856603734	999	-0.00306868664889663	999	-0.008705097817282	999	0.00952489369082186
1000	-0.00876637470727498	1000	-0.0122219164452154	1000	-0.00738763493977936	1000	0.00363933820964248	1000	0.0334564177752559	1000	-0.00214625831837385	1000	-0.00976980369963492	1000	-0.00100342899235994
1001	-0.0174266122142487	1001	-0.0189882207930415	1001	-0.00190375801783831	1001	-0.00180586726980961	1001	0.0266205822661176	1001	-0.00277863605867739	1001	-0.0014992154643408	1001	0.0159273967499079
1002	-0.0106999046347477	1002	-0.0148061555756502	1002	-0.0059460637933519	1002	0.00447495464799862	1002	0.0234041984541071	1002	-0.00125587046002647	1002	-0.00290901938590945	1002	0.00779088524883822
1003	-0.00524362026398173	1003	-0.00806974253217194	1003	-0.0157934159907789	1003	-0.00872196316022054	1003	0.01881705746194	1003	-8.30912618542482E-4	1003	6.63529633698402E-4	1003	0.00590714989768013
1004	-0.00796937143956158	1004	-0.00245832948869367	1004	-0.00462631556070706	1004	0.0112523519082726	1004	0.0406382062870053	1004	-0.00193546573827267	1004	-0.00742666644473298	1004	5.42704994828599E-4
1005	-7.62867892897041E-4	1005	-0.00892707948869367	1005	7.19126231935539E-4	1005	0.0140759820452589	1005	0.0476421227360915	1005	0.00272726613356545	1005	0.00166549041801212	1005	0.00242835831090916
1006	-0.0017495579383262	1006	-0.00905207948869368	1006	-0.00518374768134866	1006	0.0110571464288206	1006	0.0484972141199035	1006	0.00276942464958568	1006	6.81176692521922E-4	1006	0.00243073463084812
1007	-4.55649519549734E-5	1007	-0.00498686209738932	1007	0.016801596652963	1007	0.0176564614973137	1007	0.0400556344854387	1007	0.010784601715353	1007	0.0105752943395808	1007	0.0106208592915357
1008	-0.0015997213239961	1008	-3.319707930415E-4	1008	0.0192546671441308	1008	0.0144800916343	1008	0.0467135979319139	1008	0.0106530671453698	1008	0.00872235316311017	1008	0.0103220744871063
1009	-0.00474788423146403	1009	-0.00290669905391108	1009	0.00709267958483439	1009	0.0224424204014233	1009	0.0427286109867442	1009	0.0127947197591978	1009	0.0173988237513455	1009	0.0221467079828095
1010	0.0064436356537675	1010	0.00910417051130632	1010	0.0137541780066739	1010	0.0241615984836151	1010	0.0508258694723839	1010	0.0138975865382872	1010	0.0158713727709533	1010	0.00942773711718581
1011	0.0104461860642242	1011	0.012328355293915	1011	-0.00527234616409968	1011	0.0249407080726561	1011	0.0446509347465353	1011	0.0124085477524525	1011	0.012873333555267	1011	0.00242714749104282
1012	0.0137888177690142	1012	0.0182359639895672	1012	0.0166410119029768	1012	0.0265160505384096	1012	0.0572080496290419	1012	0.0205620047507661	1012	0.01353803943762	1012	-2.50778331394197E-4
1013	0.0259765917388875	1013	0.0132672139895672	1013	0.0230422522817353	1013	0.0189578313603274	1013	0.0586930365742116	1013	0.0271977551723513	1013	0.019073333555267	1013	-0.00690325818362045
1014	0.0285764163981686	1014	0.016047105293915	1014	0.0132853443687833	1014	0.0232934477986836	1014	0.0609580496290419	1014	0.026863859725471	1014	0.0283243139474239	1014	-2.52102450744682E-4
1015	0.0290992505417885	1015	0.0208990074678281	1015	0.0213514979025707	1015	0.044396187524711	1015	0.0712827885324361	1015	0.0322399136883715	1015	0.0273615688493847	1015	-0.00173768169240386
1016	0.0348679601934981	1016	0.0328704748591324	1016	0.0295745445828963	1016	0.0296941327301904	1016	0.0763888590285196	1016	0.0403731345989955	1016	0.0367772551238945	1016	0.00190929493039635
1017	0.0400883315970209	1017	0.0403161270330455	1017	0.0429935231162222	1017	0.037493790264437	1017	0.0760151645115484	1017	0.0461353605686413	1017	0.0445674512023258	1017	0.00447911960530496
1018	0.0427471344981128	1018	0.0404560726852194	1018	0.0375982446770322	1018	0.0344372834151219	1018	0.0826649686890941	1018	0.0544018023898892	1018	0.047694902182718	1018	0.00494776768460524
1019	0.0609347490673325	1019	0.0424003661634803	1019	0.0449759141677755	1019	0.0502557765658068	1019	0.0996819399684674	1019	0.0613647028957914	1019	0.056773333555267	1019	-0.0041614155120655
1020	0.0635218216743302	1020	0.0507740074678281	1020	0.0265954206003945	1020	0.0310982423192315	1020	0.0863252167308695	1020	0.0624810604000073	1020	0.0647694119866396	1020	0.00124759031230938
1021	0.0665727501831371	1021	0.0520688444243498	1021	0.0343385588324856	1021	0.0232146806753959	1021	0.090527240229564	1021	0.0653899980054035	1021	0.0548556864964435	1021	-0.0117170636866936
1022	0.0659542756473915	1022	0.0650647683373933	1022	0.024195878359222	1022	0.0191975573877246	1022	0.0919991723444466	1022	0.0679532357794339	1022	0.0576400002219337	1022	-0.00831427542545778
1023	0.0648416590856636	1023	0.0706979205113063	1023	0.0250929379970758	1023	0.0172917354699164	1023	0.0912224099423578	1023	0.0705923588823007	1023	0.0621576472807572	1023	-0.00268401180490634
1024	0.0741570332786978	1024	0.0711259096417411	1024	0.0155999797306527	1024	0.0153773519082726	1024	0.0930386632060654	1024	0.0696598125079331	1024	0.063616470810169	1024	-0.0105405624685288
1025	0.0702054910773748	1025	0.0721381379026107	1025	0.0138427764894249	1025	0.0153431053329301	1025	0.0921525666003212	1025	0.0674996101470561	1025	0.0634674512023259	1025	-0.0067380398750489
1026	0.0708383116719392	1026	0.0698650400765237	1026	0.0230847057213868	1026	0.0205057765658069	1026	0.0958878799162481	1026	0.0713191716984896	1026	0.0589243139474239	1026	-0.0119139977245153
1027	0.0628794370405532	1027	0.0727006379026107	1027	0.0189648762734661	1027	0.0184509820452589	1027	0.0801763916655954	1027	0.0660797113274946	1027	0.0601105884572278	1027	-0.00276884858332539
1028	0.0704892242406807	1028	0.0666625944243498	1028	0.0256208372901337	1028	0.0166787217712863	1028	0.0965030887935327	1028	0.0717980924404794	1028	0.0690752943395808	1028	-0.00141392990109998
1029	0.0672836770979374	1029	0.061149007467828	1029	0.0230459438851833	1029	0.0253157080726562	1029	0.0862403603340027	1029	0.0750510435366009	1029	0.0713027453199729	1029	0.00401906822203547
1030	0.0603752527733977	1030	0.0518935726852194	1030	0.0268575244451995	1030	0.0445331738260809	1030	0.0916434282191202	1030	0.0701235561841557	1030	0.0644792159082082	1030	0.0041039631348105
1031	0.0512575353907564	1031	0.0475443879026107	1031	0.0389604463493286	1031	0.0412746121822452	1031	0.0844632715611567	1031	0.0647356978367695	1031	0.0616203923787964	1031	0.01036285698804
1032	0.0511650830117017	1032	0.0430104205113063	1032	0.0249212784367457	1032	0.0261153656069027	1032	0.0699169269136371	1032	0.06140348873053	1032	0.0672066668886004	1032	0.0160415838768987
1033	0.0508462817046163	1033	0.0433052574678281	1033	0.0225715728421207	1033	0.0304698176616973	1033	0.075512553545491	1033	0.0514675696748808	1033	0.0534988237513455	1033	0.00265254204672912
1034	0.0445451738700742	1034	0.0330810726852194	1034	0.00560680919703145	1034	0.00288420122334111	1034	0.067436509159068	1034	0.0530915157119803	1034	0.0595086276729141	1034	0.0149634538028399
1035	0.0361176613172728	1035	0.0270892248591324	1035	0.00921904317085801	1035	0.0217283793055329	1035	0.0629260652948382	1035	0.0557626792870224	1035	0.06023803943762	1035	0.0241203781203472
1036	0.0436620942494478	1036	0.0230212900765237	1036	7.00668214695784E-4	1036	0.038286598483615	1036	0.0579015874880497	1036	0.0566294583763985	1036	0.0592968629670318	1036	0.015634768717584
1037	0.0399703751133993	1037	0.0244519965982628	1037	0.0041117098006086	1037	0.0177095436890945	1037	0.0572439504123317	1037	0.0531690873814575	1037	0.0567321570846788	1037	0.0167617819712795
1038	0.0328037217301204	1038	0.0168120509460889	1038	-0.0113173468101303	1038	0.00414618752471095	1038	0.0409041984541071	1038	0.0439195089666177	1038	0.0504066668886004	1038	0.01760294515848
1039	0.0329009561287814	1039	0.0221585183373933	1039	-0.020489135576581	1039	0.0088859135521082	1039	0.0706382062870053	1039	0.0484928647844929	1039	0.0447556864964435	1039	0.0118547303676621
1040	0.0428985651189783	1040	0.0265104205113063	1040	-0.0131077744823897	1040	0.0174612560178616	1040	0.059097736313115	1040	0.051386625324122	1040	0.0522086276729141	1040	0.00931006255393579
1041	0.0258044390330614	1041	0.0202115074678281	1041	-0.00912453436204341	1041	0.0179766669767658	1041	0.0751519138588069	1041	0.04769522566139	1041	0.0443713727709533	1041	0.0185669337378919
1042	0.0388434124928526	1042	0.0123120509460889	1042	-0.0203562378524545	1042	0.0178122834151219	1042	0.0455092898379191	1042	0.055368075577073	1042	0.0367674512023259	1042	-0.00207596129052671
1043	0.0393216144534806	1043	0.0290049857286976	1043	-0.00141092895753599	1043	0.0255057765658069	1043	0.0401600731277364	1043	0.0517120890677982	1043	0.0496498041435023	1043	0.0103281896900218
1044	0.0428762490274824	1044	0.00746286616348023	1044	-0.0332565461013424	1044	0.00114618752471095	1044	0.0403167310911829	1044	0.0427475022212551	1044	0.054873333555267	1044	0.0119970845277847
1045	0.0350480829320014	1045	0.0210036270330454	1045	-0.0339376469374906	1045	-1.3120973556302E-4	1045	0.0680190809606345	1045	0.0499245679885401	1045	0.062559608065071	1045	0.0275115251330696
1046	0.0530491987365762	1046	0.019976453120002	1046	-0.0244742214986512	1046	0.00268043410005343	1046	0.0541776971486241	1046	0.0620173167237846	1046	0.0603909806140905	1046	0.00734178187751437
1047	0.0281874788035244	1047	0.027132703120002	1047	-0.0162548664217736	1047	0.00650235190827258	1047	0.0360510652948382	1047	0.051978530889046	1047	0.0619478433591886	1047	0.0337603645556642
1048	0.0462603249021934	1048	0.0247957465982628	1048	-0.0105125772584755	1048	-0.0132527850780288	1048	0.0486391853992768	1048	0.0491218698435148	1048	0.0591282355160514	1048	0.0128679106138579
1049	0.0415420655573301	1049	0.0158351487721759	1049	-0.0330978071530802	1049	-0.0198760727492616	1049	0.0332197989763003	1049	0.0581977551723513	1049	0.0577890198297768	1049	0.0162469542724467
1050	0.0532356975012211	1050	0.0151680292069585	1050	-0.0255669361192467	1050	0.0149355710863548	1050	0.0675491070702951	1050	0.0581572829969719	1050	0.0713792159082082	1050	0.0181435184069871
1051	0.0307841154497347	1051	0.0117006379026107	1051	-0.0324443933427917	1051	0.00537906423703972	1051	0.0311473446682063	1051	0.0548840958131607	1051	0.078016470810169	1051	0.0472323553604344
1052	0.0380049650552181	1052	0.0109737357286976	1052	-0.0310692710584275	1052	0.00150235190827261	1052	0.0409303081146815	1052	0.0545991042448639	1052	0.0477341178689925	1052	0.00972915281377446
1053	0.0485317842151766	1053	0.0203691161634802	1053	-0.0556442752114814	1053	-0.0265387439821384	1053	0.0470530235193813	1053	0.0630442981740376	1053	0.0579478433591886	1053	0.00941605914401196
1054	0.0426530881125226	1054	0.0144411270330454	1054	-0.0278335806362926	1054	-0.00345141521501507	1054	0.0381969530232978	1054	0.0599616674826379	1054	0.0695262747317376	1054	0.026873186619215
1055	0.049623678691944	1055	0.0157318879026107	1055	-0.0209155157748201	1055	-0.00448566179035752	1055	0.0493588329188591	1055	0.056332662423616	1055	0.0836027453199729	1055	0.033979066628029
1056	0.059248290152851	1056	0.0133935726852194	1056	-0.0561038798407521	1056	-0.0011157987766589	1056	0.0443751514567181	1056	0.064474315037444	1056	0.0818674512023259	1056	0.0226191610494749
1057	0.0286194545746251	1057	0.0303541705113063	1057	-0.0353662974718502	1057	-0.00334011384515204	1057	0.0400964308300863	1057	0.0697104027271573	1057	0.0920576472807573	1057	0.0634381927061322
1058	0.0387477721007269	1058	0.0199492792069585	1058	-0.01447182195641	1058	-0.0142613467218644	1058	0.0368979974097207	1058	0.0664355292027054	1058	0.0731262747317376	1058	0.0343785026310107
1059	0.0662714829479414	1059	0.0149302574678281	1059	-0.0306170496360527	1059	5.5885875758769E-4	1059	0.0402726710389635	1059	0.0679802172296868	1059	0.0848772551238945	1059	0.0186057721759531
1060	0.0681316885747845	1060	0.0175294422504368	1060	-0.0429986876005026	1060	-0.00865860699583701	1060	0.0420791331799557	1060	0.0751775190846616	1060	0.102473333555267	1060	0.0343416449804825
1061	0.0556298953174322	1061	0.0244832465982629	1061	-0.0216372242488958	1061	-0.00857470288624794	1061	0.0349740417961437	1061	0.0614945511251338	1061	0.0891086276729141	1061	0.033478732355482
1062	0.0533058337887799	1062	0.0137903118156542	1062	-0.0484401110827921	1062	-0.0162305248040562	1062	0.0254342245637677	1062	0.0734372155433462	1062	0.102540000221934	1062	0.0492341664331538
1063	0.054643205272003	1063	0.0146136813808715	1063	-0.0285829761362281	1063	0.00768557108635481	1063	0.0487126188196424	1063	0.0938065241436835	1063	0.0860635296336984	1063	0.0314203243616955
1064	0.044342735040075	1064	0.0329805292069585	1064	-0.0449330878072323	1064	-0.00492915494104247	1064	0.0389867702556737	1064	0.0699582948013563	1064	0.0982223531631101	1064	0.0538796181230351
1065	0.0471481865424261	1065	0.0258106922504368	1065	-0.0310046679980882	1065	0.00651947519594383	1065	0.0517886632060653	1065	0.0813647028957914	1065	0.104026274731738	1065	0.0568780881893115
1066	0.0650042477522771	1066	0.0333419422504368	1066	-0.0224383021971026	1066	0.0302540642370397	1066	0.0532622271747338	1066	0.070855428022267	1066	0.0921556864964435	1066	0.0271514387441664
1067	0.0544949626642083	1067	0.0250878661634802	1067	-0.0283928585586582	1067	0.0209629683466288	1067	0.0277906214306084	1067	0.078855428022267	1067	0.089694902182718	1067	0.0351999395185098
1068	0.0601106476885169	1068	0.0340661270330455	1068	-0.0235494748349378	1068	0.0259835162918343	1068	0.032418558767423	1068	0.0798655460661118	1068	0.0942968629670317	1068	0.0341862152785149
1069	0.0442375306087368	1069	0.0293405835547846	1069	-0.0177887276544	1069	0.0295862560178616	1069	0.0332883368353082	1069	0.0795164735534643	1069	0.092351764927816	1069	0.0481142343190792
1070	0.0511921811228039	1070	0.041124550946089	1070	-0.0334115934461566	1070	0.0259458450589575	1070	0.0431724752165092	1070	0.0851758327440208	1070	0.0896988237513455	1070	0.0385066426285415
1071	0.0489637599862773	1071	0.0214560726852194	1071	0.0127168374377978	1071	0.0539681053329301	1071	0.0544436893157259	1071	0.0934102340930933	1071	0.0968125492415415	1071	0.0478487892552643
1072	0.0450727900333005	1072	0.0121313444243498	1072	0.017665431859785	1072	0.0248105710863548	1072	0.0568735196029322	1072	0.0792635224573428	1072	0.103916470810169	1072	0.0588436807768686
1073	0.0433050367855121	1073	0.027547105293915	1073	0.00124517972326951	1073	0.0444218724562178	1073	0.0557328538065875	1073	0.0716412627608842	1073	0.089573333555267	1073	0.0462682967697549
1074	0.0412184822306385	1074	0.019922105293915	1074	-0.0229735846970564	1074	0.0307026943740261	1074	0.0438496945376581	1074	0.0900780249868538	1074	0.089873333555267	1074	0.0486548513246286
1075	0.042034613576777	1075	0.0176354205113063	1075	-0.00898979083619298	1075	0.0604972149219712	1075	0.0468996292635066	1075	0.0800291211082703	1075	0.0814929413984043	1075	0.0394583278216273
1076	0.0275052440063617	1076	0.0147522683373933	1076	0.00681396352451357	1076	0.0728773519082726	1076	0.0521085065481019	1076	0.0807609929463816	1076	0.0900341178689925	1076	0.0625288738626308
1077	0.0233401049292915	1077	0.00218025746782807	1077	0.0242752478333532	1077	0.0708191327301905	1077	0.0510265874880497	1077	0.0639026455602096	1077	0.0917380394376199	1077	0.0683979345083284
1078	0.0261742485492804	1078	0.00403351833739327	1078	0.0265068221176435	1078	0.0580451601274507	1078	0.0633128146420967	1078	0.0632314819851674	1078	0.0893850982611494	1078	0.063210849711869
1079	0.0325678087628773	1079	0.0163446596417411	1079	-0.0165188160683025	1079	0.0315794067027931	1079	0.0455990417961437	1079	0.0678318192532956	1079	0.089281176692522	1079	0.0567133679296447
1080	0.0103314175936734	1080	0.00202536616348024	1080	-0.0182704819043584	1080	0.0419252971137521	1080	0.0509188851381802	1080	0.0547913470779162	1080	0.105741961006247	1080	0.095410543412574
1081	0.0517022632141405	1081	0.00937726833739328	1081	-0.0138553241806011	1081	0.0322146806753959	1081	0.034688467383611	1081	0.072253404413498	1081	0.0860341178689925	1081	0.034331854654852
1082	0.0252178446280243	1082	0.0143120509460889	1082	0.00851763851574603	1082	0.0489167354699164	1082	0.0543408825272142	1082	0.0845940452229415	1082	0.102249804143502	1082	0.077031959515478
1083	0.039378998688756	1083	0.017453355293915	1083	0.0086339240243567	1083	0.026021187524711	1083	0.0514117049815223	1083	0.0864422745652687	1083	0.104187059045463	1083	0.0648080603567072
1084	0.0624952814655153	1084	0.0280566161634802	1084	0.00296731273174178	1084	0.0193636532781356	1084	0.0601062219528017	1084	0.0708351919345772	1084	0.111071372770953	1084	0.048576091305438
1085	0.0515109824298893	1085	0.0248650400765237	1085	-0.0241364397831631	1085	0.0300177628671767	1085	0.053324237618598	1085	0.116106692777748	1085	0.117879215908208	1085	0.0663682334783189
1086	0.0503075074956421	1086	0.0250335183373933	1086	-0.00245565273330801	1086	0.0449663930041631	1086	0.06891660054288	1086	0.117809896824965	1086	0.126090980614091	1086	0.0757834731184485
1087	0.0703808317962717	1087	0.0324261813808715	1087	0.00483341827468432	1087	0.0651838587575876	1087	0.0837175143810001	1087	0.112846996319063	1087	0.138945882574875	1087	0.0685650507786032
1088	0.0570230570293952	1088	0.0323691161634802	1088	0.0409169961767461	1088	0.0878773519082726	1088	0.0797015222138982	1088	0.126526591597309	1088	0.143518431594483	1088	0.0864953745650876
1089	0.079345524551512	1089	0.0433147683373933	1089	0.0749572715703633	1089	0.104540023141149	1089	0.124619929524603	1089	0.126956608460716	1089	0.142594902182718	1089	0.0632493776312061
1090	0.0624841234197674	1090	0.048711507467828	1090	0.0906355114138394	1090	0.121063995743889	1090	0.151305634485439	1090	0.110880723131879	1090	0.136051764927816	1090	0.0735676415080487
1091	0.0626419300667746	1091	0.0427794422504368	1091	0.127021800798634	1091	0.152841393004163	1091	0.174722736313115	1091	0.114954922120075	1091	0.112010588457228	1091	0.0493686583904532
1092	0.0737904117755496	1092	0.0645022683373933	1092	0.156080257339232	1092	0.175339680675396	1092	0.190861770255674	1092	0.094217991260041	1092	0.0967007845356592	1092	0.0229103727601096
1093	0.0779683029049033	1093	0.085726453120002	1093	0.187981248534758	1093	0.196134201223341	1093	0.212444668427998	1093	0.110388311664763	1093	0.08963803943762	1093	0.0116697365327167
1094	0.092888204076498	1094	0.104780800946089	1094	0.193084890301559	1094	0.186043447798684	1094	0.224071626652541	1094	0.105250031732216	1094	0.0785184315944827	1094	-0.0143697724820153
1095	0.0815851037337866	1095	0.10002536616348	1095	0.183798661828222	1095	0.165216393004163	1095	0.222989707592488	1095	0.106066220602368	1095	0.0832400002219337	1095	0.00165489648814707
1096	0.0580368451859266	1096	0.0810987357286976	1096	0.16513945220052	1096	0.129139338209642	1096	0.209476326391444	1096	0.10019438249107	1096	0.0874301963003651	1096	0.0293933511144385
1097	0.0623103767074059	1097	0.0881911270330454	1097	0.144636286650563	1097	0.123399612182245	1097	0.199458375999799	1097	0.111116810821592	1097	0.0970105884572278	1097	0.034700211749822
1098	0.0702756273649335	1098	0.097601453120002	1098	0.13565830706513	1098	0.12326605053841	1098	0.194375151456718	1098	0.113949863098152	1098	0.0977458825748749	1098	0.0274702552099414
1099	0.0753063119907405	1099	0.0998990074678281	1099	0.133906641229075	1099	0.131165023141149	1099	0.193358506548102	1099	0.120666557870496	1099	0.104128235516051	1099	0.0288219235253109
1100	0.0836381841514163	1100	0.105593300946089	1100	0.147656018270993	1100	0.131062283415122	1100	0.198203480438441	1100	0.12225846343542	1100	0.106061568849385	1100	0.0224233846979683
[Extended]		[Extended]		[Extended]		[Extended]		[Extended]		[Extended]		[Extended]		[Extended]
SampleName=Sample-7		SampleName=Sample-5		SampleName=Sample-11		SampleName=Sample-9		SampleName=Sample-7		SampleName=Sample-6		SampleName=Sample-5		SampleName=Sample-5
Operator=Smith		Operator=Smith		Operator=Smith		Operator=Smith		Operator=Smith		Operator=Smith		Operator=Smith		Operator=Smith
Memo=		Memo=		Memo=		Memo=		Memo=		Memo=		Memo=		Memo=
