# Supplementary material for: Ultrafast proton-coupled isomerization in the phototransformation of phytochrome
Source: Nat Chem. 2022 May 16;14(7):823–30. doi: 10.1038/s41557-022-00944-x (PMC9252900; doi:10.1038/s41557-022-00944-x)
Supplement: Source Data Extended Data Fig. 8 — Data for Extended Data Fig. 8a, 8b, 8c, and 8d (ascii format). [file 41557_2022_944_MOESM10_ESM.zip › EDF 8c.dat]

X	pH 6.6	X	pH 6.9	X	pH 7.3	X	pH 7.8	X	pH 8.1	X	pH 8.4	X	pH 8.4-pH 6.6
521.65	0.0962222222222222	521.65	0.127	521.65	-0.278407407407407	521.65	-0.278407407407407	521.65	0.146962962962963	521.65	-0.0111851851851852	521.65	-0.107407407407407
524.65	0.0476296296296296	524.65	0.0983333333333333	524.65	-0.285	524.65	-0.285	524.65	0.173555555555556	524.65	-0.00992592592592593	524.65	-0.0575555555555556
527.65	0.0901851851851852	527.65	0.10937037037037	527.65	-0.228851851851852	527.65	-0.228851851851852	527.65	0.169814814814815	527.65	0.015	527.65	-0.0751851851851852
530.65	0.105185185185185	530.65	0.0953333333333333	530.65	-0.251925925925926	530.65	-0.251925925925926	530.65	0.251259259259259	530.65	-0.0298888888888889	530.65	-0.135074074074074
533.65	0.0441481481481481	533.65	0.0912962962962963	533.65	-0.264777777777778	533.65	-0.264777777777778	533.65	0.130333333333333	533.65	-0.00485185185185184	533.65	-0.049
536.65	0.062	536.65	0.0844444444444445	536.65	-0.157555555555556	536.65	-0.157555555555556	536.65	0.218074074074074	536.65	0.0442592592592593	536.65	-0.0177407407407407
539.65	0.0221111111111111	539.65	0.0741481481481481	539.65	-0.126481481481481	539.65	-0.126481481481481	539.65	0.156185185185185	539.65	0.0471111111111111	539.65	0.025
542.65	0.0760740740740741	542.65	0.071962962962963	542.65	-0.143333333333333	542.65	-0.143333333333333	542.65	0.216444444444444	542.65	0.0267777777777778	542.65	-0.0492962962962963
545.65	0.0695925925925926	545.65	0.0722962962962963	545.65	-0.111555555555556	545.65	-0.111555555555556	545.65	0.152407407407407	545.65	0.0425185185185185	545.65	-0.0270740740740741
548.65	0.0934444444444444	548.65	0.0442592592592593	548.65	-0.107925925925926	548.65	-0.107925925925926	548.65	0.161111111111111	548.65	0.0411111111111111	548.65	-0.0523333333333333
551.65	0.098	551.65	0.0468518518518518	551.65	-0.088	551.65	-0.088	551.65	0.143259259259259	551.65	0.0763333333333333	551.65	-0.0216666666666667
554.65	0.0907037037037037	554.65	0.0618148148148148	554.65	-0.0551111111111111	554.65	-0.0551111111111111	554.65	0.158407407407407	554.65	0.0485555555555555	554.65	-0.0421481481481482
557.65	0.114703703703704	557.65	0.0692962962962963	557.65	-0.0331481481481481	557.65	-0.0331481481481481	557.65	0.14262962962963	557.65	0.0888518518518519	557.65	-0.0258518518518518
560.65	0.082	560.65	0.0659259259259259	560.65	0.013	560.65	0.013	560.65	0.132888888888889	560.65	0.0869259259259259	560.65	0.00492592592592594
563.65	0.0838148148148148	563.65	0.0367407407407407	563.65	-8.14814814814819E-4	563.65	-8.14814814814819E-4	563.65	0.138851851851852	563.65	0.0930740740740741	563.65	0.00925925925925924
566.65	0.0997407407407407	566.65	0.0632962962962963	566.65	0.0798518518518519	566.65	0.0798518518518519	566.65	0.106888888888889	566.65	0.0981111111111111	566.65	-0.00162962962962965
569.65	0.0994814814814815	569.65	0.079962962962963	569.65	0.0864074074074074	569.65	0.0864074074074074	569.65	0.102925925925926	569.65	0.104481481481481	569.65	0.00499999999999998
572.65	0.108037037037037	572.65	0.0742592592592593	572.65	0.0702222222222222	572.65	0.0702222222222222	572.65	0.0819259259259259	572.65	0.0968148148148148	572.65	-0.0112222222222223
575.65	0.135814814814815	575.65	0.0581851851851852	575.65	0.0851481481481481	575.65	0.0851481481481481	575.65	0.0894814814814815	575.65	0.0947407407407407	575.65	-0.0410740740740741
578.65	0.15962962962963	578.65	0.0651111111111111	578.65	0.0968888888888889	578.65	0.0968888888888889	578.65	0.0708518518518518	578.65	0.0942222222222222	578.65	-0.0654074074074075
581.65	0.103074074074074	581.65	0.0557037037037037	581.65	0.0795185185185185	581.65	0.0795185185185185	581.65	0.0694074074074074	581.65	0.0856296296296296	581.65	-0.0174444444444444
584.65	0.149333333333333	584.65	0.0708148148148148	584.65	0.0772962962962963	584.65	0.0772962962962963	584.65	0.0698148148148148	584.65	0.0900740740740741	584.65	-0.0592592592592593
587.65	0.114111111111111	587.65	0.0873703703703704	587.65	0.0737407407407407	587.65	0.0737407407407407	587.65	0.072	587.65	0.0925555555555556	587.65	-0.0215555555555556
590.65	0.123037037037037	590.65	0.0792592592592593	590.65	0.0806296296296297	590.65	0.0806296296296297	590.65	0.077074074074074	590.65	0.0868888888888889	590.65	-0.0361481481481482
593.65	0.100925925925926	593.65	0.0529259259259259	593.65	0.0807407407407408	593.65	0.0807407407407408	593.65	0.0722592592592593	593.65	0.0784814814814815	593.65	-0.0224444444444444
596.65	0.143777777777778	596.65	0.0823333333333333	596.65	0.088962962962963	596.65	0.088962962962963	596.65	0.083	596.65	0.0859259259259259	596.65	-0.0578518518518518
599.65	0.164518518518519	599.65	0.086	599.65	0.0892962962962963	599.65	0.0892962962962963	599.65	0.0784814814814815	599.65	0.0717407407407407	599.65	-0.0927777777777778
602.65	0.0950740740740741	602.65	0.0727037037037037	602.65	0.101259259259259	602.65	0.101259259259259	602.65	0.074962962962963	602.65	0.0870740740740741	602.65	-0.00800000000000001
605.65	0.172740740740741	605.65	0.0694074074074074	605.65	0.106037037037037	605.65	0.106037037037037	605.65	0.0667407407407408	605.65	0.0901851851851852	605.65	-0.0825555555555556
608.65	0.183851851851852	608.65	0.0964444444444444	608.65	0.111296296296296	608.65	0.111296296296296	608.65	0.0773333333333334	608.65	0.0803703703703704	608.65	-0.103481481481481
611.65	0.171037037037037	611.65	0.088962962962963	611.65	0.130851851851852	611.65	0.130851851851852	611.65	0.0805185185185185	611.65	0.0767777777777778	611.65	-0.0942592592592592
614.65	0.208592592592593	614.65	0.0892222222222222	614.65	0.126740740740741	614.65	0.126740740740741	614.65	0.0441111111111111	614.65	0.0765925925925926	614.65	-0.132
617.65	0.211925925925926	617.65	0.0873703703703703	617.65	0.131592592592593	617.65	0.131592592592593	617.65	0.0901481481481481	617.65	0.0787777777777778	617.65	-0.133148148148148
620.65	0.217148148148148	620.65	0.093962962962963	620.65	0.143851851851852	620.65	0.143851851851852	620.65	0.0685185185185185	620.65	0.0691111111111111	620.65	-0.148037037037037
623.65	0.190851851851852	623.65	0.0794074074074074	623.65	0.163444444444444	623.65	0.163444444444444	623.65	0.0918518518518518	623.65	0.063925925925926	623.65	-0.126925925925926
626.65	0.223518518518519	626.65	0.0856296296296296	626.65	0.18562962962963	626.65	0.18562962962963	626.65	0.0827407407407408	626.65	0.081	626.65	-0.142518518518518
629.65	0.211851851851852	629.65	0.106925925925926	629.65	0.184296296296296	629.65	0.184296296296296	629.65	0.102703703703704	629.65	0.0881111111111111	629.65	-0.123740740740741
632.65	0.228444444444444	632.65	0.0924074074074074	632.65	0.203333333333333	632.65	0.203333333333333	632.65	0.0884074074074074	632.65	0.0701851851851852	632.65	-0.158259259259259
635.65	0.222962962962963	635.65	0.111259259259259	635.65	0.219074074074074	635.65	0.219074074074074	635.65	0.0952222222222222	635.65	0.0837407407407407	635.65	-0.139222222222222
638.65	0.25062962962963	638.65	0.121074074074074	638.65	0.197259259259259	638.65	0.197259259259259	638.65	0.0954814814814815	638.65	0.0677777777777778	638.65	-0.182851851851852
641.65	0.253222222222222	641.65	0.12037037037037	641.65	0.222111111111111	641.65	0.222111111111111	641.65	0.117703703703704	641.65	0.0988148148148148	641.65	-0.154407407407407
644.65	0.248925925925926	644.65	0.133111111111111	644.65	0.235740740740741	644.65	0.235740740740741	644.65	0.113703703703704	644.65	0.0945555555555556	644.65	-0.15437037037037
647.65	0.295518518518519	647.65	0.134333333333333	647.65	0.231962962962963	647.65	0.231962962962963	647.65	0.0938888888888889	647.65	0.11437037037037	647.65	-0.181148148148148
650.65	0.260444444444444	650.65	0.153518518518519	650.65	0.208259259259259	650.65	0.208259259259259	650.65	0.13162962962963	650.65	0.114555555555556	650.65	-0.145888888888889
653.65	0.26537037037037	653.65	0.16237037037037	653.65	0.261444444444444	653.65	0.261444444444444	653.65	0.137666666666667	653.65	0.131444444444444	653.65	-0.133925925925926
656.65	0.258555555555556	656.65	0.138296296296296	656.65	0.247518518518519	656.65	0.247518518518519	656.65	0.152777777777778	656.65	0.126074074074074	656.65	-0.132481481481482
659.65	0.242592592592593	659.65	0.15937037037037	659.65	0.278259259259259	659.65	0.278259259259259	659.65	0.117740740740741	659.65	0.102074074074074	659.65	-0.140518518518518
662.65	0.286518518518519	662.65	0.13937037037037	662.65	0.261333333333333	662.65	0.261333333333333	662.65	0.133111111111111	662.65	0.112962962962963	662.65	-0.173555555555556
665.65	0.250222222222222	665.65	0.182555555555556	665.65	0.28362962962963	665.65	0.28362962962963	665.65	0.0865555555555555	665.65	0.0974074074074074	665.65	-0.152814814814815
668.65	0.253703703703704	668.65	0.160666666666667	668.65	0.212296296296296	668.65	0.212296296296296	668.65	0.187111111111111	668.65	0.106037037037037	668.65	-0.147666666666667
671.65	0.276222222222222	671.65	0.191185185185185	671.65	0.225703703703704	671.65	0.225703703703704	671.65	0.151703703703704	671.65	0.0877037037037037	671.65	-0.188518518518518
674.65	0.251037037037037	674.65	0.195814814814815	674.65	0.271296296296296	674.65	0.271296296296296	674.65	0.120962962962963	674.65	0.133518518518519	674.65	-0.117518518518518
677.65	0.248592592592593	677.65	0.159888888888889	677.65	0.265111111111111	677.65	0.265111111111111	677.65	0.075962962962963	677.65	0.141111111111111	677.65	-0.107481481481482
680.65	0.254925925925926	680.65	0.176740740740741	680.65	0.190851851851852	680.65	0.190851851851852	680.65	0.15462962962963	680.65	0.0966666666666667	680.65	-0.158259259259259
683.65	0.326703703703704	683.65	0.23562962962963	683.65	0.207222222222222	683.65	0.207222222222222	683.65	0.136925925925926	683.65	0.0825555555555555	683.65	-0.244148148148148
686.65	0.314296296296296	686.65	0.182444444444444	686.65	0.207111111111111	686.65	0.207111111111111	686.65	0.142407407407407	686.65	0.0614444444444444	686.65	-0.252851851851852
689.65	0.318074074074074	689.65	0.249555555555556	689.65	0.257222222222222	689.65	0.257222222222222	689.65	0.129814814814815	689.65	0.025	689.65	-0.293074074074074
692.65	0.338333333333333	692.65	0.253740740740741	692.65	0.249592592592593	692.65	0.249592592592593	692.65	0.0765185185185185	692.65	0.0992222222222222	692.65	-0.239111111111111
695.65	0.392814814814815	695.65	0.277592592592593	695.65	0.225074074074074	695.65	0.225074074074074	695.65	0.164111111111111	695.65	0.0848518518518519	695.65	-0.307962962962963
698.65	0.417962962962963	698.65	0.317185185185185	698.65	0.295925925925926	698.65	0.295925925925926	698.65	0.103703703703704	698.65	0.166481481481481	698.65	-0.251481481481481
701.65	0.42762962962963	701.65	0.318592592592593	701.65	0.234333333333333	701.65	0.234333333333333	701.65	0.159296296296296	701.65	0.122074074074074	701.65	-0.305555555555556
704.65	0.47962962962963	704.65	0.392740740740741	704.65	0.229037037037037	704.65	0.229037037037037	704.65	0.25137037037037	704.65	0.208666666666667	704.65	-0.270962962962963
707.65	0.535555555555555	707.65	0.424037037037037	707.65	0.254185185185185	707.65	0.254185185185185	707.65	0.143074074074074	707.65	0.211333333333333	707.65	-0.324222222222222
710.65	0.528851851851852	710.65	0.45437037037037	710.65	0.301925925925926	710.65	0.301925925925926	710.65	0.204222222222222	710.65	0.156666666666667	710.65	-0.372185185185185
713.65	0.512555555555556	713.65	0.508111111111111	713.65	0.328037037037037	713.65	0.328037037037037	713.65	0.248555555555556	713.65	0.196555555555556	713.65	-0.316
716.65	0.528111111111111	716.65	0.445148148148148	716.65	0.214962962962963	716.65	0.214962962962963	716.65	0.0893703703703704	716.65	0.194481481481481	716.65	-0.33362962962963
719.65	0.469962962962963	719.65	0.450407407407407	719.65	0.26862962962963	719.65	0.26862962962963	719.65	0.144666666666667	719.65	0.141518518518519	719.65	-0.328444444444444
722.65	0.49562962962963	722.65	0.441740740740741	722.65	0.228296296296296	722.65	0.228296296296296	722.65	0.181851851851852	722.65	0.153	722.65	-0.34262962962963
725.65	0.41362962962963	725.65	0.328148148148148	725.65	0.165481481481482	725.65	0.165481481481482	725.65	0.0225555555555556	725.65	0.110333333333333	725.65	-0.303296296296296
728.65	0.303296296296296	728.65	0.292740740740741	728.65	0.184481481481481	728.65	0.184481481481481	728.65	0.0128518518518519	728.65	0.0486666666666667	728.65	-0.25462962962963
731.65	0.254	731.65	0.144296296296296	731.65	0.0194444444444444	731.65	0.0194444444444444	731.65	-0.0654814814814815	731.65	0.00607407407407407	731.65	-0.247925925925926
734.65	0.264740740740741	734.65	0.0515185185185185	734.65	0.0112592592592593	734.65	0.0112592592592593	734.65	-0.151111111111111	734.65	-0.104592592592593	734.65	-0.369333333333333
737.65	0.329333333333333	737.65	-0.0381851851851852	737.65	-0.0664444444444444	737.65	-0.0664444444444444	737.65	-0.205814814814815	737.65	-0.113185185185185	737.65	-0.442518518518519
740.65	2.55951851851852	740.65	-0.310148148148148	740.65	-0.178037037037037	740.65	-0.178037037037037	740.65	-0.329037037037037	740.65	-0.0651111111111111	740.65	-2.62462962962963
743.65	3.25892592592593	743.65	-0.620518518518519	743.65	-0.230888888888889	743.65	-0.230888888888889	743.65	-0.513111111111111	743.65	-0.180555555555556	743.65	-3.43948148148148
746.65	3.82044444444444	746.65	-0.819814814814815	746.65	-0.325259259259259	746.65	-0.325259259259259	746.65	-0.587185185185185	746.65	-0.266481481481481	746.65	-4.08692592592593
749.65	3.35507407407407	749.65	-0.964333333333333	749.65	-0.375740740740741	749.65	-0.375740740740741	749.65	-0.889703703703704	749.65	-0.416259259259259	749.65	-3.77133333333333
752.65	3.24822222222222	752.65	-1.24288888888889	752.65	-0.532074074074074	752.65	-0.532074074074074	752.65	-0.954962962962963	752.65	-0.638407407407407	752.65	-3.88662962962963
755.65	2.82514814814815	755.65	-1.41944444444444	755.65	-0.579592592592593	755.65	-0.579592592592593	755.65	-1.17785185185185	755.65	-0.762444444444444	755.65	-3.58759259259259
758.65	2.41966666666667	758.65	-1.61437037037037	758.65	-0.662814814814815	758.65	-0.662814814814815	758.65	-1.36285185185185	758.65	-0.797185185185185	758.65	-3.21685185185185
761.65	1.8327037037037	761.65	-1.63448148148148	761.65	-0.704333333333333	761.65	-0.704333333333333	761.65	-1.39077777777778	761.65	-0.861259259259259	761.65	-2.69396296296296
764.65	1.38051851851852	764.65	-1.76437037037037	764.65	-0.829148148148148	764.65	-0.829148148148148	764.65	-1.61681481481481	764.65	-1.18751851851852	764.65	-2.56803703703704
767.65	2.03385185185185	767.65	-1.74859259259259	767.65	-0.933407407407408	767.65	-0.933407407407408	767.65	-1.65292592592593	767.65	-1.26233333333333	767.65	-3.29618518518519
770.65	1.58262962962963	770.65	-1.85422222222222	770.65	-0.955851851851852	770.65	-0.955851851851852	770.65	-1.49151851851852	770.65	-1.44503703703704	770.65	-3.02766666666667
773.65	2.33151851851852	773.65	-1.77262962962963	773.65	-1.14955555555556	773.65	-1.14955555555556	773.65	-1.56155555555556	773.65	-1.79496296296296	773.65	-4.12648148148148
776.65	0.298814814814815	776.65	-1.54081481481481	776.65	-1.12755555555556	776.65	-1.12755555555556	776.65	-1.69618518518518	776.65	-1.77503703703704	776.65	-2.07385185185185
779.65	-0.840185185185185	779.65	-1.4412962962963	779.65	-0.966259259259259	779.65	-0.966259259259259	779.65	-1.2117037037037	779.65	-1.20151851851852	779.65	-0.361333333333333
782.65	-1.34788888888889	782.65	-1.3397037037037	782.65	-1.00451851851852	782.65	-1.00451851851852	782.65	-1.17477777777778	782.65	-1.00625925925926	782.65	0.34162962962963
785.65	-1.25525925925926	785.65	-1.24340740740741	785.65	-0.743	785.65	-0.743	785.65	-0.907333333333333	785.65	-0.892518518518519	785.65	0.362740740740741
788.65	-1.13055555555556	788.65	-1.09274074074074	788.65	-0.602962962962963	788.65	-0.602962962962963	788.65	-0.715888888888889	788.65	-0.727	788.65	0.403555555555555
791.65	-0.974703703703704	791.65	-0.911407407407408	791.65	-0.502259259259259	791.65	-0.502259259259259	791.65	-0.703481481481482	791.65	-0.473444444444444	791.65	0.501259259259259
794.65	-0.744259259259259	794.65	-0.762	794.65	-0.304592592592593	794.65	-0.304592592592593	794.65	-0.336148148148148	794.65	-0.329925925925926	794.65	0.414333333333333
797.65	-0.606814814814815	797.65	-0.517814814814815	797.65	-0.200333333333333	797.65	-0.200333333333333	797.65	-0.43462962962963	797.65	-0.187925925925926	797.65	0.418888888888889
800.65	-0.461962962962963	800.65	-0.458037037037037	800.65	-0.0124074074074074	800.65	-0.0124074074074074	800.65	-0.0711481481481482	800.65	0.004	800.65	0.465962962962963
803.65	-0.334777777777778	803.65	-0.293703703703704	803.65	0.119037037037037	803.65	0.119037037037037	803.65	0.0747777777777778	803.65	-0.0164814814814815	803.65	0.318296296296296
806.65	-0.22337037037037	806.65	-0.187962962962963	806.65	0.196074074074074	806.65	0.196074074074074	806.65	0.127888888888889	806.65	0.182185185185185	806.65	0.405555555555556
809.65	-0.139407407407407	809.65	-0.0765185185185185	809.65	0.204259259259259	809.65	0.204259259259259	809.65	0.155481481481482	809.65	0.186777777777778	809.65	0.326185185185185
812.65	-0.0834444444444445	812.65	-0.0382592592592592	812.65	0.294962962962963	812.65	0.294962962962963	812.65	0.297888888888889	812.65	0.217185185185185	812.65	0.30062962962963
815.65	-0.0531851851851852	815.65	-0.00151851851851852	815.65	0.295185185185185	815.65	0.295185185185185	815.65	0.26	815.65	0.251148148148148	815.65	0.304333333333333
818.65	-0.0122592592592593	818.65	0.0137777777777778	818.65	0.281555555555556	818.65	0.281555555555556	818.65	0.298037037037037	818.65	0.307148148148148	818.65	0.319407407407407
821.65	-0.0101851851851852	821.65	0.0198518518518519	821.65	0.261925925925926	821.65	0.261925925925926	821.65	0.275703703703704	821.65	0.315148148148148	821.65	0.325333333333333
824.65	0.00711111111111112	824.65	0.0475925925925926	824.65	0.29137037037037	824.65	0.29137037037037	824.65	0.332333333333333	824.65	0.245925925925926	824.65	0.238814814814815
827.65	3.70370370370385E-5	827.65	0.0342962962962963	827.65	0.221666666666667	827.65	0.221666666666667	827.65	0.261555555555556	827.65	0.265222222222222	827.65	0.265185185185185
830.65	-0.0355185185185185	830.65	0.0427037037037037	830.65	0.292666666666667	830.65	0.292666666666667	830.65	0.252111111111111	830.65	0.246296296296296	830.65	0.281814814814815
833.65	0.0413703703703704	833.65	0.0290740740740741	833.65	0.250592592592593	833.65	0.250592592592593	833.65	0.211888888888889	833.65	0.254555555555556	833.65	0.213185185185185
836.65	-0.0122592592592593	836.65	0.0277037037037037	836.65	0.244814814814815	836.65	0.244814814814815	836.65	0.201777777777778	836.65	0.199777777777778	836.65	0.212037037037037
839.65	-0.0228148148148148	839.65	0.0259259259259259	839.65	0.231444444444444	839.65	0.231444444444444	839.65	0.178925925925926	839.65	0.170259259259259	839.65	0.193074074074074
842.65	-0.0342962962962963	842.65	0.0114444444444444	842.65	0.191481481481482	842.65	0.191481481481482	842.65	0.158518518518519	842.65	0.199481481481481	842.65	0.233777777777778
845.65	-0.0206666666666667	845.65	0.0272222222222222	845.65	0.124592592592593	845.65	0.124592592592593	845.65	0.134666666666667	845.65	0.141481481481481	845.65	0.162148148148148
848.65	-0.0361111111111111	848.65	0.0121481481481481	848.65	0.175703703703704	848.65	0.175703703703704	848.65	0.157888888888889	848.65	0.146592592592593	848.65	0.182703703703704
851.65	-0.0591851851851852	851.65	-0.0103703703703704	851.65	0.125925925925926	851.65	0.125925925925926	851.65	0.113444444444444	851.65	0.11337037037037	851.65	0.172555555555556
854.65	-0.0271111111111111	854.65	-0.0151851851851852	854.65	0.13662962962963	854.65	0.13662962962963	854.65	0.100555555555556	854.65	0.0987037037037037	854.65	0.125814814814815
857.65	-0.0382222222222222	857.65	-0.0241851851851852	857.65	0.111	857.65	0.111	857.65	0.0480740740740741	857.65	0.13237037037037	857.65	0.170592592592593
860.65	-0.0407037037037037	860.65	-0.0185185185185185	860.65	0.064	860.65	0.064	860.65	0.048962962962963	860.65	0.0649629629629629	860.65	0.105666666666667
863.65	-0.0455555555555556	863.65	-0.0378888888888889	863.65	0.0841851851851852	863.65	0.0841851851851852	863.65	0.0801481481481481	863.65	0.0926666666666667	863.65	0.138222222222222
866.65	-0.0504074074074074	866.65	-0.027962962962963	866.65	0.0988148148148148	866.65	0.0988148148148148	866.65	0.0674814814814815	866.65	0.0762962962962963	866.65	0.126703703703704
869.65	-0.0741481481481482	869.65	-0.046	869.65	0.0938888888888889	869.65	0.0938888888888889	869.65	0.0472222222222222	869.65	0.0508518518518518	869.65	0.125
872.65	-0.0768148148148148	872.65	-0.0171851851851852	872.65	0.0772592592592593	872.65	0.0772592592592593	872.65	0.0287037037037037	872.65	0.0582592592592592	872.65	0.135074074074074
875.65	-0.0643703703703704	875.65	-0.0494074074074074	875.65	0.0563703703703704	875.65	0.0563703703703704	875.65	0.0396296296296296	875.65	0.0383703703703704	875.65	0.102740740740741
878.65	-0.061	878.65	-0.0473333333333333	878.65	0.0890370370370371	878.65	0.0890370370370371	878.65	0.021037037037037	878.65	0.049	878.65	0.11
881.65	-0.0808888888888889	881.65	-0.0515555555555555	881.65	0.0449259259259259	881.65	0.0449259259259259	881.65	0.0012962962962963	881.65	0.0175185185185185	881.65	0.0984074074074074
884.65	-0.0754444444444444	884.65	-0.0472222222222222	884.65	0.0512592592592592	884.65	0.0512592592592592	884.65	0.0269259259259259	884.65	0.0238518518518518	884.65	0.0992962962962963
887.65	-0.0715185185185185	887.65	-0.0488888888888889	887.65	0.0404444444444444	887.65	0.0404444444444444	887.65	0.0262592592592593	887.65	0.033037037037037	887.65	0.104555555555556
890.65	-0.0589259259259259	890.65	-0.0484444444444445	890.65	0.0477407407407407	890.65	0.0477407407407407	890.65	0.0268888888888889	890.65	0.0228148148148148	890.65	0.0817407407407407
893.65	-0.0577037037037037	893.65	-0.0362222222222222	893.65	0.0831111111111111	893.65	0.0831111111111111	893.65	0.0444814814814815	893.65	-0.00362962962962963	893.65	0.0540740740740741
896.65	-0.0574444444444444	896.65	-0.0307777777777778	896.65	0.0697777777777778	896.65	0.0697777777777778	896.65	0.00337037037037037	896.65	-0.00848148148148148	896.65	0.048962962962963
899.65	-0.0169259259259259	899.65	-0.0301481481481482	899.65	0.0694814814814815	899.65	0.0694814814814815	899.65	0.0122222222222222	899.65	0.0275925925925926	899.65	0.0445185185185185
902.65	-0.0504814814814815	902.65	-0.0289259259259259	902.65	0.0701481481481481	902.65	0.0701481481481481	902.65	-0.00792592592592593	902.65	0.00381481481481481	902.65	0.0542962962962963
905.65	-0.0582592592592593	905.65	-0.0147777777777778	905.65	0.0501481481481481	905.65	0.0501481481481481	905.65	-0.00911111111111111	905.65	0.0113333333333333	905.65	0.0695925925925926
908.65	-0.0395555555555556	908.65	-0.0367037037037037	908.65	0.048	908.65	0.048	908.65	-0.0133703703703704	908.65	0.028	908.65	0.0675555555555555
911.65	-0.0485185185185185	911.65	-0.0429259259259259	911.65	0.0224074074074074	911.65	0.0224074074074074	911.65	0.0134814814814815	911.65	-0.00525925925925926	911.65	0.0432592592592593
914.65	-0.0459259259259259	914.65	-0.023	914.65	-0.00981481481481481	914.65	-0.00981481481481481	914.65	0.0142222222222222	914.65	0.001	914.65	0.0469259259259259
917.65	-0.035037037037037	917.65	-0.0325185185185185	917.65	-0.0346666666666667	917.65	-0.0346666666666667	917.65	0.0829259259259259	917.65	0.00888888888888889	917.65	0.0439259259259259
920.65	-0.0938148148148148	920.65	-0.0307777777777778	920.65	-0.0320740740740741	920.65	-0.0320740740740741	920.65	0.0584444444444444	920.65	0.0124074074074074	920.65	0.106222222222222
923.65	-0.0443703703703704	923.65	-0.0247037037037037	923.65	0.0104814814814815	923.65	0.0104814814814815	923.65	0.0451481481481481	923.65	0.00762962962962963	923.65	0.052
926.65	-0.0646296296296296	926.65	-0.0077037037037037	926.65	-6.29629629629631E-4	926.65	-6.29629629629631E-4	926.65	0.028037037037037	926.65	0.0253333333333333	926.65	0.089962962962963
929.65	-0.047962962962963	929.65	-4.81481481481481E-4	929.65	0.0537777777777778	929.65	0.0537777777777778	929.65	0.039	929.65	0.0164444444444444	929.65	0.0644074074074074
932.65	-0.036037037037037	932.65	-0.0125555555555556	932.65	0.0370740740740741	932.65	0.0370740740740741	932.65	0.0131481481481481	932.65	0.0314814814814815	932.65	0.0675185185185185
935.65	-0.0188518518518518	935.65	-0.0156296296296296	935.65	0.0648888888888889	935.65	0.0648888888888889	935.65	-0.0294074074074074	935.65	0.0178148148148148	935.65	0.0366666666666667
938.65	-0.0255185185185185	938.65	-0.0124074074074074	938.65	0.0779259259259259	938.65	0.0779259259259259	938.65	-0.0195555555555556	938.65	0.0247407407407407	938.65	0.0502592592592593
941.65	-0.013037037037037	941.65	0.00344444444444444	941.65	0.0314444444444444	941.65	0.0314444444444444	941.65	-0.00966666666666667	941.65	0.0374814814814815	941.65	0.0505185185185185
944.65	-0.0162222222222222	944.65	-0.0100740740740741	944.65	0.00207407407407407	944.65	0.00207407407407407	944.65	-0.004	944.65	0.0310740740740741	944.65	0.0472962962962963
947.65	-0.0346666666666667	947.65	0.00725925925925926	947.65	-0.0699259259259259	947.65	-0.0699259259259259	947.65	-0.0416296296296296	947.65	0.061	947.65	0.0956666666666667
950.65	-0.0205555555555556	950.65	-0.00755555555555555	950.65	-0.0585185185185185	950.65	-0.0585185185185185	950.65	0.00544444444444444	950.65	0.0381111111111111	950.65	0.0586666666666667
953.65	-0.0452962962962963	953.65	-0.0138148148148148	953.65	-0.138518518518519	953.65	-0.138518518518519	953.65	0.0277037037037037	953.65	0.0208148148148148	953.65	0.0661111111111111
956.65	-0.0296666666666667	956.65	-0.00696296296296296	956.65	-0.102518518518519	956.65	-0.102518518518519	956.65	0.0987777777777778	956.65	0.0243703703703704	956.65	0.054037037037037
959.65	-0.0552592592592593	959.65	0.00340740740740741	959.65	-0.0962962962962963	959.65	-0.0962962962962963	959.65	0.0375185185185185	959.65	-0.0218148148148148	959.65	0.0334444444444444
962.65	0.00107407407407408	962.65	-0.0297407407407407	962.65	-0.100185185185185	962.65	-0.100185185185185	962.65	0.125296296296296	962.65	0.0141111111111111	962.65	0.013037037037037
965.65	-0.0350740740740741	965.65	-0.0284074074074074	965.65	-0.0415925925925926	965.65	-0.0415925925925926	965.65	0.0657777777777778	965.65	0.00796296296296296	965.65	0.043037037037037
968.65	-0.0335185185185185	968.65	-0.0412222222222222	968.65	0.00974074074074074	968.65	0.00974074074074074	968.65	0.0778518518518518	968.65	0.0150740740740741	968.65	0.0485925925925926
