# Supplementary material for: Ultrafast proton-coupled isomerization in the phototransformation of phytochrome
Source: Nat Chem. 2022 May 16;14(7):823–30. doi: 10.1038/s41557-022-00944-x (PMC9252900; doi:10.1038/s41557-022-00944-x)
Supplement: Source Data Extended Data Fig. 8 — Data for Extended Data Fig. 8a, 8b, 8c, and 8d (ascii format). [file 41557_2022_944_MOESM10_ESM.zip › EDF 8d.dat]

X	pH 7.5	X	pD 7.5	X	pD 7.8	X	pD 9.0
		-61.2	0.0648	-61.2	0	-61.2	0.0276
-0.350280121599545	-0.0373333333333333	-60.95	-0.0522	-60.95	0.04356	-60.95	0.042
-0.330280121599545	-0.02	-60.7	-0.027	-60.7	0.05808	-60.7	0.012
-0.310280121599545	-0.00366666666666667	-60.45	0.054	-60.45	0.0363	-60.45	0.0156
-0.290280121599545	0.027	-60.2	-0.1296	-60.2	-0.03509	-60.2	-0.0048
-0.270280121599545	-0.0263333333333333	-0.4	0.0072	-0.4	-0.03025	-0.4	-0.0084
-0.250280121599545	0.0423333333333333	-0.36	-0.0324	-0.38	-0.01694	-0.36	-0.0288
-0.230280121599545	-0.00666666666666667	-0.32	-0.0144	-0.36	-0.01694	-0.32	0.0228
-0.210280121599545	0.0553333333333333	-0.28	0.0198	-0.34	-0.00968	-0.28	-0.0348
-0.190280121599545	0.002	-0.24	0.1386	-0.32	-0.00242	-0.24	-0.078
-0.170280121599545	-0.04	-0.2	0.063	-0.3	0.03509	-0.2	-0.0864
-0.150280121599545	-0.0806666666666667	-0.16	0.0324	-0.28	0.02904	-0.16	-0.0936
-0.130280121599545	-0.00366666666666667	-0.12	-0.1404	-0.26	0.00242	-0.12	-0.1704
-0.110280121599545	0.0383333333330597	-0.08	0.135	-0.24	-0.00242	-0.08	-0.0684
-0.0902801215995451	-0.0840000114191559	-0.04	-1.2636	-0.22	0.02057	-0.04	-2.9436
-0.0702801215995451	0.237947826494636	0	-4.8942	-0.2	0.05687	0	-7.9308
-0.0502801215995451	0.212768735415847	0.04	-7.713	-0.18	0.00605	0.04	-9.8592
-0.0302801215995451	0.269181535942636	0.08	-8.7804	-0.16	-0.05203	0.08	-8.9748
-0.0102801215995451	-2.53241946342891	0.12	-6.4314	-0.14	-0.04961	0.12	-5.7252
0.00971987840045488	-16.6202121380603	0.16	-3.0078	-0.12	-0.04114	0.16	-2.4144
0.0297198784004549	-13.1134735506585	0.2	-0.4842	-0.1	-0.02783	0.2	0.108
0.0497198784004549	-12.4078059491097	0.24	2.268	-0.08	-0.05566	0.24	2.802
0.0697198784004549	-8.9879362876462	0.28	3.933	-0.06	-0.4114	0.28	3.9192
0.0897198784004549	-13.1649999851449	0.32	4.059	-0.04	-0.67639	0.32	3.804
0.109719878400455	-12.995333333333	0.36	4.2786	-0.02	0.90387	0.36	4.1184
0.129719878400455	-7.062	0.4	4.689	0	-4.71053	0.4	4.5576
0.149719878400455	-2.40066666666667	0.44	5.0292	0.02	-14.7378	0.44	5.0304
0.169719878400455	0.909333333333333	0.48	5.2902	0.04	-11.56034	0.48	5.3076
0.189719878400455	-2.083	0.52	5.211	0.06	-9.9341	0.52	5.118
0.209719878400455	-3.64066666666667	0.56	5.1786	0.08	-8.87535	0.56	5.19
0.229719878400455	2.468	0.6	5.4504	0.1	-11.83138	0.6	5.586
0.249719878400455	6.18366666666667	0.64	5.4504	0.12	-11.13321	0.64	5.5308
0.269719878400455	8.16866666666667	0.68	5.2272	0.14	-6.79536	0.68	5.3844
0.289719878400455	1.80466666666667	0.72	5.5692	0.16	-2.32078	0.72	5.6232
0.309719878400455	1.50966666666667	0.76	5.7564	0.18	-0.33759	0.76	5.6364
0.329719878400455	3.84	0.8	5.7384	0.2	-1.72667	0.8	5.604
0.349719878400455	5.39333333333333	0.84	5.7078	0.22	-2.06184	0.84	5.6652
0.369719878400455	4.24633333333333	0.88	5.5458	0.24	2.59061	0.88	5.7228
0.389719878400455	5.19666666666667	0.92	5.9508	0.26	5.78743	0.92	5.9688
0.409719878400455	2.79033333333333	0.96	6.2964	0.28	5.80074	0.96	5.9748
0.429719878400455	3.63866666666667	1	6.192	0.3	2.22761	1	5.9316
0.449719878400455	5.64133333333333	1.04	6.1146	0.32	2.33893	1.04	5.9172
0.469719878400455	6.15733333333333	1.08	6.0444	0.34	4.02083	1.08	5.8656
0.489719878400455	5.87366666666667	1.12	6.1218	0.36	4.91018	1.12	5.9316
0.509719878400455	4.39533333333333	1.16	6.2172	0.38	4.75772	1.16	5.9424
0.529719878400455	5.25466666666667	1.2	6.0462	0.4	4.58832	1.2	5.9328
0.549719878400455	4.488	1.24	6.0516	0.42	3.3396	1.24	5.9892
0.569719878400455	4.17333333333333	1.28	6.0444	0.44	4.15756	1.28	6.0516
0.589719878400455	5.83866666666667	1.32	6.1794	0.46	5.66643	1.32	6.21
0.609719878400455	7.011	1.36	6.3432	0.48	6.17947	1.36	6.276
0.629719878400455	5.205	1.4	6.462	0.5	6.03306	1.4	6.3312
0.649719878400455	5.21933333333333	1.44	6.5286	0.52	5.30464	1.44	6.39
0.669719878400455	5.02433333333333	1.48	6.4728	0.54	5.52849	1.48	6.318
0.689719878400455	4.422	1.52	6.3846	0.56	4.95737	1.52	6.3264
0.709719878400455	5.22566666666667	1.56	6.318	0.58	5.1546	1.56	6.3228
0.729719878400455	6.84666666666667	1.6	6.3216	0.6	6.69372	1.6	6.3048
0.749719878400455	6.70133333333333	1.64	6.4026	0.62	7.13416	1.64	6.396
0.769719878400455	4.729	1.68	6.462	0.64	6.0137	1.68	6.4656
0.789719878400455	4.17366666666667	1.72	6.3792	0.66	5.88665	1.72	6.4128
0.809719878400455	6.16466666666667	1.76	6.4188	0.68	5.64223	1.76	6.468
0.829719878400455	6.29566666666667	1.8	6.5322	0.7	5.445	1.8	6.5244
0.849719878400455	5.646	2.121	6.4656	0.72	6.29321	2.121	6.2532
0.869719878400455	5.145	2.494	6.03	0.74	7.12327	2.494	5.9196
0.889719878400455	5.24233333333333	2.926	5.8032	0.76	6.55457	2.926	5.6496
0.909719878400455	5.71966666666667	3.428	5.139	0.78	5.3119	3.428	5.0736
0.929719878400455	7.085	4.01	4.5756	0.8	5.46315	4.01	4.6488
0.949719878400455	6.47733333333333	4.686	4.1598	0.82	6.62233	4.686	4.0476
0.969719878400455	6.04233333333333	5.471	3.4884	0.84	6.534	5.471	3.3876
0.989719878400455	5.45166666666667	6.381	2.7558	0.86	6.13712	6.381	2.8884
1.00971987840045	5.711	7.437	2.2086	0.88	5.88786	7.437	2.3736
1.02971987840045	6.18966666666667	8.663	1.6848	0.9	5.87697	8.663	1.9296
1.04971987840045	6.79566666666667	10.086	1.3068	0.92	6.51948	10.086	1.542
1.06971987840045	5.633	11.738	0.6966	0.94	7.11964	11.738	1.1832
1.08971987840045	5.37233333333333	13.654	0.3528	0.96	6.75906	13.654	0.7896
1.10971987840045	5.81466666666667	15.878	0.2196	0.98	6.36218	15.878	0.6228
1.12971987840045	6.254	18.459	0.3042	1	5.98466	18.459	0.5604
1.14971987840045	6.40333333333333	21.454	-0.027	1.02	6.1347	21.454	0.4008
1.16971987840045	5.97433333333333	24.931	-0.1746	1.04	6.70703	24.931	0.438
1.18971987840045	4.86133333333333	28.965	0.1314	1.06	6.8849	28.965	0.3912
1.20971987840045	5.51233333333333	33.647	-0.0396	1.08	6.10324	33.647	0.348
1.22971987840045	6.611	39.08	0.18	1.1	5.9411	39.08	0.3672
1.24971987840045	6.415	45.386	0.1962	1.12	6.29684	45.386	0.2508
1.26971987840045	5.82133333333333	52.704	0.2376	1.14	6.54005	52.704	0.3408
1.28971987840045	5.728	61.197	0.0018	1.16	6.63927	61.197	0.264
1.30971987840045	6.21533333333333	71.053	0.1332	1.18	6.15527	71.053	0.2412
1.32971987840045	6.48166666666667	82.492	0.0702	1.2	5.63376	82.492	0.2964
1.34971987840045	6.32133333333333	95.766	0.0792	1.22	6.04274	95.766	0.3372
1.36971987840045	6.59166666666667	111.172	0.2826	1.24	6.71308	111.172	0.3144
1.38971987840045	6.39366666666667	129.051	0.342	1.26	6.55578	129.051	0.3768
1.40971987840045	5.97133333333333	149.8	0.2916	1.28	6.15043	149.8	0.3288
1.42971987840045	6.85233333333333			1.3	6.17947
1.44971987840045	7.03166666666667			1.32	6.47834
1.46971987840045	6.47266666666667			1.34	6.56425
1.48971987840045	5.98233333333333			1.36	6.66347
1.50971987840045	6.348			1.38	6.75301
1.52971987840046	6.48433333333333			1.4	6.49891
1.54971987840046	6.70266666666667			1.42	6.42147
1.56971987840046	6.39833333333333			1.44	6.94782
1.58971987840045	5.963			1.46	6.9938
1.60971987840045	6.24866666666667			1.48	6.43115
1.62971987840045	6.92			1.5	6.20125
1.64971987840045	6.60366666666667			1.52	6.47108
1.66971987840045	6.57233333333333			1.54	6.65984
1.68971987840045	6.26333333333333			1.56	6.78326
1.70971987840045	6.28033333333333			1.58	6.52795
1.72971987840045	6.68166666666667			1.6	6.2436
1.74971987840045	6.70133333333333			1.62	6.50738
1.76971987840045	6.37933333333333			1.64	6.85223
1.78971987840045	6.75833333333333			1.66	6.71066
1.80971987840045	6.42233333333333			1.68	6.63685
1.82971987840045	6.53833333333333			1.7	6.43599
1.84971987840045	6.597			1.72	6.43357
1.86971987840045	6.768			1.74	6.70582
1.88971987840045	6.33033333333333			1.76	6.65016
1.90971987840046	6.127			1.78	6.50738
1.92971987840046	6.72133333333333			1.8	6.62596
1.94971987840046	6.76766666666667			1.82	6.51706
1.96971987840045	6.048			1.84	6.53642
1.98971987840045	6.35266666666667			1.86	6.63443
2.00971987840046	6.473			1.88	6.58482
2.02971987840046	6.23566666666667			1.9	6.43841
2.04971987840046	6.258			1.92	6.42631
2.06971987840046	6.454			1.94	6.6792
2.08971987840046	6.25166666666667			1.96	6.5582
2.10971987840046	6.215			1.98	6.18431
2.12971987840046	6.32666666666667			2	6.37428
2.14971987840046	6.24933333333333			2.02	6.4251
2.16971987840046	5.995			2.04	6.16253
2.18971987840046	6.497			2.06	6.20609
2.20971987840045	6.20233333333333			2.08	6.35492
2.22971987840045	6.13966666666667			2.1	6.25691
2.24971987840045	6.12066666666667			2.12	6.171
2.26971987840045	6.02566666666667			2.14	6.21456
2.28971987840045	6.12133333333333			2.16	6.07904
2.30971987840045	6.10133333333333			2.18	6.0621
2.32971987840045	6.01433333333333			2.2	6.15406
2.34971987840045	5.93033333333333			2.22	6.05847
2.36971987840045	5.84966666666667			2.24	6.00039
2.38971987840046	5.98033333333333			2.26	5.94715
2.40971987840046	6.10333333333333			2.28	5.89149
2.42971987840046	5.942			2.3	5.99918
2.44971987840046	5.66533333333333			2.32	5.95925
2.46971987840046	5.62733333333333			2.34	5.8322
2.48971987840046	6.01266666666667			2.36	5.80679
2.50971987840046	6.08333333333333			2.38	5.82131
2.52971987840046	5.71566666666667			2.4	5.84309
2.54971987840046	5.76333333333333			2.42	5.91085
2.56971987840046	5.80366666666667			2.44	5.74508
2.58971987840046	5.832			2.46	5.57931
2.60971987840046	5.80366666666667			2.48	5.65796
2.62971987840046	5.896			2.5	5.85035
2.64971987840046	5.79633333333333			2.52	5.79348
2.66971987840046	5.44933333333333			2.54	5.59141
2.68971987840046	5.71166666666667			2.56	5.59262
2.70971987840045	6.045			2.58	5.64223
2.72971987840045	5.663			2.6	5.65433
2.74971987840045	5.56633333333333			2.62	5.67732
2.92071987840046	5.55266666666667			2.64	5.66885
3.10171987840046	5.38766666666667			2.66	5.50308
3.29271987840046	5.01666666666667			2.68	5.33126
3.49571987840045	4.812			2.7	5.53091
3.70871987840045	4.64966666666667			2.72	5.64707
3.93471987840045	4.37533333333333			2.74	5.46436
4.17371987840045	4.238			2.76	5.36998
4.42671987840045	3.89733333333333			2.78	5.36877
4.69371987840045	3.67566666666667			2.8	5.36635
4.97571987840045	3.53966666666667			2.971	5.27197
5.27371987840045	3.388			3.152	4.96947
5.58871987840045	3.06666666666667			3.343	4.70932
5.92171987840046	2.89466666666667			3.546	4.51693
6.27471987840045	2.68966666666667			3.759	4.30276
6.64671987840045	2.47333333333333			3.985	4.08254
7.04071987840045	2.331			4.224	3.9567
7.45671987840045	2.078			4.477	3.59854
7.89571987840045	1.88133333333333			4.744	3.35049
8.36071987840045	1.64966666666667			5.026	3.25732
8.85271987840046	1.54733333333333			5.324	3.02379
9.37171987840046	1.417			5.639	2.76001
9.92071987840045	1.22233333333333			5.972	2.59182
10.5017198784005	1.101			6.325	2.3837
11.1147198784005	0.962333333333333			6.697	2.22882
11.7637198784005	0.871333333333333			7.091	2.0328
12.4487198784005	0.768666666666667			7.507	1.85251
13.1737198784005	0.742333333333333			7.946	1.68553
13.9397198784005	0.617			8.411	1.52823
14.7497198784005	0.489333333333333			8.903	1.39876
				9.422	1.29954
				9.971	1.09989
				10.552	1.03939
				11.165	0.92686
				11.814	0.84579
				12.499	0.78408
				13.224	0.71269
				13.99	0.57959
				14.8	0.48521
