# Supplementary material for: Ultrafast proton-coupled isomerization in the phototransformation of phytochrome
Source: Nat Chem. 2022 May 16;14(7):823–30. doi: 10.1038/s41557-022-00944-x (PMC9252900; doi:10.1038/s41557-022-00944-x)
Supplement: Source Data Extended Data Fig. 9 — Data for Extended Data Fig. 9a, 9b, 9c, 9d, 9e, and 9f (ascii format). [file 41557_2022_944_MOESM11_ESM.zip]

Archive with 4 entries (4 files):
- EDF 9 a and b.dat
- EDF 9 c and d.dat
- EDF 9 e.dat
- EDF 9 f.dat
