# Supplementary material for: Ultrafast proton-coupled isomerization in the phototransformation of phytochrome
Source: Nat Chem. 2022 May 16;14(7):823–30. doi: 10.1038/s41557-022-00944-x (PMC9252900; doi:10.1038/s41557-022-00944-x)
Supplement: Source Data Extended Data Fig. 9 — Data for Extended Data Fig. 9a, 9b, 9c, 9d, 9e, and 9f (ascii format). [file 41557_2022_944_MOESM11_ESM.zip › EDF 9 a and b.dat]

WT 7.5	0.4-1.0 pD 7.5	3.0-5.9 pD 7.5	WT 9.0	0.4-1.0 pD 9	3.0-5.9 pD 9	H278A pD 8.2	0.4-1.0 pD 8.2	3.0-5.9 pD 8.2	H278Q pD 8.2	0.4-1.0 pD 8.2	3.0-5.9 pD 8.2	Y165F pD 7.8	0.4-1.0 165F	3.0-5.9 Y165F	R211A pD 7.8	0.4-1.0 R211A	3-6 R211A	R211A pd 7.8	0.4-1.0 R211A	3-6 R211A
	WT 7.5	WT 7.5		WT 9.0	WT 9.0
1794.87520053243	0.138857142857143	0.0246153846153846	1794.87520053243	0.150388198757764	0.0392140468227425	1794.87520053243	0.0474323308270677	0.0156464237516869	1800.59624331732	0.114396923076923	0.0397636363636364	1783.4832557506	0.0944895714285714	0.0245757272727273	1668.86233320973	0.6370688	0.183161066666667	1795.44486023338	0.239292	0.049385
1792.40122256103	0.166714285714286	0.0466923076923077	1792.40122256103	0.152096273291925	0.0428511705685619	1792.40122256103	0.0987105263157895	0.0437179487179487	1798.10094966126	0.109578461538462	0.0416290909090909	1780.54540847174	0.109376714285714	0.0412939090909091	1664.97227987651	0.5809504	0.230740533333333	1790.93308253785	0.199104	0.036533
1789.93405524954	0.144142857142857	0.0486153846153846	1789.93405524954	0.144254658385093	0.0405100334448161	1789.93405524954	0.0901641604010025	0.0501605937921728	1795.6125548137	0.108747692307692	0.0463418181818182	1777.61720244053	0.107625285714286	0.0405137272727273	1661.10031949604	0.5143808	0.0797850666666667	1786.44389821393	0.253776	0.064022
1787.47367051283	0.113142857142857	0.0267692307692308	1787.47367051283	0.141614906832298	0.0336120401337793	1787.47367051283	0.0470050125313283	0.0223191632928475	1793.13103020416	0.111987692307692	0.0483054545454546	1774.69859027465	0.109989714285714	0.039232	1656.60115803047	0.1399552	-0.0630858666666667	1781.97713797618	0.22848	0.064498
1785.02004041999	0.137428571428571	0.0257692307692308	1785.02004041999	0.147748447204969	0.0315217391304348	1785.02004041999	0.0636704260651629	0.001610661268556	1790.65634741967	0.118966153846154	0.0492872727272727	1771.78952490172	0.114718571428571	0.0452505454545455	1651.70906466193	0.0606624	0.00702426666666667	1777.53263422614	0.218892	0.042602
1782.57313719325	0.144285714285714	0.0297692307692308	1782.57313719325	0.14611801242236	0.030309364548495	1782.57313719325	0.066234335839599	-0.00230094466936572	1788.18847820374	0.117304615384615	0.0481090909090909	1771.25707053824	0.0862578571428571	0.033715	1647.05192528841	0.1974368	0.0145786666666667	1773.1102210314	0.188496	0.044863
1780.13293320692	0.146571428571429	0.0318461538461538	1780.13293320692	0.144953416149068	0.0317725752508361	1780.13293320692	0.0589699248120301	-0.00138056680161943	1785.72739445526	0.10584	0.0446727272727273	1768.62471832993	0.0933511428571429	0.0278636363636364	1642.42205352358	0.2812736	0.0498325333333333	1768.70973410491	0.192984	0.036771
1777.69940098641	0.156428571428571	0.0331538461538462	1777.69940098641	0.146506211180124	0.0314799331103679	1777.69940098641	0.074780701754386	-0.0110445344129555	1783.27306822742	0.101021538461538	0.0440836363636364	1765.73547056027	0.0930884285714286	0.0347180909090909	1637.6110791595	0.0524832	-0.0331333333333333	1764.33101078469	0.23154	0.050218
1775.27251320714	0.155571428571429	0.0323076923076923	1775.27251320714	0.139829192546584	0.0301421404682274	1775.27251320714	0.0790538847117795	-0.0142658569500675	1780.82547172671	0.0994430769230769	0.0474218181818182	1762.85562598635	0.0924754285714286	0.0284766363636364	1633.8651891297	0.0792928	-0.0163016	1759.97389001371	0.226644	0.040341
1772.85224269354	0.132428571428571	0.0365384615384615	1772.85224269354	0.125077639751553	0.0302257525083612	1772.85224269354	0.0427318295739348	-0.0232395411605938	1778.38457731178	0.0987784615384616	0.0519381818181818	1760.24780060048	0.0915121428571428	0.022681	1630.13639677259	0.1978912	-0.00980746666666667	1755.63821232024	0.228684	0.048671
1770.43856241805	0.0945714285714286	0.0401538461538462	1770.43856241805	0.115372670807453	0.0286789297658863	1770.43856241805	0.0239298245614035	-0.0101241565452092	1775.95035749248	0.0962030769230769	0.0539018181818182	1758.55401126448	0.0641022857142857	0.00847054545454545	1625.3991370756	0.0333984	-0.0984722666666667	1751.32381979829	0.14688	-0.00238
1768.03144550008	0.0882857142857143	0.0253846153846154	1768.03144550008	0.115993788819876	0.0298494983277592	1768.03144550008	0.038031328320802	0.00345141700404858	1773.52278492879	0.0967015384615385	0.0539018181818182	1756.86192077988	0.047814	-0.00417954545454545	1620.07099475113	-0.0547552	-0.0959541333333333	1747.03055608852	-0.009996	-0.071043
1765.63086520503	0.12	0.0181538461538461	1765.63086520503	0.122515527950311	0.0282608695652174	1765.63086520503	0.0474323308270677	-0.0124251012145749	1771.10183242982	0.0974492307692308	0.0536072727272727	1754.27205462178	0.0325765714285714	-0.0283094545454545	1615.38988404085	-0.2603712	-0.232728533333333	1742.75826635933	-0.052224	-0.060928
1763.23679494332	0.145714285714286	0.0333846153846154	1763.23679494332	0.124767080745342	0.0251672240802676	1763.23679494332	0.0525601503759399	-0.033363697705803	1768.68747295275	0.0957046153846154	0.0534109090909091	1751.42936749071	-0.00761871428571429	-0.0514362727272727	1611.74484918581	-0.165856	-0.1657992	1738.50679728822	0.313548	0.124117
1760.84920826937	0.146857142857143	0.0381538461538462	1760.84920826937	0.121040372670807	0.0249581939799331	1760.84920826937	0.0410225563909775	-0.0409568151147099	1766.27967960187	0.0900553846153846	0.0530181818181818	1748.59585735412	-0.047814	-0.09195	1607.11372820653	-0.3103552	-0.230077866666667	1734.27599704347	0.292128	0.09639
1758.46807888066	0.133714285714286	0.0297692307692308	1758.46807888066	0.11638198757764	0.0258779264214047	1758.46807888066	0.0222205513784461	-0.0407267206477733	1763.87842562756	0.0894738461538462	0.0535090909090909	1745.77147984473	-0.082755	-0.102092363636364	1602.40026740856	-0.6686496	-0.4003832	1730.06571526606	0.378624	0.103292
1756.09338061673	0.136285714285714	0.0326923076923077	1756.09338061673	0.111257763975155	0.0219899665551839	1756.09338061673	0.0128195488721805	-0.0598245614035088	1761.4836844253	0.0955384615384615	0.0512509090909091	1743.21380550505	-0.0756617142857143	-0.0924515454545455	1598.4138619565	-0.8719936	-0.455782133333333	1725.87580305188	0.360468	0.097223
1753.72508745827	0.130142857142857	0.0330769230769231	1753.72508745827	0.100698757763975	0.0158026755852843	1753.72508745827	-0.00769172932330827	-0.069948717948718	1759.0954295347	0.0927969230769231	0.0486	1742.69834711682	-0.119272285714286	-0.0849283636363636	1593.90338331496	-0.660016	-0.2930312	1721.70611293412	0.305184	0.087346
1751.36317352611	0.111285714285714	0.0266153846153846	1751.36317352611	0.0853260869565217	0.0115384615384615	1751.36317352611	-0.0316215538847118	-0.0874358974358975	1756.7136346385	0.0838246153846154	0.0452618181818182	1740.14994666389	-0.0147995714285714	-6.12999999999999E-4	1589.42030980345	-0.4912064	-0.173221066666667	1717.55649886604	0.125256	0.030702
1749.00761308034	0.084	0.0124615384615385	1749.00761308034	0.0611024844720497	-0.00229933110367893	1749.00761308034	-0.0568333333333333	-0.105153171390014	1754.33827356163	0.0735230769230769	0.0405490909090909	1737.35270367645	0.151411	0.123045818181818	1584.2332041972	-0.2062976	0.0125906666666667	1713.42681620385	0.16014	0.030702
1746.65838051931	0.0281428571428571	-0.0263076923076923	1746.65838051931	0.0119565217391304	-0.031814381270903	1746.65838051931	-0.0799085213032582	-0.105843454790823	1751.96932027024	0.0590676923076923	0.0351490909090909	1734.56441867969	0.219891857142857	0.172253	1579.8022909029	-0.089744	-0.0392298666666667	1709.31692168997	0.207672	0.049742
1744.31545037876	-0.0404285714285714	-0.0686153846153846	1744.31545037876	-0.049223602484472	-0.0622909698996656	1744.31545037876	-0.101274436090226	-0.113896761133603	1749.60674887074	0.0361384615384615	0.0211090909090909	1731.78504871134	0.205530142857143	0.136308909090909	1576.3159164086	-0.3814688	-0.123786133333333	1705.22667343639	0.142596	0.035462
1741.97879733087	-0.0481428571428571	-0.0591538461538461	1741.97879733087	-0.0684782608695652	-0.0629598662207358	1741.97879733087	-0.0867456140350877	-0.0975600539811066	1747.25053360888	-0.00456923076923077	-1.40512601554121E-18	1729.21519738548	0.210083857142857	0.112401909090909	1571.93109534359	-0.5652736	-0.316224533333333	1701.15593090841	0.118932	0.065212
1739.64839618335	0.019	-0.00392307692307692	1739.64839618335	-0.0145186335403727	-0.0226170568561873	1739.64839618335	-0.0256390977443609	-0.0476295546558705	1744.90064886878	-0.0448615384615385	-0.0176727272727273	1727.63321584202	0.178645714285714	0.0928416363636364	1566.85733231258	-0.6420672	-0.1721608	1697.10455490852	-0.005712	0.070329
1737.32422187854	0.131285714285714	0.0602307692307692	1737.32422187854	0.0868012422360249	0.0400083612040134	1737.32422187854	0.0764899749373434	0.0266909581646424	1742.55706917204	-0.0375507692307692	-0.00451636363636364	1726.20019454371	0.151148285714286	0.0659810909090909	1562.52294955582	-0.00840639999999999	-0.145124	1693.0724075605	-0.18462	-0.033201
1735.00624949251	0.201571428571429	0.100384615384615	1735.00624949251	0.160248447204969	0.0816889632107023	1735.00624949251	0.161098997493734	0.0729399460188934	1740.21976917679	0.0476030769230769	0.0430036363636364	1723.54894664431	0.105085714285714	0.0394549090909091	1558.21442339366	0.0822464	-9.27733333333337E-4	1689.05935229383	-0.506736	-0.295715
1732.69445423417	0.168571428571429	0.0916153846153846	1732.69445423417	0.171273291925466	0.0846989966555184	1732.69445423417	0.158107769423559	0.076391363022942	1737.88872367679	0.1458	0.08532	1720.70351484228	0.0795148571428572	0.0266933636363636	1553.22843967486	0.1322304	0.131340533333333	1685.06525382825	-0.489804	-0.249662
1730.38881144438	0.141142857142857	0.0671538461538462	1730.38881144438	0.162189440993789	0.0734113712374582	1730.38881144438	0.136314536340852	0.0600546558704454	1735.56390760052	0.170556923076923	0.0898363636363636	1717.96825103817	0.0851194285714286	0.0365570909090909	1548.96926937908	0.20448	0.117954666666667	1681.08997815854	-0.24582	-0.028322
1728.08929659508	0.166285714285714	0.0589230769230769	1728.08929659508	0.153571428571429	0.0615802675585284	1728.08929659508	0.132468671679198	0.0342840755735493	1733.24529601029	0.155187692307692	0.0739309090909091	1715.24164938542	0.0518422857142857	0.0286995454545455	1544.7350640339	0.1058752	0.0408202666666667	1677.13339253958	0.113832	0.113407
1725.79588528842	0.185428571428571	0.0583846153846154	1725.79588528842	0.136490683229814	0.0509197324414716	1725.79588528842	0.117085213032581	0.00897368421052632	1730.93286410133	0.155187692307692	0.0677454545454546	1712.52366880156	0.0382687142857143	0.019616	1539.64445914292	0.04544	-0.0821706666666667	1673.19536547151	0.429216	0.200991
1723.5085532559	0.180714285714286	0.0569230769230769	1723.5085532559	0.119875776397516	0.0434782608695652	1723.5085532559	0.0935827067669173	-0.0147260458839406	1728.62658720091	0.149455384615385	0.0629345454545455	1710.01049317224	0.0189154285714286	-0.0147677272727273	1536.33289015251	0.1367744	-0.0271693333333334	1669.27576668522	0.626892	0.216461
1721.2272763575	0.171	0.0575384615384615	1721.2272763575	0.112111801242236	0.0397157190635451	1721.2272763575	0.076062656641604	-0.0207085020242915	1726.32644076749	0.12852	0.0535090909090909	1709.61779502972	-0.00560457142857143	-0.0126500909090909	1531.39380266368	-0.00590720000000001	-0.0515554666666667
1718.95203058084	0.169	0.0643846153846154	1718.95203058084	0.111024844720497	0.0414715719063545	1718.95203058084	0.0658070175438597	-0.0324433198380567	1724.03240038981	0.113483076923077	0.0456545454545455	1707.11340780555	-0.061913	-0.0646436363636364	1526.48310809057	0.0184032	-0.02982
1716.68279204036	0.141142857142857	0.0636153846153846	1716.68279204036	0.100621118012422	0.0408862876254181	1716.68279204036	0.0405952380952381	-0.0287618083670715	1721.74444178605	0.100273846153846	0.0394690909090909	1704.42104651723	-0.106049	-0.114742454545455	1523.22785386639	-0.0740672	-0.3268272
1714.41953697643	0.0701428571428571	0.0437692307692308	1714.41953697643	0.0639751552795031	0.0366638795986622	1714.41953697643	0.0102556390977444	-0.00368151147098516	1719.46254080297	0.09504	0.0451636363636364	1701.73714454144	-0.183724857142857	-0.167181818181818	1518.37253543464	-0.1449536	-0.0852189333333333
1712.16224175457	0.0277142857142857	0.0316923076923077	1712.16224175457	0.0324534161490683	0.0288879598662207	1712.16224175457	-0.0106829573934837	-0.0082834008097166	1717.18667341505	0.0648830769230769	0.0454581818181818	1699.06166207237	-0.157278285714286	-0.166958909090909	1513.54486434551	-0.0486208	-0.0629533333333333
1709.91088286461	0.0347142857142857	0.0325384615384615	1709.91088286461	0.0269409937888199	0.0210702341137124	1709.91088286461	-0.0222205513784461	-0.036585020242915	1714.91681572366	0.0267507692307692	0.0317127272727273	1696.3945595536	-0.282067571428571	-0.222407545454545	1508.7509820083	-0.1413184	-0.0440010666666667
1707.66543691986	0.0485714285714286	0.0373076923076923	1707.66543691986	0.0315217391304348	0.0219063545150502	1707.66543691986	-0.0358947368421053	-0.0644264507422402	1712.65294395623	0.0232615384615385	0.0239563636363636	1693.73579767607	-0.283468714285714	-0.229150545454545	1503.98420455629	0.179488	0.0430733333333333
1705.42588065634	0.0555714285714286	0.0470769230769231	1705.42588065634	0.0339285714285714	0.0280936454849498	1705.42588065634	-0.066234335839599	-0.0777719298245614	1710.39503446537	0.0235938461538461	0.0200290909090909	1691.08533737622	-0.396698571428571	-0.287106909090909	1499.2505995878	0.00908800000000001	-0.0671944
1703.19219093193	0.0561428571428571	0.0533846153846154	1703.19219093193	0.033695652173913	0.0366638795986622	1703.19219093193	-0.0982832080200502	-0.0819136302294197	1708.14306372814	0.0211015384615385	0.0167890909090909	1688.63450096903	-0.468594714285714	-0.320376090909091
1700.9643447256	0.0584285714285714	0.0637692307692308	1700.9643447256	0.0337732919254658	0.0479515050167224	1700.9643447256	-0.121785714285714	-0.103082321187584	1705.89700834513	0.00897230769230769	0.0164945454545455	1688.25153559135	-0.361057	-0.248153545454545
1698.7423191366	0.0502857142857143	0.0726153846153846	1698.7423191366	0.0227484472049689	0.0562290969899666	1698.7423191366	-0.159389724310777	-0.106993927125506	1703.65684503971	-7.47692307692306E-4	0.0185563636363636	1685.80916647121	-0.389430142857143	-0.240463181818182
1696.52609138372	0.0251428571428571	0.0727692307692308	1696.52609138372	0.00535714285714286	0.0585284280936455	1696.52609138372	-0.199557644110276	-0.123100539811066	1701.42255065723	-0.00739384615384616	0.0267054545454546	1683.37355244441	-0.238544571428571	-0.0770150909090909
1694.31563880444	-0.0607142857142857	0.0305384615384615	1694.31563880444	-0.0442546583850932	0.037876254180602	1694.31563880444	-0.25553634085213	-0.158765182186235	1699.19410216419	-0.0338123076923077	0.0296509090909091	1680.75532298444	0.0783764285714286	0.225026727272727
1692.11093885422	-0.209285714285714	-0.0555384615384615	1692.11093885422	-0.135170807453416	-0.0179347826086957	1692.11093885422	-0.324761904761905	-0.19396963562753	1696.97147664747	-0.0592338461538461	0.0330872727272727	1678.14520613848	0.249140714285714	0.391316909090909
1689.91196910571	-0.36	-0.149076923076923	1689.91196910571	-0.257065217391304	-0.0978260869565217	1689.91196910571	-0.401679197994988	-0.260236842105263	1694.75465131353	-0.104926153846154	0.0167890909090909	1675.54316425932	0.464654	0.508177
1687.71870724798	-0.504142857142857	-0.255076923076923	1687.71870724798	-0.400776397515528	-0.196488294314381	1687.71870724798	-0.492697994987469	-0.323052631578947	1692.54360348764	-0.204784615384615	-0.0436909090909091	1672.94915993232	0.513869142857143	0.514474181818182
1685.53113108578	-0.559	-0.315461538461538	1685.53113108578	-0.515683229813665	-0.282316053511706	1685.53113108578	-0.521755639097744	-0.360788124156545	1690.33831061313	-0.366950769230769	-0.142658181818182	1670.36315597363	0.528756285714286	0.447155636363636
1683.34921853879	-0.336571428571429	-0.217230769230769	1683.34921853879	-0.451785714285714	-0.27056856187291	1683.34921853879	-0.438855889724311	-0.286927800269906	1688.13875025056	-0.524049230769231	-0.247810909090909	1667.7851154284	0.470258571428571	0.353756727272727
1681.17294764088	0.00771428571428572	-0.0237692307692308	1681.17294764088	-0.21110248447205	-0.137081939799331	1681.17294764088	-0.252972431077694	-0.126091767881242	1685.94490007704	-0.486830769230769	-0.247221818181818	1665.21500156906	0.500821	0.286215272727273
1679.00229653934	0.168285714285714	0.105076923076923	1679.00229653934	-0.0128105590062112	0.00372073578595318	1679.00229653934	-0.0525601503759398	0.0188677462887989	1683.75673788539	-0.288609230769231	-0.138632727272727	1662.65277789352	0.414738285714286	0.239571545454545
1676.83724349421	0.164714285714286	0.150538461538462	1676.83724349421	0.075388198757764	0.0798076923076923	1676.83724349421	0.066234335839599	0.119188933873144	1681.57424158348	-0.121375384615385	-0.0307309090909091	1660.09840812346	0.402565857142857	0.249658181818182
1674.67776687749	0.23	0.171076923076923	1674.67776687749	0.185791925465839	0.126379598662207	1674.67776687749	0.189302005012531	0.19604048582996	1679.39738919339	0.00581538461538462	0.0504654545454546	1657.55185620266	0.321825	0.215274454545455
1672.52384517246	0.387428571428571	0.205230769230769	1672.52384517246	0.338586956521739	0.169774247491639	1672.52384517246	0.341854636591479	0.259546558704453	1677.22615885076	0.116723076923077	0.102109090909091	1649.53484	0.1558859	0.0444425
1670.37545697297	0.459571428571429	0.216923076923077	1670.37545697297	0.444487577639752	0.196028428093646	1670.37545697297	0.415353383458647	0.278874493927126	1675.06052880402	0.267673846153846	0.128912727272727	1645.63419	0.1821223	0.0444425
1668.23258098268	0.471285714285714	0.166	1668.23258098268	0.517624223602484	0.178929765886288	1668.23258098268	0.449538847117795	0.262307692307692	1672.90047741363	0.378332307692308	0.139123636363636	1641.7519	0.1226	-0.0314469
1666.09519601443	0.480714285714286	0.119153846153846	1666.09519601443	0.539596273291925	0.143185618729097	1666.09519601443	0.463640350877193	0.212837381916329	1670.74598315143	0.396692307692308	0.123218181818182	1637.13256	0.0727018	-0.052105
1663.96328098949	0.460285714285714	0.113923076923077	1663.96328098949	0.51832298136646	0.124414715719064	1663.96328098949	0.427745614035088	0.157384615384615	1668.59702459988	0.414387692307692	0.0947454545454546	1633.29013	0.0297918	-0.0912144
1661.83681493686	0.396714285714286	0.094	1661.83681493686	0.478027950310559	0.0987876254180602	1661.83681493686	0.373048872180451	0.136446018893387	1666.45358045133	0.401427692307692	0.0674509090909091	1629.46566	0.0280141	-0.0957506
1659.71577699262	0.327142857142857	0.0564615384615385	1659.71577699262	0.410714285714286	0.0686454849498328	1659.71577699262	0.311515037593985	0.108834682860999	1664.31562950738	0.377086153846154	0.0560618181818182	1625.65901	-0.00350285977	-0.1570506
1657.60014639924	0.255428571428571	0.0306923076923077	1657.60014639924	0.328416149068323	0.0384615384615385	1657.60014639924	0.211522556390977	0.0407267206477733	1662.18315067814	0.319181538461538	0.0365236363636364	1621.87006	0.0402741	-0.1923594
1655.48990250489	0.166714285714286	0.0328461538461539	1655.48990250489	0.247981366459627	0.0185200668896321	1655.48990250489	0.1444335839599	0.0243900134952767	1660.05612298152	0.248483076923077	0.00873818181818182	1617.00012	-0.08582	-0.260525
1653.38502476275	0.0695714285714286	0.0131538461538462	1653.38502476275	0.198369565217391	0.00250836120401338	1653.38502476275	0.0534147869674185	0.0119649122807018	1657.93452554257	0.189	-0.0179672727272727	1612.47564	-0.3406441	-0.395385
1651.28549273038	0.0165714285714286	-0.0406923076923077	1651.28549273038	0.152251552795031	-0.0159698996655518	1651.28549273038	-0.0299122807017544	-0.039806342780027	1655.81833759282	0.108830769230769	-0.0417272727272727	1608.42886	-0.2837577	-0.3639381
1649.19128606905	0.0652857142857143	-0.0207692307692308	1649.19128606905	0.17694099378882	-0.00710702341137124	1649.19128606905	-0.0871729323308271	-0.0994008097165992	1653.70753846954	0.0397107692307692	-0.0415309090909091	1603.70334	-0.28198	-0.3202925
1647.10238454306	0.107857142857143	0.00361538461538462	1647.10238454306	0.268167701863354	-0.0755852842809364	1647.10238454306	-0.141869674185464	-0.177172739541161	1651.6021076151	0.0230953846153846	-0.0692181818181818	1599.23057	-0.3275259	-0.37393
1645.01876801912	0.114	-0.0296153846153846	1645.01876801912	0.199767080745342	-0.0609531772575251	1645.01876801912	-0.110248120300752	-0.186836707152497	1649.50202457633	0.106255384615385	-0.0482072727272727	1595.56338	-0.45362	-0.38619
1642.94041646568	0.156	-0.026	1642.94041646568	0.145341614906832	-0.0145066889632107	1642.94041646568	-0.066234335839599	-0.192819163292848	1647.40726900381	0.1458	-0.0116836363636364	1591.55644	-0.4553977	-0.3885194
1640.86730995229	0.261714285714286	0.0145384615384615	1640.86730995229	0.248369565217391	-0.0291387959866221	1640.86730995229	-0.046577694235589	-0.264838731443995	1645.31782065124	0.0968676923076923	-0.0363272727272727	1587.92423	-0.4028023	-0.3110975
1638.79942864897	0.299	0.0286923076923077	1638.79942864897	0.262888198757764	-0.0222408026755853	1638.79942864897	-0.0388859649122807	-0.274732793522267	1643.23365937477	0.121624615384615	-0.0455563636363636	1584.30852	-0.33102	-0.3164306
1636.73675282558	0.179857142857143	-0.00430769230769231	1636.73675282558	0.161024844720497	-0.0244565217391304	1636.73675282558	-0.0623884711779449	-0.240678812415655	1641.15476513239	0.168563076923077	-0.0476181818181818	1579.57365	-0.2556823	-0.2628544
1634.67926285119	0.00442857142857143	-0.0500769230769231	1634.67926285119	0.087111801242236	-0.00100334448160536	1634.67926285119	-0.108538847117794	-0.201562753036437	1639.08111798323	0.193818461538462	-0.0432	1574.68921	-0.2478359	-0.2444644
1632.62693919346	-0.0385714285714286	-0.0678461538461538	1632.62693919346	0.0759316770186335	-0.042056856187291	1632.62693919346	-0.135459899749373	-0.170039811066127	1637.01269808698	0.118052307692308	-0.0350509090909091	1570.00846	-0.3231123	-0.2927075
1630.57976241801	0.047	-0.0554615384615385	1630.57976241801	0.086723602484472	-0.0748745819397993	1630.57976241801	-0.131614035087719	-0.191898785425101	1634.94948570321	0.0338123076923077	-0.0351490909090909	1566.47359	-0.38619	-0.3011056
1628.5377131878	0.0988571428571429	-0.0713846153846154	1628.5377131878	0.187189440993789	-0.0990384615384615	1628.5377131878	-0.141015037593985	-0.249882591093117	1632.89146119078	0.0568246153846154	-0.0838472727272727	1562.95456	-0.3082777	-0.2060906
1626.50077226257	0.0968571428571429	-0.0896153846153846	1626.50077226257	0.168245341614907	-0.130978260869565	1626.50077226257	-0.179473684210526	-0.310857624831309	1630.8386050072	0.0662123076923077	-0.106527272727273	1559.45126	-0.1007159	-0.1493881
1624.46892049817	0.017	-0.118	1624.46892049817	0.0047360248447205	-0.155267558528428	1624.46892049817	-0.246135338345865	-0.34836302294197	1628.79089770799	0.0223476923076923	-0.107705454545455	1554.22753	0.0385577	-0.027585
1622.442138846	-0.0501428571428571	-0.163307692307692	1622.442138846	-0.0645962732919255	-0.184698996655518	1622.442138846	-0.307241854636592	-0.376664642375169	1626.74831994611	-0.00440307692307693	-0.125869090909091	1549.03474	0.14099	0.033715
1620.42040835242	-0.0268571428571429	-0.157307692307692	1620.42040835242	-0.0509316770186335	-0.173954849498328	1620.42040835242	-0.30852380952381	-0.393231443994602	1624.71085247132	-0.0359723076923077	-0.145014545454545	1545.42359	0.1243777	-0.04904
1618.40371015814	-0.0445714285714286	-0.141923076923077	1618.40371015814	-0.0791925465838509	-0.172826086956522	1618.40371015814	-0.343563909774436	-0.416931174089069	1622.67847612957	-0.0856523076923077	-0.168578181818182	1541.99816	0.0779123	-0.0160606
1616.39202549761	-0.234142857142857	-0.186153846153846	1616.39202549761	-0.244332298136646	-0.210953177257525	1616.39202549761	-0.470050125313283	-0.460188933873145	1620.65117186245	-0.0548307692307692	-0.158465454545455	1538.58784	-0.0498982	-0.1908269
1614.38533569852	-0.376142857142857	-0.221846153846154	1614.38533569852	-0.341847826086957	-0.225710702341137	1614.38533569852	-0.545685463659148	-0.482278002699055	1618.62892070652	-0.118218461538462	-0.166614545454545	1533.50237	-0.3099941	-0.3762594
1612.38362218111	-0.351571428571429	-0.198153846153846	1612.38362218111	-0.30582298136646	-0.19945652173913	1612.38362218111	-0.560641604010025	-0.50275641025641	1616.61170379276	-0.252470769230769	-0.181734545454545	1528.44657	-0.2627318	-0.34941
1610.3868664577	-0.312142857142857	-0.175923076923077	1610.3868664577	-0.271583850931677	-0.172909698996655	1610.3868664577	-0.567906015037594	-0.51080971659919	1614.59950234601	-0.258867692307692	-0.160036363636364	1525.09571	-0.1979377	-0.2589925
1608.39505013207	-0.334857142857143	-0.184153846153846	1608.39505013207	-0.287344720496894	-0.172617056856187	1608.39505013207	-0.560641604010025	-0.492172064777328	1612.59229768432	-0.215169230769231	-0.129501818181818	1521.75947	-0.2031482	-0.2651225
1606.40815489887	-0.429428571428571	-0.232384615384615	1606.40815489887	-0.347826086956522	-0.197993311036789	1606.40815489887	-0.61021052631579	-0.516331983805668	1610.59007121843	-0.212843076923077	-0.114283636363636	1516.78418	-0.2556823	-0.2137531
1604.42616254313	-0.545428571428571	-0.293	1604.42616254313	-0.438354037267081	-0.238252508361204	1604.42616254313	-0.677299498746867	-0.536810391363023	1608.59280445116	-0.2592	-0.125770909090909	1511.83755	-0.25133	-0.1678394
1602.44905493965	-0.645285714285714	-0.336153846153846	1602.44905493965	-0.538354037267081	-0.28252508361204	1602.44905493965	-0.709775689223058	-0.526456140350877	1606.60047897688	-0.338704615384615	-0.167596363636364	1508.55885	-0.2933818	-0.2651225
1600.47681405244	-0.698	-0.349076923076923	1600.47681405244	-0.60139751552795	-0.304682274247492	1600.47681405244	-0.707211779448622	-0.5115	1604.61307648089	-0.40716	-0.193614545454545	1503.66914	-0.1497559	-0.1264619
1598.50942193423	-0.699	-0.333538461538462	1598.50942193423	-0.61832298136646	-0.301086956521739	1598.50942193423	-0.70165664160401	-0.499535087719298	1602.6305787389	-0.47196	-0.205887272727273
1596.54686072587	-0.678	-0.306	1596.54686072587	-0.620807453416149	-0.286413043478261	1596.54686072587	-0.719176691729323	-0.500915654520918	1600.65296761647	-0.545815384615385	-0.233378181818182
1594.58911265581	-0.597142857142857	-0.243384615384615	1594.58911265581	-0.576242236024845	-0.24489966555184	1594.58911265581	-0.690546365914787	-0.478826585695007	1598.68022506845	-0.589098461538462	-0.243196363636364
1592.63616003955	-0.490857142857143	-0.169307692307692	1592.63616003955	-0.485403726708075	-0.180476588628763	1592.63616003955	-0.643541353383459	-0.452365721997301	1596.7123331384	-0.578215384615385	-0.223952727272727
1590.68798527914	-0.411285714285714	-0.112769230769231	1590.68798527914	-0.40388198757764	-0.125501672240803	1590.68798527914	-0.61662030075188	-0.444082321187585	1594.74927395811	-0.52272	-0.190374545454545
1588.74457086262	-0.354857142857143	-0.0687692307692308	1588.74457086262	-0.335714285714286	-0.0793896321070234	1588.74457086262	-0.628157894736842	-0.46318016194332	1592.791029747	-0.427181538461539	-0.13176
1586.8058993635	-0.282142857142857	-0.0253846153846154	1586.8058993635	-0.267003105590062	-0.0403010033444816	1586.8058993635	-0.621748120300752	-0.470773279352227	1590.83758281163	-0.330729230769231	-0.0750109090909091
1584.87195344027	-0.172857142857143	0.0213076923076923	1584.87195344027	-0.181909937888199	3.76254180602007E-4	1584.87195344027	-0.551240601503759	-0.433037786774629	1588.88891554512	-0.269418461538462	-0.0387818181818182
1582.94271583582	-0.077	0.0608461538461538	1582.94271583582	-0.0923136645962733	0.0453595317725752	1582.94271583582	-0.515773182957394	-0.415780701754386	1586.94501042666	-0.222812307692308	-0.0162
1581.01816937701	-0.005	0.0828461538461538	1581.01816937701	-0.0222826086956522	0.0703177257525084	1581.01816937701	-0.482442355889724	-0.404275978407557	1585.00585002096	-0.156184615384615	0.00373090909090909
1579.09829697407	0.0472857142857143	0.0917692307692308	1579.09829697407	0.0229813664596273	0.0759197324414716	1579.09829697407	-0.470050125313283	-0.411178812415655	1583.07141697776	-0.0876461538461538	0.0270981818181818
1577.18308162017	0.00214285714285714	0.0334615384615385	1577.18308162017	0.00434782608695652	0.0441889632107023	1577.18308162017	-0.474750626566416	-0.375284075573549	1581.14169403127	-0.06156	0.0274909090909091
1575.27250639088	-0.193857142857143	-0.0966153846153846	1575.27250639088	-0.109860248447205	-0.0274665551839465	1575.27250639088	-0.511072681704261	-0.342840755735493	1579.21666399968	-0.0628061538461538	0.00756
1573.36655444367	-0.305857142857143	-0.146	1573.36655444367	-0.202950310559006	-0.0769230769230769	1573.36655444367	-0.535429824561404	-0.353195006747638	1577.29630978466	-0.134750769230769	-0.0294545454545455
1571.46520901744	-0.293	-0.119461538461538	1571.46520901744	-0.245419254658385	-0.0992892976588629	1571.46520901744	-0.49184335839599	-0.321441970310391	1575.38061437082	-0.252387692307692	-0.0929781818181818
1569.568453432	-0.350285714285714	-0.131307692307692	1569.568453432	-0.320729813664596	-0.126003344481605	1569.568453432	-0.428172932330827	-0.24367004048583	1573.46956082526	-0.324581538461539	-0.147567272727273
1567.6762710876	-0.416142857142857	-0.150538461538461	1567.6762710876	-0.373524844720497	-0.135451505016722	1567.6762710876	-0.343991228070175	-0.156234143049933	1571.56313229701	-0.375258461538462	-0.142363636363636
1565.78864546443	-0.359857142857143	-0.117769230769231	1565.78864546443	-0.347826086956522	-0.11128762541806	1565.78864546443	-0.262800751879699	-0.102622132253711	1569.66131201658	-0.442966153846154	-0.144523636363636
1563.90556012216	-0.252428571428571	-0.0848461538461538	1563.90556012216	-0.270962732919255	-0.0743311036789298	1563.90556012216	-0.189729323308271	-0.0807631578947369	1567.76408329545	-0.437566153846154	-0.124003636363636
1562.02699869946	-0.182857142857143	-0.0738461538461538	1562.02699869946	-0.182686335403727	-0.0462374581939799	1562.02699869946	-0.150416040100251	-0.0899669365721997	1565.87142952559	-0.294923076923077	-0.0361309090909091
1560.1529449135	-0.0727142857142857	-0.0776153846153846	1560.1529449135	-0.0903726708074534	-0.0339882943143813	1560.1529449135	-0.0948646616541354	-0.0618954116059379	1563.98333417896	-0.198138461538462	-0.0163963636363636
1558.28338255951	0.0547142857142857	-0.0561538461538462	1558.28338255951	0.0285714285714286	-0.0133779264214047	1558.28338255951	0.0200839598997494	-0.00805330634278003	1562.09978080706	-0.150535384615385	-0.0120763636363636
1556.41829551029	0.160285714285714	-0.00869230769230769	1556.41829551029	0.124301242236025	0.0210284280936455	1556.41829551029	0.106402255639098	-0.00115047233468286	1560.22075304039	0.02484	0.0288654545454545
1554.55766771579	0.219142857142857	0.0151538461538462	1554.55766771579	0.179813664596273	0.0384197324414716	1554.55766771579	0.121785714285714	-0.00736302294197031	1558.34623458807	0.173464615384615	0.0409418181818182
1552.70148320257	0.225428571428571	0.0326923076923077	1552.70148320257	0.201164596273292	0.0516722408026756	1552.70148320257	0.114948621553885	-0.0126551956815115	1556.47620923728	0.20088	0.0438872727272727
1550.84972607341	0.223714285714286	0.0302307692307692	1550.84972607341	0.203105590062112	0.0522157190635451	1550.84972607341	0.0828997493734336	-0.0358947368421053	1554.61066085283	0.208024615384615	0.0414327272727273
1549.00238050686	0.196	0.0225384615384615	1549.00238050686	0.196506211180124	0.0435200668896321	1549.00238050686	0.047859649122807	-0.0644264507422402	1552.74957337672	0.219406153846154	0.0368181818181818
1547.15943075673	0.144285714285714	0.0178461538461538	1547.15943075673	0.15473602484472	0.0406354515050167	1547.15943075673	-0.0149561403508772	-0.112056005398111	1550.89293082763	0.216664615384615	0.0239563636363636
1545.32086115168	0.101428571428571	-0.00761538461538462	1545.32086115168	0.121583850931677	0.0278846153846154	1545.32086115168	-0.0756353383458647	-0.160605937921727	1549.04071730049	0.186923076923077	0.00922909090909091
1543.48665609481	0.0507142857142857	-0.0322307692307692	1543.48665609481	0.094332298136646	0.0158444816053512	1543.48665609481	-0.115803258145363	-0.198801619433198	1547.19291696605	0.115310769230769	-0.0142363636363636
1541.65680006315	0.0221428571428571	-0.0412307692307692	1541.65680006315	0.081832298136646	7.52508361204012E-4	1541.65680006315	-0.188020050125313	-0.190748313090418	1545.34951407036	0.0592338461538462	-0.0487963636363636
1539.83127760725	0.0285714285714286	-0.0246153846153846	1539.83127760725	0.0731366459627329	-0.0152173913043478	1539.83127760725	-0.320916040100251	-0.288998650472335	1543.51049293439	0.0227630769230769	-0.0596945454545455
1538.01007335078	0.0637142857142857	-0.00507692307692308	1538.01007335078	0.0658385093167702	-0.00430602006688963	1538.01007335078	-0.378176691729323	-0.399674089068826	1541.67583795356	0.0131261538461538	-0.0431018181818182
1536.19317199004	0.108714285714286	-2.30769230769231E-4	1536.19317199004	0.0865683229813665	0.0161371237458194	1536.19317199004	-0.351682957393484	-0.413019568151147	1539.84553359728	0.0287446153846154	-0.0420218181818182
1534.38055829357	0.0947142857142857	0.00253846153846154	1534.38055829357	0.10194099378882	0.0176421404682274	1534.38055829357	-0.373476190476191	-0.427285425101215	1538.01956440855	0.0343938461538462	-0.0429054545454546
1532.57221710173	0.0741428571428571	-0.0190769230769231	1532.57221710173	0.0913819875776397	0.0166387959866221	1532.57221710173	-0.447829573934837	-0.456277327935223	1536.19791500349	0.04536	-0.0486981818181818
1530.76813332623	0.0988571428571429	-0.0153846153846154	1530.76813332623	0.0839285714285714	0.0267140468227425	1530.76813332623	-0.485860902255639	-0.488260458839406	1534.38057007094	0.0605630769230769	-0.04104
1528.96829194977	0.0985714285714286	-0.00161538461538461	1528.96829194977	0.099611801242236	0.0263377926421405	1528.96829194977	-0.381167919799499	-0.396222672064777	1532.56751437199	0.0843230769230769	-0.0553745454545455
1527.17267802557	0.057	-0.0236153846153846	1527.17267802557	0.0843944099378882	0.0104933110367893	1527.17267802557	-0.298695488721805	-0.331105937921727	1530.7587327396	0.0369692307692308	-0.0970036363636364
