# Supplementary material for: Ultrafast proton-coupled isomerization in the phototransformation of phytochrome
Source: Nat Chem. 2022 May 16;14(7):823–30. doi: 10.1038/s41557-022-00944-x (PMC9252900; doi:10.1038/s41557-022-00944-x)
Supplement: Source Data Extended Data Fig. 9 — Data for Extended Data Fig. 9a, 9b, 9c, 9d, 9e, and 9f (ascii format). [file 41557_2022_944_MOESM11_ESM.zip › EDF 9 c and d.dat]

x	WT pD 7.5	x	WT pD 9	x	H278Q pD 8.2	x	H278A pD 8.2	x	R211A pD 7.8	X	Y165F pD 7.8
-0.5	-0.0119333333333333	-0.5	-0.00468883205456095	-0.5	0.11187	-0.5	-0.0406926666666667	-0.5	-0.0684	-0.5	-0.0207398333333333
-0.4	0.0149333333333333	-0.4	0.00924978687127025	-0.45	0.07749	-0.4	-0.330088	-0.4	0.0614333333333333	-0.4	0.00280958333333333
-0.3	0.0383333333333333	-0.3	7.03324808184143E-4	-0.4	0.09783	-0.3	-2.27333333333332E-4	-0.3	-0.0763166666666667	-0.3	0.0182878333333333
-0.2	-0.0701333333333333	-0.2	0.0135549872122762	-0.35	0.09558	-0.2	0.300762	-0.2	0.220875	-0.2	0.10926725
-0.1	0.0334	-0.1	0.0368499573742541	-0.3	0.10575	-0.1	0.561513333333333	-0.1	0.0250166666666667	-0.1	-0.065591
0	-0.0118	0	0.0860613810741688	-0.25	0.01134	0	-0.007502	0	0.066025	0	0.525085583333333
0.1	0.347333333333333	0.1	0.0599744245524297	-0.2	0.28971	0.1	0.497632666666667	0.1	0.374141666666667	0.1	0.347468833333333
0.2	-0.0024	0.2	0.0933930093776641	-0.15	0.36585	0.2	-0.783618	0.2	0.206941666666667	0.2	-0.0339193333333333
0.3	0.139666666666667	0.3	0.162063086104007	-0.1	0.21114	0.3	0.04433	0.3	0.370183333333333	0.3	0.07831075
0.4	0.212133333333333	0.4	0.106351236146633	-0.05	0.16407	0.4	0.0772933333333333	0.4	0.220083333333333	0.4	0.107939083333333
0.5	0.160066666666667	0.5	0.141240409207161	0	0.12105	0.5	0.159133333333333	0.5	0.240191666666667	0.5	0.047201
0.6	0.199066666666667	0.6	0.112979539641944	0.05	0.12042	0.6	0.106392	0.6	0.293708333333333	0.6	0.143186583333333
0.7	0.163466666666667	0.7	0.0922421142369991	0.1	0.24291	0.7	0.0847953333333333	0.7	0.192375	0.7	0.0932781666666667
0.8	0.0762	0.8	0.0750213128729753	0.15	0.28269	0.8	0.0986626666666666	0.8	0.152	0.8	0.0453109166666667
0.9	0.160866666666667	0.9	0.051150895140665	0.2	0.30897	0.9	-0.04433	0.9	0.272966666666667	0.9	0.127606166666667
1	0.118466666666667	1	0.0620843989769821	0.25	0.3879	1	-0.0379646666666667	1	0.164825	1	0.0799454166666667
1.1	0.0696666666666667	1.1	0.0772378516624041	0.3	0.32184	1.1	0.0970713333333333	1.1	0.0582666666666667	1.1	0.106559833333333
1.2	-0.0775333333333333	1.2	0.0543265132139813	0.35	0.22041	1.2	0.135036	1.2	0.234966666666667	1.2	0.0717720833333333
1.3	0.074	1.3	0.0455456095481671	0.4	0.36513	1.3	-0.079794	1.3	0.186833333333333	1.3	0.02865775
1.4	0.0258	1.4	0.0765984654731458	0.45	0.27621	1.4	0.0911606666666667	1.4	0.153425	1.4	0.02467325
1.5	0.0048	1.5	0.0365728900255754	0.5	0.28323	1.5	0.15686	1.5	0.213908333333333	1.5	0.0242645833333333
1.6	-0.0213333333333333	1.6	0.0246803069053708	0.55	0.13473	1.6	-0.0154586666666667	1.6	-0.0182083333333333	1.6	0.0745305833333333
1.7	0.117066666666667	1.7	0.0291133844842285	0.6	0.2178	1.7	0.0556966666666667	1.7	0.218816666666667	1.7	0.0351453333333333
1.8	0.1142	1.8	0.0570971867007673	0.65	0.06561	1.8	-0.032736	1.8	-0.005225	1.8	0.0309565
1.9	-0.0144	1.9	0.037766410912191	0.7	0.07938	1.9	-0.0684273333333333	1.9	-0.0908833333333333	1.9	0.0588990833333333
2	0.0952666666666667	2	0.0194799658994032	0.75	0.13581	2	-0.110711333333333	2	0.196016666666667	2	0.0384146666666667
2.1	-0.00106666666666667	2.1	0.0191602728047741	0.8	0.17271	2.1	0.0145493333333333	2.1	0.0311916666666667	2.136	0.00710058333333333
2.2	0.0854666666666667	2.2	-0.00121483375959079	0.85	0.07641	2.2	0.151176666666667	2.2	0.242091666666667	2.281	0.0448000833333333
2.3	0.0792	2.3	0.0325021312872975	0.9	-0.02295	2.3	0.00636533333333333	2.3	0.14155	2.436	0.0481205
2.4	0.0555333333333333	2.4	0.0097612958226769	0.95	0.09207	2.4	-0.0700186666666667	2.4	0.0361	2.601	0.0487845833333333
2.5	0.0562	2.5	0.00897271952259164	1	0.11718	2.5	-0.0918426666666667	2.5	-0.0468666666666667	2.778	0.0179813333333333
2.6	0.0686	2.6	0.0237638533674339	1.05	0.24201	2.6	-0.0679726666666667	2.6	0.163558333333333	2.966	0.08045625
2.7	0.08	2.7	0.0145566922421142	1.1	0.13113	2.7	0.0263706666666667	2.7	0.0611166666666667	3.168	0.00347366666666667
2.8	-0.00773333333333333	2.8	0.00673486786018755	1.15	0.25866	2.8	0.0213693333333333	2.8	0.0720416666666667	3.383	-0.02436675
2.9	0.00146666666666667	2.9	-0.0222506393861893	1.2	0.1098	2.9	0.0659266666666667	2.9	-0.0258083333333333	3.612	0.0321314166666667
3	-0.0889333333333333	3	0.0283674339300938	1.25	0.11322	3	-0.0997993333333333	3	-0.0139333333333333	3.858	0.0454130833333333
3.1	0.0399333333333333	3.1	0.0332693947144075	1.3	0.17721	3.1	0.137764	3.1	0.0595333333333333	4.12	0.0172661666666667
3.2	0.0499333333333333	3.2	0.0216112531969309	1.35	0.12519	3.2	-0.0113666666666667	3.2	0.101016666666667	4.399	0.00291175
3.3	0.0658666666666667	3.3	0.0401108269394714	1.4	0.10683	3.3	-0.086614	3.3	-0.0267583333333333	4.698	0.0940955
3.4	0.043	3.4	-0.0133418584825234	1.45	0.01134	3.4	0.228242666666667	3.4	0.082175	5.017	-0.0120556666666667
3.5	-0.00626666666666667	3.5	0.0305626598465473	1.5	-0.04662	3.5	-0.157542	3.682	0.0117166666666667	5.358	0.03448125
3.6	0.073	3.6	-0.00500852514919011	1.55	0.13221	3.6	-0.0459213333333333	3.991	0.0685583333333333	5.721	0.0402536666666667
3.7	0.0216666666666667	3.7	-0.0030690537084399	1.6	0.13491	3.7	-0.0836586666666667	4.329	0.252225	6.11	0.0409688333333333
3.8	-0.0238666666666667	3.8	0.0176470588235294	1.65	0.09522	3.8	0.0822946666666667	4.698	-0.0706166666666667	6.525	5.10833333333333E-4
3.9	0.0687333333333333	3.9	0.00784313725490196	1.7	0.09954	3.9	-0.093434	5.103	0.0148833333333333	6.968	0.0656420833333333
4	0.0380666666666667	4	-0.0104006820119352	1.75	0.0621	4	-0.00636533333333333	5.545	0.0538333333333333	7.441	0.0123621666666667
4.1	0.0364666666666667	4.1	0.0180306905370844	1.8	-0.00378	4.1	0.117076666666667	6.029	0.038475	7.946	0.055783
4.941	0.0078	4.2	-0.00754475703324808	1.929	0.06642	4.941	-0.0145493333333333	6.559	-0.0609583333333333	8.485	0.0788215833333333
5.958	0.0114666666666667	5.041	0.00396419437340154	2.067	0.00261	5.958	-0.0779753333333333	7.138	0.072675	9.062	0.0357583333333333
7.189	0.00893333333333333	6.058	-0.0229539641943734	2.213	-0.07767	7.189	-0.0147766666666667	7.772	0.05225	9.677	0.039232
8.679	-0.0204	7.289	-0.0235507246376812	2.369	-0.00873	8.679	-0.131171333333333	8.466	0.05795	10.334	0.0221701666666667
10.482	0.0445333333333333	8.779	-0.00125745950554135	2.535	0.00927	10.482	-0.158224	9.225	0.00855	11.036	0.03019025
12.664	-0.00846666666666667	10.582	-0.0177109974424552	2.711	0.036	12.664	-0.0154586666666667	10.055	0.0837583333333333	11.785	0.0172150833333333
		12.764	-0.0184356351236147	2.899	0.23004			10.963	-0.184141666666667	12.585	-0.0648758333333333
				3.099	0.10566			11.957	-0.0748916666666667
				3.312	0.07263
				3.539	0.09657
				3.781	0.10926
				4.038	0.18963
				4.311	0.05013
				4.603	0.18324
				4.913	-0.00666
				5.243	-0.08442
				5.594	0.03303
				5.968	0.06012
				6.367	0.16533
				6.791	-0.00675
				7.242	0.10467
				7.723	0.01566
				8.234	0.06561
				8.779	8.1E-4
				9.359	0.01647
				9.976	-0.02601
				10.633	-0.03996
				11.333	0.03087
				12.077	-0.04563
