# Supplementary material for: Ultrafast proton-coupled isomerization in the phototransformation of phytochrome
Source: Nat Chem. 2022 May 16;14(7):823–30. doi: 10.1038/s41557-022-00944-x (PMC9252900; doi:10.1038/s41557-022-00944-x)
Supplement: Source Data Extended Data Fig. 9 — Data for Extended Data Fig. 9a, 9b, 9c, 9d, 9e, and 9f (ascii format). [file 41557_2022_944_MOESM11_ESM.zip › EDF 9 e.dat]

	560 pH6.2	803 pH6.2	560 pH6.5	803 pH6.5	560 pH7	803 pH7	560 pH7.3	803 pH7.3	560 pH7.8	803 pH7.8
	--		--	--	--	--	--	--	--	--
-61.2	0	0.044	0	0.034748	0	0.0385	0	0.057792	0	-0.0044
-60.95	0.0629999999999999	0.045	-0.11662	0.028084	-0.001	0.019	0.0240800000000001	0.01204	0.02464	-0.02816
-60.7	-0.029	0.029	0.0285599999999999	0.004284	0.0805	0.001	-0.018662	0.02107	0.0127600000000001	-0.01144
-60.45	0.042	0.015	-0.046172	-0.012852	0.0305	-0.0155	-0.03913	-0.01204	0.02596	-0.00704
-60.2	-0.079	-0.024	0.030464	-0.029036	-0.021	-0.025	-0.0740460000000001	-0.00301	-0.00968000000000002	0.01496
-0.2	0.0209999999999999	-0.043	0.036176	-0.034272	-0.00549999999999995	-0.03	0.0896980000000001	-0.031304	-0.03432	-0.02068
-0.175	0.00800000000000001	-0.088	0.00190399999999991	-0.033796	-0.00549999999999995	-0.066	0.0896980000000001	-0.03311	-0.03432	-0.01892
-0.15	-0.048	-0.059	-0.017612	-0.054264	-0.034	-0.058	0.0824739999999999	-0.043344	-0.03564	-0.01496
-0.125	0.0880000000000001	-0.037	-0.029512	-0.029988	-0.1605	-0.035	0.018662	-0.061404	-0.0426800000000001	-0.04004
-0.1	-0.033	0.024	-0.034272	0.054264	-0.0570000000000001	-0.0625	-0.107156	-0.01204	-0.00704000000000005	0.0088
-0.075	0.5	0.075	0.15708	-0.124712	0.196	-0.059	0.0114380000000001	-0.012642	0.4356	0.07876
-0.05	1.585	-0.004	0.8925	-0.977228	1.142	0.004	0.68026	-0.05117	1.65836	-0.19184
-0.025	1.514	-1.583	1.272824	-2.185792	1.632	-0.369	1.492358	-0.47257	2.23872	-1.7358
0	0.692	-3.081	0.973896	-3.168732	1.398	-1.693	1.494766	-1.76988	1.81852	-4.28824
0.025	0.836	-2.709	0.857276	-2.823156	1.1605	-3.215	0.977648	-2.806524	1.64032	-4.80612
0.05	1.051	-2.833	0.95438	-2.82506	1.3575	-2.726	1.633226	-2.403786	1.99892	-3.63132
0.075	0.968	-2.622	0.951524	-2.722244	1.61	-2.7185	1.657306	-2.631944	2.1494	-3.4672
0.1	0.92	-2.094	0.920584	-2.102492	1.5095	-2.6825	1.501388	-2.319506	2.07152	-3.0426
0.125	1.045	-1.805	0.95438	-1.750252	1.673	-2.2555	1.636236	-1.858976	1.903	-1.84008
0.15	0.934	-1.957	0.894404	-1.864016	1.3855	-1.584	1.530284	-1.343664	1.7996	-0.83028
0.175	0.907	-1.978	0.899164	-1.89686	1.5055	-1.4385	1.4749	-1.410486	1.73184	-0.98208
0.2	0.803	-1.496	0.814912	-1.398488	1.263	-1.6155	1.435168	-1.415904	1.65	-0.96404
0.225	0.878	-1.358	0.806344	-1.170008	1.2485	-1.372	1.28226	-1.039654	1.48808	-0.20152
0.25	0.875	-1.653	0.816816	-1.408008	1.254	-0.79	1.18594	-0.622468	1.39568	0.60104
0.275	0.719	-1.689	0.677824	-1.54462	1.233	-0.692	1.187144	-0.665812	1.31428	0.3234
0.3	0.882	-1.559	0.722568	-1.40658	1.195	-1.0635	1.182328	-0.989086	1.22496	-0.20196
0.325	0.772	-1.494	0.64022	-1.338036	1.1555	-0.9805	1.117914	-0.927682	1.21308	-0.0132
0.35	0.725	-1.545	0.647836	-1.355172	1.047	-0.9085	1.046276	-0.774774	1.06304	0.19536
0.375	0.701	-1.572	0.641172	-1.402772	1.0015	-0.811	1.116108	-0.786212	1.03752	0.11968
0.4	0.713	-1.472	0.64974	-1.332324	0.9805	-0.945	1.02641	-0.807282	1.01464	-0.0638
0.425	0.595	-1.357	0.582148	-1.196664	1.0505	-0.976	1.046276	-0.854238	0.96976	0.14608
0.45	0.673	-1.411	0.612612	-1.2138	0.968	-0.7765	1.013768	-0.747082	0.93236	0.40348
0.475	0.625	-1.507	0.587384	-1.2852	0.972	-0.7805	0.993902	-0.693504	0.9416	0.30448
0.5	0.624	-1.532	0.608328	-1.364692	0.9475	-0.767	1.08962	-0.84882	0.95172	0.08844
0.525	0.716	-1.54	0.558824	-1.37088	0.9755	-0.906	0.84882	-0.838586	0.94292	-0.03476
0.55	0.732	-1.441	0.547876	-1.253308	0.9145	-0.862	0.919254	-0.952966	0.8932	-0.04356
0.575	0.6	-1.371	0.573104	-1.179052	0.831	-0.841	1.002932	-0.82775	0.82588	0.23936
0.6	0.556	-1.426	0.536928	-1.265208	0.8495	-0.7135	0.90601	-0.810292	0.90904	0.32648
0.625	0.647	-1.439	0.546448	-1.313284	0.9095	-0.7495	0.902398	-0.904204	0.86724	0.17248
0.65	0.59	-1.474	0.610232	-1.303764	0.9175	-0.8885	0.905408	-0.883134	0.79772	0.05588
0.675	0.586	-1.413	0.556444	-1.215228	0.933	-0.893	0.974638	-0.871094	0.80564	0.02508
0.7	0.521	-1.332	0.55454	-1.16382	0.8665	-0.8165	0.936712	-0.833168	0.79948	0.16676
0.725	0.587	-1.366	0.567392	-1.205708	0.889	-0.7455	0.946344	-0.77357	0.80212	0.35244
0.75	0.549	-1.41	0.595476	-1.271396	0.868	-0.8295	0.90601	-0.85183	0.79288	0.25124
0.775	0.644	-1.369	0.543116	-1.20428	0.8835	-0.839	0.959588	-0.947548	0.75724	0.06556
0.8	0.691	-1.357	0.50694	-1.14716	0.8885	-0.7935	0.961996	-0.84581	0.76384	0.19756
0.825	0.648	-1.346	0.503132	-1.19952	0.8165	-0.6315	0.877716	-0.625478	0.73172	0.30624
0.85	0.532	-1.367	0.520268	-1.205708	0.7835	-0.7785	0.895776	-0.759724	0.7326	0.21208
0.875	0.557	-1.326	0.558824	-1.122408	0.7855	-0.8885	0.919856	-0.723002	0.69696	0.13156
0.9	0.609	-1.287	0.52122	-1.065288	0.7675	-0.929	0.889756	-0.847014	0.67804	0.2816
0.925	0.602	-1.313	0.494088	-1.069572	0.8445	-0.708	0.91805	-0.850626	0.66572	0.46156
0.95	0.592	-1.307	0.518364	-1.102892	0.8415	-0.6735	0.85785	-0.624876	0.65956	0.41536
0.975	0.495	-1.315	0.496468	-1.107652	0.825	-0.764	0.830158	-0.768754	0.66308	0.32472
1	0.521	-1.304	0.538356	-1.067192	0.839	-0.661	0.835576	-0.831362	0.66484	0.33396
1.025	0.555	-1.322	0.512176	-1.020544	0.7765	-0.853	0.831964	-0.730828	0.6116	0.44968
1.05	0.593	-1.371	0.520268	-1.123836	0.8	-0.6685	0.847014	-0.876512	0.65736	0.41052
1.075	0.504	-1.338	0.465052	-1.092896	0.736	-0.7285	0.801864	-0.783804	0.65252	0.3014
1.1	0.483	-1.279	0.376516	-1.054816	0.771	-0.6115	0.850024	-0.833168	0.65912	0.319
1.125	0.522	-1.271	0.49742	-1.045296	0.8055	-0.714	0.86989	-0.691698	0.61204	0.4114
1.15	0.508	-1.345	0.462196	-1.123836	0.738	-0.807	0.859656	-0.765142	0.58168	0.4048
1.175	0.487	-1.293	0.474096	-1.095276	0.7345	-0.761	0.840392	-0.865074	0.616	0.22836
1.2	0.525	-1.276	0.429352	-1.022924	0.7445	-0.8935	0.778386	-0.829556	0.59356	0.25784
1.225	0.479	-1.27	0.462672	-1.059576	0.742	-0.7625	0.72541	-0.759122	0.55264	0.42372
1.25	0.505	-1.287	0.43078	-1.106224	0.677	-0.728	0.868686	-0.738052	0.58564	0.41096
1.275	0.508	-1.253	0.465528	-1.058624	0.7385	-0.619	0.806078	-0.751898	0.65208	0.32692
1.3	0.512	-1.226	0.472192	-1.0115	0.721	-0.5525	0.835576	-0.68026	0.55484	0.37928
1.325	0.492	-1.222	0.47838	-0.999124	0.7825	-0.646	0.789222	-0.753102	0.52888	0.46596
1.35	0.457	-1.234	0.458864	-1.010072	0.6795	-0.59	0.7826	-0.711564	0.50952	0.52316
1.375	0.629	-1.203	0.501704	-0.984844	0.642	-0.8555	0.788018	-0.77658	0.52316	0.43604
1.4	0.534	-1.166	0.4403	-0.934388	0.647	-0.71	0.793436	-0.742868	0.55572	0.451
1.425	0.423	-1.203	0.404124	-0.979132	0.7275	-0.7235	0.793436	-0.68327	0.50996	0.55968
1.45	0.405	-1.253	0.427448	-0.985796	0.706	-0.641	0.777182	-0.762132	0.5192	0.54208
1.475	0.444	-1.229	0.395556	-1.01626	0.7825	-0.7705	0.741062	-0.736246	0.57024	0.43472
1.5	0.551	-1.16	0.453152	-0.933436	0.6985	-0.826	0.795844	-0.750694	0.53416	0.43032
1.525	0.549	-1.168	0.452676	-0.945336	0.781	-0.533	0.77357	-0.639926	0.54032	0.54472
1.55	0.555	-1.182	0.41888	-0.991032	0.7155	-0.757	0.707952	-0.831964	0.5082	0.54428
1.575	0.525	-1.181	0.357476	-0.948668	0.7285	-0.641	0.751898	-0.62909	0.53636	0.46112
1.6	0.516	-1.19	0.419356	-0.920108	0.791	-0.7405	0.757918	-0.70133	0.50908	0.46904
1.625	0.455	-1.14	0.443156	-0.948192	0.7755	-0.677	0.719992	-0.822934	0.49368	0.5632
1.65	0.493	-1.168	0.425068	-0.961044	0.72	-0.705	0.754306	-0.612836	0.49632	0.57552
1.675	0.453	-1.194	0.38556	-0.945812	0.7095	-0.756	0.738052	-0.748888	0.46508	0.5038
1.7	0.4	-1.152	0.376516	-0.922488	0.6745	-0.6015	0.745878	-0.672434	0.50336	0.50336
1.725	0.508	-1.152	0.391272	-0.908684	0.7385	-0.771	0.813302	-0.657384	0.52624	0.57596
1.75	0.517	-1.152	0.430304	-0.89488	0.7405	-0.638	0.705544	-0.751898	0.47256	0.57508
1.775	0.518	-1.153	0.41888	-0.881076	0.7675	-0.599	0.756714	-0.760928	0.5236	0.56144
1.8	0.468	-1.153	0.396984	-0.867272	0.6845	-0.6155	0.74949	-0.741664	0.48796	0.55088
1.929	0.474	-1.119	0.366996	-0.886312	0.7435	-0.7395	0.738052	-0.733838	0.43956	0.51172
2.067	0.501	-1.106	0.406028	-0.87822	0.6875	-0.7965	0.735042	-0.788018	0.43692	0.51392
2.213	0.552	-1.132	0.301308	-0.893452	0.664	-0.65	0.71939	-0.62909	0.42284	0.53504
2.369	0.477	-1.138	0.420308	-0.905828	0.582	-0.72	0.710962	-0.65618	0.38368	0.5368
2.535	0.503	-1.124	0.348432	-0.891072	0.6205	-0.6665	0.715778	-0.759122	0.37972	0.53724
2.711	0.499	-1.11	0.408408	-0.868224	0.671	-0.797	0.71939	-0.750092	0.34496	0.48092
2.899	0.5	-1.118	0.391272	-0.87346	0.615	-0.677	0.751296	-0.895776	0.33	0.46332
3.099	0.412	-1.104	0.348908	-0.888692	0.6505	-0.7155	0.685076	-0.783804	0.36608	0.42592
3.312	0.443	-1.106	0.33558	-0.883456	0.579	-0.7225	0.700126	-0.75551	0.33088	0.43648
3.539	0.396	-1.118	0.317968	-0.87584	0.635	-0.7265	0.660394	-0.648956	0.3036	0.38368
3.781	0.41	-1.105	0.348432	-0.877268	0.598	-0.727	0.623672	-0.705544	0.33968	0.3542
4.038	0.373	-1.152	0.287028	-0.886788	0.556	-0.6455	0.6321	-0.86086	0.31988	0.33836
4.311	0.46	-1.174	0.339864	-0.905828	0.5365	-0.8155	0.598388	-0.730828	0.3168	0.27676
4.603	0.478	-1.154	0.348432	-0.907256	0.5535	-0.866	0.63511	-0.865676	0.3124	0.24816
4.913	0.391	-1.178	0.357476	-0.905828	0.593	-0.7445	0.62608	-0.85183	0.33088	0.21164
5.243	0.304	-1.16	0.346052	-0.943432	0.495	-0.9425	0.503874	-0.77658	0.2618	0.16896
5.594	0.414	-1.189	0.272748	-0.97342	0.535	-0.832	0.641732	-0.907816	0.22	0.1606
5.968	0.354	-1.201	0.28798	-0.97104	0.5625	-0.9365	0.612234	-0.916846	0.17952	0.12408
6.367	0.321	-1.192	0.295596	-0.9996	0.5525	-0.825	0.592368	-0.889154	0.23496	0.04972
6.791	0.312	-1.234	0.317492	-0.995792	0.558	-0.957	0.592368	-0.928284	0.24684	-8.8E-4
7.242	0.364	-1.247	0.29988	-1.02102	0.6085	-0.9275	0.533974	-0.952966	0.20108	-0.02684
7.723	0.378	-1.22	0.364616	-1.017212	0.513	-0.924	0.625478	-1.054704	0.19316	-0.06732
8.234	0.323	-1.25	0.299404	-1.04244	0.4995	-1.003	0.586348	-0.939722	0.23408	-0.11264
8.779	0.253	-1.244	0.252756	-1.03292	0.5195	-1.0045	0.52374	-0.912632	0.21604	-0.1474
9.359	0.35	-1.242	0.287028	-1.055292	0.563	-1.013	0.62608	-0.957782	0.2068	-0.16192
9.976	0.261	-1.252	0.29274	-1.034824	0.6255	-0.98	0.56588	-1.033032	0.21384	-0.19184
10.633	0.309	-1.244	0.232764	-1.041012	0.5685	-1.091	0.600796	-1.039654	0.24244	-0.22352
11.333	0.52	-1.248	0.270844	-1.07576	0.538	-1.0915	0.57491	-0.976444	0.22836	-0.24552
12.077	0.387	-1.213	0.31654	-1.069096	0.4665	-0.921	0.576114	-1.02942	0.16544	-0.24772
12.87	0.322	-1.291	0.215152	-1.060052	0.5595	-0.907	0.579124	-0.989688	0.20856	-0.27984
13.714	0.279	-1.247	0.269892	-1.070048	0.546	-0.9625	0.482202	-0.97223	0.1826	-0.28776
14.612	0.448	-1.243	0.277032	-1.071476	0.5245	-1.083	0.574308	-0.962598	0.15312	-0.29128
15.569	0.376	-1.254	0.233716	-1.060528	0.5045	-1.013	0.456918	-0.89397	0.20284	-0.30316
16.587	0.376	-1.251	0.259896	-1.056244	0.514	-1.036	0.580328	-0.989086	0.17468	-0.31328
17.671	0.315	-1.248	0.214676	-1.041964	0.4775	-1.069	0.548422	-1.045072	0.12276	-0.31196
18.825	0.282	-1.242	0.26894	-1.0353	0.4745	-0.991	0.49063	-1.025206	0.22044	-0.33968
20.053	0.354	-1.206	0.260372	-1.018164	0.482	-1.0415	0.539392	-1.028216	0.22264	-0.35684
21.361	0.442	-1.193	0.274652	-1.030064	0.4355	-0.9575	0.488824	-0.985474	0.2222	-0.36124
22.753	0.348	-1.165	0.22848	-1.012452	0.4985	-1.0525	0.461132	-0.91203	0.16544	-0.33484
24.236	0.474	-1.168	0.243712	-1.011024	0.5355	-0.9505	0.438858	-0.981862	0.17424	-0.36036
25.813	0.289	-1.179	0.281792	-0.979608	0.3785	-0.909	0.40033	-0.983668	0.15268	-0.33264
27.493	0.3	-1.169	0.21658	-1.000076	0.456	-0.983	0.464142	-0.913836	0.15532	-0.34364
29.281	0.251	-1.152	0.219436	-0.981036	0.489	-0.91	0.413574	-0.910826	0.17292	-0.35376
31.185	0.287	-1.101	0.21658	-0.960092	0.4805	-0.9405	0.597184	-1.013768	0.1606	-0.341
33.212	0.361	-1.081	0.281792	-0.938672	0.4305	-0.9915	0.539392	-0.89698	0.13816	-0.3476
35.369	0.277	-1.098	0.24038	-0.920584	0.357	-0.9175	0.44548	-0.87591	0.17952	-0.34496
37.666	0.318	-1.055	0.207536	-0.91154	0.5425	-0.9545	0.425012	-0.871094	0.12892	-0.32956
40.111	0.346	-1.008	0.193732	-0.919632	0.432	-0.8785	0.456316	-0.914438	0.1342	-0.3322
42.714	0.256	-1.066	0.219436	-0.88536	0.3785	-0.9055	0.399728	-0.949354	0.13948	-0.31064
45.485	0.347	-1.028	0.229432	-0.883932	0.334	-0.795	0.407554	-0.789222	0.12892	-0.28952
48.435	0.249	-1.008	0.212772	-0.860608	0.407	-0.831	0.396116	-0.907816	0.17688	-0.31064
51.575	0.231	-0.999	0.222768	-0.843948	0.3665	-0.7825	0.37324	-0.829556	0.0910800000000001	-0.28644
54.918	0.28	-0.948	0.202776	-0.862988	0.382	-0.823	0.381066	-0.818118	0.19712	-0.30272
58.477	0.257	-0.927	0.201348	-0.798728	0.4105	-0.8805	0.552034	-0.797048	0.11088	-0.27676
62.266	0.268	-0.933	0.220864	-0.794444	0.33	-0.765	0.422002	-0.815108	0.14828	-0.29348
66.3	0.255	-0.907	0.211344	-0.749224	0.2245	-0.784	0.42441	-0.844004	0.14652	-0.27456
70.594	0.221	-0.887	0.173264	-0.741608	0.2835	-0.769	0.36421	-0.751296	0.07524	-0.25608
75.165	0.188	-0.863	0.196588	-0.731612	0.358	-0.7395	0.358792	-0.74949	0.0875600000000001	-0.25564
80.031	0.177	-0.819	0.170884	-0.695912	0.3535	-0.7405	0.443674	-0.68026	0.12892	-0.25036
85.212	0.169	-0.757	0.178024	-0.670684	0.2835	-0.664	0.35518	-0.71036	0.15092	-0.24772
90.727	0.285	-0.776	0.180404	-0.691152	0.281	-0.6645	0.409962	-0.667016	0.13464	-0.23144
96.598	0.32	-0.742	0.13328	-0.634508	0.338	-0.619	0.251034	-0.665812	0.11264	-0.231
102.849	0.156	-0.719	0.143276	-0.624988	0.1835	-0.565	0.188426	-0.547218	0.0791999999999999	-0.209
109.503	0.252	-0.702	0.156128	-0.596904	0.217	-0.6575	0.198058	-0.552636	0.12584	-0.2156
116.586	0.18	-0.676	0.037604	-0.59262	0.2155	-0.5735	0.32207	-0.60501	0.07304	-0.22352
124.127	0.272	-0.631	0.163268	-0.551208	0.29	-0.5	0.311234	-0.550228	0.0382800000000001	-0.18436
132.155	0.131	-0.638	0.0423640000000001	-0.569296	0.271	-0.575	0.259462	-0.622468	0.0351999999999999	-0.18788
140.702	0.116	-0.618	0.10472	-0.476952	0.19	-0.4695	0.215516	-0.479192	0.00923999999999991	-0.17204
149.8	0.115	-0.632	0.146608	-0.494564	0.1835	-0.493	0.32508	-0.561666	0.0400400000000001	-0.15796
