# Supplementary material for: Ultrafast proton-coupled isomerization in the phototransformation of phytochrome
Source: Nat Chem. 2022 May 16;14(7):823–30. doi: 10.1038/s41557-022-00944-x (PMC9252900; doi:10.1038/s41557-022-00944-x)
Supplement: Source Data Extended Data Fig. 9 — Data for Extended Data Fig. 9a, 9b, 9c, 9d, 9e, and 9f (ascii format). [file 41557_2022_944_MOESM11_ESM.zip › EDF 9 f.dat]

X-H278A pH 8.2	600 nm	700 nm	800 nm	900 nm
-61.2	-0.017	-0.069	-0.063	0.049
-60.95	-0.026	-0.008	0.014	0.15
-60.7	0.059	0.042	0.074	-0.017
-60.45	-0.018	0.022	-0.007	0.023
-60.2	0.013	0.054	-0.011	0.068
-0.3	0.021	0.023	0.149	0.084
-0.28	-0.025	0.096	0.109	-0.035
-0.26	-0.016	0.13	-0.036	0.017
-0.24	-0.006	0.209	-0.067	-0.036
-0.22	0.06	0.146	0.077	0.081
-0.2	0.004	0.083	-0.14	0.192
-0.18	-0.059	0.139	0.144	0.022
-0.16	0.044	0.069	-0.08	-0.102
-0.14	-0.052	0.034	0.171	-0.098
-0.12	0.02	-0.052	0.07	0.128
-0.1	-0.008	-0.394	-0.249	0.575
-0.08	-0.195	-0.916	-0.533	0.598
-0.06	-0.463	-2.302	-0.944	0.656
-0.04	-0.463	-4.125	-1.523	0.868
-0.02	0.396	-5.518	-2.389	0.794
0	1.184	-6.292	-4.102	0.745
0.02	2.355	-6.763	-4.968	0.741
0.04	2.698	-6.169	-5.313	0.399
0.06	3.094	-3.578	-5.761	-0.199
0.08	3.458	-1.095	-6.046	-0.73
0.1	3.47	1.345	-6.309	-1.164
0.12	3.264	2.931	-6.193	-1.457
0.14	3.249	4.016	-5.515	-1.481
0.16	3.146	4.449	-5.354	-1.502
0.18	3.185	4.431	-4.224	-1.317
0.2	3.2	4.291	-3.481	-1.167
0.22	2.951	3.816	-2.646	-1.005
0.24	2.942	3.509	-2.323	-0.88
0.26	2.664	3.239	-2.223	-1.116
0.28	2.688	2.741	-2.116	-1.21
0.3	2.516	2.615	-1.628	-0.958
0.32	2.488	2.738	-1.989	-0.672
0.34	2.297	2.806	-1.757	-0.549
0.36	2.27	2.861	-1.822	-0.224
0.38	2.17	2.962	-1.863	-0.227
0.4	2.095	2.853	-1.616	-0.685
0.42	2.184	2.952	-1.702	-0.677
0.44	2.072	3.133	-1.992	-0.536
0.46	2.016	3.114	-1.806	-0.635
0.48	1.996	3.25	-1.84	-0.486
0.5	2.056	3.353	-1.976	-0.507
0.52	2.127	3.427	-2.148	-0.659
0.54	2.052	3.465	-2.181	-0.571
0.56	1.952	3.697	-1.843	-0.752
0.58	2.022	3.692	-1.882	-0.94
0.6	2.076	3.75	-2.132	-0.657
0.62	2.001	3.683	-2.419	-0.408
0.64	1.953	3.786	-2.282	-0.18
0.66	1.908	4.045	-2.316	-0.364
0.68	1.897	4.177	-2.125	-0.486
0.7	1.935	4.259	-2.178	-0.358
0.72	1.876	4.239	-2.229	-0.344
0.74	1.867	4.11	-2.059	-0.458
0.76	1.941	4.108	-2.15	-0.664
0.78	1.844	4.325	-1.949	-0.521
0.8	1.825	4.463	-2.356	-0.27
0.82	1.849	4.381	-2.225	-0.486
0.84	1.773	4.305	-2.215	-0.719
0.86	1.743	4.426	-2.257	-0.619
0.88	1.747	4.485	-2.14	-0.44
0.9	1.839	4.4	-1.922	-0.422
0.92	1.793	4.421	-1.824	-0.54
0.94	1.79	4.374	-2.066	-0.656
0.96	1.651	4.453	-1.78	-0.682
0.98	1.657	4.509	-2.157	-0.418
1	1.737	4.712	-2.087	-0.576
1.02	1.646	4.662	-2.02	-0.512
1.04	1.768	4.616	-2.056	-0.272
1.06	1.705	4.621	-1.861	-0.455
1.08	1.778	4.516	-1.821	-0.405
1.1	1.628	4.605	-1.95	-0.469
1.12	1.734	4.657	-1.974	-0.337
1.14	1.605	4.644	-2.053	-0.287
1.16	1.594	4.666	-2.073	-0.484
1.18	1.607	4.846	-1.991	-0.446
1.2	1.766	4.773	-1.971	-0.409
1.22	1.673	4.646	-1.955	-0.372
1.24	1.611	4.651	-1.938	-0.334
1.26	1.728	4.669	-1.921	-0.322
1.28	1.639	4.688	-1.904	-0.361
1.3	1.632	4.706	-1.911	-0.399
1.404	1.579	4.632	-1.967	-0.506
1.514	1.504	4.77	-1.958	-0.515
1.633	1.488	4.909	-1.875	-0.619
1.759	1.494	4.88	-1.71	-0.5
1.894	1.405	4.984	-1.722	-0.233
2.039	1.422	5.089	-1.784	-0.42
2.193	1.376	5.084	-1.854	-0.237
2.358	1.355	5.175	-1.989	-0.674
2.535	1.324	5.201	-2.063	-0.562
2.724	1.299	5.278	-1.876	-0.476
2.926	1.325	5.444	-1.869	-0.421
3.141	1.296	5.368	-2.056	-0.326
3.372	1.227	5.525	-2.125	-0.201
3.618	1.254	5.583	-2.184	-0.345
3.882	1.236	5.618	-2.256	-0.485
4.164	1.083	5.669	-2.263	-0.399
4.465	1.133	5.603	-2.225	-0.188
4.787	1.286	5.857	-2.232	-0.132
5.131	1.136	6.106	-2.456	-0.299
5.499	0.98	5.976	-2.536	-0.496
5.892	1.056	5.918	-2.75	-0.551
6.313	0.996	6.01	-2.778	-0.229
6.762	1.055	6.048	-2.772	-0.253
7.243	1.097	6.081	-2.795	-0.269
7.757	1.058	6.133	-2.891	-0.097
8.306	0.927	6.1	-3.002	-0.269
8.893	1.061	6.353	-3.19	-0.165
9.52	0.895	6.287	-3.383	-0.281
10.191	0.961	6.448	-3.16	-0.454
10.909	0.956	6.206	-3.545	-0.507
11.675	0.895	6.345	-3.502	-0.619
12.495	1.074	6.362	-3.314	-0.481
13.371	0.991	6.198	-3.426	-0.166
14.308	0.992	6.325	-3.463	-0.113
15.309	0.905	6.359	-3.53	-0.29
16.379	0.938	6.332	-3.34	0.279
17.524	1.023	6.306	-3.509	-0.222
18.747	0.908	6.267	-3.747	-0.397
20.055	0.876	6.185	-3.666	-0.126
21.453	0.933	6.261	-3.52	-0.119
22.947	0.872	6.177	-3.459	0.046
24.545	0.922	6.203	-3.553	-0.637
26.253	0.914	6.133	-3.49	0.194
28.078	0.945	6.082	-3.276	0.158
30.03	0.804	5.867	-3.482	-0.221
32.117	0.934	6.239	-3.121	0.143
34.347	0.847	5.989	-3.189	0.079
36.731	0.765	5.783	-3.346	-0.644
39.28	0.871	5.913	-3.173	0.049
42.005	0.774	5.851	-3.154	-0.063
44.918	0.741	5.547	-3.016	0.098
48.032	0.737	5.615	-3.186	-0.096
51.361	0.859	5.716	-2.893	0.269
54.92	0.823	5.695	-2.896	0.138
58.724	0.812	5.383	-2.958	0.35
62.791	0.763	5.325	-3.067	-0.086
67.139	0.758	5.318	-2.864	0.275
71.786	0.767	5.465	-2.617	0.308
76.755	0.656	4.931	-2.969	0.388
82.066	0.731	5.343	-2.66	0.151
87.744	0.595	4.95	-2.626	0.484
93.814	0.712	4.807	-2.38	0.35
100.303	0.694	4.832	-2.627	0.003
107.239	0.65	4.788	-2.701	0.414
114.655	0.642	4.323	-2.21	0.102
122.582	0.572	4.216	-2.135	0.688
131.056	0.526	3.959	-2.648	-0.627
140.116	0.587	3.976	-2.455	0.222
149.8	0.512	4.146	-2.18	-0.277
