# Supplementary material for: Ultrafast proton-coupled isomerization in the phototransformation of phytochrome
Source: Nat Chem. 2022 May 16;14(7):823–30. doi: 10.1038/s41557-022-00944-x (PMC9252900; doi:10.1038/s41557-022-00944-x)
Supplement: Source Data Extended Data Fig. 10 — Data for Extended Data Fig. 10 a-g (ascii format). [file 41557_2022_944_MOESM12_ESM.zip]

Archive with 1 entries (1 files):
- EDF 10 data.dat
