# Supplementary material for: Ultrafast proton-coupled isomerization in the phototransformation of phytochrome
Source: Nat Chem. 2022 May 16;14(7):823–30. doi: 10.1038/s41557-022-00944-x (PMC9252900; doi:10.1038/s41557-022-00944-x)
Supplement: Source Data Extended Data Fig. 10 — Data for Extended Data Fig. 10 a-g (ascii format). [file 41557_2022_944_MOESM12_ESM.zip › EDF 10 data.dat]

x-a	X-a red	X-a	Y- black	x-FTIR	b FTIRdiff	c-X	c-Y Ramanint	c-X	c-Y black Ramanint	d-X	d-Y red Ramanint	X-d	Y-d blue Ramanint	X-e	Y-e black	X-f	Y-f black	g-X	g-Y red RamanInt	g-X	g-Y blue Ramanint
1780.71625	0.00104007006787826	1781.14503	0.00694727891156463	1798.3201327454	2.1038E-5	1800	0.0326132648295189	1800	0.00625784190715182	1780.71625	0.00104007006787826	1781.14503	5.48182342758223E-4	1781.14503	0.00694727891156463	1800	0.00625784190715182	1800	0.0326132648295189	1800	0.0423157649253731
1778.78788	0.00145609809502956	1779.21649	0.00791666666666667	1797.3558860254	1.94206E-5	1798.07163	0.0401564689397478	1798.07163	0.00655583437892095	1778.78788	0.00145609809502956	1779.21649	0	1779.21649	0.00791666666666667	1798.07163	0.00655583437892095	1798.07163	0.0401564689397478	1798.07163	0.0429804104477612
1776.8595	0.00187212612218086	1777.28796	0.00646258503401361	1796.3916393054	1.80821E-5	1796.14325	0.0388253152732368	1796.14325	0.00402289836888331	1776.8595	0.00187212612218086	1777.28796	0.00219272937103289	1777.28796	0.00646258503401361	1796.14325	0.00402289836888331	1796.14325	0.0388253152732368	1796.14325	0.040321828358209
1774.93113	0.00104007006787826	1775.35942	0.00436224489795918	1795.4273925854	1.77848E-5	1794.21488	0.028619803829986	1794.21488	0.00253293601003764	1774.93113	0.00104007006787826	1775.35942	0.00383727639930756	1775.35942	0.00436224489795918	1794.21488	0.00253293601003764	1794.21488	0.028619803829986	1794.21488	0.033896921641791
1773.00275	0	1773.43089	0.00420068027210884	1794.4631458655	1.86955E-5	1792.2865	0.0301728164409155	1792.2865	0.00551286072772898	1773.00275	0	1773.43089	0.00383727639930756	1773.43089	0.00420068027210884	1792.2865	0.00551286072772898	1792.2865	0.0301728164409155	1792.2865	0.0325676305970149
1771.07438	4.16028027151303E-4	1771.50235	0.00597789115646259	1793.4988991455	2.10502E-5	1790.35813	0.0363848668846333	1790.35813	0.00879077791718946	1771.07438	4.16028027151303E-4	1771.50235	0.00465954991344489	1771.50235	0.00597789115646259	1790.35813	0.00879077791718946	1790.35813	0.0363848668846333	1790.35813	0.0358908582089552
1769.14601	2.08014013575651E-4	1769.57382	0.00694727891156463	1792.5346524255	2.2546E-5	1788.42975	0.0377160205511443	1788.42975	0.0090887703889586	1769.14601	2.08014013575651E-4	1769.57382	0.00452250432775534	1769.57382	0.00694727891156463	1788.42975	0.0090887703889586	1788.42975	0.0377160205511443	1788.42975	0.037441697761194
1767.21763	0.00208014013575651	1767.64528	0.00630102040816326	1791.5704057056	2.17084E-5	1786.50138	0.0374941616067258	1786.50138	0.00566185696361355	1767.21763	0.00208014013575651	1767.64528	0.00287795729948067	1767.64528	0.00630102040816326	1786.50138	0.00566185696361355	1786.50138	0.0374941616067258	1786.50138	0.0385494402985075
1765.28926	0.00395226625793738	1765.71675	0.00613945578231293	1790.6061589856	1.93027E-5	1784.573	0.0341662774404484	1784.573	0.00327791718946048	1765.28926	0.00395226625793738	1765.71675	0.00232977495672245	1765.71675	0.00613945578231293	1784.573	0.00327791718946048	1784.573	0.0341662774404484	1784.573	0.0378847947761194
1763.36088	0.00187212612218086	1763.78821	0.00694727891156463	1789.6419122656	1.64132E-5	1782.64463	0.0283979448855675	1782.64463	0.00417189460476788	1763.36088	0.00187212612218086	1763.78821	0.00356318522792845	1763.78821	0.00694727891156463	1782.64463	0.00417189460476788	1782.64463	0.0283979448855675	1782.64463	0.033896921641791
1761.43251	0.00270418217648347	1761.85968	0.00759353741496599	1788.6776655457	1.57107E-5	1780.71625	0.02507006071929	1780.71625	0.00432089084065245	1761.43251	0.00270418217648347	1761.85968	0.004933641084824	1761.85968	0.00759353741496599	1780.71625	0.00432089084065245	1780.71625	0.02507006071929	1780.71625	0.0345615671641791
1759.50413	0.00582439238011824	1759.93114	0.00807823129251701	1787.7134188257	1.77087E-5	1778.78788	0.028176085941149	1778.78788	0.00387390213299875	1759.50413	0.00582439238011824	1759.93114	0.00548182342758223	1759.93114	0.00807823129251701	1778.78788	0.00387390213299875	1778.78788	0.028176085941149	1778.78788	0.0354477611940298
1757.57576	0.00894460258375301	1758.00261	0.00953231292517007	1786.7491721057	2.08645E-5	1776.8595	0.0335007006071929	1776.8595	0.00372490589711418	1757.57576	0.00894460258375301	1758.00261	0.00644114252740912	1758.00261	0.00953231292517007	1776.8595	0.00372490589711418	1776.8595	0.0335007006071929	1776.8595	0.0319029850746269
1755.64738	0.0104007006787826	1756.07408	0.0121173469387755	1785.7849253857	2.34349E-5	1774.93113	0.0321695469406819	1774.93113	0.00372490589711418	1755.64738	0.0104007006787826	1756.07408	0.00753750721292556	1756.07408	0.0121173469387755	1774.93113	0.00372490589711418	1774.93113	0.0321695469406819	1774.93113	0.0365555037313433
1753.71901	0.00915261659732866	1754.14554	0.0153486394557823	1784.8206786658	2.32053E-5	1773.00275	0.0292853806632415	1773.00275	0.00521486825595985	1753.71901	0.00915261659732866	1754.14554	0.00931909982688979	1754.14554	0.0153486394557823	1773.00275	0.00521486825595985	1773.00275	0.0292853806632415	1773.00275	0.0396571828358209
1751.79063	0.0104007006787826	1752.21701	0.0179336734693878	1783.8564319458	1.93157E-5	1771.07438	0.0335007006071929	1771.07438	0.00730081555834379	1751.79063	0.0104007006787826	1752.21701	0.0112377380265436	1752.21701	0.0179336734693878	1771.07438	0.00730081555834379	1771.07438	0.0335007006071929	1771.07438	0.0343400186567164
1749.86226	0.0128968688416904	1750.28847	0.0179336734693878	1782.8921852258	1.52677E-5	1769.14601	0.0357192900513779	1769.14601	0.0116217063989962	1749.86226	0.0128968688416904	1750.28847	0.0124711482977496	1750.28847	0.0179336734693878	1769.14601	0.0116217063989962	1769.14601	0.0357192900513779	1769.14601	0.033232276119403
1747.93388	0.0141449529231443	1748.35994	0.0150255102040816	1781.9279385059	1.47806E-5	1767.21763	0.0312821111630079	1767.21763	0.0146016311166876	1747.93388	0.0141449529231443	1748.35994	0.0145268320830929	1748.35994	0.0150255102040816	1767.21763	0.0146016311166876	1767.21763	0.0312821111630079	1767.21763	0.0345615671641791
1746.00551	0.0170571491132034	1746.4314	0.0101785714285714	1780.9636917859	1.64059E-5	1765.28926	0.027288650163475	1765.28926	0.0119196988707654	1746.00551	0.0170571491132034	1746.4314	0.0171306982111945	1746.4314	0.0101785714285714	1765.28926	0.0119196988707654	1765.28926	0.027288650163475	1765.28926	0.0358908582089552
1744.07713	0.018513247208233	1744.50287	0.00743197278911565	1779.9994450659	1.58643E-5	1763.36088	0.0248482017748715	1763.36088	0.011025721455458	1744.07713	0.018513247208233	1744.50287	0.0206938834391229	1744.50287	0.00743197278911565	1763.36088	0.011025721455458	1763.36088	0.0248482017748715	1763.36088	0.0414295708955224
1742.14876	0.0158090650317495	1742.57433	0.00888605442176871	1779.0351983459	1.33546E-5	1761.43251	0.0204110228865016	1761.43251	0.015495608531995	1742.14876	0.0158090650317495	1742.57433	0.0231607039815349	1742.57433	0.00888605442176871	1761.43251	0.015495608531995	1761.43251	0.0204110228865016	1761.43251	0.0447527985074627
1740.22039	0.0126888548281147	1740.6458	0.00840136054421769	1778.070951626	1.19089E-5	1759.50413	0.0201891639420831	1759.50413	0.019965495608532	1740.22039	0.0126888548281147	1740.6458	0.0205568378534334	1740.6458	0.00840136054421769	1759.50413	0.019965495608532	1759.50413	0.0201891639420831	1759.50413	0.0434235074626866
1738.29201	0.0081125465294504	1738.71726	0.00613945578231293	1777.106704906	1.2743E-5	1757.57576	0.0306165343297524	1757.57576	0.0236904015056462	1738.29201	0.0081125465294504	1738.71726	0.0154861511829198	1738.71726	0.00613945578231293	1757.57576	0.0236904015056462	1757.57576	0.0306165343297524	1757.57576	0.0443097014925373
1736.36364	0.00457630829866433	1736.78873	0.00646258503401361	1776.142458186	1.48646E-5	1755.64738	0.0379378794955628	1755.64738	0.0262233375156838	1736.36364	0.00457630829866433	1736.78873	0.0117859203693018	1736.78873	0.00646258503401361	1755.64738	0.0262233375156838	1755.64738	0.0379378794955628	1755.64738	0.0509561567164179
1734.43526	0.0081125465294504	1734.86019	0.00710884353741497	1775.1782114661	1.68364E-5	1753.71901	0.0374941616067258	1753.71901	0.0238393977415307	1734.43526	0.0081125465294504	1734.86019	0.0102784189267167	1734.86019	0.00710884353741497	1753.71901	0.0238393977415307	1753.71901	0.0374941616067258	1753.71901	0.059375
1732.50689	0.0104007006787826	1732.93166	0.00775510204081633	1774.2139647461	1.9184E-5	1751.79063	0.0399346099953293	1751.79063	0.0196675031367629	1732.50689	0.0104007006787826	1732.93166	0.011100692440854	1732.93166	0.00775510204081633	1751.79063	0.0196675031367629	1751.79063	0.0399346099953293	1751.79063	0.0633628731343284
1730.57851	0.00644843442084519	1731.00312	0.0103401360544218	1773.2497180261	2.25683E-5	1749.86226	0.0468122372723027	1749.86226	0.0187735257214555	1730.57851	0.00644843442084519	1731.00312	0.0116488747836122	1731.00312	0.0103401360544218	1749.86226	0.0187735257214555	1749.86226	0.0468122372723027	1749.86226	0.0662430037313433
1728.65014	0.00374425224436172	1729.07459	0.0114710884353741	1772.2854713061	2.45304E-5	1747.93388	0.0547991592713685	1747.93388	0.0148996235884567	1728.65014	0.00374425224436172	1729.07459	0.0105525100980958	1729.07459	0.0114710884353741	1747.93388	0.0148996235884567	1747.93388	0.0547991592713685	1747.93388	0.0682369402985075
1726.72176	0.00520035033939129	1727.14605	0.00953231292517007	1771.3212245862	2.24014E-5	1746.00551	0.0539117234936945	1746.00551	0.00581085319949812	1726.72176	0.00520035033939129	1727.14605	0.00918205424120023	1727.14605	0.00953231292517007	1746.00551	0.00581085319949812	1746.00551	0.0539117234936945	1746.00551	0.0651352611940298
1724.79339	0.0076965185022991	1725.21752	0.00791666666666667	1770.3569778662	1.81374E-5	1744.07713	0.0406001868285848	1744.07713	0.00387390213299875	1724.79339	0.0076965185022991	1725.21752	0.00849682631275245	1725.21752	0.00791666666666667	1744.07713	0.00387390213299875	1744.07713	0.0406001868285848	1744.07713	0.0598180970149254
1722.86501	0.00998467265163127	1723.28899	0.00904761904761905	1769.3927311462	1.66603E-5	1742.14876	0.0330569827183559	1742.14876	0.00879077791718946	1722.86501	0.00998467265163127	1723.28899	0.0100043277553376	1723.28899	0.00904761904761905	1742.14876	0.00879077791718946	1742.14876	0.0330569827183559	1742.14876	0.0536147388059702
1720.93664	0.0126888548281147	1721.36045	0.0106632653061224	1768.4284844263	1.95894E-5	1740.22039	0.0394908921064923	1740.22039	0.00595984943538269	1720.93664	0.0126888548281147	1721.36045	0.0130193306405078	1721.36045	0.0106632653061224	1740.22039	0.00595984943538269	1740.22039	0.0394908921064923	1740.22039	0.0440881529850746
1719.00826	0.0114407707466608	1719.43192	0.0109863945578231	1767.4642377063	2.30615E-5	1738.29201	0.0410439047174218	1738.29201	0	1719.00826	0.0114407707466608	1719.43192	0.0146638776687825	1719.43192	0.0109863945578231	1738.29201	0	1738.29201	0.0410439047174218	1738.29201	0.036777052238806
1717.07989	0.00998467265163127	1717.50338	0.0109863945578231	1766.4999909863	2.38097E-5	1736.36364	0.0326132648295189	1736.36364	0.00342691342534504	1717.07989	0.00998467265163127	1717.50338	0.0164454702827467	1717.50338	0.0109863945578231	1736.36364	0.00342691342534504	1736.36364	0.0326132648295189	1736.36364	0.0381063432835821
1715.15152	0.0149770089774469	1715.57485	0.0106632653061224	1765.5357442664	2.3168E-5	1734.43526	0.0283979448855675	1734.43526	0.00879077791718946	1715.15152	0.0149770089774469	1715.57485	0.0179529717253318	1715.57485	0.0106632653061224	1734.43526	0.00879077791718946	1734.43526	0.0283979448855675	1734.43526	0.0412080223880597
1713.22314	0.0205933873439895	1713.64631	0.00985544217687075	1764.5714975464	2.28088E-5	1732.50689	0.0283979448855675	1732.50689	0.00789680050188206	1713.22314	0.0205933873439895	1713.64631	0.01850115406809	1713.64631	0.00985544217687075	1732.50689	0.00789680050188206	1732.50689	0.0283979448855675	1732.50689	0.040321828358209
1711.29477	0.0197613312896869	1711.71778	0.00985544217687075	1763.6072508264	2.43069E-5	1730.57851	0.0292853806632415	1730.57851	0.00521486825595985	1711.29477	0.0197613312896869	1711.71778	0.0195975187536065	1711.71778	0.00985544217687075	1730.57851	0.00521486825595985	1730.57851	0.0292853806632415	1730.57851	0.0412080223880597
1709.36639	0.0156010510181739	1709.78924	0.0108248299319728	1762.6430041064	2.78735E-5	1728.65014	0.0308383932741709	1728.65014	0.00402289836888331	1709.36639	0.0156010510181739	1709.78924	0.020967974610502	1709.78924	0.0108248299319728	1728.65014	0.00402289836888331	1728.65014	0.0308383932741709	1728.65014	0.040986473880597
1707.43802	0.0166411210860521	1707.86071	0.0117942176870748	1761.6787573865	3.04664E-5	1726.72176	0.0346099953292854	1726.72176	0.00566185696361355	1707.43802	0.0166411210860521	1707.86071	0.0217902481246394	1707.86071	0.0117942176870748	1726.72176	0.00566185696361355	1726.72176	0.0346099953292854	1726.72176	0.0394356343283582
1705.50964	0.0205933873439895	1705.93217	0.0135714285714286	1760.7145106665	3.22004E-5	1724.79339	0.0386034563288183	1724.79339	0.0090887703889586	1705.50964	0.0205933873439895	1705.93217	0.0232977495672245	1705.93217	0.0135714285714286	1724.79339	0.0090887703889586	1724.79339	0.0386034563288183	1724.79339	0.0425373134328358
1703.58127	0.022673527479746	1704.00364	0.0174489795918367	1759.7502639465	3.5711E-5	1722.86501	0.0406001868285848	1722.86501	0.00968475533249686	1703.58127	0.022673527479746	1704.00364	0.0256275245239469	1704.00364	0.0174489795918367	1722.86501	0.00968475533249686	1722.86501	0.0406001868285848	1722.86501	0.0460820895522388
1701.65289	0.0255857236698051	1702.0751	0.0221343537414966	1758.7860172266	4.12609E-5	1720.93664	0.0461466604390472	1720.93664	0.00893977415307403	1701.65289	0.0255857236698051	1702.0751	0.0279572994806694	1702.0751	0.0221343537414966	1720.93664	0.00893977415307403	1720.93664	0.0461466604390472	1720.93664	0.0489622201492537
1699.72452	0.026833807751259	1700.14657	0.0248809523809524	1757.8217705066	4.74971E-5	1719.00826	0.0510275572162541	1719.00826	0.0122176913425345	1699.72452	0.026833807751259	1700.14657	0.0300129832660127	1700.14657	0.0248809523809524	1719.00826	0.0122176913425345	1719.00826	0.0510275572162541	1719.00826	0.051620802238806
1697.79614	0.0249616816290782	1698.21803	0.0263350340136054	1756.8575237866	5.04226E-5	1717.07989	0.0443717888836992	1717.07989	0.0156446047678796	1697.79614	0.0249616816290782	1698.21803	0.0316575302942874	1698.21803	0.0263350340136054	1717.07989	0.0156446047678796	1717.07989	0.0443717888836992	1717.07989	0.0518423507462687
1695.86777	0.0282899058462886	1696.2895	0.0289200680272109	1755.8932770666	4.6619E-5	1715.15152	0.0388253152732368	1715.15152	0.0137076537013802	1695.86777	0.0282899058462886	1696.2895	0.0342613964223889	1696.2895	0.0289200680272109	1715.15152	0.0137076537013802	1715.15152	0.0388253152732368	1715.15152	0.0456389925373134
1693.93939	0.035778410335012	1694.36097	0.0303741496598639	1754.9290303467	3.75774E-5	1713.22314	0.0417094815506772	1713.22314	0.0104297365119197	1693.93939	0.035778410335012	1694.36097	0.03700230813618	1694.36097	0.0303741496598639	1713.22314	0.0104297365119197	1713.22314	0.0417094815506772	1713.22314	0.0381063432835821
1692.01102	0.0413947887015546	1692.43243	0.0292431972789116	1753.9647836267	2.54158E-5	1711.29477	0.0361630079402148	1711.29477	0.0095357590966123	1692.01102	0.0413947887015546	1692.43243	0.0386468551644547	1692.43243	0.0292431972789116	1711.29477	0.0095357590966123	1711.29477	0.0361630079402148	1711.29477	0.036777052238806
1690.08264	0.0468031530545216	1690.5039	0.0285969387755102	1753.0005369067	1.28325E-5	1709.36639	0.02950723960766	1709.36639	0.00983375156838143	1690.08264	0.0468031530545216	1690.5039	0.0396061742642816	1690.5039	0.0285969387755102	1709.36639	0.00983375156838143	1709.36639	0.02950723960766	1709.36639	0.0378847947761194
1688.15427	0.0540836435296694	1688.57536	0.0297278911564626	1752.0362901868	3.5441E-6	1707.43802	0.0348318542737039	1707.43802	0.00759880803011292	1688.15427	0.0540836435296694	1688.57536	0.0408395845354876	1688.57536	0.0297278911564626	1707.43802	0.00759880803011292	1707.43802	0.0348318542737039	1707.43802	0.0369986007462687
1686.2259	0.0611561199912415	1686.64683	0.0319897959183673	1751.0720434668	-3.053E-7	1705.50964	0.0397127510509108	1705.50964	0.00342691342534504	1686.2259	0.0611561199912415	1686.64683	0.0448139065204847	1686.64683	0.0319897959183673	1705.50964	0.00342691342534504	1705.50964	0.0397127510509108	1705.50964	0.0387709888059701
1684.29752	0.0651083862491789	1684.71829	0.0337670068027211	1750.1077967468	1.7562E-6	1703.58127	0.0410439047174218	1703.58127	0.00342691342534504	1684.29752	0.0651083862491789	1684.71829	0.0478289094056549	1684.71829	0.0337670068027211	1703.58127	0.00342691342534504	1703.58127	0.0410439047174218	1703.58127	0.0407649253731343
1682.36915	0.0659404423034815	1682.78976	0.0357057823129252	1749.1435500269	7.5456E-6	1701.65289	0.0419313404950957	1701.65289	0.00446988707653701	1682.36915	0.0659404423034815	1682.78976	0.0478289094056549	1682.78976	0.0357057823129252	1701.65289	0.00446988707653701	1701.65289	0.0419313404950957	1701.65289	0.0378847947761194
1680.44077	0.0649003722356032	1680.86122	0.0371598639455782	1748.1793033069	1.37511E-5	1699.72452	0.0417094815506772	1699.72452	0.00327791718946048	1680.44077	0.0649003722356032	1680.86122	0.048103000577034	1680.86122	0.0371598639455782	1699.72452	0.00327791718946048	1699.72452	0.0417094815506772	1699.72452	0.0356693097014925
1678.5124	0.0611561199912415	1678.93269	0.0368367346938775	1747.2150565869	1.87006E-5	1697.79614	0.0423750583839327	1697.79614	0.00536386449184442	1678.5124	0.0611561199912415	1678.93269	0.0509809578765147	1678.93269	0.0368367346938775	1697.79614	0.00536386449184442	1697.79614	0.0423750583839327	1697.79614	0.040321828358209
1676.58402	0.0613641340048172	1677.00415	0.0379676870748299	1746.2508098669	2.24294E-5	1695.86777	0.0425969173283512	1695.86777	0.00879077791718946	1676.58402	0.0613641340048172	1677.00415	0.0574221004039238	1677.00415	0.0379676870748299	1695.86777	0.00879077791718946	1695.86777	0.0425969173283512	1695.86777	0.0458605410447761
1674.65565	0.0669805123713598	1675.07562	0.0415221088435374	1745.286563147	2.5765E-5	1693.93939	0.0419313404950957	1693.93939	0.0111747176913425	1674.65565	0.0669805123713598	1675.07562	0.0611223312175418	1675.07562	0.0415221088435374	1693.93939	0.0111747176913425	1693.93939	0.0419313404950957	1693.93939	0.0440881529850746
1672.72727	0.0690606525071163	1673.14708	0.0434608843537415	1744.322316427	2.85012E-5	1692.01102	0.0439280709948622	1692.01102	0.0151976160602258	1672.72727	0.0690606525071163	1673.14708	0.0603000577034045	1673.14708	0.0434608843537415	1692.01102	0.0151976160602258	1692.01102	0.0439280709948622	1692.01102	0.0432019589552239
1670.7989	0.068020582439238	1671.21855	0.0450765306122449	1743.358069707	2.94059E-5	1690.08264	0.0481433909388136	1690.08264	0.0187735257214555	1670.7989	0.068020582439238	1671.21855	0.0608482400461627	1671.21855	0.0450765306122449	1690.08264	0.0187735257214555	1690.08264	0.0481433909388136	1690.08264	0.0502915111940299
1668.87052	0.0694766805342676	1669.29001	0.0489540816326531	1742.3938229871	2.86687E-5	1688.15427	0.0490308267164876	1688.15427	0.021008469259724	1668.87052	0.0694766805342676	1669.29001	0.065096653202539	1669.29001	0.0489540816326531	1688.15427	0.021008469259724	1688.15427	0.0490308267164876	1688.15427	0.0578241604477612
1666.94215	0.0738449748193562	1667.36148	0.0526700680272109	1741.4295762671	2.86808E-5	1686.2259	0.0483652498832321	1686.2259	0.0224984316185696	1666.94215	0.0738449748193562	1667.36148	0.0716748413156376	1667.36148	0.0526700680272109	1686.2259	0.0224984316185696	1686.2259	0.0483652498832321	1686.2259	0.0602611940298507
1665.01377	0.0800853952266258	1665.43294	0.055093537414966	1740.4653295471	3.03496E-5	1684.29752	0.055464736104624	1684.29752	0.0223494353826851	1665.01377	0.0800853952266258	1665.43294	0.0777048470859781	1665.43294	0.055093537414966	1684.29752	0.0223494353826851	1684.29752	0.055464736104624	1684.29752	0.0589319029850746
1663.0854	0.0888219837968032	1663.50441	0.056547619047619	1739.5010828271	3.08175E-5	1682.36915	0.0634516581036899	1682.36915	0.0226474278544542	1663.0854	0.0888219837968032	1663.50441	0.0826384881708021	1663.50441	0.056547619047619	1682.36915	0.0226474278544542	1682.36915	0.0634516581036899	1682.36915	0.0613689365671642
1661.15702	0.0971425443398292	1661.57588	0.0584863945578231	1738.5368361072	2.84107E-5	1680.44077	0.0638953759925268	1680.44077	0.0292032622333752	1661.15702	0.0971425443398292	1661.57588	0.0875721292556261	1661.57588	0.0584863945578231	1680.44077	0.0292032622333752	1680.44077	0.0638953759925268	1680.44077	0.0655783582089552
1659.22865	0.10047076855704	1659.64734	0.0620408163265306	1737.5725893872	2.78977E-5	1678.5124	0.0652265296590378	1678.5124	0.0376960476787955	1659.22865	0.10047076855704	1659.64734	0.0929169070975188	1659.64734	0.0620408163265306	1678.5124	0.0376960476787955	1678.5124	0.0652265296590378	1678.5124	0.0689015858208955
1657.30028	0.0985986424348588	1657.71881	0.0646258503401361	1736.6083426672	3.32195E-5	1676.58402	0.0696637085474077	1676.58402	0.0408249686323714	1657.30028	0.0985986424348588	1657.71881	0.095931909982689	1657.71881	0.0646258503401361	1676.58402	0.0408249686323714	1676.58402	0.0696637085474077	1676.58402	0.0768773320895522
1655.3719	0.0936063061090431	1655.79027	0.0638180272108844	1735.6440959473	4.25735E-5	1674.65565	0.0769850537132181	1674.65565	0.0451458594730238	1655.3719	0.0936063061090431	1655.79027	0.0951096364685517	1655.79027	0.0638180272108844	1674.65565	0.0451458594730238	1674.65565	0.0769850537132181	1674.65565	0.0879547574626866
1653.44353	0.0890299978103788	1653.86174	0.0607482993197279	1734.6798492273	4.94264E-5	1672.72727	0.0867468472676319	1672.72727	0.0542346298619824	1653.44353	0.0890299978103788	1653.86174	0.0923687247547605	1653.86174	0.0607482993197279	1672.72727	0.0542346298619824	1672.72727	0.0867468472676319	1672.72727	0.0954874067164179
1651.51515	0.0890299978103788	1651.9332	0.0583248299319728	1733.7156025073	4.83616E-5	1670.7989	0.0914058851004203	1670.7989	0.0624294228356336	1651.51515	0.0890299978103788	1651.9332	0.0893537218695903	1651.9332	0.0583248299319728	1670.7989	0.0624294228356336	1670.7989	0.0914058851004203	1670.7989	0.0992537313432836
1649.58678	0.0881979417560762	1650.00467	0.0573554421768707	1732.7513557873	4.24396E-5	1668.87052	0.0978397944885567	1668.87052	0.0686872647427854	1649.58678	0.0881979417560762	1650.00467	0.0870239469128679	1650.00467	0.0573554421768707	1668.87052	0.0686872647427854	1668.87052	0.0978397944885567	1668.87052	0.105013992537313
1647.6584	0.0863258156338953	1648.07613	0.0563860544217687	1731.7871090674	3.98125E-5	1666.94215	0.110263895375993	1666.94215	0.072263174404015	1647.6584	0.0863258156338953	1648.07613	0.0868869013271783	1648.07613	0.0563860544217687	1666.94215	0.072263174404015	1666.94215	0.110263895375993	1666.94215	0.114319029850746
1645.73003	0.0877819137289249	1646.1476	0.0557397959183673	1730.8228623474	4.32736E-5	1665.01377	0.124684726763195	1665.01377	0.0770310539523212	1645.73003	0.0877819137289249	1646.1476	0.0878462204270052	1646.1476	0.0557397959183673	1665.01377	0.0770310539523212	1665.01377	0.124684726763195	1665.01377	0.127168843283582
1643.80165	0.0904860959054084	1644.21906	0.0563860544217687	1729.8586156274	4.69243E-5	1663.0854	0.140658570761326	1663.0854	0.0858218318695107	1643.80165	0.0904860959054084	1644.21906	0.0894907674552799	1644.21906	0.0563860544217687	1663.0854	0.0858218318695107	1663.0854	0.140658570761326	1663.0854	0.138246268656716
1641.87328	0.0931902780818918	1642.29053	0.0575170068027211	1728.8943689075	4.75208E-5	1661.15702	0.15042036431574	1661.15702	0.0914836888331242	1641.87328	0.0931902780818918	1642.29053	0.0905871321407963	1642.29053	0.0575170068027211	1661.15702	0.0914836888331242	1661.15702	0.15042036431574	1661.15702	0.14511427238806
1639.9449	0.094854390190497	1640.36199	0.0578401360544218	1727.9301221875	4.96922E-5	1659.22865	0.153748248482018	1659.22865	0.0916326850690088	1639.9449	0.094854390190497	1640.36199	0.0903130409694172	1640.36199	0.0578401360544218	1659.22865	0.0916326850690088	1659.22865	0.153748248482018	1659.22865	0.152203824626866
1638.01653	0.0963104882855266	1638.43346	0.0597789115646259	1726.9658754675	5.74689E-5	1657.30028	0.156188696870621	1657.30028	0.0913346925972396	1638.01653	0.0963104882855266	1638.43346	0.0920946335833814	1638.43346	0.0597789115646259	1657.30028	0.0913346925972396	1657.30028	0.156188696870621	1657.30028	0.155748600746269
1636.08815	0.0971425443398292	1636.50492	0.063171768707483	1726.0016287476	6.98075E-5	1655.3719	0.157297991592714	1655.3719	0.0901427227101631	1636.08815	0.0971425443398292	1636.50492	0.0941503173687248	1636.50492	0.063171768707483	1655.3719	0.0901427227101631	1655.3719	0.157297991592714	1655.3719	0.152868470149254
1634.15978	0.0927742500547405	1634.57639	0.0654336734693877	1725.0373820276	8.42903E-5	1653.44353	0.153526389537599	1653.44353	0.0896957340025094	1634.15978	0.0927742500547405	1634.57639	0.097165320253895	1634.57639	0.0654336734693877	1653.44353	0.0896957340025094	1653.44353	0.153526389537599	1653.44353	0.145557369402985
1632.2314	0.0898620538646814	1632.64785	0.0697959183673469	1724.0731353076	1.003211E-4	1651.51515	0.146648762260626	1651.51515	0.092228670012547	1632.2314	0.0898620538646814	1632.64785	0.10483987305251	1632.64785	0.0697959183673469	1651.51515	0.092228670012547	1651.51515	0.146648762260626	1651.51515	0.141347947761194
1630.30303	0.0911101379461353	1630.71932	0.0778741496598639	1723.1088885876	1.210867E-4	1649.58678	0.145761326482952	1649.58678	0.0956555834378921	1630.30303	0.0911101379461353	1630.71932	0.110458742065782	1630.71932	0.0778741496598639	1649.58678	0.0956555834378921	1649.58678	0.145761326482952	1649.58678	0.144671175373134
1628.37466	0.0973505583534049	1628.79079	0.0895068027210884	1722.1446418677	1.487765E-4	1647.6584	0.154413825315273	1647.6584	0.101019447929737	1628.37466	0.0973505583534049	1628.79079	0.116077611079054	1628.79079	0.0895068027210884	1647.6584	0.101019447929737	1647.6584	0.154413825315273	1647.6584	0.149545242537313
1626.44628	0.111287497262974	1626.86225	0.105986394557823	1721.1803951477	1.806946E-4	1645.73003	0.162622606258758	1645.73003	0.108618255959849	1626.44628	0.111287497262974	1626.86225	0.126904212348529	1626.86225	0.105986394557823	1645.73003	0.108618255959849	1645.73003	0.162622606258758	1645.73003	0.152425373134328
1624.51791	0.123144296036786	1624.93372	0.12327380952381	1720.2161484277	2.11593E-4	1643.80165	0.165728631480617	1643.80165	0.113982120451694	1624.51791	0.123144296036786	1624.93372	0.138416041546451	1624.93372	0.12327380952381	1643.80165	0.113982120451694	1643.80165	0.165728631480617	1643.80165	0.159293376865672
1622.58953	0.130008758484782	1623.00518	0.138945578231293	1719.2519017078	2.365657E-4	1641.87328	0.171275105091079	1641.87328	0.119047992471769	1622.58953	0.130008758484782	1623.00518	0.145679457587998	1623.00518	0.138945578231293	1641.87328	0.119047992471769	1641.87328	0.171275105091079	1641.87328	0.171035447761194
1620.66116	0.139161375082111	1621.07665	0.15671768707483	1718.2876549878	2.475544E-4	1639.9449	0.175046707146193	1639.9449	0.12724278544542	1620.66116	0.139161375082111	1621.07665	0.149653779572995	1621.07665	0.15671768707483	1639.9449	0.12724278544542	1639.9449	0.175046707146193	1639.9449	0.178789645522388
1618.73278	0.151434201883074	1619.14811	0.181760204081633	1717.3234082678	2.357287E-4	1638.01653	0.175046707146193	1638.01653	0.137076537013802	1618.73278	0.151434201883074	1619.14811	0.15732833237161	1619.14811	0.181760204081633	1638.01653	0.137076537013802	1638.01653	0.175046707146193	1638.01653	0.186986940298507
1616.80441	0.164955112765492	1617.21958	0.216658163265306	1716.3591615478	2.012616E-4	1636.08815	0.174159271368519	1636.08815	0.149890213299875	1616.80441	0.164955112765492	1617.21958	0.171855164454703	1617.21958	0.216658163265306	1636.08815	0.149890213299875	1636.08815	0.174159271368519	1636.08815	0.20205223880597
1614.87603	0.177851981607182	1615.29104	0.259957482993197	1715.3949148279	1.542366E-4	1634.15978	0.178818309201308	1634.15978	0.167918757841907	1614.87603	0.177851981607182	1615.29104	0.189671090594345	1615.29104	0.259957482993197	1634.15978	0.167918757841907	1634.15978	0.178818309201308	1634.15978	0.220883861940299
1612.94766	0.190956864462448	1613.36251	0.311981292517007	1714.4306681079	1.076341E-4	1632.2314	0.197898178421298	1632.2314	0.196228042659975	1612.94766	0.190956864462448	1613.36251	0.210913156376226	1613.36251	0.311981292517007	1632.2314	0.196228042659975	1632.2314	0.197898178421298	1632.2314	0.24990671641791
1611.01928	0.208846069629954	1611.43397	0.377091836734694	1713.4664213879	7.06872E-5	1630.30303	0.231177020084073	1630.30303	0.243161856963614	1611.01928	0.208846069629954	1611.43397	0.241200230813618	1611.43397	0.377091836734694	1630.30303	0.243161856963614	1630.30303	0.231177020084073	1630.30303	0.297539645522388
1609.09091	0.238176045544121	1609.50544	0.458358843537415	1712.502174668	4.61412E-5	1628.37466	0.281982718355908	1628.37466	0.310657151819322	1609.09091	0.238176045544121	1609.50544	0.288480957876515	1609.50544	0.458358843537415	1628.37466	0.310657151819322	1628.37466	0.281982718355908	1628.37466	0.360237873134328
1607.16253	0.28414714254434	1607.5769	0.558852040816327	1711.537927948	3.31665E-5	1626.44628	0.344325081737506	1626.44628	0.389327164366374	1607.16253	0.28414714254434	1607.5769	0.358785343335257	1607.5769	0.558852040816327	1626.44628	0.389327164366374	1626.44628	0.344325081737506	1626.44628	0.424265391791045
1605.23416	0.337190716006131	1605.64837	0.673562925170068	1710.573681228	3.11198E-5	1624.51791	0.400233535730967	1624.51791	0.461888331242158	1605.23416	0.337190716006131	1605.64837	0.451291113675707	1605.64837	0.673562925170068	1624.51791	0.461888331242158	1624.51791	0.400233535730967	1624.51791	0.477658582089552
1603.30579	0.392938471644405	1603.71983	0.791828231292517	1709.609434508	3.5911E-5	1622.58953	0.447267631947688	1622.58953	0.519996863237139	1603.30579	0.392938471644405	1603.71983	0.562572129255626	1603.71983	0.791828231292517	1622.58953	0.519996863237139	1622.58953	0.447267631947688	1622.58953	0.507789179104478
1601.37741	0.458878913947887	1601.7913	0.896360544217687	1708.6451877881	4.26995E-5	1620.66116	0.49563288183092	1620.66116	0.568122647427854	1601.37741	0.458878913947887	1601.7913	0.686461338718985	1601.7913	0.896360544217687	1620.66116	0.568122647427854	1620.66116	0.49563288183092	1620.66116	0.507567630597015
1599.44904	0.533555944821546	1599.86277	0.95	1707.6809410681	5.01398E-5	1618.73278	0.543332554880897	1618.73278	0.614460476787955	1599.44904	0.533555944821546	1599.86277	0.806102135025967	1599.86277	0.95	1618.73278	0.614460476787955	1618.73278	0.543332554880897	1618.73278	0.489400652985075
1597.52066	0.615513466170353	1597.93423	0.92156462585034	1706.7166943481	5.45888E-5	1616.80441	0.580382998598786	1616.80441	0.668099121706399	1597.52066	0.615513466170353	1597.93423	0.902582227351414	1597.93423	0.92156462585034	1616.80441	0.668099121706399	1616.80441	0.580382998598786	1616.80441	0.474556902985075
1595.59229	0.70745566017079	1596.0057	0.815739795918367	1705.7524476282	4.94509E-5	1614.87603	0.612330686595049	1614.87603	0.730528544542033	1595.59229	0.70745566017079	1596.0057	0.95	1596.0057	0.815739795918367	1614.87603	0.730528544542033	1614.87603	0.612330686595049	1614.87603	0.475886194029851
1593.66391	0.810006568863586	1594.07716	0.668231292517007	1704.7882009082	3.17765E-5	1612.94766	0.650046707146193	1612.94766	0.8071126097867	1593.66391	0.810006568863586	1594.07716	0.912175418349683	1594.07716	0.668231292517007	1612.94766	0.8071126097867	1612.94766	0.650046707146193	1612.94766	0.500921175373134
1591.73554	0.904860959054083	1592.14863	0.526377551020408	1703.8239541882	4.5218E-6	1611.01928	0.701296123306866	1611.01928	0.893381430363865	1591.73554	0.904860959054083	1592.14863	0.786230525100981	1592.14863	0.526377551020408	1611.01928	0.893381430363865	1611.01928	0.701296123306866	1611.01928	0.563397854477612
1589.80716	0.95	1590.22009	0.417482993197279	1702.8597074683	-2.68696E-5	1609.09091	0.771181690798692	1609.09091	0.95	1589.80716	0.95	1590.22009	0.623968551644547	1590.22009	0.417482993197279	1609.09091	0.95	1609.09091	0.771181690798692	1609.09091	0.659106809701492
1587.87879	0.922542150208014	1588.29156	0.34203231292517	1701.8954607483	-5.60227E-5	1607.16253	0.851050910789351	1607.16253	0.945083124215809	1587.87879	0.922542150208014	1588.29156	0.482948643969994	1588.29156	0.34203231292517	1607.16253	0.945083124215809	1607.16253	0.851050910789351	1607.16253	0.761683768656716
1585.95041	0.828519816071819	1586.36302	0.292431972789116	1700.9312140283	-7.783E-5	1605.23416	0.917830453059318	1605.23416	0.877140840652447	1585.95041	0.828519816071819	1586.36302	0.383727639930756	1586.36302	0.292431972789116	1605.23416	0.877140840652447	1605.23416	0.917830453059318	1605.23416	0.852075559701493
1584.02204	0.688110356908255	1584.43449	0.257049319727891	1699.9669673083	-9.53851E-5	1603.30579	0.95	1603.30579	0.760029799247177	1584.02204	0.688110356908255	1584.43449	0.316986439699942	1584.43449	0.257049319727891	1603.30579	0.760029799247177	1603.30579	0.95	1603.30579	0.918983208955224
1582.09366	0.539796365228815	1582.50595	0.227321428571429	1699.0027205884	-1.113069E-4	1601.37741	0.946672115833722	1601.37741	0.634574968632371	1582.09366	0.539796365228815	1582.50595	0.269020484708598	1582.50595	0.227321428571429	1601.37741	0.634574968632371	1601.37741	0.946672115833722	1601.37741	0.95
1580.16529	0.419148237354938	1580.57742	0.203894557823129	1698.0384738684	-1.16296E-4	1599.44904	0.917164876226063	1599.44904	0.534300501882058	1580.16529	0.419148237354938	1580.57742	0.234622042700519	1580.57742	0.203894557823129	1599.44904	0.534300501882058	1599.44904	0.917164876226063	1599.44904	0.923192630597015
1578.23691	0.333654477775345	1578.64888	0.187738095238095	1697.0742271484	-1.026405E-4	1597.52066	0.854600653900047	1597.52066	0.455332496863237	1578.23691	0.333654477775345	1578.64888	0.211872475476053	1578.64888	0.187738095238095	1597.52066	0.455332496863237	1597.52066	0.854600653900047	1597.52066	0.823717350746269
1576.30854	0.27790672213707	1576.72035	0.174328231292517	1696.1099804285	-8.00456E-5	1595.59229	0.752989257356375	1595.59229	0.384857277289837	1576.30854	0.27790672213707	1576.72035	0.200223600692441	1576.72035	0.174328231292517	1595.59229	0.384857277289837	1595.59229	0.752989257356375	1595.59229	0.675279850746269
1574.38017	0.249616816290782	1574.79181	0.155263605442177	1695.1457337085	-6.54696E-5	1593.66391	0.625642223260159	1593.66391	0.320341907151819	1574.38017	0.249616816290782	1574.79181	0.201457010963647	1574.79181	0.155263605442177	1593.66391	0.320341907151819	1593.66391	0.625642223260159	1593.66391	0.529057835820895
1572.45179	0.239216115611999	1572.86328	0.129897959183673	1694.1814869885	-5.79412E-5	1591.73554	0.496076599719757	1591.73554	0.269534190715182	1572.45179	0.239216115611999	1572.86328	0.209953837276399	1572.86328	0.129897959183673	1591.73554	0.269534190715182	1591.73554	0.496076599719757	1591.73554	0.423822294776119
1570.52342	0.231103569082549	1570.93474	0.105986394557823	1693.2172402685	-4.64635E-5	1589.80716	0.381153666510976	1589.80716	0.243906838143036	1570.52342	0.231103569082549	1570.93474	0.21283179457588	1570.93474	0.105986394557823	1589.80716	0.243906838143036	1589.80716	0.381153666510976	1589.80716	0.358908582089552
1568.59504	0.214046419969345	1569.00621	0.0856292517006803	1692.2529935486	-3.35577E-5	1587.87879	0.297069126576366	1587.87879	0.244204830614805	1568.59504	0.214046419969345	1569.00621	0.200086555106751	1569.00621	0.0856292517006803	1587.87879	0.244204830614805	1587.87879	0.297069126576366	1587.87879	0.316371268656716
1566.66667	0.183468359973725	1567.07768	0.0704421768707483	1691.2887468286	-2.93057E-5	1585.95041	0.263124708080336	1585.95041	0.256273525721455	1566.66667	0.183468359973725	1567.07768	0.170484708597807	1567.07768	0.0704421768707483	1585.95041	0.256273525721455	1585.95041	0.263124708080336	1585.95041	0.292444029850746
1564.73829	0.146025837530107	1565.14914	0.0620408163265306	1690.3245001086	-3.52617E-5	1584.02204	0.272442783745913	1584.02204	0.264468318695107	1564.73829	0.146025837530107	1565.14914	0.132248990190421	1565.14914	0.0620408163265306	1584.02204	0.264468318695107	1584.02204	0.272442783745913	1584.02204	0.288456156716418
1562.80992	0.112327567330852	1563.22061	0.0591326530612245	1689.3602533887	-4.6709E-5	1582.09366	0.295516113965437	1582.09366	0.258657465495609	1562.80992	0.112327567330852	1563.22061	0.0993580496249279	1563.22061	0.0591326530612245	1582.09366	0.258657465495609	1582.09366	0.295516113965437	1582.09366	0.293108675373134
1560.88154	0.085909787606744	1561.29207	0.0615561224489796	1688.3960066687	-5.82656E-5	1580.16529	0.31858944418496	1580.16529	0.234222082810539	1560.88154	0.085909787606744	1561.29207	0.0763343912290825	1561.29207	0.0615561224489796	1580.16529	0.234222082810539	1580.16529	0.31858944418496	1580.16529	0.303078358208955
1558.95317	0.0690606525071163	1559.36354	0.0706037414965986	1687.4317599487	-6.31582E-5	1578.23691	0.34365950490425	1578.23691	0.194738080301129	1558.95317	0.0690606525071163	1559.36354	0.0585184650894403	1559.36354	0.0706037414965986	1578.23691	0.194738080301129	1578.23691	0.34365950490425	1578.23691	0.321466884328358
1557.02479	0.0605320779505146	1557.435	0.0911224489795918	1686.4675132287	-5.53201E-5	1576.30854	0.364514245679589	1576.30854	0.154807089084065	1557.02479	0.0605320779505146	1557.435	0.0475548182342758	1557.435	0.0911224489795918	1576.30854	0.154807089084065	1576.30854	0.364514245679589	1576.30854	0.341627798507463
1555.09642	0.0520035033939128	1555.50647	0.124081632653061	1685.5032665088	-3.64405E-5	1574.38017	0.358967772069127	1574.38017	0.128434755332497	1555.09642	0.0520035033939128	1555.50647	0.0408395845354876	1555.50647	0.124081632653061	1574.38017	0.128434755332497	1574.38017	0.358967772069127	1574.38017	0.340520055970149
1553.16804	0.0388986205386468	1553.57793	0.165442176870748	1684.5390197888	-2.16989E-5	1572.45179	0.311711816907987	1572.45179	0.115323086574655	1553.16804	0.0388986205386468	1553.57793	0.0312463935372187	1553.57793	0.165442176870748	1572.45179	0.115323086574655	1572.45179	0.311711816907987	1572.45179	0.303299906716418
1551.23967	0.0245456536019269	1551.6494	0.21375	1683.5747730688	-2.20288E-5	1570.52342	0.242935544138253	1570.52342	0.111598180677541	1551.23967	0.0245456536019269	1551.6494	0.022201384881708	1551.6494	0.21375	1570.52342	0.111598180677541	1570.52342	0.242935544138253	1570.52342	0.242817164179104
1549.31129	0.0153930370045982	1549.72086	0.252202380952381	1682.6105263489	-2.541E-5	1568.59504	0.183477347034096	1568.59504	0.115770075282309	1549.31129	0.0153930370045982	1549.72086	0.0179529717253318	1549.72086	0.252202380952381	1568.59504	0.115770075282309	1568.59504	0.183477347034096	1568.59504	0.186543843283582
1547.38292	0.00936063061090431	1547.79233	0.253333333333333	1681.6462796289	-2.00988E-5	1566.66667	0.141767865483419	1566.66667	0.124262860727729	1547.38292	0.00936063061090431	1547.79233	0.0158972879399885	1547.79233	0.253333333333333	1566.66667	0.124262860727729	1566.66667	0.141767865483419	1566.66667	0.149766791044776
1545.45455	0.00478432231223998	1545.86379	0.214073129251701	1680.6820329089	-1.26428E-5	1564.73829	0.113813638486688	1564.73829	0.132755646173149	1545.45455	0.00478432231223998	1545.86379	0.0126081938834391	1545.86379	0.214073129251701	1564.73829	0.132755646173149	1564.73829	0.113813638486688	1564.73829	0.12118703358209
1543.52617	0.00520035033939129	1543.93526	0.158818027210884	1679.717786189	-9.0524E-6	1562.80992	0.0951774871555348	1562.80992	0.135139585947302	1543.52617	0.00520035033939129	1543.93526	0.0102784189267167	1543.93526	0.158818027210884	1562.80992	0.135139585947302	1562.80992	0.0951774871555348	1562.80992	0.0965951492537313
1541.5978	0.0072804904751478	1542.00672	0.111318027210884	1678.753539469	-8.0011E-6	1560.88154	0.0794255021018216	1560.88154	0.137374529485571	1541.5978	0.0072804904751478	1542.00672	0.00931909982688979	1542.00672	0.111318027210884	1560.88154	0.137374529485571	1560.88154	0.0794255021018216	1560.88154	0.0824160447761194
1539.66942	0.00852857455660171	1540.07819	0.0790051020408163	1677.789292749	-1.19505E-5	1558.95317	0.0681106959364783	1558.95317	0.149145232120452	1539.66942	0.00852857455660171	1540.07819	0.00877091748413156	1540.07819	0.0790051020408163	1558.95317	0.149145232120452	1558.95317	0.0681106959364783	1558.95317	0.07421875
1537.74105	0.00936063061090431	1538.14965	0.0596173469387755	1676.825046029	-1.58302E-5	1557.02479	0.0623423633815974	1557.02479	0.168067754077792	1537.74105	0.00936063061090431	1538.14965	0.00877091748413156	1538.14965	0.0596173469387755	1557.02479	0.168067754077792	1557.02479	0.0623423633815974	1557.02479	0.0720032649253731
1535.81267	0.00873658857017736	1536.22112	0.0486309523809524	1675.8607993091	-9.4288E-6	1555.09642	0.0547991592713685	1555.09642	0.195930050188206	1535.81267	0.00873658857017736	1536.22112	0.00931909982688979	1536.22112	0.0486309523809524	1555.09642	0.195930050188206	1555.09642	0.0547991592713685	1555.09642	0.0713386194029851
1533.8843	0.00665644843442084	1534.29259	0.0431377551020408	1674.8965525891	-3.0262E-6	1553.16804	0.0481433909388136	1553.16804	0.230497176913425	1533.8843	0.00665644843442084	1534.29259	0.0102784189267167	1534.29259	0.0431377551020408	1553.16804	0.230497176913425	1553.16804	0.0481433909388136	1553.16804	0.0684584888059701
1531.95592	0.00457630829866433	1532.36405	0.0429761904761905	1673.9323058691	-5.7325E-6	1551.23967	0.0417094815506772	1551.23967	0.252995608531995	1531.95592	0.00457630829866433	1532.36405	0.0117859203693018	1532.36405	0.0429761904761905	1551.23967	0.252995608531995	1551.23967	0.0417094815506772	1551.23967	0.0640275186567164
1530.02755	0.0112327567330852	1530.43552	0.047984693877551	1672.9680591492	-5.7063E-6	1549.31129	0.0335007006071929	1549.31129	0.237351003764115	1530.02755	0.0112327567330852	1530.43552	0.0175418349682631	1530.43552	0.047984693877551	1549.31129	0.237351003764115	1549.31129	0.0335007006071929	1549.31129	0.0573810634328358
1528.09917	0.0287059338734399	1528.50698	0.0575170068027211	1672.0038124292	-3.544E-7	1547.38292	0.0326132648295189	1547.38292	0.185053324968632	1528.09917	0.0287059338734399	1528.50698	0.0313834391229083	1528.50698	0.0575170068027211	1547.38292	0.185053324968632	1547.38292	0.0326132648295189	1547.38292	0.0527285447761194
1526.1708	0.0484672651631268	1526.57845	0.0667261904761905	1671.0395657092	1.7574E-6	1545.45455	0.0368285847734703	1545.45455	0.130073713927227	1526.1708	0.0484672651631268	1526.57845	0.0504327755337565	1526.57845	0.0667261904761905	1545.45455	0.130073713927227	1545.45455	0.0368285847734703	1545.45455	0.0456389925373134
1524.24242	0.0611561199912415	1524.64991	0.0676955782312925	1670.0753189892	1.4725E-6	1543.52617	0.0410439047174218	1543.52617	0.0940166248431618	1524.24242	0.0611561199912415	1524.64991	0.0623557414887478	1524.64991	0.0676955782312925	1543.52617	0.0940166248431618	1543.52617	0.0410439047174218	1543.52617	0.0392140858208955
1522.31405	0.059700021896212	1522.72138	0.0604251700680272	1669.1110722693	1.5409E-6	1541.5978	0.0459248014946287	1541.5978	0.0755410915934755	1522.31405	0.059700021896212	1522.72138	0.0600259665320254	1522.72138	0.0604251700680272	1541.5978	0.0755410915934755	1541.5978	0.0459248014946287	1541.5978	0.0447527985074627
1520.38567	0.0526275454346398	1520.79284	0.0510544217687075	1668.1468255493	6.67E-7	1539.66942	0.0510275572162541	1539.66942	0.0709222082810539	1520.38567	0.0526275454346398	1520.79284	0.0518032313906521	1520.79284	0.0510544217687075	1539.66942	0.0709222082810539	1539.66942	0.0510275572162541	1539.66942	0.0520638992537313
1518.4573	0.0561637836654259	1518.86431	0.0449149659863946	1667.1825788293	-2.0708E-6	1537.74105	0.0621205044371789	1537.74105	0.0744981179422835	1518.4573	0.0561637836654259	1518.86431	0.0507068667051356	1518.86431	0.0449149659863946	1537.74105	0.0744981179422835	1537.74105	0.0621205044371789	1537.74105	0.0569379664179104
1516.52893	0.0748850448872345	1516.93577	0.0442687074829932	1666.2183321094	-1.07815E-5	1535.81267	0.0787599252685661	1535.81267	0.0840338770388959	1516.52893	0.0748850448872345	1516.93577	0.0659189267166763	1516.93577	0.0442687074829932	1535.81267	0.0840338770388959	1535.81267	0.0787599252685661	1535.81267	0.0748833955223881
1514.60055	0.10712721699146	1515.00724	0.0502465986394558	1665.2540853894	-2.17595E-5	1533.8843	0.0991709481550677	1533.8843	0.100721455457967	1514.60055	0.10712721699146	1515.00724	0.0993580496249279	1515.00724	0.0502465986394558	1533.8843	0.100721455457967	1533.8843	0.0991709481550677	1533.8843	0.10722947761194
1512.67218	0.136457192905627	1513.0787	0.0634948979591837	1664.2898386694	-2.03365E-5	1531.95592	0.13134049509575	1531.95592	0.115621079046424	1512.67218	0.136457192905627	1513.0787	0.138416041546451	1513.0787	0.0634948979591837	1531.95592	0.115621079046424	1531.95592	0.13134049509575	1531.95592	0.150652985074627
1510.7438	0.136457192905627	1511.15017	0.0775510204081633	1663.3255919495	-8.1926E-6	1530.02755	0.169056515646894	1530.02755	0.120090966122961	1510.7438	0.136457192905627	1511.15017	0.157876514714368	1511.15017	0.0775510204081633	1530.02755	0.120090966122961	1530.02755	0.169056515646894	1530.02755	0.199393656716418
1508.81543	0.112535581344427	1509.22163	0.0856292517006803	1662.3613452295	-4.5752E-6	1528.09917	0.1859177954227	1528.09917	0.115770075282309	1508.81543	0.112535581344427	1509.22163	0.151435372186959	1509.22163	0.0856292517006803	1528.09917	0.115770075282309	1528.09917	0.1859177954227	1528.09917	0.223985541044776
1506.88705	0.0921502080140136	1507.2931	0.0846598639455782	1661.3970985095	-1.29922E-5	1526.1708	0.169722092480149	1526.1708	0.105936323713927	1506.88705	0.0921502080140136	1507.2931	0.141431044431621	1507.2931	0.0846598639455782	1526.1708	0.105936323713927	1526.1708	0.169722092480149	1526.1708	0.205818563432836
1504.95868	0.0879899277425006	1505.36456	0.0720578231292517	1660.4328517895	-1.68108E-5	1524.24242	0.140658570761326	1524.24242	0.0966985570890841	1504.95868	0.0879899277425006	1505.36456	0.147186959030583	1505.36456	0.0720578231292517	1524.24242	0.0966985570890841	1524.24242	0.140658570761326	1524.24242	0.171921641791045
1503.0303	0.101094810597767	1503.43603	0.0525085034013605	1659.4686050696	-8.1189E-6	1522.31405	0.124241008874358	1522.31405	0.0920796737766625	1503.0303	0.101094810597767	1503.43603	0.1758294864397	1503.43603	0.0525085034013605	1522.31405	0.0920796737766625	1522.31405	0.124241008874358	1522.31405	0.159514925373134
1501.10193	0.131464856579812	1501.5075	0.0350595238095238	1658.5043583496	-1.4195E-6	1520.38567	0.128900046707146	1520.38567	0.0969965495608532	1501.10193	0.131464856579812	1501.5075	0.216120888632429	1501.5075	0.0350595238095238	1520.38567	0.0969965495608532	1520.38567	0.128900046707146	1520.38567	0.171478544776119
1499.17355	0.167451280928399	1499.57896	0.0222959183673469	1657.5401116296	-1.05055E-5	1518.4573	0.149311069593648	1518.4573	0.115919071518193	1499.17355	0.167451280928399	1499.57896	0.235855452971725	1499.57896	0.0222959183673469	1518.4573	0.115919071518193	1518.4573	0.149311069593648	1518.4573	0.186765391791045
1497.24518	0.1836763739873	1497.65043	0.0122789115646258	1656.5758649097	-2.42345E-5	1516.52893	0.163288183092013	1516.52893	0.135437578419072	1497.24518	0.1836763739873	1497.65043	0.213379976918638	1497.65043	0.0122789115646258	1516.52893	0.135437578419072	1516.52893	0.163288183092013	1516.52893	0.188980876865672
1495.3168	0.168907379023429	1495.72189	0.00581632653061225	1655.6116181897	-2.40253E-5	1514.60055	0.146870621205044	1514.60055	0.140652446675031	1495.3168	0.168907379023429	1495.72189	0.164454702827467	1495.72189	0.00581632653061225	1514.60055	0.140652446675031	1514.60055	0.146870621205044	1514.60055	0.165939832089552
1493.38843	0.137497262973506	1493.79336	0.00420068027210884	1654.6473714697	-1.28552E-5	1512.67218	0.102498832321345	1512.67218	0.129030740276035	1493.38843	0.137497262973506	1493.79336	0.12032602423543	1493.79336	0.00420068027210884	1512.67218	0.129030740276035	1512.67218	0.102498832321345	1512.67218	0.121851679104478
1491.46006	0.106711188964309	1491.86482	0.00694727891156463	1653.6831247497	3.581E-7	1510.7438	0.0638953759925268	1510.7438	0.107426286072773	1491.46006	0.106711188964309	1491.86482	0.0927798615118292	1491.86482	0.00694727891156463	1510.7438	0.107426286072773	1510.7438	0.0638953759925268	1510.7438	0.0830806902985075
1489.53168	0.0846617035252901	1489.93629	0.0142176870748299	1652.7188780298	8.8659E-6	1508.81543	0.0485871088276506	1508.81543	0.0835868883312421	1489.53168	0.0846617035252901	1489.93629	0.0727712060011541	1489.93629	0.0142176870748299	1508.81543	0.0835868883312421	1508.81543	0.0485871088276506	1508.81543	0.0677938432835821
1487.60331	0.0717648346835997	1488.00775	0.0260119047619048	1651.7546313098	2.8099E-6	1506.88705	0.0476996730499766	1506.88705	0.0597474905897114	1487.60331	0.0717648346835997	1488.00775	0.0563257357184074	1488.00775	0.0260119047619048	1506.88705	0.0597474905897114	1506.88705	0.0476996730499766	1506.88705	0.0675722947761194
1485.67493	0.0621961900591198	1486.07922	0.0415221088435374	1650.7903845898	-1.27833E-5	1504.95868	0.0661139654367118	1504.95868	0.040973964868256	1485.67493	0.0621961900591198	1486.07922	0.0461843623773803	1486.07922	0.0415221088435374	1504.95868	0.040973964868256	1504.95868	0.0661139654367118	1504.95868	0.0793143656716418
1483.74656	0.0511714473396102	1484.15068	0.0567091836734694	1649.8261378699	-2.19764E-5	1503.0303	0.106714152265297	1503.0303	0.0284582810539523	1483.74656	0.0511714473396102	1484.15068	0.0426211771494518	1484.15068	0.0567091836734694	1503.0303	0.0284582810539523	1503.0303	0.106714152265297	1503.0303	0.107672574626866
1481.81818	0.0445149989051894	1482.22215	0.0630102040816326	1648.8618911499	-2.07315E-5	1501.10193	0.158185427370388	1501.10193	0.0216044542032622	1481.81818	0.0445149989051894	1482.22215	0.0448139065204847	1482.22215	0.0630102040816326	1501.10193	0.0216044542032622	1501.10193	0.158185427370388	1501.10193	0.150652985074627
1479.88981	0.0507554193124589	1480.29361	0.0607482993197279	1647.8976444299	-1.62095E-5	1499.17355	0.206328818309201	1499.17355	0.0211574654956085	1479.88981	0.0507554193124589	1480.29361	0.0500216387766878	1480.29361	0.0607482993197279	1499.17355	0.0211574654956085	1499.17355	0.206328818309201	1499.17355	0.198950559701493
1477.96143	0.0682285964528137	1478.36508	0.0581632653061224	1646.9333977099	-1.3116E-5	1497.24518	0.232951891639421	1497.24518	0.0204124843161857	1477.96143	0.0682285964528137	1478.36508	0.0557775533756492	1478.36508	0.0581632653061224	1497.24518	0.0204124843161857	1497.24518	0.232951891639421	1497.24518	0.227087220149254
1476.03306	0.0873658857017736	1476.43654	0.0580017006802721	1645.96915099	-1.43184E-5	1495.3168	0.229180289584306	1495.3168	0.016538582183187	1476.03306	0.0873658857017736	1476.43654	0.0603000577034045	1476.43654	0.0580017006802721	1495.3168	0.016538582183187	1495.3168	0.229180289584306	1495.3168	0.221105410447761
1474.10468	0.103590978760674	1474.50801	0.0609098639455782	1645.00490427	-1.90101E-5	1493.38843	0.201891639420831	1493.38843	0.0126646800501882	1474.10468	0.103590978760674	1474.50801	0.0638632429313329	1474.50801	0.0609098639455782	1493.38843	0.0126646800501882	1493.38843	0.201891639420831	1493.38843	0.19629197761194
1472.17631	0.112327567330852	1472.57948	0.0662414965986395	1644.04065755	-2.25814E-5	1491.46006	0.168834656702475	1491.46006	0.0131116687578419	1472.17631	0.112327567330852	1472.57948	0.0708525678015003	1472.57948	0.0662414965986395	1491.46006	0.0131116687578419	1491.46006	0.168834656702475	1491.46006	0.167047574626866
1470.24793	0.115239763520911	1470.65094	0.0723809523809524	1643.0764108301	-2.69127E-5	1489.53168	0.145761326482952	1489.53168	0.0211574654956085	1470.24793	0.115239763520911	1470.65094	0.0800346220427005	1470.65094	0.0723809523809524	1489.53168	0.0211574654956085	1489.53168	0.145761326482952	1489.53168	0.146665111940298
1468.31956	0.120232099846727	1468.72241	0.080297619047619	1642.1121641101	-3.01091E-5	1487.60331	0.135333956095283	1487.60331	0.0368020702634881	1468.31956	0.120232099846727	1468.72241	0.0901759953837276	1468.72241	0.080297619047619	1487.60331	0.0368020702634881	1487.60331	0.135333956095283	1487.60331	0.136695429104478
1466.39118	0.122312239982483	1466.79387	0.0882142857142857	1641.1479173901	-2.31052E-5	1485.67493	0.125128444652032	1485.67493	0.0593005018820577	1466.39118	0.122312239982483	1466.79387	0.100591459896134	1466.79387	0.0882142857142857	1485.67493	0.0593005018820577	1485.67493	0.125128444652032	1485.67493	0.126947294776119
1464.46281	0.119192029778848	1464.86534	0.0938690476190476	1640.1836706702	-1.22538E-5	1483.74656	0.110485754320411	1483.74656	0.0850768506900878	1464.46281	0.119192029778848	1464.86534	0.106347374495095	1464.86534	0.0938690476190476	1483.74656	0.0850768506900878	1483.74656	0.110485754320411	1483.74656	0.119636194029851
1462.53444	0.118359973724546	1462.9368	0.0977465986394558	1639.2194239502	-1.27495E-5	1481.81818	0.106492293320878	1481.81818	0.115025094102886	1462.53444	0.118359973724546	1462.9368	0.108540103866128	1462.9368	0.0977465986394558	1481.81818	0.115025094102886	1481.81818	0.106492293320878	1481.81818	0.120743936567164
1460.60606	0.119816071819575	1461.00827	0.0983928571428571	1638.2551772302	-1.95185E-5	1479.88981	0.121356842596917	1479.88981	0.144377352572146	1460.60606	0.119816071819575	1461.00827	0.108951240623197	1461.00827	0.0983928571428571	1479.88981	0.144377352572146	1479.88981	0.121356842596917	1479.88981	0.135809235074627
1458.67769	0.118776001751697	1459.07973	0.094515306122449	1637.2909305102	-1.98096E-5	1477.96143	0.156854273703877	1477.96143	0.160021957340025	1458.67769	0.118776001751697	1459.07973	0.107580784766301	1459.07973	0.094515306122449	1477.96143	0.160021957340025	1477.96143	0.156854273703877	1477.96143	0.16904151119403
1456.74931	0.113991679439457	1457.1512	0.0872448979591837	1636.3266837903	-1.49063E-5	1476.03306	0.207438113031294	1476.03306	0.166130803011292	1456.74931	0.113991679439457	1457.1512	0.105662146566647	1457.1512	0.0872448979591837	1476.03306	0.166130803011292	1476.03306	0.207438113031294	1476.03306	0.212021921641791
1454.82094	0.111495511276549	1455.22266	0.0804591836734694	1635.3624370703	-4.9095E-6	1474.10468	0.254028491359178	1474.10468	0.169408720200753	1454.82094	0.111495511276549	1455.22266	0.102647143681477	1455.22266	0.0804591836734694	1474.10468	0.169408720200753	1474.10468	0.254028491359178	1474.10468	0.250792910447761
1452.89256	0.11482373549376	1453.29413	0.0756122448979592	1634.3981903503	7.6486E-6	1472.17631	0.289747781410556	1472.17631	0.164491844416562	1452.89256	0.11482373549376	1453.29413	0.0992210040392383	1453.29413	0.0756122448979592	1472.17631	0.164491844416562	1472.17631	0.289747781410556	1472.17631	0.274941697761194
1450.96419	0.115863805561638	1451.36559	0.0710884353741497	1633.4339436304	9.2463E-6	1470.24793	0.310824381130313	1470.24793	0.152721141781681	1450.96419	0.115863805561638	1451.36559	0.0979875937680323	1451.36559	0.0710884353741497	1470.24793	0.152721141781681	1470.24793	0.310824381130313	1470.24793	0.278486473880597
1449.03581	0.106295160937158	1449.43706	0.0678571428571429	1632.4696969104	-1.7014E-6	1468.31956	0.312155534796824	1468.31956	0.143185382685069	1449.03581	0.106295160937158	1449.43706	0.0955207732256203	1449.43706	0.0678571428571429	1468.31956	0.143185382685069	1468.31956	0.312155534796824	1468.31956	0.269402985074627
1447.10744	0.0929822640683162	1447.50852	0.0659183673469388	1631.5054501904	-1.30586E-5	1466.39118	0.300840728631481	1466.39118	0.137076537013802	1447.10744	0.0929822640683162	1447.50852	0.0896278130409694	1447.50852	0.0659183673469388	1466.39118	0.137076537013802	1466.39118	0.300840728631481	1466.39118	0.259654850746269
1445.17906	0.0863258156338953	1445.57999	0.0618792517006803	1630.5412034704	-1.88087E-5	1464.46281	0.287085474077534	1464.46281	0.130371706398996	1445.17906	0.0863258156338953	1445.57999	0.0831866705135603	1445.57999	0.0618792517006803	1464.46281	0.130371706398996	1464.46281	0.287085474077534	1464.46281	0.249685167910448
1443.25069	0.077589227063718	1443.65145	0.0568707482993197	1629.5769567505	-2.27439E-5	1462.53444	0.27887669313405	1462.53444	0.122176913425345	1443.25069	0.077589227063718	1443.65145	0.0763343912290825	1443.65145	0.0568707482993197	1462.53444	0.122176913425345	1462.53444	0.27887669313405	1462.53444	0.239272388059701
1441.32231	0.0642763301948763	1441.72292	0.0533163265306122	1628.6127100305	-2.51354E-5	1460.60606	0.268893040635217	1460.60606	0.117260037641154	1441.32231	0.0642763301948763	1441.72292	0.0696191575302943	1441.72292	0.0533163265306122	1460.60606	0.117260037641154	1460.60606	0.268893040635217	1460.60606	0.22597947761194
1439.39394	0.0534596014889424	1439.79439	0.0528316326530612	1627.6484633105	-1.83291E-5	1458.67769	0.254028491359178	1458.67769	0.115323086574655	1439.39394	0.0534596014889424	1439.79439	0.0622186959030583	1439.79439	0.0528316326530612	1458.67769	0.115323086574655	1458.67769	0.254028491359178	1458.67769	0.21024953358209
1437.46556	0.045971097000219	1437.86585	0.0531547619047619	1626.6842165906	-5.2218E-6	1456.74931	0.244044838860346	1456.74931	0.112492158092848	1437.46556	0.045971097000219	1437.86585	0.0546811886901327	1437.86585	0.0531547619047619	1456.74931	0.112492158092848	1456.74931	0.244044838860346	1456.74931	0.200501399253731
1435.53719	0.0434749288373111	1435.93732	0.0502465986394558	1625.7199698706	3.6989E-6	1454.82094	0.239607659971976	1454.82094	0.111002195734003	1435.53719	0.0434749288373111	1435.93732	0.0528995960761685	1435.93732	0.0502465986394558	1454.82094	0.111002195734003	1454.82094	0.239607659971976	1454.82094	0.195848880597015
1433.60882	0.0455550689730677	1434.00878	0.0445918367346939	1624.7557231506	7.3671E-6	1452.89256	0.247594581971042	1452.89256	0.111151191969887	1433.60882	0.0455550689730677	1434.00878	0.0553664166185805	1434.00878	0.0445918367346939	1452.89256	0.111151191969887	1452.89256	0.247594581971042	1452.89256	0.201166044776119
1431.68044	0.045971097000219	1432.08025	0.0379676870748299	1623.7914764306	5.6662E-6	1450.96419	0.268005604857543	1450.96419	0.112343161856964	1431.68044	0.045971097000219	1432.08025	0.0548182342758223	1432.08025	0.0379676870748299	1450.96419	0.112343161856964	1450.96419	0.268005604857543	1450.96419	0.216674440298507
1429.75207	0.0440989708780381	1430.15171	0.0321513605442177	1622.8272297107	-2.3663E-6	1449.03581	0.279320411022887	1449.03581	0.113684127979925	1429.75207	0.0440989708780381	1430.15171	0.0520773225620312	1430.15171	0.0321513605442177	1449.03581	0.113684127979925	1449.03581	0.279320411022887	1449.03581	0.224650186567164
1427.82369	0.0430589008101598	1428.22318	0.0295663265306122	1621.8629829907	-1.04347E-5	1447.10744	0.271999065857076	1447.10744	0.108916248431619	1427.82369	0.0430589008101598	1428.22318	0.0544070975187536	1428.22318	0.0295663265306122	1447.10744	0.108916248431619	1447.10744	0.271999065857076	1447.10744	0.216674440298507
1425.89532	0.0522115174074885	1426.29464	0.0300510204081633	1620.8987362707	-1.26709E-5	1445.17906	0.252919196637085	1445.17906	0.0995294855708908	1425.89532	0.0522115174074885	1426.29464	0.0653707443739181	1426.29464	0.0300510204081633	1445.17906	0.0995294855708908	1445.17906	0.252919196637085	1445.17906	0.199172108208955
1423.96694	0.0805014232537771	1424.36611	0.0329591836734694	1619.9344895508	-1.11366E-5	1443.25069	0.226739841195703	1443.25069	0.0871627979924718	1423.96694	0.0805014232537771	1424.36611	0.0859275822273514	1424.36611	0.0329591836734694	1443.25069	0.0871627979924718	1443.25069	0.226739841195703	1443.25069	0.18056203358209
1422.03857	0.116071819575213	1422.43757	0.0363520408163265	1618.9702428308	-9.7335E-6	1441.32231	0.197010742643624	1441.32231	0.0739021329987453	1422.03857	0.116071819575213	1422.43757	0.117585112521639	1422.43757	0.0363520408163265	1441.32231	0.0739021329987453	1441.32231	0.197010742643624	1441.32231	0.160401119402985
1420.11019	0.144153711407926	1420.50904	0.0365136054421769	1618.0059961108	-4.8374E-6	1439.39394	0.170387669313405	1439.39394	0.0651113550815558	1420.11019	0.144153711407926	1420.50904	0.159109924985574	1420.50904	0.0365136054421769	1439.39394	0.0651113550815558	1439.39394	0.170387669313405	1439.39394	0.137360074626866
1418.18182	0.162666958616159	1418.5805	0.0357057823129252	1617.0417493909	1.471E-6	1437.46556	0.154635684259692	1437.46556	0.0555755959849435	1418.18182	0.162666958616159	1418.5805	0.200771783035199	1418.5805	0.0357057823129252	1437.46556	0.0555755959849435	1437.46556	0.154635684259692	1437.46556	0.115869869402985
1416.25344	0.161834902561857	1416.65197	0.0378061224489796	1616.0775026709	-1.8844E-6	1435.53719	0.147092480149463	1435.53719	0.0441028858218319	1416.25344	0.161834902561857	1416.65197	0.2283179457588	1416.65197	0.0378061224489796	1435.53719	0.0441028858218319	1435.53719	0.147092480149463	1435.53719	0.0996968283582089
1414.32507	0.13396102474272	1414.72343	0.0382908163265306	1615.1132559509	-1.22323E-5	1433.60882	0.137330686595049	1433.60882	0.0366530740276035	1414.32507	0.13396102474272	1414.72343	0.226399307559146	1414.72343	0.0382908163265306	1433.60882	0.0366530740276035	1433.60882	0.137330686595049	1433.60882	0.0868470149253731
1412.39669	0.0952704182176483	1412.7949	0.0336054421768707	1614.1490092309	-1.73725E-5	1431.68044	0.127125175151798	1431.68044	0.0306932245922208	1412.39669	0.0952704182176483	1412.7949	0.193782458165032	1412.7949	0.0336054421768707	1431.68044	0.0306932245922208	1431.68044	0.127125175151798	1431.68044	0.0797574626865672
1410.46832	0.0669805123713598	1410.86636	0.0284353741496599	1613.184762511	-1.18817E-5	1429.75207	0.128234469873891	1429.75207	0.025478356336261	1410.46832	0.0669805123713598	1410.86636	0.153902192729371	1410.86636	0.0284353741496599	1429.75207	0.025478356336261	1429.75207	0.128234469873891	1429.75207	0.0868470149253731
1408.53994	0.0520035033939128	1408.93783	0.0239115646258503	1612.220515791	2.9293E-6	1427.82369	0.147758056982718	1427.82369	0.0257763488080301	1408.53994	0.0520035033939128	1408.93783	0.129371032890941	1408.93783	0.0239115646258503	1427.82369	0.0257763488080301	1427.82369	0.147758056982718	1427.82369	0.105235541044776
1406.61157	0.0438909568644624	1407.0093	0.0184183673469388	1611.256269071	1.59924E-5	1425.89532	0.180593180756656	1425.89532	0.0278622961104141	1406.61157	0.0438909568644624	1407.0093	0.123752163877669	1407.0093	0.0184183673469388	1425.89532	0.0278622961104141	1425.89532	0.180593180756656	1425.89532	0.135144589552239
1404.6832	0.0372345084300416	1405.08076	0.0127636054421769	1610.2920223511	1.72017E-5	1423.96694	0.218531060252219	1423.96694	0.0271173149309912	1404.6832	0.0372345084300416	1405.08076	0.121148297749567	1405.08076	0.0127636054421769	1423.96694	0.0271173149309912	1423.96694	0.218531060252219	1423.96694	0.183442164179104
1402.75482	0.0299540179548938	1403.15223	0.00775510204081633	1609.3277756311	1.14655E-5	1422.03857	0.27000233535731	1422.03857	0.0317361982434128	1402.75482	0.0299540179548938	1403.15223	0.108540103866128	1403.15223	0.00775510204081633	1422.03857	0.0317361982434128	1422.03857	0.27000233535731	1422.03857	0.24902052238806
1400.82645	0.022673527479746	1401.22369	0.00436224489795918	1608.3635289111	8.5635E-6	1420.11019	0.332566557683325	1420.11019	0.0438048933500627	1400.82645	0.022673527479746	1401.22369	0.0920946335833814	1401.22369	0.00436224489795918	1420.11019	0.0438048933500627	1420.11019	0.332566557683325	1420.11019	0.320359141791045
1398.89807	0.0147689949638712	1399.29516	0.00371598639455782	1607.3992821911	9.2816E-6	1418.18182	0.360964502568893	1418.18182	0.0540856336260979	1398.89807	0.0147689949638712	1399.29516	0.0790753029428736	1399.29516	0.00371598639455782	1418.18182	0.0540856336260979	1418.18182	0.360964502568893	1418.18182	0.348717350746269
1396.9697	0.00790453251587475	1397.36662	0.00420068027210884	1606.4350354712	1.08074E-5	1416.25344	0.317036431574031	1416.25344	0.059896486825596	1396.9697	0.00790453251587475	1397.36662	0.0681116560877092	1397.36662	0.00420068027210884	1416.25344	0.059896486825596	1416.25344	0.317036431574031	1416.25344	0.296875
1395.04132	0.00395226625793738	1395.43809	0.00468537414965986	1605.4707887512	1.0122E-5	1414.32507	0.234726763194769	1414.32507	0.058853513174404	1395.04132	0.00395226625793738	1395.43809	0.0568739180611656	1395.43809	0.00468537414965986	1414.32507	0.058853513174404	1414.32507	0.234726763194769	1414.32507	0.213351212686567
1393.11295	0.00436829428508868	1393.50955	0.00581632653061225	1604.5065420312	5.6891E-6	1412.39669	0.17105324614666	1412.39669	0.04991373902133	1393.11295	0.00436829428508868	1393.50955	0.048103000577034	1393.50955	0.00581632653061225	1412.39669	0.04991373902133	1412.39669	0.17105324614666	1412.39669	0.149988339552239
1391.18457	0.0106087146923582	1391.58102	0.00759353741496599	1603.5422953113	-6.763E-7	1410.46832	0.135333956095283	1410.46832	0.0470828105395232	1391.18457	0.0106087146923582	1391.58102	0.0435804962492787	1391.58102	0.00759353741496599	1410.46832	0.0470828105395232	1410.46832	0.135333956095283	1410.46832	0.113875932835821
1389.2562	0.0251696956426538	1389.65248	0.0103401360544218	1602.5780485913	-8.2584E-6	1408.53994	0.119360112097151	1408.53994	0.0537876411543287	1389.2562	0.0251696956426538	1389.65248	0.0448139065204847	1389.65248	0.0103401360544218	1408.53994	0.0537876411543287	1408.53994	0.119360112097151	1408.53994	0.103463152985075
1387.32782	0.0470111670680972	1387.72395	0.0150255102040816	1601.6138018713	-1.80808E-5	1406.61157	0.117585240541803	1406.61157	0.0534896486825596	1387.32782	0.0470111670680972	1387.72395	0.0541330063473745	1387.72395	0.0150255102040816	1406.61157	0.0534896486825596	1406.61157	0.117585240541803	1406.61157	0.0979244402985075
1385.39945	0.063860302167725	1385.79541	0.0184183673469388	1600.6495551513	-2.93674E-5	1404.6832	0.111373190098085	1404.6832	0.0400799874529486	1385.39945	0.063860302167725	1385.79541	0.0581073283323716	1385.79541	0.0184183673469388	1404.6832	0.0400799874529486	1404.6832	0.111373190098085	1404.6832	0.085517723880597
1383.47107	0.0690606525071163	1383.86688	0.016641156462585	1599.6853084314	-3.97097E-5	1402.75482	0.0920714619336758	1402.75482	0.0306932245922208	1383.47107	0.0690606525071163	1383.86688	0.046869590305828	1383.86688	0.016641156462585	1402.75482	0.0306932245922208	1402.75482	0.0920714619336758	1402.75482	0.0755480410447761
1381.5427	0.0800853952266258	1381.93834	0.0130867346938776	1598.7210617114	-4.41048E-5	1400.82645	0.0714385801027557	1400.82645	0.0323321831869511	1381.5427	0.0800853952266258	1381.93834	0.029601846508944	1381.93834	0.0130867346938776	1400.82645	0.0323321831869511	1400.82645	0.0714385801027557	1400.82645	0.0682369402985075
1379.61433	0.108999343113641	1380.00981	0.0111479591836735	1597.7568149914	-3.94492E-5	1398.89807	0.0561303129378795	1398.89807	0.0311402132998745	1379.61433	0.108999343113641	1380.00981	0.0168566070398153	1380.00981	0.0111479591836735	1398.89807	0.0311402132998745	1398.89807	0.0561303129378795	1398.89807	0.0622551305970149
1377.68595	0.135209108824173	1378.08128	0.0109863945578231	1596.7925682715	-3.08255E-5	1396.9697	0.0454810836057917	1396.9697	0.0248823713927227	1377.68595	0.135209108824173	1378.08128	0.00877091748413156	1378.08128	0.0109863945578231	1396.9697	0.0248823713927227	1396.9697	0.0454810836057917	1396.9697	0.0560517723880597
1375.75758	0.135625136851325	1376.15274	0.0129251700680272	1595.8283215515	-2.34824E-5	1395.04132	0.0419313404950957	1395.04132	0.0217534504391468	1375.75758	0.135625136851325	1376.15274	0.00301500288517023	1376.15274	0.0129251700680272	1395.04132	0.0217534504391468	1395.04132	0.0419313404950957	1395.04132	0.0542793843283582
1373.8292	0.115447777534487	1374.22421	0.0171258503401361	1594.8640748315	-1.58019E-5	1393.11295	0.0439280709948622	1393.11295	0.0196675031367629	1373.8292	0.115447777534487	1374.22421	9.5931909982689E-4	1374.22421	0.0171258503401361	1393.11295	0.0196675031367629	1393.11295	0.0439280709948622	1393.11295	0.0587103544776119
1371.90083	0.10047076855704	1372.29567	0.0239115646258503	1593.8998281116	-9.0855E-6	1391.18457	0.053246146660439	1391.18457	0.0195185069008783	1371.90083	0.10047076855704	1372.29567	0.00356318522792845	1372.29567	0.0239115646258503	1391.18457	0.0195185069008783	1391.18457	0.053246146660439	1391.18457	0.0675722947761194
1369.97245	0.0998467265163127	1370.36714	0.0305357142857143	1592.9355813916	-7.3692E-6	1389.2562	0.0718822979915927	1389.2562	0.0236904015056462	1369.97245	0.0998467265163127	1370.36714	0.00973023658395845	1370.36714	0.0305357142857143	1389.2562	0.0236904015056462	1389.2562	0.0718822979915927	1389.2562	0.0879547574626866
1368.04408	0.0963104882855266	1368.4386	0.0347363945578231	1591.9713346716	-8.3589E-6	1387.32782	0.0918496029892573	1387.32782	0.0312892095357591	1368.04408	0.0963104882855266	1368.4386	0.0198716099249856	1368.4386	0.0347363945578231	1387.32782	0.0312892095357591	1387.32782	0.0918496029892573	1387.32782	0.118306902985075
1366.1157	0.0871578716881979	1366.51007	0.0400680272108844	1591.0070879516	-6.6589E-6	1385.39945	0.103608127043438	1385.39945	0.0406759723964868	1366.1157	0.0871578716881979	1366.51007	0.03700230813618	1366.51007	0.0400680272108844	1385.39945	0.0406759723964868	1385.39945	0.103608127043438	1385.39945	0.13691697761194
1364.18733	0.0796693671994745	1364.58153	0.0492772108843537	1590.0428412317	-1.4219E-6	1383.47107	0.0978397944885567	1383.47107	0.0427619196988708	1364.18733	0.0796693671994745	1364.58153	0.0586555106751298	1364.58153	0.0492772108843537	1383.47107	0.0427619196988708	1383.47107	0.0978397944885567	1383.47107	0.128055037313433
1362.25895	0.0717648346835997	1362.653	0.0573554421768707	1589.0785945117	5.4742E-6	1381.5427	0.082753386268099	1381.5427	0.034418130489335	1362.25895	0.0717648346835997	1362.653	0.0755121177149452	1362.653	0.0573554421768707	1381.5427	0.034418130489335	1381.5427	0.082753386268099	1381.5427	0.104127798507463
1360.33058	0.0607400919640902	1360.72446	0.0581632653061224	1588.1143477917	1.38693E-5	1379.61433	0.0756539000467071	1379.61433	0.0236904015056462	1360.33058	0.0607400919640902	1360.72446	0.0763343912290825	1360.72446	0.0581632653061224	1379.61433	0.0236904015056462	1379.61433	0.0756539000467071	1379.61433	0.0821944962686567
1358.4022	0.0486752791767024	1358.79593	0.0536394557823129	1587.1501010718	2.25686E-5	1377.68595	0.0785380663241476	1377.68595	0.0143036386449184	1358.4022	0.0486752791767024	1358.79593	0.0620816503173687	1358.79593	0.0536394557823129	1377.68595	0.0143036386449184	1377.68595	0.0785380663241476	1377.68595	0.0642490671641791
1356.47383	0.0465951390409459	1356.86739	0.0491156462585034	1586.1858543518	2.89914E-5	1375.75758	0.0816440915460065	1375.75758	0.0131116687578419	1356.47383	0.0465951390409459	1356.86739	0.0500216387766878	1356.86739	0.0491156462585034	1375.75758	0.0131116687578419	1375.75758	0.0816440915460065	1375.75758	0.0491837686567164
1354.54545	0.058451937814758	1354.93886	0.0504081632653061	1585.2216076318	3.26681E-5	1373.8292	0.0838626809901915	1373.8292	0.0202634880803011	1354.54545	0.058451937814758	1354.93886	0.0535848240046163	1354.93886	0.0504081632653061	1373.8292	0.0202634880803011	1373.8292	0.0838626809901915	1373.8292	0.0396571828358209
1352.61708	0.0717648346835997	1353.01032	0.0581632653061224	1584.2573609118	3.50523E-5	1371.90083	0.0867468472676319	1371.90083	0.025478356336261	1352.61708	0.0717648346835997	1353.01032	0.0742787074437392	1353.01032	0.0581632653061224	1371.90083	0.025478356336261	1371.90083	0.0867468472676319	1371.90083	0.0401002798507463
1350.68871	0.0771731990365667	1351.08179	0.0639795918367347	1583.2931141919	3.53015E-5	1369.97245	0.085859411489958	1369.97245	0.0314382057716437	1350.68871	0.0771731990365667	1351.08179	0.103058280438546	1351.08179	0.0639795918367347	1369.97245	0.0314382057716437	1369.97245	0.085859411489958	1369.97245	0.0460820895522388
1348.76033	0.0742610028465076	1349.15325	0.0633333333333333	1582.3288674719	3.03662E-5	1368.04408	0.0856375525455395	1368.04408	0.0408249686323714	1348.76033	0.0742610028465076	1349.15325	0.117722158107328	1349.15325	0.0633333333333333	1368.04408	0.0408249686323714	1368.04408	0.0856375525455395	1368.04408	0.0520638992537313
1346.83196	0.0628202320998467	1347.22472	0.0602636054421769	1581.3646207519	2.01351E-5	1366.1157	0.0896310135450724	1366.1157	0.0457418444165621	1346.83196	0.0628202320998467	1347.22472	0.106484420080785	1347.22472	0.0602636054421769	1366.1157	0.0457418444165621	1366.1157	0.0896310135450724	1366.1157	0.0595965485074627
1344.90358	0.0482592511495511	1345.29619	0.0575170068027211	1580.400374032	6.8634E-6	1364.18733	0.0949556282111163	1364.18733	0.0487217691342535	1344.90358	0.0482592511495511	1345.29619	0.082364396999423	1345.29619	0.0575170068027211	1364.18733	0.0487217691342535	1364.18733	0.0949556282111163	1364.18733	0.0677938432835821
1342.97521	0.0386906065250712	1343.36765	0.054608843537415	1579.436127312	-5.4554E-6	1362.25895	0.101389537599253	1362.25895	0.0549796110414053	1342.97521	0.0386906065250712	1343.36765	0.0600259665320254	1343.36765	0.054608843537415	1362.25895	0.0549796110414053	1362.25895	0.101389537599253	1362.25895	0.0695662313432836
1341.04683	0.0307860740091964	1341.43912	0.0512159863945578	1578.471880592	-1.22234E-5	1360.33058	0.106492293320878	1360.33058	0.0597474905897114	1341.04683	0.0307860740091964	1341.43912	0.0439916330063474	1341.43912	0.0512159863945578	1360.33058	0.0597474905897114	1360.33058	0.106492293320878	1360.33058	0.0677938432835821
1339.11846	0.0222574994525947	1339.51058	0.047015306122449	1577.5076338721	-1.28354E-5	1358.4022	0.0976179355441382	1358.4022	0.0613864491844416	1339.11846	0.0222574994525947	1339.51058	0.0334391229082516	1339.51058	0.047015306122449	1358.4022	0.0613864491844416	1358.4022	0.0976179355441382	1358.4022	0.0675722947761194
1337.19008	0.0187212612218086	1337.58205	0.0441071428571429	1576.5433871521	-1.21997E-5	1356.47383	0.0792036431574031	1356.47383	0.0634723964868256	1337.19008	0.0187212612218086	1337.58205	0.0252163877668782	1337.58205	0.0441071428571429	1356.47383	0.0634723964868256	1356.47383	0.0792036431574031	1356.47383	0.0624766791044776
1335.26171	0.0168491350996278	1335.65351	0.046530612244898	1575.5791404321	-1.59906E-5	1354.54545	0.0692199906585707	1354.54545	0.0651113550815558	1335.26171	0.0168491350996278	1335.65351	0.019734564339296	1335.65351	0.046530612244898	1354.54545	0.0651113550815558	1354.54545	0.0692199906585707	1354.54545	0.0491837686567164
1333.33333	0.0116487847602365	1333.72498	0.0534778911564626	1574.6148937121	-1.92716E-5	1352.61708	0.0650046707146193	1352.61708	0.0673462986198243	1333.33333	0.0116487847602365	1333.72498	0.0167195614541258	1333.72498	0.0534778911564626	1352.61708	0.0673462986198243	1352.61708	0.0650046707146193	1352.61708	0.037441697761194
1331.40496	0.0108167287059339	1331.79644	0.063171768707483	1573.6506469922	-1.462E-5	1350.68871	0.0636735170481084	1350.68871	0.0716671894604768	1331.40496	0.0108167287059339	1331.79644	0.0163084246970571	1331.79644	0.063171768707483	1350.68871	0.0716671894604768	1350.68871	0.0636735170481084	1350.68871	0.0381063432835821
1329.47658	0.0126888548281147	1329.86791	0.0759353741496599	1572.6864002722	-6.8119E-6	1348.76033	0.0638953759925268	1348.76033	0.0725611668757842	1329.47658	0.0126888548281147	1329.86791	0.0176788805539527	1329.86791	0.0759353741496599	1348.76033	0.0725611668757842	1348.76033	0.0638953759925268	1348.76033	0.0505130597014925
1327.54821	0.00956864462447996	1327.93937	0.0948384353741497	1571.7221535522	-6.3789E-6	1346.83196	0.0636735170481084	1346.83196	0.0697302383939774	1327.54821	0.00956864462447996	1327.93937	0.014800923254472	1327.93937	0.0948384353741497	1346.83196	0.0697302383939774	1346.83196	0.0636735170481084	1346.83196	0.0662430037313433
1325.61983	0.0068644624479965	1326.01084	0.124727891156463	1570.7579068323	-1.25445E-5	1344.90358	0.0670014012143858	1344.90358	0.0724121706398996	1325.61983	0.0068644624479965	1326.01084	0.00918205424120023	1326.01084	0.124727891156463	1344.90358	0.0724121706398996	1344.90358	0.0670014012143858	1344.90358	0.0737756529850746
1323.69146	0.00998467265163127	1324.0823	0.163503401360544	1569.7936601123	-1.54519E-5	1342.97521	0.0698855674918262	1342.97521	0.0795639899623588	1323.69146	0.00998467265163127	1324.0823	0.00794864396999423	1324.0823	0.163503401360544	1342.97521	0.0795639899623588	1342.97521	0.0698855674918262	1342.97521	0.0737756529850746
1321.76309	0.0164331070724765	1322.15377	0.199855442176871	1568.8294133923	-1.4646E-5	1341.04683	0.0689981317141523	1341.04683	0.084331869510665	1321.76309	0.0164331070724765	1322.15377	0.0120600115406809	1322.15377	0.199855442176871	1341.04683	0.084331869510665	1341.04683	0.0689981317141523	1341.04683	0.0762126865671642
1319.83471	0.0210094153711408	1320.22523	0.212619047619048	1567.8651666723	-1.61922E-5	1339.11846	0.0681106959364783	1339.11846	0.0883547678795483	1319.83471	0.0210094153711408	1320.22523	0.0167195614541258	1320.22523	0.212619047619048	1339.11846	0.0883547678795483	1339.11846	0.0681106959364783	1339.11846	0.0755480410447761
1317.90634	0.0245456536019269	1318.2967	0.195816326530612	1566.9009199524	-1.74714E-5	1337.19008	0.0723260158804297	1337.19008	0.0937186323713927	1317.90634	0.0245456536019269	1318.2967	0.0186381996537796	1318.2967	0.195816326530612	1337.19008	0.0937186323713927	1337.19008	0.0723260158804297	1337.19008	0.0708955223880597
1315.97796	0.0303700459820451	1316.36816	0.168673469387755	1565.9366732324	-1.45829E-5	1335.26171	0.0798692199906586	1335.26171	0.10504234629862	1315.97796	0.0303700459820451	1316.36816	0.0202827466820542	1316.36816	0.168673469387755	1335.26171	0.10504234629862	1335.26171	0.0798692199906586	1335.26171	0.0691231343283582
1314.04959	0.031618130063499	1314.43963	0.146539115646259	1564.9724265124	-1.23475E-5	1333.33333	0.0843063988790285	1333.33333	0.122474905897114	1314.04959	0.031618130063499	1314.43963	0.0250793421811887	1314.43963	0.146539115646259	1333.33333	0.122474905897114	1333.33333	0.0843063988790285	1333.33333	0.0739972014925373
1312.12121	0.0291219619005912	1312.5111	0.13312925170068	1564.0081797925	-1.57756E-5	1331.40496	0.0838626809901915	1331.40496	0.137076537013802	1312.12121	0.0291219619005912	1312.5111	0.0297388920946336	1312.5111	0.13312925170068	1331.40496	0.137076537013802	1331.40496	0.0838626809901915	1331.40496	0.081308302238806
1310.19284	0.0295379899277425	1310.58256	0.130867346938776	1563.0439330725	-1.97773E-5	1329.47658	0.0856375525455395	1329.47658	0.148996235884567	1310.19284	0.0295379899277425	1310.58256	0.0294648009232545	1310.58256	0.130867346938776	1329.47658	0.148996235884567	1329.47658	0.0856375525455395	1329.47658	0.0821944962686567
1308.26446	0.0318261440770747	1308.65403	0.142823129251701	1562.0796863525	-1.81427E-5	1327.54821	0.0916277440448389	1327.54821	0.160766938519448	1308.26446	0.0318261440770747	1308.65403	0.0305611656087709	1308.65403	0.142823129251701	1327.54821	0.160766938519448	1327.54821	0.0916277440448389	1327.54821	0.0779850746268657
1306.33609	0.0397306765929494	1306.72549	0.174005102040816	1561.1154396325	-1.23604E-5	1325.61983	0.0956212050443718	1325.61983	0.174325595984944	1306.33609	0.0397306765929494	1306.72549	0.034535487593768	1306.72549	0.174005102040816	1325.61983	0.174325595984944	1325.61983	0.0956212050443718	1325.61983	0.0744402985074627
1304.40771	0.0547076855703963	1304.79696	0.229583333333333	1560.1511929126	-6.6073E-6	1323.69146	0.0965086408220458	1323.69146	0.186543287327478	1304.40771	0.0547076855703963	1304.79696	0.0412507212925563	1304.79696	0.229583333333333	1323.69146	0.186543287327478	1323.69146	0.0965086408220458	1323.69146	0.0746618470149254
1302.47934	0.0651083862491789	1302.86842	0.304872448979592	1559.1869461926	-6.0421E-6	1321.76309	0.102498832321345	1321.76309	0.189821204516939	1302.47934	0.0651083862491789	1302.86842	0.053036641661858	1302.86842	0.304872448979592	1321.76309	0.189821204516939	1321.76309	0.102498832321345	1321.76309	0.0835237873134328
1300.55096	0.0621961900591198	1300.93989	0.378545918367347	1558.2226994726	-1.32302E-5	1319.83471	0.111151331153667	1319.83471	0.191758155583438	1300.55096	0.0621961900591198	1300.93989	0.0590666474321985	1300.93989	0.378545918367347	1319.83471	0.191758155583438	1319.83471	0.111151331153667	1319.83471	0.096816697761194
1298.62259	0.0526275454346398	1299.01135	0.418613945578231	1557.2584527527	-2.58516E-5	1317.90634	0.109598318542737	1317.90634	0.201889899623588	1298.62259	0.0526275454346398	1299.01135	0.0515291402192729	1299.01135	0.418613945578231	1317.90634	0.201889899623588	1317.90634	0.109598318542737	1317.90634	0.102576958955224
1296.69421	0.0445149989051894	1297.08282	0.402780612244898	1556.2942060327	-3.31845E-5	1315.97796	0.106936011209715	1315.97796	0.224388331242158	1296.69421	0.0445149989051894	1297.08282	0.0390579919215234	1297.08282	0.402780612244898	1315.97796	0.224388331242158	1315.97796	0.106936011209715	1315.97796	0.103020055970149
1294.76584	0.0409787606744033	1295.15428	0.347363945578231	1555.3299593127	-2.66403E-5	1314.04959	0.104273703876693	1314.04959	0.26491530740276	1294.76584	0.0409787606744033	1295.15428	0.0322057126370456	1295.15428	0.347363945578231	1314.04959	0.26491530740276	1314.04959	0.104273703876693	1314.04959	0.105457089552239
1292.83747	0.0434749288373111	1293.22575	0.290816326530612	1554.3657125928	-1.60426E-5	1312.12121	0.0971742176553013	1312.12121	0.319000941028858	1292.83747	0.0434749288373111	1293.22575	0.0335761684939411	1293.22575	0.290816326530612	1312.12121	0.319000941028858	1312.12121	0.0971742176553013	1312.12121	0.107451026119403
1290.90909	0.0509634333260346	1291.29721	0.245255102040816	1553.4014658728	-1.38171E-5	1310.19284	0.101389537599253	1310.19284	0.375917503136763	1290.90909	0.0509634333260346	1291.29721	0.0402914021927294	1291.29721	0.245255102040816	1310.19284	0.375917503136763	1310.19284	0.101389537599253	1310.19284	0.106786380597015
1288.98072	0.0567878257061528	1289.36868	0.203732993197279	1552.4372191528	-1.57966E-5	1308.26446	0.111595049042503	1308.26446	0.417785445420326	1288.98072	0.0567878257061528	1289.36868	0.0472807270628967	1289.36868	0.203732993197279	1308.26446	0.417785445420326	1308.26446	0.111595049042503	1308.26446	0.107672574626866
1287.05234	0.0592839938690606	1287.44014	0.172227891156463	1551.4729724328	-1.31037E-5	1306.33609	0.120025688930406	1306.33609	0.431195106649937	1287.05234	0.0592839938690606	1287.44014	0.0494734564339296	1287.44014	0.172227891156463	1306.33609	0.431195106649937	1306.33609	0.120025688930406	1306.33609	0.117642257462687
1285.12397	0.0636522881541493	1285.51161	0.162372448979592	1550.5087257129	-7.6228E-6	1304.40771	0.134668379262027	1304.40771	0.427172208281054	1285.12397	0.0636522881541493	1285.51161	0.0483770917484132	1285.51161	0.162372448979592	1304.40771	0.427172208281054	1304.40771	0.134668379262027	1304.40771	0.13115671641791
1283.19559	0.0723888767243267	1283.58308	0.17109693877551	1549.5444789929	-7.7588E-6	1302.47934	0.15042036431574	1302.47934	0.407951693851945	1283.19559	0.0723888767243267	1283.58308	0.0549552798615118	1283.58308	0.17109693877551	1302.47934	0.407951693851945	1302.47934	0.15042036431574	1302.47934	0.143120335820896
1281.26722	0.0919421940004379	1281.65454	0.187738095238095	1548.5802322729	-1.29934E-5	1300.55096	0.15042036431574	1300.55096	0.359229924717691	1281.26722	0.0919421940004379	1281.65454	0.0766084824004616	1281.65454	0.187738095238095	1300.55096	0.359229924717691	1300.55096	0.15042036431574	1300.55096	0.15176072761194
1279.33884	0.120856141887453	1279.72601	0.21375	1547.615985553	-1.24149E-5	1298.62259	0.135999532928538	1298.62259	0.292330614805521	1279.33884	0.120856141887453	1279.72601	0.107032602423543	1279.72601	0.21375	1298.62259	0.292330614805521	1298.62259	0.135999532928538	1298.62259	0.152203824626866
1277.41047	0.1358331508649	1277.79747	0.252848639455782	1546.651738833	-3.323E-6	1296.69421	0.129121905651565	1296.69421	0.235414052697616	1277.41047	0.1358331508649	1277.79747	0.129233987305251	1277.79747	0.252848639455782	1296.69421	0.235414052697616	1296.69421	0.129121905651565	1296.69421	0.147329757462687
1275.48209	0.119192029778848	1275.86894	0.282576530612245	1545.687492113	4.8461E-6	1294.76584	0.12690331620738	1294.76584	0.197569008782936	1275.48209	0.119192029778848	1275.86894	0.119092613964224	1275.86894	0.282576530612245	1294.76584	0.197569008782936	1294.76584	0.12690331620738	1294.76584	0.135587686567164
1273.55372	0.0842456754981388	1273.9404	0.267066326530612	1544.723245393	9.244E-6	1292.83747	0.124462867818776	1292.83747	0.171792659974906	1273.55372	0.0842456754981388	1273.9404	0.0829125793421812	1273.9404	0.267066326530612	1292.83747	0.171792659974906	1292.83747	0.124462867818776	1292.83747	0.126504197761194
1271.62534	0.0578278957740311	1272.01187	0.207448979591837	1543.7589986731	1.44018E-5	1290.90909	0.13134049509575	1290.90909	0.154658092848181	1271.62534	0.0578278957740311	1272.01187	0.0522143681477207	1272.01187	0.207448979591837	1290.90909	0.154658092848181	1290.90909	0.13134049509575	1290.90909	0.133815298507463
1269.69697	0.0438909568644624	1270.08333	0.14266156462585	1542.7947519531	1.85511E-5	1288.98072	0.141767865483419	1288.98072	0.145122333751568	1269.69697	0.0438909568644624	1270.08333	0.0327538949798038	1270.08333	0.14266156462585	1288.98072	0.145122333751568	1288.98072	0.141767865483419	1288.98072	0.145335820895522
1267.7686	0.0349463542807094	1268.1548	0.0995238095238095	1541.8305052331	1.69729E-5	1287.05234	0.148867351704811	1287.05234	0.14124843161857	1267.7686	0.0349463542807094	1268.1548	0.0189122908251587	1268.1548	0.0995238095238095	1287.05234	0.14124843161857	1287.05234	0.148867351704811	1287.05234	0.148215951492537
1265.84022	0.0307860740091964	1266.22626	0.0765816326530612	1540.8662585132	1.3322E-5	1285.12397	0.154413825315273	1285.12397	0.152423149309912	1265.84022	0.0307860740091964	1266.22626	0.0126081938834391	1266.22626	0.0765816326530612	1285.12397	0.152423149309912	1285.12397	0.154413825315273	1285.12397	0.148880597014925
1263.91185	0.027457849791986	1264.29773	0.063656462585034	1539.9020117932	1.26782E-5	1283.19559	0.171940681924334	1283.19559	0.185500313676286	1263.91185	0.027457849791986	1264.29773	0.0095931909982689	1264.29773	0.063656462585034	1283.19559	0.185500313676286	1283.19559	0.171940681924334	1283.19559	0.160401119402985
1261.98347	0.0235055835340486	1262.36919	0.0554166666666667	1538.9377650732	1.09704E-5	1281.26722	0.206994395142457	1281.26722	0.235414052697616	1261.98347	0.0235055835340486	1262.36919	0.0071263704558569	1262.36919	0.0554166666666667	1281.26722	0.235414052697616	1281.26722	0.206994395142457	1281.26722	0.191861007462687
1260.0551	0.0237135975476243	1260.44066	0.0502465986394558	1537.9735183532	6.3471E-6	1279.33884	0.246929005137786	1279.33884	0.297992471769134	1260.0551	0.0237135975476243	1260.44066	0.0058929601846509	1260.44066	0.0502465986394558	1279.33884	0.297992471769134	1279.33884	0.246929005137786	1279.33884	0.237721548507463
1258.12672	0.026833807751259	1258.51212	0.0475	1537.0092716333	5.6945E-6	1277.41047	0.267118169079869	1277.41047	0.355505018820577	1258.12672	0.026833807751259	1258.51212	0.0071263704558569	1258.51212	0.0475	1277.41047	0.355505018820577	1277.41047	0.267118169079869	1277.41047	0.266965951492537
1256.19835	0.0332822421721042	1256.58359	0.048469387755102	1536.0450249133	1.15568E-5	1275.48209	0.247150864082205	1275.48209	0.371447616060226	1256.19835	0.0332822421721042	1256.58359	0.0113747836122331	1256.58359	0.048469387755102	1275.48209	0.371447616060226	1275.48209	0.247150864082205	1275.48209	0.256774720149254
1254.26997	0.0418108167287059	1254.65505	0.0523469387755102	1535.0807781933	2.00652E-5	1273.55372	0.200338626809902	1273.55372	0.33047365119197	1254.26997	0.0418108167287059	1254.65505	0.0169936526255049	1254.65505	0.0523469387755102	1273.55372	0.33047365119197	1273.55372	0.200338626809902	1273.55372	0.218003731343284
1252.3416	0.0457630829866433	1252.72652	0.0528316326530612	1534.1165314734	3.00134E-5	1271.62534	0.158185427370388	1271.62534	0.255975533249686	1252.3416	0.0457630829866433	1252.72652	0.0215161569532602	1252.72652	0.0528316326530612	1271.62534	0.255975533249686	1271.62534	0.158185427370388	1271.62534	0.181226679104478
1250.41322	0.0451390409459164	1250.79799	0.0478231292517007	1533.1522847534	3.69548E-5	1269.69697	0.128234469873891	1269.69697	0.182967377666248	1250.41322	0.0451390409459164	1250.79799	0.0227495672244662	1250.79799	0.0478231292517007	1269.69697	0.182967377666248	1269.69697	0.128234469873891	1269.69697	0.157077891791045
1248.48485	0.0418108167287059	1248.86945	0.0429761904761905	1532.1880380334	3.43022E-5	1267.7686	0.107157870154134	1267.7686	0.129328732747804	1248.48485	0.0418108167287059	1248.86945	0.0191863819965378	1248.86945	0.0429761904761905	1267.7686	0.129328732747804	1267.7686	0.107157870154134	1267.7686	0.130492070895522
1246.55647	0.0380665644843442	1246.94092	0.0415221088435374	1531.2237913135	2.71609E-5	1265.84022	0.0958430639887903	1265.84022	0.0961025721455458	1246.55647	0.0380665644843442	1246.94092	0.0169936526255049	1246.94092	0.0415221088435374	1265.84022	0.0961025721455458	1265.84022	0.0958430639887903	1265.84022	0.105900186567164
1244.6281	0.0370264944164659	1245.01238	0.039906462585034	1530.2595445935	2.40569E-5	1263.91185	0.0894091546006539	1263.91185	0.0764350690087829	1244.6281	0.0370264944164659	1245.01238	0.0200086555106751	1245.01238	0.039906462585034	1263.91185	0.0764350690087829	1263.91185	0.0894091546006539	1263.91185	0.0939365671641791
1242.69972	0.0393146485657981	1243.08385	0.0379676870748299	1529.2952978735	2.24124E-5	1261.98347	0.0876342830453059	1261.98347	0.0640683814303639	1242.69972	0.0393146485657981	1243.08385	0.0253534333525678	1243.08385	0.0379676870748299	1261.98347	0.0640683814303639	1261.98347	0.0876342830453059	1261.98347	0.0914995335820896
1240.77135	0.044723012918765	1241.15531	0.040391156462585	1528.3310511535	1.76534E-5	1260.0551	0.0878561419897244	1260.0551	0.0591515056461731	1240.77135	0.044723012918765	1241.15531	0.0349466243508367	1241.15531	0.040391156462585	1260.0551	0.0591515056461731	1260.0551	0.0878561419897244	1260.0551	0.0903917910447761
1238.84298	0.0547076855703963	1239.22678	0.0455612244897959	1527.3668044336	9.2971E-6	1258.12672	0.0829752452125175	1258.12672	0.0607904642409034	1238.84298	0.0547076855703963	1239.22678	0.0485141373341027	1239.22678	0.0455612244897959	1258.12672	0.0607904642409034	1258.12672	0.0829752452125175	1258.12672	0.0890625
1236.9146	0.0738449748193562	1237.29824	0.0492772108843537	1526.4025577136	-8.598E-7	1256.19835	0.0816440915460065	1256.19835	0.064366373902133	1236.9146	0.0738449748193562	1237.29824	0.0656448355452972	1237.29824	0.0492772108843537	1256.19835	0.064366373902133	1256.19835	0.0816440915460065	1256.19835	0.0952658582089552
1234.98623	0.0961024742719509	1235.36971	0.0494387755102041	1525.4383109936	-7.3144E-6	1254.26997	0.0882998598785614	1254.26997	0.0664523212045169	1234.98623	0.0961024742719509	1235.36971	0.0874350836699365	1235.36971	0.0494387755102041	1254.26997	0.0664523212045169	1254.26997	0.0882998598785614	1254.26997	0.108558768656716
1233.05785	0.107335231005036	1233.44117	0.0437840136054422	1524.4740642737	-5.074E-6	1252.3416	0.0982835123773937	1252.3416	0.0685382685069009	1233.05785	0.107335231005036	1233.44117	0.104017599538373	1233.44117	0.0437840136054422	1252.3416	0.0685382685069009	1252.3416	0.0982835123773937	1252.3416	0.12118703358209
1231.12948	0.102758922706372	1231.51264	0.0348979591836735	1523.5098175537	6.9115E-6	1250.41322	0.105382998598786	1250.41322	0.0707732120451694	1231.12948	0.102758922706372	1231.51264	0.10168782458165	1231.51264	0.0348979591836735	1250.41322	0.0707732120451694	1250.41322	0.105382998598786	1250.41322	0.125396455223881
1229.2011	0.0940223341361944	1229.5841	0.0285969387755102	1522.5455708337	2.56471E-5	1248.48485	0.107601588042971	1248.48485	0.0724121706398996	1229.2011	0.0940223341361944	1229.5841	0.0819532602423543	1229.5841	0.0285969387755102	1248.48485	0.0724121706398996	1248.48485	0.107601588042971	1248.48485	0.125839552238806
1227.27273	0.0896540398511058	1227.65557	0.024234693877551	1521.5813241137	4.26326E-5	1246.55647	0.108489023820645	1246.55647	0.0785210163111669	1227.27273	0.0896540398511058	1227.65557	0.0629039238315061	1227.65557	0.024234693877551	1246.55647	0.0785210163111669	1246.55647	0.108489023820645	1246.55647	0.131821361940299
1225.34435	0.0852857455660171	1225.72703	0.0189030612244898	1520.6170773938	4.81404E-5	1244.6281	0.109598318542737	1244.6281	0.0901427227101631	1225.34435	0.0852857455660171	1225.72703	0.0548182342758223	1225.72703	0.0189030612244898	1244.6281	0.0901427227101631	1244.6281	0.109598318542737	1244.6281	0.139797108208955
1223.41598	0.0829975914166849	1223.7985	0.016156462585034	1519.6528306738	4.52393E-5	1242.69972	0.112482484820177	1242.69972	0.102062421580928	1223.41598	0.0829975914166849	1223.7985	0.0538589151759954	1223.7985	0.016156462585034	1242.69972	0.102062421580928	1242.69972	0.112482484820177	1242.69972	0.143120335820896
1221.4876	0.0869498576746223	1221.86996	0.0174489795918367	1518.6885839538	4.65944E-5	1240.77135	0.119360112097151	1240.77135	0.113237139272271	1221.4876	0.0869498576746223	1221.86996	0.0550923254472014	1221.86996	0.0174489795918367	1240.77135	0.113237139272271	1240.77135	0.119360112097151	1240.77135	0.144228078358209
1219.55923	0.0942303481497701	1219.94143	0.0185799319727891	1517.7243372339	5.44675E-5	1238.84298	0.128678187762728	1238.84298	0.11711104140527	1219.55923	0.0942303481497701	1219.94143	0.0528995960761685	1219.94143	0.0185799319727891	1238.84298	0.11711104140527	1238.84298	0.128678187762728	1238.84298	0.15419776119403
1217.63085	0.101718852638494	1218.0129	0.0189030612244898	1516.7600905139	5.85737E-5	1236.9146	0.143986454927604	1236.9146	0.107724278544542	1217.63085	0.101718852638494	1218.0129	0.0452250432775534	1218.0129	0.0189030612244898	1236.9146	0.107724278544542	1236.9146	0.143986454927604	1236.9146	0.17480177238806
1215.70248	0.104215020801401	1216.08436	0.0179336734693878	1515.7958437939	5.31459E-5	1234.98623	0.169722092480149	1234.98623	0.0950595984943538	1215.70248	0.104215020801401	1216.08436	0.0359059434506636	1216.08436	0.0179336734693878	1234.98623	0.0950595984943538	1234.98623	0.169722092480149	1234.98623	0.200279850746269
1213.7741	0.0971425443398292	1214.15583	0.0153486394557823	1514.8315970739	4.22482E-5	1233.05785	0.189911256422233	1233.05785	0.0876097867001255	1213.7741	0.0971425443398292	1214.15583	0.0285054818234276	1214.15583	0.0153486394557823	1233.05785	0.0876097867001255	1233.05785	0.189911256422233	1233.05785	0.217560634328358
1211.84573	0.0827895774031092	1212.22729	0.014702380952381	1513.867350354	2.94269E-5	1231.12948	0.190798692199907	1231.12948	0.0892487452948557	1211.84573	0.0827895774031092	1212.22729	0.025901615695326	1212.22729	0.014702380952381	1231.12948	0.0892487452948557	1231.12948	0.190798692199907	1231.12948	0.21689598880597
1209.91736	0.0696846945478432	1210.29876	0.0159948979591837	1512.903103634	1.26787E-5	1229.2011	0.176156001868286	1229.2011	0.101168444165621	1209.91736	0.0696846945478432	1210.29876	0.0254904789382574	1210.29876	0.0159948979591837	1229.2011	0.101168444165621	1229.2011	0.176156001868286	1229.2011	0.200058302238806
1207.98898	0.0567878257061528	1208.37022	0.016156462585034	1511.938856914	-8.5515E-6	1227.27273	0.155966837926203	1227.27273	0.10310539523212	1207.98898	0.0567878257061528	1208.37022	0.020967974610502	1208.37022	0.016156462585034	1227.27273	0.10310539523212	1227.27273	0.155966837926203	1227.27273	0.182555970149254
1206.06061	0.0451390409459164	1206.44169	0.0130867346938776	1510.9746101941	-2.96569E-5	1225.34435	0.147979915927137	1225.34435	0.0820969259723965	1206.06061	0.0451390409459164	1206.44169	0.0165825158684362	1206.44169	0.0130867346938776	1225.34435	0.0820969259723965	1225.34435	0.147979915927137	1225.34435	0.180783582089552
1204.13223	0.0386906065250712	1204.51315	0.00969387755102041	1510.0103634741	-4.88812E-5	1223.41598	0.152638953759925	1223.41598	0.0567675658720201	1204.13223	0.0386906065250712	1204.51315	0.0153491055972302	1204.51315	0.00969387755102041	1223.41598	0.0567675658720201	1223.41598	0.152638953759925	1223.41598	0.188759328358209
1202.20386	0.0339062842128312	1202.58462	0.00856292517006803	1509.0461167541	-6.63578E-5	1221.4876	0.15197337692667	1221.4876	0.0436558971141782	1202.20386	0.0339062842128312	1202.58462	0.0156231967686093	1202.58462	0.00856292517006803	1221.4876	0.0436558971141782	1221.4876	0.15197337692667	1221.4876	0.193633395522388
1200.27548	0.0307860740091964	1200.65608	0.00694727891156463	1508.0818700342	-7.57268E-5	1219.55923	0.1475361980383	1219.55923	0.0415699498117942	1200.27548	0.0307860740091964	1200.65608	0.016034333525678	1200.65608	0.00694727891156463	1219.55923	0.0415699498117942	1219.55923	0.1475361980383	1219.55923	0.193854944029851
1198.34711	0.0334902561856799	1198.72755	0.00613945578231293	1507.1176233142	-7.17315E-5	1217.63085	0.144873890705278	1217.63085	0.0378450439146801	1198.34711	0.0334902561856799	1198.72755	0.017267743796884	1198.72755	0.00613945578231293	1217.63085	0.0378450439146801	1217.63085	0.144873890705278	1217.63085	0.18720848880597
1196.41873	0.0403547186336764	1196.79901	0.00937074829931973	1506.1533765942	-6.05331E-5	1215.70248	0.133337225595516	1215.70248	0.0275643036386449	1196.41873	0.0403547186336764	1196.79901	0.0223384304673976	1196.79901	0.00937074829931973	1215.70248	0.0275643036386449	1215.70248	0.133337225595516	1215.70248	0.169484608208955
1194.49036	0.0472191810816729	1194.87048	0.0143792517006803	1505.1891298742	-5.18661E-5	1213.7741	0.120247547874825	1213.7741	0.0190715181932246	1194.49036	0.0472191810816729	1194.87048	0.0280943450663589	1194.87048	0.0143792517006803	1213.7741	0.0190715181932246	1213.7741	0.120247547874825	1213.7741	0.150652985074627
1192.56198	0.0507554193124589	1192.94194	0.015187074829932	1504.2248831543	-4.58436E-5	1211.84573	0.112260625875759	1211.84573	0.0178795483061481	1192.56198	0.0507554193124589	1192.94194	0.0312463935372187	1192.94194	0.015187074829932	1211.84573	0.0178795483061481	1211.84573	0.112260625875759	1211.84573	0.137581623134328
1190.63361	0.0476352091088242	1191.01341	0.0103401360544218	1503.2606364343	-3.74687E-5	1209.91736	0.0989490892106492	1209.91736	0.0236904015056462	1190.63361	0.0476352091088242	1191.01341	0.0302870744373918	1191.01341	0.0103401360544218	1209.91736	0.0236904015056462	1209.91736	0.0989490892106492	1209.91736	0.125839552238806
1188.70523	0.0401467046201007	1189.08488	0.00710884353741497	1502.2963897143	-2.91878E-5	1207.98898	0.0885217188229799	1207.98898	0.0306932245922208	1188.70523	0.0401467046201007	1189.08488	0.02466820542412	1189.08488	0.00710884353741497	1207.98898	0.0306932245922208	1207.98898	0.0885217188229799	1207.98898	0.116977611940299
1186.77686	0.0314101160499234	1187.15634	0.00937074829931973	1501.3321429944	-2.50454E-5	1206.06061	0.0880780009341429	1206.06061	0.0302462358845671	1186.77686	0.0314101160499234	1187.15634	0.0198716099249856	1187.15634	0.00937074829931973	1206.06061	0.0302462358845671	1206.06061	0.0880780009341429	1206.06061	0.110109608208955
1184.84848	0.0243376395883512	1185.22781	0.0150255102040816	1500.3678962744	-2.18001E-5	1204.13223	0.0856375525455395	1204.13223	0.024435382685069	1184.84848	0.0243376395883512	1185.22781	0.0206938834391229	1185.22781	0.0150255102040816	1204.13223	0.024435382685069	1204.13223	0.0856375525455395	1204.13223	0.107451026119403
1182.92011	0.0224655134661704	1183.29927	0.0229421768707483	1499.4036495544	-1.5859E-5	1202.20386	0.0776506305464736	1202.20386	0.0198164993726474	1182.92011	0.0224655134661704	1183.29927	0.027135025966532	1183.29927	0.0229421768707483	1202.20386	0.0198164993726474	1202.20386	0.0776506305464736	1202.20386	0.109001865671642
1180.99174	0.0216334574118677	1181.37074	0.0319897959183673	1498.4394028344	-1.15443E-5	1200.27548	0.0741008874357777	1200.27548	0.0150486198243413	1180.99174	0.0216334574118677	1181.37074	0.0342613964223889	1181.37074	0.0319897959183673	1200.27548	0.0150486198243413	1200.27548	0.0741008874357777	1200.27548	0.107451026119403
1179.06336	0.0214254433982921	1179.4422	0.0363520408163265	1497.4751561145	-1.04586E-5	1198.34711	0.0743227463801961	1198.34711	0.0095357590966123	1179.06336	0.0214254433982921	1179.4422	0.0356318522792845	1179.4422	0.0363520408163265	1198.34711	0.0095357590966123	1198.34711	0.0743227463801961	1198.34711	0.104570895522388
1177.13499	0.0255857236698051	1177.51367	0.0361904761904762	1496.5109093945	-7.3163E-6	1196.41873	0.0749883232134517	1196.41873	0.00566185696361355	1177.13499	0.0255857236698051	1177.51367	0.0297388920946336	1177.51367	0.0361904761904762	1196.41873	0.00566185696361355	1196.41873	0.0749883232134517	1196.41873	0.105013992537313
1175.20661	0.0301620319684694	1175.58513	0.0382908163265306	1495.5466626745	-4.124E-6	1194.49036	0.0741008874357777	1194.49036	0.00327791718946048	1175.20661	0.0301620319684694	1175.58513	0.0250793421811887	1175.58513	0.0382908163265306	1194.49036	0.00327791718946048	1194.49036	0.0741008874357777	1194.49036	0.107672574626866
1173.27824	0.0336982701992555	1173.6566	0.0428146258503401	1494.5824159546	-5.087E-6	1192.56198	0.0707730032695002	1192.56198	0.00595984943538269	1173.27824	0.0336982701992555	1173.6566	0.0257645701096365	1173.6566	0.0428146258503401	1192.56198	0.00595984943538269	1192.56198	0.0707730032695002	1192.56198	0.10722947761194
1171.34986	0.041186774687979	1171.72806	0.0483078231292517	1493.6181692346	-5.9827E-6	1190.63361	0.0723260158804297	1190.63361	0.0113237139272271	1171.34986	0.041186774687979	1171.72806	0.0274091171379111	1171.72806	0.0483078231292517	1190.63361	0.0113237139272271	1190.63361	0.0723260158804297	1190.63361	0.10722947761194
1169.42149	0.0480512371359755	1169.79953	0.0584863945578231	1492.6539225146	-4.4662E-6	1188.70523	0.0714385801027557	1188.70523	0.0146016311166876	1169.42149	0.0480512371359755	1169.79953	0.0322057126370456	1169.79953	0.0584863945578231	1188.70523	0.0146016311166876	1188.70523	0.0714385801027557	1188.70523	0.111881996268657
1167.49311	0.0465951390409459	1167.87099	0.078843537414966	1491.6896757947	-4.0514E-6	1186.77686	0.0683325548808968	1186.77686	0.0178795483061481	1167.49311	0.0465951390409459	1167.87099	0.0446768609347952	1167.87099	0.078843537414966	1186.77686	0.0178795483061481	1186.77686	0.0683325548808968	1186.77686	0.114540578358209
1165.56474	0.0413947887015546	1165.94246	0.113095238095238	1490.7254290747	-4.9844E-6	1184.84848	0.0716604390471742	1184.84848	0.0208594730238394	1165.56474	0.0413947887015546	1165.94246	0.0648225620311599	1165.94246	0.113095238095238	1184.84848	0.0208594730238394	1184.84848	0.0716604390471742	1184.84848	0.111660447761194
1163.63636	0.0366104663893146	1164.01392	0.144438775510204	1489.7611823547	-5.17E-6	1182.92011	0.0714385801027557	1182.92011	0.0236904015056462	1163.63636	0.0366104663893146	1164.01392	0.0878462204270052	1164.01392	0.144438775510204	1182.92011	0.0236904015056462	1182.92011	0.0714385801027557	1182.92011	0.10722947761194
1161.70799	0.0345303262535581	1162.08539	0.140561224489796	1488.7969356347	-4.1116E-6	1180.99174	0.0716604390471742	1180.99174	0.034418130489335	1161.70799	0.0345303262535581	1162.08539	0.0989469128678592	1162.08539	0.140561224489796	1180.99174	0.034418130489335	1180.99174	0.0716604390471742	1180.99174	0.108780317164179
1159.77961	0.0334902561856799	1160.15685	0.106309523809524	1487.8326889148	-3.8442E-6	1179.06336	0.0794255021018216	1179.06336	0.0555755959849435	1159.77961	0.0334902561856799	1160.15685	0.0874350836699365	1160.15685	0.106309523809524	1179.06336	0.0555755959849435	1179.06336	0.0794255021018216	1179.06336	0.120300839552239
1157.85124	0.026833807751259	1158.22832	0.0769047619047619	1486.8684421948	-7.0201E-6	1177.13499	0.0894091546006539	1177.13499	0.0721141781681305	1157.85124	0.026833807751259	1158.22832	0.0667412002308136	1158.22832	0.0769047619047619	1177.13499	0.0721141781681305	1177.13499	0.0894091546006539	1177.13499	0.134258395522388
1155.92287	0.0212174293847164	1156.29979	0.0660799319727891	1485.9041954748	-1.28231E-5	1175.20661	0.0987272302662307	1175.20661	0.0692832496863237	1155.92287	0.0212174293847164	1156.29979	0.0504327755337565	1156.29979	0.0660799319727891	1175.20661	0.0692832496863237	1175.20661	0.0987272302662307	1175.20661	0.140683302238806
1153.99449	0.0189292752353843	1154.37125	0.0673724489795918	1484.9399487549	-1.72675E-5	1173.27824	0.0991709481550677	1173.27824	0.0570655583437892	1153.99449	0.0189292752353843	1154.37125	0.0393320830929025	1154.37125	0.0673724489795918	1173.27824	0.0570655583437892	1173.27824	0.0991709481550677	1173.27824	0.134923041044776
1152.06612	0.0147689949638712	1152.44272	0.0743197278911565	1483.9757020349	-1.97381E-5	1171.34986	0.0887435777673984	1171.34986	0.0484237766624843	1152.06612	0.0147689949638712	1152.44272	0.0342613964223889	1152.44272	0.0743197278911565	1171.34986	0.0484237766624843	1171.34986	0.0887435777673984	1171.34986	0.120522388059701
1150.13774	0.0118567987738121	1150.51418	0.0833673469387755	1483.0114553149	-2.1823E-5	1169.42149	0.0794255021018216	1169.42149	0.0396329987452949	1150.13774	0.0118567987738121	1150.51418	0.0330279861511829	1150.51418	0.0833673469387755	1169.42149	0.0396329987452949	1169.42149	0.0794255021018216	1169.42149	0.110109608208955
1148.20937	0.0120648127873878	1148.58565	0.0886989795918367	1482.0472085949	-2.15276E-5	1167.49311	0.0760976179355441	1167.49311	0.0326301756587202	1148.20937	0.0120648127873878	1148.58565	0.0326168493941143	1148.58565	0.0886989795918367	1167.49311	0.0326301756587202	1167.49311	0.0760976179355441	1167.49311	0.106564832089552
1146.28099	0.0124808408145391	1146.65711	0.0841751700680272	1481.082961875	-2.00179E-5	1165.56474	0.0729915927136852	1165.56474	0.0329281681304893	1146.28099	0.0124808408145391	1146.65711	0.0334391229082516	1146.65711	0.0841751700680272	1165.56474	0.0329281681304893	1165.56474	0.0729915927136852	1165.56474	0.0994752798507463
1144.35262	0.0116487847602365	1144.72858	0.0706037414965986	1480.118715155	-2.10839E-5	1163.63636	0.0725478748248482	1163.63636	0.0385900250941029	1144.35262	0.0116487847602365	1144.72858	0.033302077322562	1144.72858	0.0706037414965986	1163.63636	0.0385900250941029	1163.63636	0.0725478748248482	1163.63636	0.096816697761194
1142.42424	0.0068644624479965	1142.80004	0.0568707482993197	1479.154468435	-2.05796E-5	1161.70799	0.0756539000467071	1161.70799	0.0515526976160602	1142.42424	0.0068644624479965	1142.80004	0.0297388920946336	1142.80004	0.0568707482993197	1161.70799	0.0515526976160602	1161.70799	0.0756539000467071	1161.70799	0.105457089552239
1140.49587	0.00478432231223998	1140.87151	0.0534778911564626	1478.1902217151	-1.29226E-5	1159.77961	0.0727697337692667	1159.77961	0.0674952948557089	1140.49587	0.00478432231223998	1140.87151	0.0253534333525678	1140.87151	0.0534778911564626	1159.77961	0.0674952948557089	1159.77961	0.0727697337692667	1159.77961	0.117420708955224
1138.56749	0.00894460258375301	1138.94297	0.0601020408163265	1477.2259749951	-3.421E-7	1157.85124	0.0636735170481084	1157.85124	0.0727101631116688	1138.56749	0.00894460258375301	1138.94297	0.0208309290248125	1138.94297	0.0601020408163265	1157.85124	0.0727101631116688	1157.85124	0.0636735170481084	1157.85124	0.124288712686567
1136.63912	0.0112327567330852	1137.01444	0.0639795918367347	1476.2617282751	1.03742E-5	1155.92287	0.0596800560485754	1155.92287	0.0636213927227102	1136.63912	0.0112327567330852	1137.01444	0.0150750144258511	1137.01444	0.0639795918367347	1155.92287	0.0636213927227102	1155.92287	0.0596800560485754	1155.92287	0.121408582089552
1134.71074	0.0126888548281147	1135.0859	0.0589710884353741	1475.2974815551	1.48741E-5	1153.99449	0.0590144792153199	1153.99449	0.047827791718946	1134.71074	0.0126888548281147	1135.0859	0.0141156953260242	1135.0859	0.0589710884353741	1153.99449	0.047827791718946	1153.99449	0.0590144792153199	1153.99449	0.112546641791045
1132.78237	0.0170571491132034	1133.15737	0.0533163265306122	1474.3332348352	1.56768E-5	1152.06612	0.0565740308267165	1152.06612	0.0357590966122961	1132.78237	0.0170571491132034	1133.15737	0.017267743796884	1133.15737	0.0533163265306122	1152.06612	0.0357590966122961	1152.06612	0.0565740308267165	1152.06612	0.10058302238806
1130.85399	0.0203853733304138	1131.22883	0.0526700680272109	1473.3689881152	1.55489E-5	1150.13774	0.0565740308267165	1150.13774	0.0287562735257215	1130.85399	0.0203853733304138	1131.22883	0.0208309290248125	1131.22883	0.0526700680272109	1150.13774	0.0287562735257215	1150.13774	0.0565740308267165	1150.13774	0.0906133395522388
1128.92562	0.0201773593168382	1129.3003	0.0542857142857143	1472.4047413952	1.59321E-5	1148.20937	0.055464736104624	1148.20937	0.0230944165621079	1128.92562	0.0201773593168382	1129.3003	0.0267238892094634	1129.3003	0.0542857142857143	1148.20937	0.0230944165621079	1148.20937	0.055464736104624	1148.20937	0.0864039179104477
1126.99725	0.0208014013575651	1127.37176	0.0554166666666667	1471.4404946753	1.75927E-5	1146.28099	0.0528024287716021	1146.28099	0.01892252195734	1126.99725	0.0208014013575651	1127.37176	0.0330279861511829	1127.37176	0.0554166666666667	1146.28099	0.01892252195734	1146.28099	0.0528024287716021	1146.28099	0.0788712686567164
1125.06887	0.0201773593168382	1125.44323	0.0510544217687075	1470.4762479553	1.71825E-5	1144.35262	0.0485871088276506	1144.35262	0.016538582183187	1125.06887	0.0201773593168382	1125.44323	0.035768897864974	1125.44323	0.0510544217687075	1144.35262	0.016538582183187	1144.35262	0.0485871088276506	1144.35262	0.0684584888059701
1123.1405	0.0151850229910225	1123.5147	0.0415221088435374	1469.5120012353	1.40057E-5	1142.42424	0.0439280709948622	1142.42424	0.0184755332496863	1123.1405	0.0151850229910225	1123.5147	0.0302870744373918	1123.5147	0.0415221088435374	1142.42424	0.0184755332496863	1142.42424	0.0439280709948622	1142.42424	0.0682369402985075
1121.21212	0.0116487847602365	1121.58616	0.0344132653061224	1468.5477545154	1.02846E-5	1140.49587	0.0423750583839327	1140.49587	0.0229454203262233	1121.21212	0.0116487847602365	1121.58616	0.0194604731679169	1121.58616	0.0344132653061224	1140.49587	0.0229454203262233	1140.49587	0.0423750583839327	1140.49587	0.0713386194029851
1119.28375	0.0114407707466608	1119.65763	0.0329591836734694	1467.5835077954	7.2203E-6	1138.56749	0.0397127510509108	1138.56749	0.0239883939774153	1119.28375	0.0114407707466608	1119.65763	0.0119229659549913	1119.65763	0.0329591836734694	1138.56749	0.0239883939774153	1138.56749	0.0397127510509108	1138.56749	0.0708955223880597
1117.35537	0.0112327567330852	1117.72909	0.0334438775510204	1466.6192610754	6.3906E-6	1136.63912	0.0394908921064923	1136.63912	0.0229454203262233	1117.35537	0.0112327567330852	1117.72909	0.00877091748413156	1117.72909	0.0334438775510204	1136.63912	0.0229454203262233	1136.63912	0.0394908921064923	1136.63912	0.0744402985074627
1115.427	0.00894460258375301	1115.80056	0.0352210884353742	1465.6550143554	1.05285E-5	1134.71074	0.0428187762727697	1134.71074	0.0238393977415307	1115.427	0.00894460258375301	1115.80056	0.00685227928447779	1115.80056	0.0352210884353742	1134.71074	0.0238393977415307	1134.71074	0.0428187762727697	1134.71074	0.0808652052238806
1113.49862	0.00644843442084519	1113.87202	0.0382908163265306	1464.6907676355	1.74738E-5	1132.78237	0.0479215319943951	1132.78237	0.0306932245922208	1113.49862	0.00644843442084519	1113.87202	0.00671523369878823	1113.87202	0.0382908163265306	1132.78237	0.0306932245922208	1132.78237	0.0479215319943951	1132.78237	0.0852961753731343
1111.57025	0.0076965185022991	1111.94349	0.0411989795918367	1463.7265209155	1.96854E-5	1130.85399	0.0547991592713685	1130.85399	0.0426129234629862	1111.57025	0.0076965185022991	1111.94349	0.00781159838430467	1111.94349	0.0411989795918367	1130.85399	0.0426129234629862	1130.85399	0.0547991592713685	1130.85399	0.0908348880597015
1109.64187	0.0081125465294504	1110.01495	0.040875850340136	1462.7622741955	1.62174E-5	1128.92562	0.0565740308267165	1128.92562	0.0461888331242158	1109.64187	0.0081125465294504	1110.01495	0.00767455279861512	1110.01495	0.040875850340136	1128.92562	0.0461888331242158	1128.92562	0.0565740308267165	1128.92562	0.100361473880597
1107.7135	0.00665644843442084	1108.08642	0.0382908163265306	1461.7980274756	1.37716E-5	1126.99725	0.0547991592713685	1126.99725	0.0390370138017566	1107.7135	0.00665644843442084	1108.08642	0.0101413733410271	1108.08642	0.0382908163265306	1126.99725	0.0390370138017566	1126.99725	0.0547991592713685	1126.99725	0.101026119402985
1105.78512	0.00852857455660171	1106.15788	0.0378061224489796	1460.8337807556	1.25116E-5	1125.06887	0.058127043437646	1125.06887	0.0360570890840652	1105.78512	0.00852857455660171	1106.15788	0.0156231967686093	1106.15788	0.0378061224489796	1125.06887	0.0360570890840652	1125.06887	0.058127043437646	1125.06887	0.0899486940298507
1103.85675	0.0164331070724765	1104.22935	0.0390986394557823	1459.8695340356	7.8817E-6	1123.1405	0.0614549276039234	1123.1405	0.0375470514429109	1103.85675	0.0164331070724765	1104.22935	0.0190493364108482	1104.22935	0.0390986394557823	1123.1405	0.0375470514429109	1123.1405	0.0614549276039234	1123.1405	0.0779850746268657
1101.92837	0.0243376395883512	1102.30081	0.0407142857142857	1458.9052873156	3.8337E-6	1121.21212	0.055021018215787	1121.21212	0.0391860100376412	1101.92837	0.0243376395883512	1102.30081	0.0204197922677438	1102.30081	0.0407142857142857	1121.21212	0.0391860100376412	1121.21212	0.055021018215787	1121.21212	0.0666861007462686
1100	0.0260017516969564	1100.37228	0.0434608843537415	1457.9410405957	6.8554E-6	1119.28375	0.0445936478281177	1119.28375	0.0445498745294856	1100	0.0260017516969564	1100.37228	0.0202827466820542	1100.37228	0.0434608843537415	1119.28375	0.0445498745294856	1119.28375	0.0445936478281177	1119.28375	0.0626982276119403
1098.07163	0.0230895555068973	1098.44374	0.0460459183673469	1456.9767938757	1.32162E-5	1117.35537	0.0414876226062588	1117.35537	0.0493177540777917	1098.07163	0.0230895555068973	1098.44374	0.0183641084824005	1098.44374	0.0460459183673469	1117.35537	0.0493177540777917	1117.35537	0.0414876226062588	1117.35537	0.0662430037313433
1096.14325	0.0210094153711408	1096.51521	0.0487925170068027	1456.0125471557	1.50929E-5	1115.427	0.0414876226062588	1115.427	0.0519996863237139	1096.14325	0.0210094153711408	1096.51521	0.017267743796884	1096.51521	0.0487925170068027	1115.427	0.0519996863237139	1115.427	0.0414876226062588	1115.427	0.0713386194029851
1094.21488	0.0212174293847164	1094.58668	0.0508928571428571	1455.0483004358	1.00647E-5	1113.49862	0.0401564689397478	1113.49862	0.0546816185696361	1094.21488	0.0212174293847164	1094.58668	0.0187752452394691	1094.58668	0.0508928571428571	1113.49862	0.0546816185696361	1113.49862	0.0401564689397478	1113.49862	0.0764342350746268
1092.2865	0.0228815414933217	1092.65814	0.0507312925170068	1454.0840537158	2.4097E-6	1111.57025	0.0434843531060252	1111.57025	0.0519996863237139	1092.2865	0.0228815414933217	1092.65814	0.0219272937103289	1092.65814	0.0507312925170068	1111.57025	0.0519996863237139	1111.57025	0.0434843531060252	1111.57025	0.0717817164179104
1090.35813	0.0299540179548938	1090.72961	0.0525085034013605	1453.1198069958	-2.8867E-6	1109.64187	0.0496964035497431	1109.64187	0.047827791718946	1090.35813	0.0299540179548938	1090.72961	0.0278202538949798	1090.72961	0.0525085034013605	1109.64187	0.047827791718946	1109.64187	0.0496964035497431	1109.64187	0.0653568097014925
1088.42975	0.0368184804028903	1088.80107	0.0578401360544218	1452.1555602758	-4.1891E-6	1107.7135	0.055908453993461	1107.7135	0.0449968632371393	1088.42975	0.0368184804028903	1088.80107	0.0319316214656665	1088.80107	0.0578401360544218	1107.7135	0.0449968632371393	1107.7135	0.055908453993461	1107.7135	0.0731110074626866
1086.50138	0.0386906065250712	1086.87254	0.0618792517006803	1451.1913135559	-8.156E-7	1105.78512	0.0623423633815974	1105.78512	0.0385900250941029	1086.50138	0.0386906065250712	1086.87254	0.0309723023658396	1086.87254	0.0618792517006803	1105.78512	0.0385900250941029	1105.78512	0.0623423633815974	1105.78512	0.0866254664179104
1084.573	0.0380665644843442	1084.944	0.064141156462585	1450.2270668359	5.3523E-6	1103.85675	0.0685544138253153	1103.85675	0.0356101003764115	1084.573	0.0380665644843442	1084.944	0.0306982111944605	1084.944	0.064141156462585	1103.85675	0.0356101003764115	1103.85675	0.0685544138253153	1103.85675	0.0930503731343283
1082.64463	0.036402452375739	1083.01547	0.0668877551020408	1449.2628201159	8.8463E-6	1101.92837	0.0745446053246147	1101.92837	0.0396329987452949	1082.64463	0.036402452375739	1083.01547	0.0328909405654934	1083.01547	0.0668877551020408	1101.92837	0.0396329987452949	1101.92837	0.0745446053246147	1101.92837	0.092607276119403
1080.71625	0.0372345084300416	1081.08693	0.070765306122449	1448.298573396	6.9401E-6	1100	0.0712167211583372	1100	0.0405269761606023	1080.71625	0.0372345084300416	1081.08693	0.0352207155222158	1081.08693	0.070765306122449	1100	0.0405269761606023	1100	0.0712167211583372	1100	0.092607276119403
1078.78788	0.0403547186336764	1079.1584	0.0754506802721088	1447.334326676	2.6468E-6	1098.07163	0.0643390938813638	1098.07163	0.0384410288582183	1078.78788	0.0403547186336764	1079.1584	0.0376875360646278	1079.1584	0.0754506802721088	1098.07163	0.0384410288582183	1098.07163	0.0643390938813638	1098.07163	0.0934934701492537
1076.8595	0.0428508867965842	1077.22986	0.079812925170068	1446.370079956	1.0442E-6	1096.14325	0.0665576833255488	1096.14325	0.039930991217064	1076.8595	0.0428508867965842	1077.22986	0.0416618580496249	1077.22986	0.079812925170068	1096.14325	0.039930991217064	1096.14325	0.0665576833255488	1096.14325	0.0921641791044776
1074.93113	0.045971097000219	1075.30133	0.086437074829932	1445.4058332361	9.562E-7	1094.21488	0.0763194768799626	1094.21488	0.0461888331242158	1074.93113	0.045971097000219	1075.30133	0.0463214079630698	1075.30133	0.086437074829932	1094.21488	0.0461888331242158	1094.21488	0.0763194768799626	1094.21488	0.096816697761194
1073.00275	0.0544996715568207	1073.37279	0.0962925170068027	1444.4415865161	-2.6165E-6	1092.2865	0.0871905651564689	1092.2865	0.0518506900878294	1073.00275	0.0544996715568207	1073.37279	0.0516661858049625	1073.37279	0.0962925170068027	1092.2865	0.0518506900878294	1092.2865	0.0871905651564689	1092.2865	0.111660447761194
1071.07438	0.0684366104663893	1071.44426	0.105663265306122	1443.4773397961	-6.8217E-6	1090.35813	0.0907403082671649	1090.35813	0.054383626097867	1071.07438	0.0684366104663893	1071.44426	0.0587925562608194	1071.44426	0.105663265306122	1090.35813	0.054383626097867	1090.35813	0.0907403082671649	1090.35813	0.121630130597015
1069.14601	0.0857017735931684	1069.51572	0.111964285714286	1442.5130930761	-7.9783E-6	1088.42975	0.0900747314339094	1088.42975	0.058853513174404	1069.14601	0.0857017735931684	1069.51572	0.071263704558569	1069.51572	0.111964285714286	1088.42975	0.058853513174404	1088.42975	0.0900747314339094	1088.42975	0.118528451492537
1067.21763	0.105047076855704	1067.58719	0.112933673469388	1441.5488463562	-7.7774E-6	1086.50138	0.0936244745446053	1086.50138	0.0682402760351317	1067.21763	0.105047076855704	1067.58719	0.101550778995961	1067.58719	0.112933673469388	1086.50138	0.0682402760351317	1086.50138	0.0936244745446053	1086.50138	0.116534514925373
1065.28926	0.124184366104664	1065.65865	0.106955782312925	1440.5845996362	-6.0917E-6	1084.573	0.102276973376927	1084.573	0.0770310539523212	1065.28926	0.124184366104664	1065.65865	0.151298326601269	1065.65865	0.106955782312925	1084.573	0.0770310539523212	1084.573	0.102276973376927	1084.573	0.119857742537313
1063.36088	0.139369389095686	1063.73012	0.0961309523809524	1439.6203529162	-6.447E-7	1082.64463	0.118916394208314	1082.64463	0.0807559598494354	1063.36088	0.139369389095686	1063.73012	0.194056549336411	1063.73012	0.0961309523809524	1082.64463	0.0807559598494354	1082.64463	0.118916394208314	1082.64463	0.118306902985075
1061.43251	0.135001094810598	1061.80159	0.0825595238095238	1438.6561061963	7.8802E-6	1080.71625	0.139105558150397	1080.71625	0.077776035131744	1061.43251	0.135001094810598	1061.80159	0.190219272937103	1061.80159	0.0825595238095238	1080.71625	0.077776035131744	1080.71625	0.139105558150397	1080.71625	0.120522388059701
1059.50413	0.101926866652069	1059.87305	0.070280612244898	1437.6918594763	1.80227E-5	1078.78788	0.161291452592247	1078.78788	0.0676442910915935	1059.50413	0.101926866652069	1059.87305	0.13882717830352	1059.87305	0.070280612244898	1078.78788	0.0676442910915935	1078.78788	0.161291452592247	1078.78788	0.136695429104478
1057.57576	0.0642763301948763	1057.94452	0.0668877551020408	1436.7276127563	2.55068E-5	1076.8595	0.183033629145259	1076.8595	0.0548306148055207	1057.57576	0.0642763301948763	1057.94452	0.0845571263704559	1057.94452	0.0668877551020408	1076.8595	0.0548306148055207	1076.8595	0.183033629145259	1076.8595	0.160179570895522
1055.64738	0.045971097000219	1056.01598	0.0672108843537415	1435.7633660363	2.34042E-5	1074.93113	0.181924334423167	1074.93113	0.047827791718946	1055.64738	0.045971097000219	1056.01598	0.0528995960761685	1056.01598	0.0672108843537415	1074.93113	0.047827791718946	1074.93113	0.181924334423167	1074.93113	0.175244869402985
1053.71901	0.0368184804028903	1054.08745	0.0568707482993197	1434.7991193164	1.62662E-5	1073.00275	0.158407286314806	1073.00275	0.04991373902133	1053.71901	0.0368184804028903	1054.08745	0.0360429890363531	1054.08745	0.0568707482993197	1073.00275	0.04991373902133	1073.00275	0.158407286314806	1073.00275	0.172807835820895
1051.79063	0.0237135975476243	1052.15891	0.039421768707483	1433.8348725964	1.35166E-5	1071.07438	0.145761326482952	1071.07438	0.0555755959849435	1051.79063	0.0237135975476243	1052.15891	0.0254904789382574	1052.15891	0.039421768707483	1071.07438	0.0555755959849435	1071.07438	0.145761326482952	1071.07438	0.164167444029851
1049.86226	0.0145609809502956	1050.23038	0.0277891156462585	1432.8706258764	1.24395E-5	1069.14601	0.153970107426436	1069.14601	0.0591515056461731	1049.86226	0.0145609809502956	1050.23038	0.0182270628967109	1050.23038	0.0277891156462585	1069.14601	0.0591515056461731	1069.14601	0.153970107426436	1069.14601	0.166826026119403
1047.93388	0.0101926866652069	1048.30184	0.0206802721088435	1431.9063791565	9.426E-6	1067.21763	0.175712283979449	1067.21763	0.056469573400251	1047.93388	0.0101926866652069	1048.30184	0.0121970571263705	1048.30184	0.0206802721088435	1067.21763	0.056469573400251	1067.21763	0.175712283979449	1067.21763	0.191196361940299
1046.00551	0.00603240639369389	1046.37331	0.0142176870748299	1430.9421324365	6.9644E-6	1065.28926	0.187248949089211	1065.28926	0.0466358218318695	1046.00551	0.00603240639369389	1046.37331	0.00890796306982112	1046.37331	0.0142176870748299	1065.28926	0.0466358218318695	1065.28926	0.187248949089211	1065.28926	0.215788246268657
1044.07713	0.00478432231223998	1044.44477	0.0100170068027211	1429.9778857165	4.7342E-6	1063.36088	0.157963568425969	1063.36088	0.0372490589711418	1044.07713	0.00478432231223998	1044.44477	0.00822273514137334	1044.44477	0.0100170068027211	1063.36088	0.0372490589711418	1063.36088	0.157963568425969	1063.36088	0.198950559701493
1042.14876	0.00644843442084519	1042.51624	0.00807823129251701	1429.0136389965	2.7827E-6	1061.43251	0.113813638486688	1061.43251	0.0330771643663739	1042.14876	0.00644843442084519	1042.51624	0.0071263704558569	1042.51624	0.00807823129251701	1061.43251	0.0330771643663739	1061.43251	0.113813638486688	1061.43251	0.150431436567164
1040.22039	0.0106087146923582	1040.5877	0.00775510204081633	1428.0493922766	1.8375E-6	1059.50413	0.0929588977113498	1059.50413	0.0329281681304893	1040.22039	0.0106087146923582	1040.5877	0.00698932487016734	1040.5877	0.00775510204081633	1059.50413	0.0329281681304893	1059.50413	0.0929588977113498	1059.50413	0.113875932835821
1038.29201	0.0160170790453252	1038.65917	0.00888605442176871	1427.0851455566	-2.149E-6	1057.57576	0.0829752452125175	1057.57576	0.0384410288582183	1038.29201	0.0160170790453252	1038.65917	0.00890796306982112	1038.65917	0.00888605442176871	1057.57576	0.0384410288582183	1057.57576	0.0829752452125175	1057.57576	0.0990321828358209
1036.36364	0.0205933873439895	1036.73063	0.0129251700680272	1426.1208988366	-8.509E-6	1055.64738	0.0736571695469407	1055.64738	0.0490197616060226	1036.36364	0.0205933873439895	1036.73063	0.0116488747836122	1036.73063	0.0129251700680272	1055.64738	0.0490197616060226	1055.64738	0.0736571695469407	1055.64738	0.0930503731343283
1034.43526	0.0237135975476243	1034.8021	0.0201955782312925	1425.1566521167	-1.19688E-5	1053.71901	0.0756539000467071	1053.71901	0.0536386449184442	1034.43526	0.0237135975476243	1034.8021	0.0146638776687825	1034.8021	0.0201955782312925	1053.71901	0.0536386449184442	1053.71901	0.0756539000467071	1053.71901	0.0888409514925373
1032.50689	0.0282899058462886	1032.87356	0.02375	1424.1924053967	-1.56498E-5	1051.79063	0.0785380663241476	1051.79063	0.0455928481806775	1032.50689	0.0282899058462886	1032.87356	0.0165825158684362	1032.87356	0.02375	1051.79063	0.0455928481806775	1051.79063	0.0785380663241476	1051.79063	0.0850746268656716
1030.57851	0.0320341580906503	1030.94503	0.0177721088435374	1423.2281586767	-2.48087E-5	1049.86226	0.0676669780476413	1049.86226	0.0376960476787955	1030.57851	0.0320341580906503	1030.94503	0.0130193306405078	1030.94503	0.0177721088435374	1049.86226	0.0376960476787955	1049.86226	0.0676669780476413	1049.86226	0.0799790111940299
1028.65014	0.0345303262535581	1029.0165	0.00840136054421769	1422.2639119568	-3.47157E-5	1047.93388	0.0561303129378795	1047.93388	0.0323321831869511	1028.65014	0.0345303262535581	1029.0165	0.00849682631275245	1029.0165	0.00840136054421769	1047.93388	0.0323321831869511	1047.93388	0.0561303129378795	1047.93388	0.0704524253731343
1026.72176	0.0434749288373111	1027.08796	0.00339285714285714	1421.2996652368	-3.55182E-5	1046.00551	0.056795889771135	1046.00551	0.024435382685069	1026.72176	0.0434749288373111	1027.08796	0.0095931909982689	1027.08796	0.00339285714285714	1046.00551	0.024435382685069	1046.00551	0.056795889771135	1046.00551	0.0618120335820895
1024.79339	0.0540836435296694	1025.15943	0.00145408163265306	1420.3354185168	-2.53204E-5	1044.07713	0.0621205044371789	1044.07713	0.0208594730238394	1024.79339	0.0540836435296694	1025.15943	0.0152120600115407	1025.15943	0.00145408163265306	1044.07713	0.0208594730238394	1044.07713	0.0621205044371789	1044.07713	0.060039645522388
1022.86501	0.0520035033939128	1023.23089	0	1419.3711717968	-1.42429E-5	1042.14876	0.0618986454927604	1042.14876	0.0229454203262233	1022.86501	0.0520035033939128	1023.23089	0.0191863819965378	1023.23089	0	1042.14876	0.0229454203262233	1042.14876	0.0618986454927604	1042.14876	0.0607042910447761
1020.93664	0.0361944383621633	1021.30236	4.8469387755102E-4	1418.4069250769	-1.09241E-5	1040.22039	0.0579051844932275	1040.22039	0.024435382685069	1020.93664	0.0361944383621633	1021.30236	0.0141156953260242	1021.30236	4.8469387755102E-4	1040.22039	0.024435382685069	1040.22039	0.0579051844932275	1040.22039	0.0607042910447761
1019.00826	0.0222574994525947	1019.37382	0.00339285714285714	1417.4426783569	-1.06105E-5	1038.29201	0.0521368519383466	1038.29201	0.0216044542032622	1019.00826	0.0222574994525947	1019.37382	0.00808568955568379	1019.37382	0.00339285714285714	1038.29201	0.0216044542032622	1038.29201	0.0521368519383466	1038.29201	0.0545009328358209
1017.07989	0.0176811911539304	1017.44529	0.0116326530612245	1416.4784316369	-4.9089E-6	1036.36364	0.0485871088276506	1036.36364	0.0156446047678796	1017.07989	0.0176811911539304	1017.44529	0.00740046162723601	1017.44529	0.0116326530612245	1036.36364	0.0156446047678796	1036.36364	0.0485871088276506	1036.36364	0.0507346082089552
1015.15152	0.0216334574118677	1015.51675	0.0344132653061224	1415.514184917	2.9595E-6	1034.43526	0.0510275572162541	1034.43526	0.0146016311166876	1015.15152	0.0216334574118677	1015.51675	0.00877091748413156	1015.51675	0.0344132653061224	1034.43526	0.0146016311166876	1034.43526	0.0510275572162541	1034.43526	0.0618120335820895
1013.22314	0.0301620319684694	1013.58822	0.0601020408163265	1414.549938197	5.0295E-6	1032.50689	0.0512494161606726	1032.50689	0.0160915934755332	1013.22314	0.0301620319684694	1013.58822	0.0146638776687825	1013.58822	0.0601020408163265	1032.50689	0.0160915934755332	1032.50689	0.0512494161606726	1032.50689	0.0666861007462686
1011.29477	0.0386906065250712	1011.65968	0.0602636054421769	1413.585691477	2.9195E-6	1030.57851	0.0463685193834657	1030.57851	0.0141546424090339	1011.29477	0.0386906065250712	1011.65968	0.0252163877668782	1011.65968	0.0602636054421769	1030.57851	0.0141546424090339	1030.57851	0.0463685193834657	1030.57851	0.055830223880597
1009.36639	0.0449310269323407	1009.73115	0.0392602040816327	1412.621444757	4.635E-7	1028.65014	0.0459248014946287	1028.65014	0.0126646800501882	1009.36639	0.0449310269323407	1009.73115	0.0360429890363531	1009.73115	0.0392602040816327	1028.65014	0.0126646800501882	1028.65014	0.0459248014946287	1028.65014	0.052285447761194
1007.43802	0.0440989708780381	1007.80261	0.02375	1411.6571980371	-3.5573E-6	1026.72176	0.0454810836057917	1026.72176	0.011025721455458	1007.43802	0.0440989708780381	1007.80261	0.040702538949798	1007.80261	0.02375	1026.72176	0.011025721455458	1026.72176	0.0454810836057917	1026.72176	0.0538362873134328
1005.50964	0.0399386906065251	1005.87408	0.0229421768707483	1410.6929513171	-9.3976E-6	1024.79339	0.0419313404950957	1024.79339	0.00670483061480552	1005.50964	0.0399386906065251	1005.87408	0.0376875360646278	1005.87408	0.0229421768707483	1024.79339	0.00670483061480552	1024.79339	0.0419313404950957	1024.79339	0.0469682835820895
1003.58127	0.0368184804028903	1003.94554	0.0276275510204082	1409.7287045971	-1.54201E-5	1022.86501	0.0403783278841663	1022.86501	0.00208594730238394	1003.58127	0.0368184804028903	1003.94554	0.0323427582227351	1003.94554	0.0276275510204082	1022.86501	0.00208594730238394	1022.86501	0.0403783278841663	1022.86501	0.0434235074626866
1001.65289	0.026833807751259	1002.01701	0.0235884353741497	1408.7644578772	-2.12053E-5	1020.93664	0.0379378794955628	1020.93664	0	1001.65289	0.026833807751259	1002.01701	0.0242570686670514	1002.01701	0.0235884353741497	1020.93664	0	1020.93664	0.0379378794955628	1020.93664	0.0467467350746269
999.72452	0.0133128968688417	1000.08848	0.0129251700680272	1407.8002111572	-2.62194E-5	1019.00826	0.0406001868285848	1019.00826	0.00476787954830615	999.72452	0.0133128968688417	1000.08848	0.0132934218118869	1000.08848	0.0129251700680272	1019.00826	0.00476787954830615	1019.00826	0.0406001868285848	1019.00826	0.0491837686567164
997.79614	0.00936063061090431	998.15994	0.00694727891156463	1406.8359644372	-3.01547E-5	1017.07989	0.0472559551611396	1017.07989	0.01892252195734	997.79614	0.00936063061090431	998.15994	0.00685227928447779	998.15994	0.00694727891156463	1017.07989	0.01892252195734	1017.07989	0.0472559551611396	1017.07989	0.0556086753731343
995.86777	0.0112327567330852	996.23141	0.00613945578231293	1405.8717177173	-3.09977E-5	1015.15152	0.0539117234936945	1015.15152	0.0371000627352572	995.86777	0.0112327567330852	996.23141	0.00671523369878823	996.23141	0.00613945578231293	1015.15152	0.0371000627352572	1015.15152	0.0539117234936945	1015.15152	0.066464552238806
993.93939	0.00873658857017736	994.30287	0.00613945578231293	1404.9074709973	-2.79497E-5	1013.22314	0.0712167211583372	1013.22314	0.0512547051442911	993.93939	0.00873658857017736	994.30287	0.0071263704558569	994.30287	0.00613945578231293	1013.22314	0.0512547051442911	1013.22314	0.0712167211583372	1013.22314	0.0766557835820895
992.01102	0.00790453251587475	992.37434	0.00452380952380952	1403.9432242773	-2.60796E-5	1011.29477	0.0925151798225128	1011.29477	0.0522976787954831	992.01102	0.00790453251587475	992.37434	0.00685227928447779	992.37434	0.00452380952380952	1011.29477	0.0522976787954831	1011.29477	0.0925151798225128	1011.29477	0.0890625
990.08264	0.00998467265163127	990.4458	0.00387755102040816	1402.9789775573	-2.82984E-5	1009.36639	0.104273703876693	1009.36639	0.0390370138017566	990.08264	0.00998467265163127	990.4458	0.00644114252740912	990.4458	0.00387755102040816	1009.36639	0.0390370138017566	1009.36639	0.104273703876693	1009.36639	0.0992537313432836
988.15427	0.0110247427195095	988.51727	0.00549319727891156	1402.0147308374	-3.15644E-5	1007.43802	0.108267164876226	1007.43802	0.0287562735257215	988.15427	0.0110247427195095	988.51727	0.00685227928447779	988.51727	0.00549319727891156	1007.43802	0.0287562735257215	1007.43802	0.108267164876226	1007.43802	0.0996968283582089
986.2259	0.0126888548281147	986.58873	0.00694727891156463	1401.0504841174	-3.18035E-5	1005.50964	0.109376459598319	1005.50964	0.038888017565872	986.2259	0.0126888548281147	986.58873	0.00781159838430467	986.58873	0.00694727891156463	1005.50964	0.038888017565872	1005.50964	0.109376459598319	1005.50964	0.0972597947761194
984.29752	0.0124808408145391	984.6602	0.0106632653061224	1400.0862373974	-2.77729E-5	1003.58127	0.103164409154601	1003.58127	0.0511057089084065	984.29752	0.0124808408145391	984.6602	0.00671523369878823	984.6602	0.0106632653061224	1003.58127	0.0511057089084065	1003.58127	0.103164409154601	1003.58127	0.093271921641791
982.36915	0.0126888548281147	982.73166	0.0158333333333333	1399.1219906775	-2.27524E-5	1001.65289	0.0820878094348435	1001.65289	0.039930991217064	982.36915	0.0126888548281147	982.73166	0.00520773225620312	982.73166	0.0158333333333333	1001.65289	0.039930991217064	1001.65289	0.0820878094348435	1001.65289	0.0828591417910448
980.44077	0.0141449529231443	980.80313	0.0158333333333333	1398.1577439575	-1.7554E-5	999.72452	0.0565740308267165	999.72452	0.0186245294855709	980.44077	0.0141449529231443	980.80313	0.00603000577034045	980.80313	0.0158333333333333	999.72452	0.0186245294855709	999.72452	0.0565740308267165	999.72452	0.0695662313432836
978.5124	0.0116487847602365	978.87459	0.0109863945578231	1397.1934972375	-5.9348E-6	997.79614	0.0441499299392807	997.79614	0.0090887703889586	978.5124	0.0116487847602365	978.87459	0.00767455279861512	978.87459	0.0109863945578231	997.79614	0.0090887703889586	997.79614	0.0441499299392807	997.79614	0.0609258395522388
976.58402	0.0068644624479965	976.94606	0.00581632653061225	1396.2292505175	1.39324E-5	995.86777	0.0434843531060252	995.86777	0.00670483061480552	976.58402	0.0068644624479965	976.94606	0.00671523369878823	976.94606	0.00581632653061225	995.86777	0.00670483061480552	995.86777	0.0434843531060252	995.86777	0.0564948694029851
974.65565	0.00707247646157215	975.01752	0.00581632653061225	1395.2650037976	3.2096E-5	993.93939	0.0419313404950957	993.93939	0.00610884567126725	974.65565	0.00707247646157215	975.01752	0.0083597807270629	975.01752	0.00581632653061225	993.93939	0.00610884567126725	993.93939	0.0419313404950957	993.93939	0.055165578358209
972.72727	0.0139369389095686	973.08899	0.00953231292517007	1394.3007570776	4.03121E-5	992.01102	0.0374941616067258	992.01102	0.0105787327478043	972.72727	0.0139369389095686	973.08899	0.0128822850548182	973.08899	0.00953231292517007	992.01102	0.0105787327478043	992.01102	0.0374941616067258	992.01102	0.0604827425373134
970.7989	0.0212174293847164	971.16045	0.0116326530612245	1393.3365103576	4.16678E-5	990.08264	0.0397127510509108	990.08264	0.0135586574654956	970.7989	0.0212174293847164	971.16045	0.0171306982111945	971.16045	0.0116326530612245	990.08264	0.0135586574654956	990.08264	0.0397127510509108	990.08264	0.0662430037313433
968.87052	0.0243376395883512	969.23192	0.0127636054421769	1392.3722636377	4.37155E-5	988.15427	0.0445936478281177	988.15427	0.0140056461731493	968.87052	0.0243376395883512	969.23192	0.0216532025389498	969.23192	0.0127636054421769	988.15427	0.0140056461731493	988.15427	0.0445936478281177	988.15427	0.066464552238806
966.94215	0.0251696956426538	967.30339	0.0135714285714286	1391.4080169177	4.94218E-5	986.2259	0.0412657636618403	986.2259	0.0214554579673777	966.94215	0.0251696956426538	967.30339	0.022201384881708	967.30339	0.0135714285714286	986.2259	0.0214554579673777	986.2259	0.0412657636618403	986.2259	0.062919776119403
965.01377	0.0218414714254434	965.37485	0.0138945578231293	1390.4437701977	5.211E-5	984.29752	0.0412657636618403	984.29752	0.0300972396486826	965.01377	0.0218414714254434	965.37485	0.0190493364108482	965.37485	0.0138945578231293	984.29752	0.0300972396486826	984.29752	0.0412657636618403	984.29752	0.0589319029850746
963.0854	0.0164331070724765	963.44632	0.0155102040816326	1389.4795234777	4.93985E-5	982.36915	0.0441499299392807	982.36915	0.0306932245922208	963.0854	0.0164331070724765	963.44632	0.0169936526255049	963.44632	0.0155102040816326	982.36915	0.0306932245922208	982.36915	0.0441499299392807	982.36915	0.0569379664179104
961.15702	0.0172651631267791	961.51778	0.0195493197278912	1388.5152767578	4.76581E-5	980.44077	0.0386034563288183	980.44077	0.0287562735257215	961.15702	0.0172651631267791	961.51778	0.0149379688401616	961.51778	0.0195493197278912	980.44077	0.0287562735257215	980.44077	0.0386034563288183	980.44077	0.0560517723880597
959.22865	0.0166411210860521	959.58925	0.0239115646258503	1387.5510300378	4.81018E-5	978.5124	0.0394908921064923	978.5124	0.0341201380175659	959.22865	0.0166411210860521	959.58925	0.0116488747836122	959.58925	0.0239115646258503	978.5124	0.0341201380175659	978.5124	0.0394908921064923	978.5124	0.0560517723880597
957.30028	0.0143529669367199	957.66071	0.0298894557823129	1386.5867833178	4.66219E-5	976.58402	0.0439280709948622	976.58402	0.0448478670012547	957.30028	0.0143529669367199	957.66071	0.0121970571263705	957.66071	0.0298894557823129	976.58402	0.0448478670012547	976.58402	0.0439280709948622	976.58402	0.0613689365671642
955.3719	0.0180972191810817	955.73218	0.0410374149659864	1385.6225365979	4.50366E-5	974.65565	0.0465903783278842	974.65565	0.0476787954830615	955.3719	0.0180972191810817	955.73218	0.0187752452394691	955.73218	0.0410374149659864	974.65565	0.0476787954830615	974.65565	0.0465903783278842	974.65565	0.070673973880597
953.44353	0.0266257937376834	953.80364	0.0508928571428571	1384.6582898779	4.61049E-5	972.72727	0.055908453993461	972.72727	0.0439538895859473	953.44353	0.0266257937376834	953.80364	0.0269979803808425	953.80364	0.0508928571428571	972.72727	0.0439538895859473	972.72727	0.055908453993461	972.72727	0.078428171641791
951.51515	0.0339062842128312	951.87511	0.055093537414966	1383.6940431579	4.44444E-5	970.7989	0.0663358243811303	970.7989	0.0408249686323714	951.51515	0.0339062842128312	951.87511	0.0334391229082516	951.87511	0.055093537414966	970.7989	0.0408249686323714	970.7989	0.0663358243811303	970.7989	0.0892840485074627
949.58678	0.0380665644843442	949.94657	0.0592942176870748	1382.729796438	3.64131E-5	968.87052	0.0707730032695002	968.87052	0.0329281681304893	949.58678	0.0380665644843442	949.94657	0.0365911713791114	949.94657	0.0592942176870748	968.87052	0.0329281681304893	968.87052	0.0707730032695002	968.87052	0.0979244402985075
947.6584	0.0424348587694329	948.01804	0.0617176870748299	1381.765549718	2.74509E-5	966.94215	0.0703292853806632	966.94215	0.0207104767879548	947.6584	0.0424348587694329	948.01804	0.0371393537218696	948.01804	0.0617176870748299	966.94215	0.0207104767879548	966.94215	0.0703292853806632	966.94215	0.0979244402985075
945.73003	0.0422268447558572	946.0895	0.0568707482993197	1380.801302998	2.31246E-5	965.01377	0.0683325548808968	965.01377	0.0153466122961104	945.73003	0.0422268447558572	946.0895	0.0334391229082516	946.0895	0.0568707482993197	965.01377	0.0153466122961104	965.01377	0.0683325548808968	965.01377	0.0928288246268657
943.80165	0.0376505364571929	944.16097	0.0507312925170068	1379.837056278	2.30917E-5	963.0854	0.0665576833255488	963.0854	0.0186245294855709	943.80165	0.0376505364571929	944.16097	0.0294648009232545	944.16097	0.0507312925170068	963.0854	0.0186245294855709	963.0854	0.0665576833255488	963.0854	0.0810867537313433
941.87328	0.0372345084300416	942.23243	0.0491156462585034	1378.8728095581	2.35156E-5	961.15702	0.0658921064922933	961.15702	0.0245843789209536	941.87328	0.0372345084300416	942.23243	0.029601846508944	942.23243	0.0491156462585034	961.15702	0.0245843789209536	961.15702	0.0658921064922933	961.15702	0.0737756529850746
939.9449	0.0409787606744033	940.3039	0.0492772108843537	1377.9085628381	2.1296E-5	959.22865	0.0667795422699673	959.22865	0.0302462358845671	939.9449	0.0409787606744033	940.3039	0.0338502596653203	940.3039	0.0492772108843537	959.22865	0.0302462358845671	959.22865	0.0667795422699673	959.22865	0.0746618470149254
938.01653	0.050131377271732	938.37536	0.0478231292517007	1376.9443161181	1.86728E-5	957.30028	0.0732134516581037	957.30028	0.0330771643663739	938.01653	0.050131377271732	938.37536	0.0453620888632429	938.37536	0.0478231292517007	957.30028	0.0330771643663739	957.30028	0.0732134516581037	957.30028	0.0797574626865672
936.08815	0.0599080359097876	936.44683	0.0455612244897959	1375.9800693982	1.87393E-5	955.3719	0.081422232601588	955.3719	0.0378450439146801	936.08815	0.0599080359097876	936.44683	0.0571480092325447	936.44683	0.0455612244897959	955.3719	0.0378450439146801	955.3719	0.081422232601588	955.3719	0.0903917910447761
934.15978	0.0599080359097876	934.5183	0.0428146258503401	1375.0158226782	1.89818E-5	953.44353	0.0869687062120504	953.44353	0.0460398368883312	934.15978	0.0599080359097876	934.5183	0.0581073283323716	934.5183	0.0428146258503401	953.44353	0.0460398368883312	953.44353	0.0869687062120504	953.44353	0.0990321828358209
932.2314	0.0520035033939128	932.58976	0.0397448979591837	1374.0515759582	1.68741E-5	951.51515	0.0911840261560019	951.51515	0.0515526976160602	932.2314	0.0520035033939128	932.58976	0.0494734564339296	932.58976	0.0397448979591837	951.51515	0.0515526976160602	951.51515	0.0911840261560019	951.51515	0.101026119402985
930.30303	0.0449310269323407	930.66123	0.0386139455782313	1373.0873292382	1.3713E-5	949.58678	0.0929588977113498	949.58678	0.0536386449184442	930.30303	0.0449310269323407	930.66123	0.041935949221004	930.66123	0.0386139455782313	949.58678	0.0536386449184442	949.58678	0.0929588977113498	949.58678	0.0990321828358209
928.37466	0.0388986205386468	928.73269	0.0400680272108844	1372.1230825183	1.12961E-5	947.6584	0.0914058851004203	947.6584	0.0479767879548306	928.37466	0.0388986205386468	928.73269	0.0378245816503174	928.73269	0.0400680272108844	947.6584	0.0479767879548306	947.6584	0.0914058851004203	947.6584	0.0970382462686567
926.44628	0.0328662141449529	926.80416	0.0431377551020408	1371.1588357983	1.1394E-5	945.73003	0.0863031293787949	945.73003	0.0351631116687578	926.44628	0.0328662141449529	926.80416	0.0334391229082516	926.80416	0.0431377551020408	945.73003	0.0351631116687578	945.73003	0.0863031293787949	945.73003	0.0954874067164179
924.51791	0.0312021020363477	924.87562	0.0486309523809524	1370.1945890783	1.27652E-5	943.80165	0.082309668379262	943.80165	0.028905269761606	924.51791	0.0312021020363477	924.87562	0.0300129832660127	924.87562	0.0486309523809524	943.80165	0.028905269761606	943.80165	0.082309668379262	943.80165	0.0943796641791045
922.58953	0.0332822421721042	922.94709	0.0544472789115646	1369.2303423584	1.31751E-5	941.87328	0.0865249883232134	941.87328	0.028905269761606	922.58953	0.0332822421721042	922.94709	0.0279572994806694	922.94709	0.0544472789115646	941.87328	0.028905269761606	941.87328	0.0865249883232134	941.87328	0.0954874067164179
920.66116	0.0345303262535581	921.01855	0.0557397959183673	1368.2660956384	1.20035E-5	939.9449	0.0987272302662307	939.9449	0.0295012547051443	920.66116	0.0345303262535581	921.01855	0.0282313906520485	921.01855	0.0557397959183673	939.9449	0.0295012547051443	939.9449	0.0987272302662307	939.9449	0.104570895522388
918.73278	0.0336982701992555	919.09002	0.0539625850340136	1367.3018489184	8.9042E-6	938.01653	0.111373190098085	938.01653	0.0290542659974906	918.73278	0.0336982701992555	919.09002	0.0300129832660127	919.09002	0.0539625850340136	938.01653	0.0290542659974906	938.01653	0.111373190098085	938.01653	0.120079291044776
916.80441	0.0359864243485877	917.16148	0.0518622448979592	1366.3376021984	5.3451E-6	936.08815	0.112926202709014	936.08815	0.0235414052697616	916.80441	0.0359864243485877	917.16148	0.0319316214656665	917.16148	0.0518622448979592	936.08815	0.0235414052697616	936.08815	0.112926202709014	936.08815	0.128276585820896
914.87603	0.0395226625793738	915.23295	0.0502465986394558	1365.3733554785	4.34E-6	934.15978	0.103386268099019	934.15978	0.01892252195734	914.87603	0.0395226625793738	915.23295	0.0327538949798038	915.23295	0.0502465986394558	934.15978	0.01892252195734	934.15978	0.103386268099019	934.15978	0.118306902985075
912.94766	0.0393146485657981	913.30441	0.0499234693877551	1364.4091087585	6.6025E-6	932.2314	0.0894091546006539	932.2314	0.0174325595984944	912.94766	0.0393146485657981	913.30441	0.0330279861511829	913.30441	0.0499234693877551	932.2314	0.0174325595984944	932.2314	0.0894091546006539	932.2314	0.0974813432835821
911.01928	0.0388986205386468	911.37588	0.0499234693877551	1363.4448620385	8.9716E-6	930.30303	0.0785380663241476	930.30303	0.0171345671267252	911.01928	0.0388986205386468	911.37588	0.0334391229082516	911.37588	0.0499234693877551	930.30303	0.0171345671267252	930.30303	0.0785380663241476	930.30303	0.0859608208955224
909.09091	0.0386906065250712	909.44734	0.0494387755102041	1362.4806153186	7.4488E-6	928.37466	0.0727697337692667	928.37466	0.0175815558343789	909.09091	0.0386906065250712	909.44734	0.0335761684939411	909.44734	0.0494387755102041	928.37466	0.0175815558343789	928.37466	0.0727697337692667	928.37466	0.0830806902985075
907.16253	0.0366104663893146	907.51881	0.0499234693877551	1361.5163685986	2.094E-6	926.44628	0.0692199906585707	926.44628	0.0195185069008783	907.16253	0.0366104663893146	907.51881	0.0335761684939411	907.51881	0.0499234693877551	926.44628	0.0195185069008783	926.44628	0.0692199906585707	926.44628	0.0755480410447761
905.23416	0.0328662141449529	905.59027	0.0504081632653061	1360.5521218786	-1.448E-6	924.51791	0.0647828117702008	924.51791	0.024435382685069	905.23416	0.0328662141449529	905.59027	0.03083525678015	905.59027	0.0504081632653061	924.51791	0.024435382685069	924.51791	0.0647828117702008	924.51791	0.067129197761194
903.30579	0.0301620319684694	903.66174	0.0483078231292517	1359.5878751587	2.63E-8	922.58953	0.0618986454927604	922.58953	0.028905269761606	903.30579	0.0301620319684694	903.66174	0.0264497980380842	903.66174	0.0483078231292517	922.58953	0.028905269761606	922.58953	0.0618986454927604	922.58953	0.066464552238806
901.37741	0.0291219619005912	901.73321	0.0471768707482993	1358.6236284387	3.81E-6	920.66116	0.0672232601588043	920.66116	0.0296502509410289	901.37741	0.0291219619005912	901.73321	0.0241200230813618	901.73321	0.0471768707482993	920.66116	0.0296502509410289	920.66116	0.0672232601588043	920.66116	0.070673973880597
899.44904	0.0272498357784103	899.80467	0.0476615646258503	1357.6593817187	8.1585E-6	918.73278	0.0718822979915927	918.73278	0.0268193224592221	899.44904	0.0272498357784103	899.80467	0.0224754760530871	899.80467	0.0476615646258503	918.73278	0.0268193224592221	918.73278	0.0718822979915927	918.73278	0.0735541044776119
897.52066	0.0201773593168382	897.87614	0.0442687074829932	1356.6951349987	1.21621E-5	916.80441	0.0736571695469407	916.80441	0.0247333751568381	897.52066	0.0201773593168382	897.87614	0.0190493364108482	897.87614	0.0442687074829932	916.80441	0.0247333751568381	916.80441	0.0736571695469407	916.80441	0.0766557835820895
895.59229	0.0124808408145391	895.9476	0.0407142857142857	1355.7308882788	1.29278E-5	914.87603	0.0754320411022887	914.87603	0.0262233375156838	895.59229	0.0124808408145391	895.9476	0.0149379688401616	895.9476	0.0407142857142857	914.87603	0.0262233375156838	914.87603	0.0754320411022887	914.87603	0.0759911380597015
893.66391	0.0128968688416904	894.01907	0.0410374149659864	1354.7666415588	1.18062E-5	912.94766	0.0752101821578701	912.94766	0.0284582810539523	893.66391	0.0128968688416904	894.01907	0.013567512983266	894.01907	0.0410374149659864	912.94766	0.0284582810539523	912.94766	0.0752101821578701	912.94766	0.0764342350746268
891.73554	0.0153930370045982	892.09053	0.0447534013605442	1353.8023948388	1.28529E-5	911.01928	0.0741008874357777	911.01928	0.0318851944792974	891.73554	0.0153930370045982	892.09053	0.01233410271206	892.09053	0.0447534013605442	911.01928	0.0318851944792974	911.01928	0.0741008874357777	911.01928	0.081308302238806
889.80716	0.0162250930589008	890.162	0.0499234693877551	1352.8381481189	1.41164E-5	909.09091	0.0763194768799626	909.09091	0.0365040777917189	889.80716	0.0162250930589008	890.162	0.0119229659549913	890.162	0.0499234693877551	909.09091	0.0365040777917189	909.09091	0.0763194768799626	909.09091	0.0839668843283582
887.87879	0.0139369389095686	888.23346	0.0487925170068027	1351.8739013989	1.19283E-5	907.16253	0.0783162073797291	907.16253	0.0417189460476788	887.87879	0.0139369389095686	888.23346	0.011100692440854	888.23346	0.0487925170068027	907.16253	0.0417189460476788	907.16253	0.0783162073797291	907.16253	0.0844099813432836
885.95041	0.0081125465294504	886.30493	0.039906462585034	1350.9096546789	8.9019E-6	905.23416	0.0729915927136852	905.23416	0.0442518820577164	885.95041	0.0081125465294504	886.30493	0.00822273514137334	886.30493	0.039906462585034	905.23416	0.0442518820577164	905.23416	0.0729915927136852	905.23416	0.0793143656716418
884.02204	0.00665644843442084	884.37639	0.0300510204081633	1349.9454079589	7.8415E-6	903.30579	0.0661139654367118	903.30579	0.0418679422835634	884.02204	0.00665644843442084	884.37639	0.0058929601846509	884.37639	0.0300510204081633	903.30579	0.0418679422835634	903.30579	0.0661139654367118	903.30579	0.0702308768656716
882.09366	0.0081125465294504	882.44786	0.0226190476190476	1348.981161239	6.818E-6	901.37741	0.0630079402148529	901.37741	0.0403779799247177	882.09366	0.0081125465294504	882.44786	0.00548182342758223	882.44786	0.0226190476190476	901.37741	0.0403779799247177	901.37741	0.0630079402148529	901.37741	0.0598180970149254
880.16529	0.00540836435296694	880.51932	0.0179336734693878	1348.016914519	5.949E-6	899.44904	0.0625642223260159	899.44904	0.0406759723964868	880.16529	0.00540836435296694	880.51932	0.00794864396999423	880.51932	0.0179336734693878	899.44904	0.0406759723964868	899.44904	0.0625642223260159	899.44904	0.0531716417910448
878.23691	8.32056054302605E-4	878.59079	0.0142176870748299	1347.052667799	6.1661E-6	897.52066	0.0583489023820644	897.52066	0.0382920326223338	878.23691	8.32056054302605E-4	878.59079	0.0124711482977496	878.59079	0.0142176870748299	897.52066	0.0382920326223338	897.52066	0.0583489023820644	897.52066	0.0525069962686567
876.30854	4.16028027151303E-4	876.66225	0.0101785714285714	1346.0884210791	5.3048E-6	895.59229	0.053246146660439	895.59229	0.0378450439146801	876.30854	4.16028027151303E-4	876.66225	0.0198716099249856	876.66225	0.0101785714285714	895.59229	0.0378450439146801	895.59229	0.053246146660439	895.59229	0.0505130597014925
874.38017	0.00395226625793738	874.73372	0.00727040816326531	1345.1241743591	1.9318E-6	893.66391	0.056352171882298	893.66391	0.0393350062735257	874.38017	0.00395226625793738	874.73372	0.0224754760530871	874.73372	0.00727040816326531	893.66391	0.0393350062735257	893.66391	0.056352171882298	893.66391	0.0505130597014925
872.45179	0.00790453251587475	872.80519	0.00662414965986395	1344.1599276391	-2.3373E-6	891.73554	0.057239607659972	891.73554	0.0353121079046424	872.45179	0.00790453251587475	872.80519	0.0169936526255049	872.80519	0.00662414965986395	891.73554	0.0353121079046424	891.73554	0.057239607659972	891.73554	0.0525069962686567
870.52342	0.0108167287059339	870.87665	0.00678571428571429	1343.1956809191	-3.9679E-6	889.80716	0.0539117234936945	889.80716	0.0314382057716437	870.52342	0.0108167287059339	870.87665	0.011100692440854	870.87665	0.00678571428571429	889.80716	0.0314382057716437	889.80716	0.0539117234936945	889.80716	0.0518423507462687
868.59504	0.0110247427195095	868.94812	0.00694727891156463	1342.2314341992	-7.698E-7	887.87879	0.0525805698271835	887.87879	0.0330771643663739	868.59504	0.0110247427195095	868.94812	0.00808568955568379	868.94812	0.00694727891156463	887.87879	0.0330771643663739	887.87879	0.0525805698271835	887.87879	0.0489622201492537
866.66667	0.00832056054302606	867.01958	0.00937074829931973	1341.2671874792	3.8045E-6	885.95041	0.053246146660439	885.95041	0.0320341907151819	866.66667	0.00832056054302606	867.01958	0.00753750721292556	867.01958	0.00937074829931973	885.95041	0.0320341907151819	885.95041	0.053246146660439	885.95041	0.04453125
864.73829	0.00707247646157215	865.09105	0.0121173469387755	1340.3029407592	5.1966E-6	884.02204	0.053689864549276	884.02204	0.0292032622333752	864.73829	0.00707247646157215	865.09105	0.00877091748413156	865.09105	0.0121173469387755	884.02204	0.0292032622333752	884.02204	0.053689864549276	884.02204	0.0423157649253731
862.80992	0.0110247427195095	863.16251	0.0130867346938776	1339.3386940393	3.3879E-6	882.09366	0.0530242877160205	882.09366	0.0292032622333752	862.80992	0.0110247427195095	863.16251	0.0121970571263705	863.16251	0.0130867346938776	882.09366	0.0292032622333752	882.09366	0.0530242877160205	882.09366	0.0420942164179104
860.88154	0.0143529669367199	861.23398	0.0126020408163265	1338.3744473193	1.5551E-6	880.16529	0.054133582438113	880.16529	0.029948243412798	860.88154	0.0143529669367199	861.23398	0.0150750144258511	861.23398	0.0126020408163265	880.16529	0.029948243412798	880.16529	0.054133582438113	880.16529	0.0385494402985075
858.95317	0.0139369389095686	859.30544	0.0130867346938776	1337.4102005993	2.9344E-6	878.23691	0.0521368519383466	878.23691	0.03099121706399	858.95317	0.0139369389095686	859.30544	0.0182270628967109	859.30544	0.0130867346938776	878.23691	0.03099121706399	878.23691	0.0521368519383466	878.23691	0.0352262126865672
857.02479	0.0158090650317495	857.37691	0.0150255102040816	1336.4459538794	6.1581E-6	876.30854	0.0470340962167211	876.30854	0.028905269761606	857.02479	0.0158090650317495	857.37691	0.022201384881708	857.37691	0.0150255102040816	876.30854	0.028905269761606	876.30854	0.0470340962167211	876.30854	0.0354477611940298
855.09642	0.022673527479746	855.44837	0.0163180272108844	1335.4817071594	6.9516E-6	874.38017	0.0423750583839327	874.38017	0.021008469259724	855.09642	0.022673527479746	855.44837	0.0256275245239469	855.44837	0.0163180272108844	874.38017	0.021008469259724	874.38017	0.0423750583839327	874.38017	0.0356693097014925
853.16804	0.0284979198598642	853.51984	0.0177721088435374	1334.5174604394	4.5419E-6	872.45179	0.0406001868285848	872.45179	0.0140056461731493	853.16804	0.0284979198598642	853.51984	0.0282313906520485	853.51984	0.0177721088435374	872.45179	0.0140056461731493	872.45179	0.0406001868285848	872.45179	0.0405433768656716
851.23967	0.0297460039413181	851.5913	0.0200340136054422	1333.5532137194	1.402E-6	870.52342	0.0448155067725362	870.52342	0.0132606649937265	851.23967	0.0297460039413181	851.5913	0.0285054818234276	851.5913	0.0200340136054422	870.52342	0.0132606649937265	870.52342	0.0448155067725362	870.52342	0.0427588619402985
849.31129	0.0270418217648347	849.66277	0.0240731292517007	1332.5889669995	-2.178E-6	868.59504	0.0510275572162541	868.59504	0.015495608531995	849.31129	0.0270418217648347	849.66277	0.0276832083092903	849.66277	0.0240731292517007	868.59504	0.015495608531995	868.59504	0.0510275572162541	868.59504	0.0369986007462687
847.38292	0.0239216115611999	847.73423	0.0321513605442177	1331.6247202795	-4.9973E-6	866.66667	0.05457730032695	866.66667	0.0160915934755332	847.38292	0.0239216115611999	847.73423	0.0260386612810156	847.73423	0.0321513605442177	866.66667	0.0160915934755332	866.66667	0.05457730032695	866.66667	0.0361124067164179
845.45455	0.0270418217648347	845.8057	0.0450765306122449	1330.6604735595	-2.2493E-6	864.73829	0.0583489023820644	864.73829	0.0178795483061481	845.45455	0.0270418217648347	845.8057	0.0257645701096365	845.8057	0.0450765306122449	864.73829	0.0178795483061481	864.73829	0.0583489023820644	864.73829	0.0418726679104478
843.52617	0.0359864243485877	843.87716	0.0586479591836735	1329.6962268396	4.1971E-6	862.80992	0.0638953759925268	862.80992	0.0219024466750314	843.52617	0.0359864243485877	843.87716	0.0302870744373918	843.87716	0.0586479591836735	862.80992	0.0219024466750314	862.80992	0.0638953759925268	862.80992	0.0467467350746269
841.5978	0.0497153492445807	841.94863	0.0662414965986395	1328.7319801196	6.6358E-6	860.88154	0.0689981317141523	860.88154	0.0248823713927227	841.5978	0.0497153492445807	841.94863	0.0383727639930756	841.94863	0.0662414965986395	860.88154	0.0248823713927227	860.88154	0.0689981317141523	860.88154	0.0482975746268657
839.66942	0.0651083862491789	840.0201	0.0685034013605442	1327.7677333996	4.5758E-6	858.95317	0.0743227463801961	858.95317	0.0274153074027604	839.66942	0.0651083862491789	840.0201	0.0479659549913445	840.0201	0.0685034013605442	858.95317	0.0274153074027604	858.95317	0.0743227463801961	858.95317	0.0500699626865672
837.74105	0.0771731990365667	838.09156	0.0731887755102041	1326.8034866796	3.0876E-6	857.02479	0.0785380663241476	857.02479	0.0324811794228356	837.74105	0.0771731990365667	838.09156	0.0618075591459896	838.09156	0.0731887755102041	857.02479	0.0324811794228356	857.02479	0.0785380663241476	857.02479	0.0518423507462687
835.81267	0.0890299978103788	836.16303	0.0809438775510204	1325.8392399597	4.1856E-6	855.09642	0.0856375525455395	855.09642	0.038888017565872	835.81267	0.0890299978103788	836.16303	0.0785271206001154	836.16303	0.0809438775510204	855.09642	0.038888017565872	855.09642	0.0856375525455395	855.09642	0.0571595149253731
833.8843	0.0988066564484344	834.23449	0.0904761904761905	1324.8749932397	4.9079E-6	853.16804	0.0898528724894909	853.16804	0.0417189460476788	833.8843	0.0988066564484344	834.23449	0.0886684939411425	834.23449	0.0904761904761905	853.16804	0.0417189460476788	853.16804	0.0898528724894909	853.16804	0.0638059701492537
831.95592	0.101926866652069	832.30596	0.0993622448979592	1323.9107465197	2.1348E-6	851.23967	0.0876342830453059	851.23967	0.0402289836888331	831.95592	0.101926866652069	832.30596	0.0930539526832083	832.30596	0.0993622448979592	851.23967	0.0402289836888331	851.23967	0.0876342830453059	851.23967	0.0677938432835821
830.02755	0.100678782570615	830.37742	0.103886054421769	1322.9464997998	-9.804E-7	849.31129	0.0902965903783279	849.31129	0.0406759723964868	830.02755	0.100678782570615	830.37742	0.0966171379111368	830.37742	0.103886054421769	849.31129	0.0406759723964868	849.31129	0.0902965903783279	849.31129	0.0715601679104478
828.09917	0.101094810597767	828.44889	0.105824829931973	1321.9822530798	5.367E-7	847.38292	0.0922933208780943	847.38292	0.0441028858218319	828.09917	0.101094810597767	828.44889	0.102373052510098	828.44889	0.105824829931973	847.38292	0.0441028858218319	847.38292	0.0922933208780943	847.38292	0.0686800373134328
826.1708	0.109207357127217	826.52035	0.109863945578231	1321.0180063598	5.6916E-6	845.45455	0.0902965903783279	845.45455	0.0503607277289837	826.1708	0.109207357127217	826.52035	0.119229659549913	826.52035	0.109863945578231	845.45455	0.0503607277289837	845.45455	0.0902965903783279	845.45455	0.0691231343283582
824.24242	0.134377052769871	824.59182	0.122627551020408	1320.0537596399	1.00328E-5	843.52617	0.0929588977113498	843.52617	0.0616844416562108	824.24242	0.134377052769871	824.59182	0.152394691286786	824.59182	0.122627551020408	843.52617	0.0616844416562108	843.52617	0.0929588977113498	843.52617	0.0773204291044776
822.31405	0.175355813444274	822.66328	0.151547619047619	1319.0895129199	1.25208E-5	841.5978	0.104495562821112	841.5978	0.0758390840652447	822.31405	0.175355813444274	822.66328	0.184052221581073	822.66328	0.151547619047619	841.5978	0.0758390840652447	841.5978	0.104495562821112	841.5978	0.0857392723880597
820.38567	0.22340705058025	820.73475	0.19969387755102	1318.1252661999	1.25647E-5	839.66942	0.118250817375058	839.66942	0.0917816813048934	820.38567	0.22340705058025	820.73475	0.198990190421235	820.73475	0.19969387755102	839.66942	0.0917816813048934	839.66942	0.118250817375058	839.66942	0.0994752798507463
818.4573	0.281026932340705	818.80621	0.272074829931973	1317.1610194799	1.12748E-5	837.74105	0.131784212984587	837.74105	0.106979297365119	818.4573	0.281026932340705	818.80621	0.227495672244662	818.80621	0.272074829931973	837.74105	0.106979297365119	837.74105	0.131784212984587	837.74105	0.119857742537313
816.52893	0.346759360630611	816.87768	0.369175170068027	1316.19677276	1.28775E-5	835.81267	0.149311069593648	835.81267	0.118601003764115	816.52893	0.346759360630611	816.87768	0.29314050778996	816.87768	0.369175170068027	835.81267	0.118601003764115	835.81267	0.149311069593648	835.81267	0.140461753731343
814.60055	0.423308517626451	814.94914	0.477261904761905	1315.23252604	1.68923E-5	833.8843	0.16661606725829	833.8843	0.132010664993726	814.60055	0.423308517626451	814.94914	0.381260819388344	814.94914	0.477261904761905	833.8843	0.132010664993726	833.8843	0.16661606725829	833.8843	0.158407182835821
812.67218	0.502769870812349	813.02061	0.578886054421769	1314.26827932	1.82487E-5	831.95592	0.182811770200841	831.95592	0.150039209535759	812.67218	0.502769870812349	813.02061	0.465132717830352	813.02061	0.578886054421769	831.95592	0.150039209535759	831.95592	0.182811770200841	831.95592	0.174137126865672
810.7438	0.547908911758266	811.09207	0.644319727891156	1313.3040326001	1.51244E-5	830.02755	0.189467538533396	830.02755	0.169557716436637	810.7438	0.547908911758266	811.09207	0.508027986151183	811.09207	0.644319727891156	830.02755	0.169557716436637	830.02755	0.189467538533396	830.02755	0.179675839552239
808.81543	0.529187650536457	809.16354	0.632687074829932	1312.3397858801	1.11051E-5	828.09917	0.189689397477814	828.09917	0.193993099121706	808.81543	0.529187650536457	809.16354	0.488293421811887	809.16354	0.632687074829932	828.09917	0.193993099121706	828.09917	0.189689397477814	828.09917	0.181226679104478
806.88705	0.451182395445588	807.23501	0.537525510204082	1311.3755391601	9.0151E-6	826.1708	0.191242410088744	826.1708	0.222898368883312	806.88705	0.451182395445588	807.23501	0.417029717253318	807.23501	0.537525510204082	826.1708	0.222898368883312	826.1708	0.191242410088744	826.1708	0.183442164179104
804.95868	0.345511276549157	805.30647	0.401488095238095	1310.4112924401	9.5204E-6	824.24242	0.1859177954227	824.24242	0.248674717691343	804.95868	0.345511276549157	805.30647	0.322057126370456	805.30647	0.401488095238095	824.24242	0.248674717691343	824.24242	0.1859177954227	824.24242	0.185879197761194
803.0303	0.242752353842785	803.37794	0.281284013605442	1309.4470457202	1.17626E-5	822.31405	0.171940681924334	822.31405	0.262084378920954	803.0303	0.242752353842785	803.37794	0.23119590305828	803.37794	0.281284013605442	822.31405	0.262084378920954	822.31405	0.171940681924334	822.31405	0.194962686567164
801.10193	0.163707028684038	801.4494	0.204540816326531	1308.4827990002	1.31351E-5	820.38567	0.153304530593181	820.38567	0.243608845671267	801.10193	0.163707028684038	801.4494	0.164180611656088	801.4494	0.204540816326531	820.38567	0.243608845671267	820.38567	0.153304530593181	820.38567	0.194519589552239
799.17355	0.115447777534487	799.52087	0.157848639455782	1307.5185522802	1.35223E-5	818.4573	0.129343764595983	818.4573	0.180136449184442	799.17355	0.115447777534487	799.52087	0.124026255049048	799.52087	0.157848639455782	818.4573	0.180136449184442	818.4573	0.129343764595983	818.4573	0.163945895522388
797.24518	0.0931902780818918	797.59233	0.127312925170068	1306.5543055603	1.45095E-5	816.52893	0.0894091546006539	816.52893	0.0996784818067754	797.24518	0.0931902780818918	797.59233	0.105113964223889	797.59233	0.127312925170068	816.52893	0.0996784818067754	816.52893	0.0894091546006539	816.52893	0.108558768656716
795.3168	0.0902780818918327	795.6638	0.108894557823129	1305.5900588403	1.68562E-5	814.60055	0.0430406352171882	814.60055	0.0528936637390213	795.3168	0.0902780818918327	795.6638	0.104702827466821	795.6638	0.108894557823129	814.60055	0.0528936637390213	814.60055	0.0430406352171882	814.60055	0.0578241604477612
793.38843	0.0886139697832275	793.73526	0.087891156462585	1304.6258121203	2.02461E-5	812.67218	0.0319476879962634	812.67218	0.0581085319949812	793.38843	0.0886139697832275	793.73526	0.108403058280439	793.73526	0.087891156462585	812.67218	0.0581085319949812	812.67218	0.0319476879962634	812.67218	0.0425373134328358
791.46006	0.0736369608057806	791.80673	0.0628486394557823	1303.6615654003	2.45105E-5	810.7438	0.0783162073797291	810.7438	0.0968475533249686	791.46006	0.0736369608057806	791.80673	0.095931909982689	791.80673	0.0628486394557823	810.7438	0.0968475533249686	810.7438	0.0783162073797291	810.7438	0.0711170708955224
789.53168	0.0547076855703963	789.87819	0.0455612244897959	1302.6973186804	2.93879E-5	808.81543	0.140880429705745	808.81543	0.136629548306148	789.53168	0.0547076855703963	789.87819	0.0733193883439123	789.87819	0.0455612244897959	808.81543	0.136629548306148	808.81543	0.140880429705745	808.81543	0.111660447761194
787.60331	0.0436829428508868	787.94966	0.0358673469387755	1301.7330719604	3.40308E-5	806.88705	0.175268566090612	806.88705	0.150188205771644	787.60331	0.0436829428508868	787.94966	0.0581073283323716	787.94966	0.0358673469387755	806.88705	0.150188205771644	806.88705	0.175268566090612	806.88705	0.128276585820896
785.67493	0.0374425224436173	786.02112	0.0306972789115646	1300.7688252404	3.51809E-5	804.95868	0.180371321812237	804.95868	0.137970514429109	785.67493	0.0374425224436173	786.02112	0.0489252740911714	786.02112	0.0306972789115646	804.95868	0.137970514429109	804.95868	0.180371321812237	804.95868	0.125174906716418
783.74656	0.0339062842128312	784.09259	0.0290816326530612	1299.8045785205	2.99177E-5	803.0303	0.16373190098085	803.0303	0.118303011292346	783.74656	0.0339062842128312	784.09259	0.0424841315637623	784.09259	0.0290816326530612	803.0303	0.118303011292346	803.0303	0.16373190098085	803.0303	0.111881996268657
781.81818	0.0303700459820451	782.16405	0.0279506802721088	1298.8403318005	2.38257E-5	801.10193	0.143542737038767	801.10193	0.105638331242158	781.81818	0.0303700459820451	782.16405	0.0387839007501443	782.16405	0.0279506802721088	801.10193	0.105638331242158	801.10193	0.143542737038767	801.10193	0.0992537313432836
779.88981	0.0251696956426538	780.23552	0.024719387755102	1297.8760850805	2.60907E-5	799.17355	0.132671648762261	799.17355	0.0941656210790464	779.88981	0.0251696956426538	780.23552	0.0335761684939411	780.23552	0.024719387755102	799.17355	0.0941656210790464	799.17355	0.132671648762261	799.17355	0.100139925373134
777.96143	0.0197613312896869	778.30699	0.0190646258503401	1296.9118383606	3.48531E-5	797.24518	0.129343764595983	797.24518	0.0737531367628607	777.96143	0.0197613312896869	778.30699	0.028368436237738	778.30699	0.0190646258503401	797.24518	0.0737531367628607	797.24518	0.129343764595983	797.24518	0.110774253731343
776.03306	0.0151850229910225	776.37845	0.014702380952381	1295.9475916406	3.90916E-5	795.3168	0.127125175151798	795.3168	0.0563205771643664	776.03306	0.0151850229910225	776.37845	0.025901615695326	776.37845	0.014702380952381	795.3168	0.0563205771643664	795.3168	0.127125175151798	795.3168	0.111438899253731
774.10468	0.0145609809502956	774.44992	0.0122789115646258	1294.9833449206	3.51515E-5	793.38843	0.122022419430173	793.38843	0.050956712672522	774.10468	0.0145609809502956	774.44992	0.0238459319099827	774.44992	0.0122789115646258	793.38843	0.050956712672522	793.38843	0.122022419430173	793.38843	0.096816697761194
772.17631	0.0135209108824173	772.52138	0.0109863945578231	1294.0190982006	2.52194E-5	791.46006	0.119360112097151	791.46006	0.0582575282308657	772.17631	0.0135209108824173	772.52138	0.0194604731679169	772.52138	0.0109863945578231	791.46006	0.0582575282308657	791.46006	0.119360112097151	791.46006	0.0877332089552239
770.24793	0.0118567987738121	770.59285	0.0103401360544218	1293.0548514807	9.6547E-6	789.53168	0.12246613731901	789.53168	0.0806069636135508	770.24793	0.0118567987738121	770.59285	0.0156231967686093	770.59285	0.0103401360544218	789.53168	0.0806069636135508	789.53168	0.12246613731901	789.53168	0.0946012126865672
768.31956	0.0108167287059339	768.66431	0.0111479591836735	1292.0906047607	-6.85E-6	787.60331	0.139992993928071	787.60331	0.10146643663739	768.31956	0.0108167287059339	768.66431	0.0112377380265436	768.66431	0.0111479591836735	787.60331	0.10146643663739	787.60331	0.139992993928071	787.60331	0.112546641791045
766.39118	0.00644843442084519	766.73578	0.0135714285714286	1291.1263580407	-1.38943E-5	785.67493	0.170165810368986	785.67493	0.107426286072773	766.39118	0.00644843442084519	766.73578	0.00603000577034045	766.73578	0.0135714285714286	785.67493	0.107426286072773	785.67493	0.170165810368986	785.67493	0.141126399253731
764.46281	0.00395226625793738	764.80724	0.0180952380952381	1290.1621113208	-8.0394E-6	783.74656	0.199229332087809	783.74656	0.11711104140527	764.46281	0.00395226625793738	764.80724	0.00534477784189267	764.80724	0.0180952380952381	783.74656	0.11711104140527	783.74656	0.199229332087809	783.74656	0.173915578358209
762.53444	0.00270418217648347	762.87871	0.0229421768707483	1289.1978646008	4.3283E-6	781.81818	0.21098785614199	781.81818	0.141844416562108	762.53444	0.00270418217648347	762.87871	0.00548182342758223	762.87871	0.0229421768707483	781.81818	0.141844416562108	781.81818	0.21098785614199	781.81818	0.184549906716418
760.60606	0.00208014013575651	760.95017	0.0245578231292517	1288.2336178808	1.78132E-5	779.88981	0.192573563755255	779.88981	0.170451693851945	760.60606	0.00208014013575651	760.95017	0.00465954991344489	760.95017	0.0245578231292517	779.88981	0.170451693851945	779.88981	0.192573563755255	779.88981	0.165496735074627
758.67769	0.00499233632581563	759.02164	0.0274659863945578	1287.2693711608	2.76275E-5	777.96143	0.169056515646894	777.96143	0.20650878293601	758.67769	0.00499233632581563	759.02164	0.00520773225620312	759.02164	0.0274659863945578	777.96143	0.20650878293601	777.96143	0.169056515646894	777.96143	0.147551305970149
756.74931	0.00790453251587475	757.0931	0.0339285714285714	1286.3051244409	3.00445E-5	776.03306	0.173715553479682	776.03306	0.249270702634881	756.74931	0.00790453251587475	757.0931	0.00671523369878823	757.0931	0.0339285714285714	776.03306	0.249270702634881	776.03306	0.173715553479682	776.03306	0.155083955223881
754.82094	0.0114407707466608	755.16457	0.0373214285714286	1285.3408777209	2.94561E-5	774.10468	0.202779075198505	774.10468	0.269385194479297	754.82094	0.0114407707466608	755.16457	0.0115118291979227	755.16457	0.0373214285714286	774.10468	0.269385194479297	774.10468	0.202779075198505	774.10468	0.182112873134328
752.89256	0.0193453032625356	753.23603	0.0361904761904762	1284.3766310009	2.97438E-5	772.17631	0.227627276973377	772.17631	0.248078732747804	752.89256	0.0193453032625356	753.23603	0.0205568378534334	753.23603	0.0361904761904762	772.17631	0.248078732747804	772.17631	0.227627276973377	772.17631	0.202495335820896
750.96419	0.0235055835340486	751.3075	0.0334438775510204	1283.412384281	3.20017E-5	770.24793	0.226074264362447	770.24793	0.197122020075282	750.96419	0.0235055835340486	751.3075	0.0245311598384305	751.3075	0.0334438775510204	770.24793	0.197122020075282	770.24793	0.226074264362447	770.24793	0.190753264925373
749.03581	0.0180972191810817	749.37896	0.0277891156462585	1282.448137561	3.81492E-5	768.31956	0.192573563755255	768.31956	0.136629548306148	749.03581	0.0180972191810817	749.37896	0.0179529717253318	749.37896	0.0277891156462585	768.31956	0.136629548306148	768.31956	0.192573563755255	768.31956	0.145335820895522
747.10744	0.0124808408145391	747.45043	0.0210034013605442	1281.483890841	4.59876E-5	766.39118	0.149976646426903	766.39118	0.0911856963613551	747.10744	0.0124808408145391	747.45043	0.0109636468551645	747.45043	0.0210034013605442	766.39118	0.0911856963613551	766.39118	0.149976646426903	766.39118	0.100139925373134
745.17906	0.0108167287059339	745.5219	0.0172874149659864	1280.519644121	5.19695E-5	764.46281	0.115144792153199	764.46281	0.0694322459222083	745.17906	0.0108167287059339	745.5219	0.00931909982688979	745.5219	0.0172874149659864	764.46281	0.0694322459222083	764.46281	0.115144792153199	764.46281	0.0755480410447761
743.25069	0.0112327567330852	743.59336	0.0163180272108844	1279.5553974011	5.63859E-5	762.53444	0.08408453993461	762.53444	0.0567675658720201	743.25069	0.0112327567330852	743.59336	0.0100043277553376	743.59336	0.0163180272108844	762.53444	0.0567675658720201	762.53444	0.08408453993461	762.53444	0.0562733208955224
741.32231	0.0116487847602365	741.66483	0.0174489795918367	1278.5911506811	5.96909E-5	760.60606	0.0632297991592714	760.60606	0.0461888331242158	741.32231	0.0116487847602365	741.66483	0.01233410271206	741.66483	0.0174489795918367	760.60606	0.0461888331242158	760.60606	0.0632297991592714	760.60606	0.0347831156716418
739.39394	0.0141449529231443	739.73629	0.0182568027210884	1277.6269039611	5.9281E-5	758.67769	0.0501401214385801	758.67769	0.0379940401505646	739.39394	0.0141449529231443	739.73629	0.01850115406809	739.73629	0.0182568027210884	758.67769	0.0379940401505646	758.67769	0.0501401214385801	758.67769	0.022597947761194
737.46556	0.022673527479746	737.80776	0.0159948979591837	1276.6626572412	5.2169E-5	756.74931	0.0437062120504437	756.74931	0.0347161229611041	737.46556	0.022673527479746	737.80776	0.0267238892094634	737.80776	0.0159948979591837	756.74931	0.0347161229611041	756.74931	0.0437062120504437	756.74931	0.0265858208955224
735.53719	0.0326582001313773	735.87922	0.0140561224489796	1275.6984105212	3.87367E-5	754.82094	0.0472559551611396	754.82094	0.0393350062735257	735.53719	0.0326582001313773	735.87922	0.034535487593768	735.87922	0.0140561224489796	754.82094	0.0393350062735257	754.82094	0.0472559551611396	754.82094	0.033232276119403
733.60882	0.0397306765929494	733.95069	0.0177721088435374	1274.7341638012	2.27331E-5	752.89256	0.0632297991592714	752.89256	0.0469338143036386	733.60882	0.0397306765929494	733.95069	0.0439916330063474	733.95069	0.0177721088435374	752.89256	0.0469338143036386	752.89256	0.0632297991592714	752.89256	0.0456389925373134
731.68044	0.0455550689730677	732.02215	0.0315051020408163	1273.7699170813	8.3689E-6	750.96419	0.0936244745446053	750.96419	0.0521486825595985	731.68044	0.0455550689730677	732.02215	0.0513920946335834	732.02215	0.0315051020408163	750.96419	0.0521486825595985	750.96419	0.0936244745446053	750.96419	0.0722248134328358
729.75207	0.0553317276111233	730.09362	0.0596173469387755	1272.8056703613	-1.5844E-6	749.03581	0.115810368986455	749.03581	0.0479767879548306	729.75207	0.0553317276111233	730.09362	0.0590666474321985	730.09362	0.0596173469387755	749.03581	0.0479767879548306	749.03581	0.115810368986455	749.03581	0.0892840485074627
727.82369	0.0717648346835997	728.16508	0.0953231292517007	1271.8414236413	-6.2998E-6	747.10744	0.108267164876226	747.10744	0.0366530740276035	727.82369	0.0717648346835997	728.16508	0.0693450663589152	728.16508	0.0953231292517007	747.10744	0.0366530740276035	747.10744	0.108267164876226	747.10744	0.0799790111940299
725.89532	0.0842456754981388	726.23655	0.109702380952381	1270.8771769213	-7.3241E-6	745.17906	0.0794255021018216	745.17906	0.0259253450439147	725.89532	0.0842456754981388	726.23655	0.076197345643393	726.23655	0.109702380952381	745.17906	0.0259253450439147	745.17906	0.0794255021018216	745.17906	0.0533931902985075
723.96694	0.0753010729143858	724.30801	0.0883758503401361	1269.9129302014	-6.2345E-6	743.25069	0.058127043437646	743.25069	0.0204124843161857	723.96694	0.0753010729143858	724.30801	0.071263704558569	724.30801	0.0883758503401361	743.25069	0.0204124843161857	743.25069	0.058127043437646	743.25069	0.0356693097014925
722.03857	0.0497153492445807	722.37948	0.0562244897959184	1268.9486834814	-4.6254E-6	741.32231	0.053689864549276	741.32231	0.0227964240903388	722.03857	0.0497153492445807	722.37948	0.0528995960761685	722.37948	0.0562244897959184	741.32231	0.0227964240903388	741.32231	0.053689864549276	741.32231	0.0361124067164179
720.11019	0.0328662141449529	720.45094	0.0369982993197279	1267.9844367614	-5.6563E-6	739.39394	0.0539117234936945	739.39394	0.0271173149309912	720.11019	0.0328662141449529	720.45094	0.0375504904789383	720.45094	0.0369982993197279	739.39394	0.0271173149309912	739.39394	0.0539117234936945	739.39394	0.0425373134328358
718.18182	0.0343223122399825	718.52241	0.0329591836734694	1267.0201900415	-8.5828E-6	737.46556	0.0552428771602055	737.46556	0.0272663111668758	718.18182	0.0343223122399825	718.52241	0.0379616272360069	718.52241	0.0329591836734694	737.46556	0.0272663111668758	737.46556	0.0552428771602055	737.46556	0.0507346082089552
716.25344	0.0407707466608277	716.59387	0.0355442176870748	1266.0559433215	-9.0503E-6	735.53719	0.0599019149929939	735.53719	0.0262233375156838	716.25344	0.0407707466608277	716.59387	0.0459102712060012	716.59387	0.0355442176870748	735.53719	0.0262233375156838	735.53719	0.0599019149929939	735.53719	0.060039645522388
714.32507	0.0386906065250712	714.66534	0.0390986394557823	1265.0916966015	-5.176E-6	733.60882	0.0672232601588043	733.60882	0.0269683186951067	714.32507	0.0386906065250712	714.66534	0.0460473167916907	714.66534	0.0390986394557823	733.60882	0.0269683186951067	733.60882	0.0672232601588043	733.60882	0.0691231343283582
712.39669	0.0343223122399825	712.73681	0.0457227891156463	1264.1274498815	5.949E-7	731.68044	0.0707730032695002	731.68044	0.0311402132998745	712.39669	0.0343223122399825	712.73681	0.0396061742642816	712.73681	0.0457227891156463	731.68044	0.0311402132998745	731.68044	0.0707730032695002	731.68044	0.0737756529850746
710.46832	0.0343223122399825	710.80827	0.0513775510204082	1263.1632031616	3.2909E-6	729.75207	0.0721041569360112	729.75207	0.0391860100376412	710.46832	0.0343223122399825	710.80827	0.0372763993075591	710.80827	0.0513775510204082	729.75207	0.0391860100376412	729.75207	0.0721041569360112	729.75207	0.0728894589552239
708.53994	0.0332822421721042	708.87974	0.0462074829931973	1262.1989564416	2.6441E-6	727.82369	0.0749883232134517	727.82369	0.047827791718946	708.53994	0.0332822421721042	708.87974	0.03700230813618	708.87974	0.0462074829931973	727.82369	0.047827791718946	727.82369	0.0749883232134517	727.82369	0.0708955223880597
706.61157	0.032242172104226	706.9512	0.0315051020408163	1261.2347097216	2.5377E-6	725.89532	0.0738790284913592	725.89532	0.0539366373902133	706.61157	0.032242172104226	706.9512	0.034535487593768	706.9512	0.0315051020408163	725.89532	0.0539366373902133	725.89532	0.0738790284913592	725.89532	0.0702308768656716
704.6832	0.0339062842128312	705.02267	0.016641156462585	1260.2704630017	4.2005E-6	723.96694	0.0636735170481084	723.96694	0.0567675658720201	704.6832	0.0339062842128312	705.02267	0.0339873052510098	705.02267	0.016641156462585	723.96694	0.0567675658720201	723.96694	0.0636735170481084	723.96694	0.0626982276119403
702.75482	0.0347383402671338	703.09413	0.00710884353741497	1259.3062162817	6.8222E-6	722.03857	0.0452592246613732	722.03857	0.0472318067754078	702.75482	0.0347383402671338	703.09413	0.0360429890363531	703.09413	0.00710884353741497	722.03857	0.0472318067754078	722.03857	0.0452592246613732	722.03857	0.0443097014925373
700.82645	0.0264177797241077	701.1656	0.00581632653061225	1258.3419695617	9.4719E-6	720.11019	0.0321695469406819	720.11019	0.0371000627352572	700.82645	0.0264177797241077	701.1656	0.0328909405654934	701.1656	0.00581632653061225	720.11019	0.0371000627352572	720.11019	0.0321695469406819	720.11019	0.0330107276119403
698.89807	0.0160170790453252	699.23706	0.0138945578231293	1257.3777228417	1.12481E-5	718.18182	0.0472559551611396	718.18182	0.053340652446675	698.89807	0.0160170790453252	699.23706	0.0291907097518754	699.23706	0.0138945578231293	718.18182	0.053340652446675	718.18182	0.0472559551611396	718.18182	0.0469682835820895
696.9697	0.0139369389095686	697.30853	0.0268197278911565	1256.4134761218	1.2149E-5	716.25344	0.0747664642690331	716.25344	0.0759880803011292	696.9697	0.0139369389095686	697.30853	0.0301500288517022	697.30853	0.0268197278911565	716.25344	0.0759880803011292	716.25344	0.0747664642690331	716.25344	0.0695662313432836
695.04132	0.0205933873439895	695.37999	0.0387755102040816	1255.4492294018	1.29302E-5	714.32507	0.0863031293787949	714.32507	0.083288895859473	695.04132	0.0205933873439895	695.37999	0.0313834391229083	695.37999	0.0387755102040816	714.32507	0.083288895859473	714.32507	0.0863031293787949	714.32507	0.0775419776119403
693.11295	0.0349463542807094	693.45146	0.0447534013605442	1254.4849826818	1.36378E-5	712.39669	0.084528257823447	712.39669	0.0946126097867001	693.11295	0.0349463542807094	693.45146	0.0353577611079054	693.45146	0.0447534013605442	712.39669	0.0946126097867001	712.39669	0.084528257823447	712.39669	0.0775419776119403
691.18457	0.0488832931902781	691.52292	0.0434608843537415	1253.5207359619	1.33793E-5	710.46832	0.0767631947687996	710.46832	0.107575282308657	691.18457	0.0488832931902781	691.52292	0.0442657241777265	691.52292	0.0434608843537415	710.46832	0.107575282308657	710.46832	0.0767631947687996	710.46832	0.07421875
689.2562	0.0534596014889424	689.59439	0.0423299319727891	1252.5564892419	1.11622E-5	708.53994	0.0851938346567025	708.53994	0.103552383939774	689.2562	0.0534596014889424	689.59439	0.0539959607616849	689.59439	0.0423299319727891	708.53994	0.103552383939774	708.53994	0.0851938346567025	708.53994	0.081972947761194
687.32782	0.0488832931902781	687.66585	0.0449149659863946	1251.5922425219	6.3966E-6	706.61157	0.111816907986922	706.61157	0.0862688205771644	687.32782	0.0488832931902781	687.66585	0.0579702827466821	687.66585	0.0449149659863946	706.61157	0.0862688205771644	706.61157	0.111816907986922	706.61157	0.113654384328358
685.39945	0.0451390409459164	685.73732	0.0491156462585034	1250.627995802	2.5906E-6	704.6832	0.120247547874825	704.6832	0.0676442910915935	685.39945	0.0451390409459164	685.73732	0.0576961915753029	685.73732	0.0491156462585034	704.6832	0.0676442910915935	704.6832	0.120247547874825	704.6832	0.137138526119403
683.47107	0.0440989708780381	683.80879	0.0528316326530612	1249.663749082	5.0375E-6	702.75482	0.105161139654367	702.75482	0.0514037013801757	683.47107	0.0440989708780381	683.80879	0.0571480092325447	683.80879	0.0528316326530612	702.75482	0.0514037013801757	702.75482	0.105161139654367	702.75482	0.126504197761194
681.5427	0.0434749288373111	681.88025	0.0483078231292517	1248.699502362	1.27589E-5	700.82645	0.0780943484353106	700.82645	0.0314382057716437	681.5427	0.0434749288373111	681.88025	0.0546811886901327	681.88025	0.0483078231292517	700.82645	0.0314382057716437	700.82645	0.0780943484353106	700.82645	0.092607276119403
679.61433	0.0461791110137946	679.95172	0.0363520408163265	1247.735255642	2.10194E-5	698.89807	0.0485871088276506	698.89807	0.01892252195734	679.61433	0.0461791110137946	679.95172	0.0500216387766878	679.95172	0.0363520408163265	698.89807	0.01892252195734	698.89807	0.0485871088276506	698.89807	0.0620335820895522
677.68595	0.0524195314210641	678.02318	0.0310204081632653	1246.7710089221	2.68411E-5	696.9697	0.0423750583839327	696.9697	0.0379940401505646	677.68595	0.0524195314210641	678.02318	0.045636180034622	678.02318	0.0310204081632653	696.9697	0.0379940401505646	696.9697	0.0423750583839327	696.9697	0.0624766791044776
675.75758	0.0594920078826363	676.09465	0.0378061224489796	1245.8067622021	2.99136E-5	695.04132	0.0672232601588043	695.04132	0.0749451066499373	675.75758	0.0594920078826363	676.09465	0.0470066358915176	676.09465	0.0378061224489796	695.04132	0.0749451066499373	695.04132	0.0672232601588043	695.04132	0.0886194029850746
673.8292	0.067396540398511	674.16611	0.0604251700680272	1244.8425154821	3.17983E-5	693.11295	0.08408453993461	693.11295	0.0926756587202007	673.8292	0.067396540398511	674.16611	0.060163012117715	674.16611	0.0604251700680272	693.11295	0.0926756587202007	693.11295	0.08408453993461	693.11295	0.105457089552239
671.90083	0.0840376614845632	672.23758	0.0854676870748299	1243.8782687622	3.11566E-5	691.18457	0.0794255021018216	691.18457	0.0902917189460477	671.90083	0.0840376614845632	672.23758	0.0807198499711483	672.23758	0.0854676870748299	691.18457	0.0902917189460477	691.18457	0.0794255021018216	691.18457	0.108337220149254
669.97245	0.0933982920954675	670.30904	0.086437074829932	1242.9140220422	2.63956E-5	689.2562	0.0856375525455395	689.2562	0.0870138017565872	669.97245	0.0933982920954675	670.30904	0.0849682631275245	670.30904	0.086437074829932	689.2562	0.0870138017565872	689.2562	0.0856375525455395	689.2562	0.119414645522388
668.04408	0.0848697175388658	668.38051	0.0731887755102041	1241.9497753222	2.0285E-5	687.32782	0.10028024287716	687.32782	0.0882057716436637	668.04408	0.0848697175388658	668.38051	0.0716748413156376	668.38051	0.0731887755102041	687.32782	0.0882057716436637	687.32782	0.10028024287716	687.32782	0.135366138059701
666.1157	0.085909787606744	666.45197	0.0751275510204082	1240.9855286022	1.47826E-5	685.39945	0.104495562821112	685.39945	0.0926756587202007	666.1157	0.085909787606744	666.45197	0.0697562031159839	666.45197	0.0751275510204082	685.39945	0.0926756587202007	685.39945	0.104495562821112	685.39945	0.142455690298507
664.18733	0.107335231005036	664.52344	0.103724489795918	1240.0212818823	8.0222E-6	683.47107	0.100058383932742	683.47107	0.0972945420326223	664.18733	0.107335231005036	664.52344	0.0918205424120023	664.52344	0.103724489795918	683.47107	0.0972945420326223	683.47107	0.100058383932742	683.47107	0.140240205223881
662.25895	0.128136632362601	662.5949	0.141853741496599	1239.0570351623	-2.5433E-6	681.5427	0.0956212050443718	681.5427	0.102658406524467	662.25895	0.128136632362601	662.5949	0.119366705135603	662.5949	0.141853741496599	681.5427	0.102658406524467	681.5427	0.0956212050443718	681.5427	0.132707555970149
660.33058	0.130216772498358	660.66637	0.153324829931973	1238.0927884423	-1.77116E-5	679.61433	0.10627043437646	679.61433	0.107128293601004	660.33058	0.130216772498358	660.66637	0.122792844777842	660.66637	0.153324829931973	679.61433	0.107128293601004	679.61433	0.10627043437646	679.61433	0.128719682835821
658.4022	0.117527917670243	658.73783	0.136037414965986	1237.1285417224	-3.36473E-5	677.68595	0.113813638486688	677.68595	0.0996784818067754	658.4022	0.117527917670243	658.73783	0.1049769186382	658.73783	0.136037414965986	677.68595	0.0996784818067754	677.68595	0.113813638486688	677.68595	0.123180970149254
656.47383	0.111703525290125	656.8093	0.127312925170068	1236.1642950024	-4.30235E-5	675.75758	0.0934026156001868	675.75758	0.085374843161857	656.47383	0.111703525290125	656.8093	0.0908612233121754	656.8093	0.127312925170068	675.75758	0.085374843161857	675.75758	0.0934026156001868	675.75758	0.104349347014925
654.54545	0.135001094810598	654.88076	0.150578231292517	1235.2000482824	-4.41436E-5	673.8292	0.0772069126576366	673.8292	0.0886527603513174	654.54545	0.135001094810598	654.88076	0.103743508366994	654.88076	0.150578231292517	673.8292	0.0886527603513174	673.8292	0.0772069126576366	673.8292	0.096152052238806
652.61708	0.182428289905846	652.95223	0.201794217687075	1234.2358015625	-4.20419E-5	671.90083	0.0905184493227464	671.90083	0.11711104140527	652.61708	0.182428289905846	652.95223	0.152805828043855	652.95223	0.201794217687075	671.90083	0.11711104140527	671.90083	0.0905184493227464	671.90083	0.111217350746269
650.68871	0.205517845412744	651.0237	0.252687074829932	1233.2715548425	-3.85487E-5	669.97245	0.116032227930873	669.97245	0.15659504391468	650.68871	0.205517845412744	651.0237	0.204609059434507	651.0237	0.252687074829932	669.97245	0.15659504391468	669.97245	0.116032227930873	669.97245	0.134479944029851
648.76033	0.169739435077732	649.09516	0.259149659863946	1232.3073081225	-3.12839E-5	668.04408	0.141989724427837	668.04408	0.196675031367629	648.76033	0.169739435077732	649.09516	0.204060877091748	649.09516	0.259149659863946	668.04408	0.196675031367629	668.04408	0.141989724427837	668.04408	0.171700093283582
646.83196	0.106503174950734	647.16663	0.209872448979592	1231.3430614025	-1.91273E-5	666.1157	0.16528491359178	666.1157	0.232434127979925	646.83196	0.106503174950734	647.16663	0.147461050201962	647.16663	0.209872448979592	666.1157	0.232434127979925	666.1157	0.16528491359178	666.1157	0.210471082089552
644.90358	0.0628202320998467	645.23809	0.14702380952381	1230.3788146826	-4.6845E-6	664.18733	0.18880196170014	664.18733	0.260743412797992	644.90358	0.0628202320998467	645.23809	0.0889425851125216	645.23809	0.14702380952381	664.18733	0.260743412797992	664.18733	0.18880196170014	664.18733	0.227751865671642
642.97521	0.0407707466608277	643.30956	0.102593537414966	1229.4145679626	8.5991E-6	662.25895	0.212762727697338	662.25895	0.281006900878294	642.97521	0.0407707466608277	643.30956	0.0544070975187536	643.30956	0.102593537414966	662.25895	0.281006900878294	662.25895	0.212762727697338	662.25895	0.238386194029851
641.04683	0.0270418217648347	641.38102	0.0760969387755102	1228.4503212426	2.09959E-5	660.33058	0.225852405418029	660.33058	0.293075595984944	641.04683	0.0270418217648347	641.38102	0.0334391229082516	641.38102	0.0760969387755102	660.33058	0.293075595984944	660.33058	0.225852405418029	660.33058	0.250349813432836
639.11846	0.0189292752353843	639.45249	0.0623639455782313	1227.4860745227	3.20317E-5	658.4022	0.23006772536198	658.4022	0.302164366373902	639.11846	0.0189292752353843	639.45249	0.020967974610502	639.45249	0.0623639455782313	658.4022	0.302164366373902	658.4022	0.23006772536198	658.4022	0.257217817164179
637.19008	0.013728924895993	637.52395	0.0559013605442177	1226.5218278027	3.79346E-5	656.47383	0.258687529191966	656.47383	0.344032308657466	637.19008	0.013728924895993	637.52395	0.014800923254472	637.52395	0.0559013605442177	656.47383	0.344032308657466	656.47383	0.258687529191966	656.47383	0.299090485074627
635.26171	0.0108167287059339	635.59542	0.055093537414966	1225.5575810827	3.79173E-5	654.54545	0.327685660906119	654.54545	0.424788268506901	635.26171	0.0108167287059339	635.59542	0.0130193306405078	635.59542	0.055093537414966	654.54545	0.424788268506901	654.54545	0.327685660906119	654.54545	0.387266791044776
633.33333	0.0135209108824173	633.66688	0.0599404761904762	1224.5933343627	3.3959E-5	652.61708	0.386034563288183	652.61708	0.44728670012547	633.33333	0.0135209108824173	633.66688	0.0143897864974033	633.66688	0.0599404761904762	652.61708	0.44728670012547	652.61708	0.386034563288183	652.61708	0.412744869402985
631.40496	0.0193453032625356	631.73835	0.0664030612244898	1223.6290876428	2.77568E-5	650.68871	0.37760392340028	650.68871	0.372192597239649	631.40496	0.0193453032625356	631.73835	0.01850115406809	631.73835	0.0664030612244898	650.68871	0.372192597239649	650.68871	0.37760392340028	650.68871	0.330550373134328
629.47658	0.0218414714254434	629.80981	0.0675340136054422	1222.6648409228	2.26871E-5	648.76033	0.290191499299393	648.76033	0.284433814303639	629.47658	0.0218414714254434	629.80981	0.019734564339296	629.80981	0.0675340136054422	648.76033	0.284433814303639	648.76033	0.290191499299393	648.76033	0.233733675373134
627.54821	0.0224655134661704	627.88128	0.0584863945578231	1221.7005942028	1.98724E-5	646.83196	0.172384399813171	646.83196	0.224537327478043	627.54821	0.0224655134661704	627.88128	0.0163084246970571	627.88128	0.0584863945578231	646.83196	0.224537327478043	646.83196	0.172384399813171	646.83196	0.169927705223881
625.61983	0.0197613312896869	625.95274	0.0452380952380952	1220.7363474829	1.68355E-5	644.90358	0.104051844932275	644.90358	0.18073243412798	625.61983	0.0197613312896869	625.95274	0.011100692440854	625.95274	0.0452380952380952	644.90358	0.18073243412798	644.90358	0.104051844932275	644.90358	0.131821361940299
623.69146	0.0166411210860521	624.02421	0.0340901360544218	1219.7721007629	1.367E-5	642.97521	0.0851938346567025	642.97521	0.149294228356336	623.69146	0.0166411210860521	624.02421	0.0083597807270629	624.02421	0.0340901360544218	642.97521	0.149294228356336	642.97521	0.0851938346567025	642.97521	0.111660447761194
621.76309	0.0147689949638712	622.09567	0.0266581632653061	1218.8078540429	1.29677E-5	641.04683	0.0705511443250817	641.04683	0.128881744040151	621.76309	0.0147689949638712	622.09567	0.0095931909982689	622.09567	0.0266581632653061	641.04683	0.128881744040151	641.04683	0.0705511443250817	641.04683	0.0939365671641791
619.83471	0.0110247427195095	620.16714	0.0231037414965986	1217.8436073229	1.55262E-5	639.11846	0.0552428771602055	639.11846	0.119494981179423	619.83471	0.0110247427195095	620.16714	0.0100043277553376	620.16714	0.0231037414965986	639.11846	0.119494981179423	639.11846	0.0552428771602055	639.11846	0.0848530783582089
617.90634	0.00998467265163127	618.23861	0.0218112244897959	1216.879360603	2.04574E-5	637.19008	0.0454810836057917	637.19008	0.116217063989962	617.90634	0.00998467265163127	618.23861	0.0102784189267167	618.23861	0.0218112244897959	637.19008	0.116217063989962	637.19008	0.0454810836057917	637.19008	0.0810867537313433
615.97796	0.0118567987738121	616.31007	0.0213265306122449	1215.915113883	2.63065E-5	635.26171	0.0461466604390472	635.26171	0.124560853199498	615.97796	0.0118567987738121	616.31007	0.0113747836122331	616.31007	0.0213265306122449	635.26171	0.124560853199498	635.26171	0.0461466604390472	635.26171	0.0782066231343284
614.04959	0.0156010510181739	614.38154	0.0200340136054422	1214.950867163	2.8931E-5	633.33333	0.057683325548809	633.33333	0.130371706398996	614.04959	0.0156010510181739	614.38154	0.0153491055972302	614.38154	0.0200340136054422	633.33333	0.130371706398996	633.33333	0.057683325548809	633.33333	0.0841884328358209
612.12121	0.0168491350996278	612.453	0.0180952380952381	1213.9866204431	2.86386E-5	631.40496	0.0627860812704344	631.40496	0.101317440401506	612.12121	0.0168491350996278	612.453	0.0190493364108482	612.453	0.0180952380952381	631.40496	0.101317440401506	631.40496	0.0627860812704344	631.40496	0.0779850746268657
610.19284	0.0168491350996278	610.52447	0.016641156462585	1213.0223737231	2.76118E-5	629.47658	0.0663358243811303	629.47658	0.0666013174404015	610.19284	0.0168491350996278	610.52447	0.0174047893825736	610.52447	0.016641156462585	629.47658	0.0666013174404015	629.47658	0.0663358243811303	629.47658	0.0589319029850746
608.26446	0.0183052331946573	608.59593	0.0150255102040816	1212.0581270031	1.81012E-5	627.54821	0.0803129378794955	627.54821	0.060939460476788	608.26446	0.0183052331946573	608.59593	0.0145268320830929	608.59593	0.0150255102040816	627.54821	0.060939460476788	627.54821	0.0803129378794955	627.54821	0.0542793843283582
606.33609	0.0170571491132034	606.6674	0.0129251700680272	1211.0938802832	-4.3606E-6	625.61983	0.0792036431574031	625.61983	0.0612374529485571	606.33609	0.0170571491132034	606.6674	0.013567512983266	606.6674	0.0129251700680272	625.61983	0.0612374529485571	625.61983	0.0792036431574031	625.61983	0.0556086753731343
604.40771	0.0183052331946573	604.73886	0.0117942176870748	1210.1296335632	-2.93744E-5	623.69146	0.0616767865483419	623.69146	0.0591515056461731	604.40771	0.0183052331946573	604.73886	0.0139786497403347	604.73886	0.0117942176870748	623.69146	0.0591515056461731	623.69146	0.0616767865483419	623.69146	0.0507346082089552
602.47934	0.023297569520473	602.81033	0.0130867346938776	1209.1653868432	-4.57952E-5	621.76309	0.0519149929939281	621.76309	0.0613864491844416	602.47934	0.023297569520473	602.81033	0.0145268320830929	602.81033	0.0130867346938776	621.76309	0.0613864491844416	621.76309	0.0519149929939281	621.76309	0.0533931902985075
600.55096	0.0253777096562295	600.88179	0.0153486394557823	1208.2011401232	-4.98975E-5	619.83471	0.0445936478281177	619.83471	0.0587045169385194	600.55096	0.0253777096562295	600.88179	0.0179529717253318	600.88179	0.0153486394557823	619.83471	0.0587045169385194	619.83471	0.0445936478281177	619.83471	0.0595965485074627
598.62259	0.0224655134661704	598.95326	0.0168027210884354	1207.2368934033	-4.45132E-5	617.90634	0.0399346099953293	617.90634	0.0528936637390213	598.62259	0.0224655134661704	598.95326	0.0204197922677438	598.95326	0.0168027210884354	617.90634	0.0528936637390213	617.90634	0.0399346099953293	617.90634	0.0571595149253731
				1206.2726466833	-3.41932E-5	615.97796	0.0408220457730033	615.97796	0.0466358218318695							615.97796	0.0466358218318695	615.97796	0.0408220457730033	615.97796	0.0540578358208955
				1205.3083999633	-2.14578E-5	614.04959	0.0330569827183559	614.04959	0.0345671267252196							614.04959	0.0345671267252196	614.04959	0.0330569827183559	614.04959	0.0458605410447761
				1204.3441532434	-8.232E-6	612.12121	0.027732368052312	612.12121	0.0187735257214555							612.12121	0.0187735257214555	612.12121	0.027732368052312	612.12121	0.0319029850746269
				1203.3799065234	7.843E-7	610.19284	0.0363848668846333	610.19284	0.0166875784190715							610.19284	0.0166875784190715	610.19284	0.0363848668846333	610.19284	0.0347831156716418
				1202.4156598034	2.2143E-6	608.26446	0.0445936478281177	608.26446	0.0269683186951067							608.26446	0.0269683186951067	608.26446	0.0445936478281177	608.26446	0.0456389925373134
				1201.4514130834	1.0781E-6	606.33609	0.0470340962167211	606.33609	0.0263723337515684							606.33609	0.0263723337515684	606.33609	0.0470340962167211	606.33609	0.0443097014925373
				1200.4871663635	3.0273E-6	604.40771	0.0463685193834657	604.40771	0.0216044542032622							604.40771	0.0216044542032622	604.40771	0.0463685193834657	604.40771	0.040321828358209
				1199.5229196435	5.8462E-6	602.47934	0.0461466604390472	602.47934	0.0247333751568381							602.47934	0.0247333751568381	602.47934	0.0461466604390472	602.47934	0.0412080223880597
				1198.5586729235	6.2879E-6	600.55096	0.0454810836057917	600.55096	0.0245843789209536							600.55096	0.0245843789209536	600.55096	0.0454810836057917	600.55096	0.0414295708955224
				1197.5944262036	5.5068E-6	598.62259	0.0410439047174218	598.62259	0.0208594730238394							598.62259	0.0208594730238394	598.62259	0.0410439047174218	598.62259	0.0436450559701492
				1196.6301794836	3.9082E-6	596.69421	0.0326132648295189	596.69421	0.021008469259724							596.69421	0.021008469259724	596.69421	0.0326132648295189	596.69421	0.0451958955223881
				1195.6659327636	-2.4895E-6	594.76584	0.027288650163475	594.76584	0.0138566499372647							594.76584	0.0138566499372647	594.76584	0.027288650163475	594.76584	0.040321828358209
				1194.7016860436	-1.0998E-5	592.83747	0.026844932274638	592.83747	0.009982747804266							592.83747	0.009982747804266	592.83747	0.026844932274638	592.83747	0.0369986007462687
				1193.7374393237	-9.4229E-6	590.90909	0.0301728164409155	590.90909	0.0275643036386449							590.90909	0.0275643036386449	590.90909	0.0301728164409155	590.90909	0.040321828358209
				1192.7731926037	7.5814E-6	588.98072	0.0337225595516114	588.98072	0.0327791718946048							588.98072	0.0327791718946048	588.98072	0.0337225595516114	588.98072	0.0440881529850746
				1191.8089458837	3.25544E-5	587.05234	0.0346099953292854	587.05234	0.0175815558343789							587.05234	0.0175815558343789	587.05234	0.0346099953292854	587.05234	0.0467467350746269
				1190.8446991638	5.29153E-5	585.12397	0.0341662774404484	585.12397	0.00968475533249686							585.12397	0.00968475533249686	585.12397	0.0341662774404484	585.12397	0.0469682835820895
				1189.8804524438	6.15168E-5	583.19559	0.025957496496964	583.19559	0.00193695106649937							583.19559	0.00193695106649937	583.19559	0.025957496496964	583.19559	0.0341184701492537
				1188.9162057238	5.79591E-5	581.26722	0.0257356375525455	581.26722	0.00685382685069009							581.26722	0.00685382685069009	581.26722	0.0257356375525455	581.26722	0.0432019589552239
				1187.9519590039	4.18029E-5	579.33884	0.0343881363848669	579.33884	0.0183265370138018							579.33884	0.0183265370138018	579.33884	0.0343881363848669	579.33884	0.0398787313432836
				1186.9877122839	1.64403E-5	577.41047	0.0317258290518449	577.41047	0.0147506273525721							577.41047	0.0147506273525721	577.41047	0.0317258290518449	577.41047	0.040321828358209
				1186.0234655639	-4.8695E-6	575.48209	0.0357192900513779	575.48209	0.00759880803011292							575.48209	0.00759880803011292	575.48209	0.0357192900513779	575.48209	0.0412080223880597
				1185.0592188439	-1.69562E-5	573.55372	0.0448155067725362	573.55372	0.00625784190715182							573.55372	0.00625784190715182	573.55372	0.0448155067725362	573.55372	0.0465251865671642
				1184.094972124	-2.86355E-5	571.62534	0.0523587108827651	571.62534	0.0113237139272271							571.62534	0.0113237139272271	571.62534	0.0523587108827651	571.62534	0.0507346082089552
				1183.130725404	-3.8625E-5	569.69697	0.0592363381597384	569.69697	0.0235414052697616							569.69697	0.0235414052697616	569.69697	0.0592363381597384	569.69697	0.059375
				1182.166478684	-3.71195E-5	567.7686	0.0632297991592714	567.7686	0.0369510664993727							567.7686	0.0369510664993727	567.7686	0.0632297991592714	567.7686	0.0642490671641791
				1181.2022319641	-2.72205E-5	565.84022	0.0663358243811303	565.84022	0.0452948557089084							565.84022	0.0452948557089084	565.84022	0.0663358243811303	565.84022	0.0626982276119403
				1180.2379852441	-2.14095E-5	563.91185	0.0658921064922933	563.91185	0.0511057089084065							563.91185	0.0511057089084065	563.91185	0.0658921064922933	563.91185	0.0604827425373134
				1179.2737385241	-1.86867E-5	561.98347	0.0658921064922933	561.98347	0.0542346298619824							561.98347	0.0542346298619824	561.98347	0.0658921064922933	561.98347	0.0626982276119403
				1178.3094918041	-3.6313E-6	560.0551	0.0643390938813638	560.0551	0.0515526976160602							560.0551	0.0515526976160602	560.0551	0.0643390938813638	560.0551	0.0622551305970149
				1177.3452450842	2.50258E-5	558.12672	0.0607893507706679	558.12672	0.0494667503136763							558.12672	0.0494667503136763	558.12672	0.0607893507706679	558.12672	0.059375
				1176.3809983642	4.72931E-5	556.19835	0.0587926202709014	556.19835	0.0528936637390213							556.19835	0.0528936637390213	556.19835	0.0587926202709014	556.19835	0.0618120335820895
				1175.4167516442	4.98368E-5	554.26997	0.055908453993461	554.26997	0.0542346298619824							554.26997	0.0542346298619824	554.26997	0.055908453993461	554.26997	0.0626982276119403
				1174.4525049243	3.8791E-5	552.3416	0.057239607659972	552.3416	0.0540856336260979							552.3416	0.0540856336260979	552.3416	0.057239607659972	552.3416	0.0595965485074627
				1173.4882582043	2.30204E-5	550.41322	0.0583489023820644	550.41322	0.050956712672522							550.41322	0.050956712672522	550.41322	0.0583489023820644	550.41322	0.0553871268656716
				1172.5240114843	2.9857E-6	548.48485	0.0523587108827651	548.48485	0.0415699498117942							548.48485	0.0415699498117942	548.48485	0.0523587108827651	548.48485	0.0494053171641791
				1171.5597647643	-1.95487E-5	546.55647	0.0388253152732368	546.55647	0.0300972396486826							546.55647	0.0300972396486826	546.55647	0.0388253152732368	546.55647	0.0429804104477612
				1170.5955180444	-3.71704E-5	544.6281	0.0184142923867352	544.6281	0.0162405897114178							544.6281	0.0162405897114178	544.6281	0.0184142923867352	544.6281	0.0290228544776119
				1169.6312713244	-5.16069E-5	542.69972	0.0190798692199907	542.69972	0.0174325595984944							542.69972	0.0174325595984944	542.69972	0.0190798692199907	542.69972	0.0274720149253731
				1168.6670246044	-7.12781E-5	540.77135	0.0410439047174218	540.77135	0.0293522584692597							540.77135	0.0293522584692597	540.77135	0.0410439047174218	540.77135	0.0489622201492537
				1167.7027778845	-9.42142E-5	538.84298	0.0496964035497431	538.84298	0.0260743412797992							538.84298	0.0260743412797992	538.84298	0.0496964035497431	538.84298	0.0556086753731343
				1166.7385311645	-1.243891E-4	536.9146	0.0496964035497431	536.9146	0.0181775407779172							536.9146	0.0181775407779172	536.9146	0.0496964035497431	536.9146	0.0500699626865672
				1165.7742844445	-1.768994E-4	534.98623	0.0488089677720691	534.98623	0.0180285445420326							534.98623	0.0180285445420326	534.98623	0.0488089677720691	534.98623	0.0469682835820895
				1164.8100377246	-2.454515E-4	533.05785	0.0521368519383466	533.05785	0.029948243412798							533.05785	0.029948243412798	533.05785	0.0521368519383466	533.05785	0.0507346082089552
				1163.8457910046	-2.959229E-4	531.12948	0.0457029425502102	531.12948	0.0458908406524467							531.12948	0.0458908406524467	531.12948	0.0457029425502102	531.12948	0.0545009328358209
				1162.8815442846	-2.958268E-4	529.2011	0.0232951891639421	529.2011	0.0508077164366374							529.2011	0.0508077164366374	529.2011	0.0232951891639421	529.2011	0.0396571828358209
				1161.9172975646	-2.36E-4	527.27273	0.0341662774404484	527.27273	0.0555755959849435							527.27273	0.0555755959849435	527.27273	0.0341662774404484	527.27273	0.0434235074626866
				1160.9530508447	-1.390363E-4	525.34435	0.0654483886034563	525.34435	0.055426599749059							525.34435	0.055426599749059	525.34435	0.0654483886034563	525.34435	0.0733325559701492
				1159.9888041247	-4.50018E-5	523.41598	0.0880780009341429	523.41598	0.0432089084065245							523.41598	0.0432089084065245	523.41598	0.0880780009341429	523.41598	0.10058302238806
				1159.0245574047	2.12845E-5	521.4876	0.102276973376927	521.4876	0.0324811794228356							521.4876	0.0324811794228356	521.4876	0.102276973376927	521.4876	0.114097481343284
				1158.0603106848	5.6293E-5	519.55923	0.0953993460999533	519.55923	0.0229454203262233							519.55923	0.0229454203262233	519.55923	0.0953993460999533	519.55923	0.10390625
				1157.0960639648	6.2709E-5	517.63085	0.0738790284913592	517.63085	0.0125156838143036							517.63085	0.0125156838143036	517.63085	0.0738790284913592	517.63085	0.0797574626865672
				1156.1318172448	4.85193E-5	515.70248	0.0528024287716021	515.70248	0.0090887703889586							515.70248	0.0090887703889586	515.70248	0.0528024287716021	515.70248	0.0615904850746269
				1155.1675705248	2.88166E-5	513.7741	0.0399346099953293	513.7741	0.0163895859473024							513.7741	0.0163895859473024	513.7741	0.0399346099953293	513.7741	0.0531716417910448
				1154.2033238049	1.25415E-5	511.84573	0.0155301261092947	511.84573	0.014452634880803							511.84573	0.014452634880803	511.84573	0.0155301261092947	511.84573	0.0243703358208955
				1153.2390770849	-1.8075E-6	509.91736	0	509.91736	0.00879077791718946							509.91736	0.00879077791718946	509.91736	0	509.91736	0
				1152.2748303649	-1.50395E-5	507.98898	0.0332788416627744	507.98898	0.0138566499372647							507.98898	0.0138566499372647	507.98898	0.0332788416627744	507.98898	0.0283582089552239
				1151.310583645	-2.96766E-5	506.06061	0.0752101821578701	506.06061	0.0178795483061481							506.06061	0.0178795483061481	506.06061	0.0752101821578701	506.06061	0.0682369402985075
				1150.346336925	-4.54183E-5	504.13223	0.0889654367118169	504.13223	0.0172835633626098							504.13223	0.0172835633626098	504.13223	0.0889654367118169	504.13223	0.0817513992537313
				1149.382090205	-5.11651E-5	502.20386	0.0927370387669313	502.20386	0.0220514429109159							502.20386	0.0220514429109159	502.20386	0.0927370387669313	502.20386	0.0903917910447761
				1148.4178434851	-4.87642E-5	500.27548	0.0878561419897244	500.27548	0.0266703262233375							500.27548	0.0266703262233375	500.27548	0.0878561419897244	500.27548	0.0963736007462686
				1147.4535967651	-5.24616E-5	498.34711	0.0528024287716021	498.34711	0.0147506273525721							498.34711	0.0147506273525721	498.34711	0.0528024287716021	498.34711	0.0651352611940298
				1146.4893500451	-5.73985E-5	496.41873	0.0306165343297524	496.41873	0.00402289836888331							496.41873	0.00402289836888331	496.41873	0.0306165343297524	496.41873	0.0341184701492537
				1145.5251033251	-5.60805E-5	494.49036	0.0561303129378795	494.49036	0.0253293601003764							494.49036	0.0253293601003764	494.49036	0.0561303129378795	494.49036	0.0553871268656716
				1144.5608566052	-5.51748E-5	492.56198	0.080978514712751	492.56198	0.0475297992471769							492.56198	0.0475297992471769	492.56198	0.080978514712751	492.56198	0.085517723880597
				1143.5966098852	-4.89085E-5	490.63361	0.0732134516581037	490.63361	0.0372490589711418							490.63361	0.0372490589711418	490.63361	0.0732134516581037	490.63361	0.0839668843283582
				1142.6323631652	-2.80603E-5	488.70523	0.0547991592713685	488.70523	0.0171345671267252							488.70523	0.0171345671267252	488.70523	0.0547991592713685	488.70523	0.0673507462686567
				1141.6681164453	-5.2769E-6	486.77686	0.054133582438113	486.77686	0.0153466122961104							486.77686	0.0153466122961104	486.77686	0.054133582438113	486.77686	0.0657999067164179
				1140.7038697253	9.2701E-6	484.84848	0.0630079402148529	484.84848	0.0371000627352572							484.84848	0.0371000627352572	484.84848	0.0630079402148529	484.84848	0.0753264925373134
				1139.7396230053	1.83511E-5	482.92011	0.0683325548808968	482.92011	0.0573635508155583							482.92011	0.0573635508155583	482.92011	0.0683325548808968	482.92011	0.0790928171641791
				1138.7753762853	2.1411E-5	480.99174	0.0738790284913592	480.99174	0.0573635508155583							480.99174	0.0573635508155583	480.99174	0.0738790284913592	480.99174	0.0802005597014925
				1137.8111295654	1.76667E-5	479.06336	0.0678888369920598	479.06336	0.0403779799247177							479.06336	0.0403779799247177	479.06336	0.0678888369920598	479.06336	0.0748833955223881
				1136.8468828454	1.3651E-5	477.13499	0.0508056982718356	477.13499	0.0265213299874529							477.13499	0.0265213299874529	477.13499	0.0508056982718356	477.13499	0.0595965485074627
				1135.8826361254	1.46834E-5	475.20661	0.0539117234936945	475.20661	0.0402289836888331							475.20661	0.0402289836888331	475.20661	0.0539117234936945	475.20661	0.0609258395522388
				1134.9183894055	1.36643E-5	473.27824	0.0634516581036899	473.27824	0.0585555207026349							473.27824	0.0585555207026349	473.27824	0.0634516581036899	473.27824	0.070673973880597
				1133.9541426855	4.3868E-6	471.34986	0.0463685193834657	471.34986	0.0506587202007528							471.34986	0.0506587202007528	471.34986	0.0463685193834657	471.34986	0.0533931902985075
				1132.9898959655	-4.0274E-6	469.42149	0.0328351237739374	469.42149	0.0365040777917189							469.42149	0.0365040777917189	469.42149	0.0328351237739374	469.42149	0.0347831156716418
				1132.0256492455	-9.131E-7	467.49311	0.0437062120504437	467.49311	0.038888017565872							467.49311	0.038888017565872	467.49311	0.0437062120504437	467.49311	0.0414295708955224
				1131.0614025256	7.2721E-6	465.56474	0.0587926202709014	465.56474	0.0487217691342535							465.56474	0.0487217691342535	465.56474	0.0587926202709014	465.56474	0.059375
				1130.0971558056	6.1409E-6	463.63636	0.0594581971041569	463.63636	0.0569165621079046							463.63636	0.0569165621079046	463.63636	0.0594581971041569	463.63636	0.067129197761194
				1129.1329090856	2.451E-6	461.70799	0.0594581971041569	461.70799	0.0701772271016311							461.70799	0.0701772271016311	461.70799	0.0594581971041569	461.70799	0.0633628731343284
				1128.1686623657	4.2997E-6	459.77961	0.084971975712284	459.77961	0.088801756587202							459.77961	0.088801756587202	459.77961	0.084971975712284	459.77961	0.0626982276119403
				1127.2044156457	-9.421E-7	457.85124	0.128234469873891	457.85124	0.10146643663739							457.85124	0.10146643663739	457.85124	0.128234469873891	457.85124	0.0766557835820895
				1126.2401689257	-1.35331E-5	455.92287	0.142433442316674	455.92287	0.0961025721455458							455.92287	0.0961025721455458	455.92287	0.142433442316674	455.92287	0.096816697761194
				1125.2759222058	-2.357E-5	453.99449	0.102498832321345	453.99449	0.0764350690087829							453.99449	0.0764350690087829	453.99449	0.102498832321345	453.99449	0.0937150186567164
				1124.3116754858	-2.47146E-5	452.06612	0.0672232601588043	452.06612	0.0593005018820577							452.06612	0.0593005018820577	452.06612	0.0672232601588043	452.06612	0.0857392723880597
				1123.3474287658	-9.6714E-6	450.13774	0.0594581971041569	450.13774	0.0500627352572146							450.13774	0.0500627352572146	450.13774	0.0594581971041569	450.13774	0.0810867537313433
				1122.3831820458	6.9377E-6	448.20937	0.0463685193834657	448.20937	0.0396329987452949							448.20937	0.0396329987452949	448.20937	0.0463685193834657	448.20937	0.0602611940298507
				1121.4189353259	5.702E-7	446.28099	0.0335007006071929	446.28099	0.0300972396486826							446.28099	0.0300972396486826	446.28099	0.0335007006071929	446.28099	0.0392140858208955
				1120.4546886059	-1.60239E-5	444.35262	0.0315039701074264	444.35262	0.0292032622333752							444.35262	0.0292032622333752	444.35262	0.0315039701074264	444.35262	0.0365555037313433
				1119.4904418859	-2.1331E-5	442.42424	0.0359411489957963	442.42424	0.033375156838143							442.42424	0.033375156838143	442.42424	0.0359411489957963	442.42424	0.0440881529850746
				1118.526195166	-2.53092E-5	440.49587	0.0328351237739374	440.49587	0.0385900250941029							440.49587	0.0385900250941029	440.49587	0.0328351237739374	440.49587	0.036777052238806
				1117.561948446	-3.15079E-5	438.56749	0.030394675385334	438.56749	0.038888017565872							438.56749	0.038888017565872	438.56749	0.030394675385334	438.56749	0.0330107276119403
				1116.597701726	-2.52366E-5	436.63912	0.0377160205511443	436.63912	0.0396329987452949							436.63912	0.0396329987452949	436.63912	0.0377160205511443	436.63912	0.0456389925373134
				1115.633455006	-1.28493E-5	434.71074	0.0461466604390472	434.71074	0.0470828105395232							434.71074	0.0470828105395232	434.71074	0.0461466604390472	434.71074	0.0578241604477612
				1114.6692082861	-1.2675E-5	432.78237	0.0476996730499766	432.78237	0.0505097239648683							432.78237	0.0505097239648683	432.78237	0.0476996730499766	432.78237	0.0615904850746269
				1113.7049615661	-2.5385E-5	430.85399	0.0372723026623073	430.85399	0.054383626097867							430.85399	0.054383626097867	430.85399	0.0372723026623073	430.85399	0.0587103544776119
				1112.7407148461	-4.03411E-5	428.92562	0.0266230733302195	428.92562	0.0691342534504391							428.92562	0.0691342534504391	428.92562	0.0266230733302195	428.92562	0.0564948694029851
				1111.7764681262	-5.23662E-5	426.99725	0.0239607659971976	426.99725	0.0850768506900878							426.99725	0.0850768506900878	426.99725	0.0239607659971976	426.99725	0.0553871268656716
				1110.8122214062	-6.7167E-5	425.06887	0.0279542269967305	425.06887	0.0856728356336261							425.06887	0.0856728356336261	425.06887	0.0279542269967305	425.06887	0.0611473880597015
				1109.8479746862	-8.27546E-5	423.1405	0.0275105091078935	423.1405	0.0701772271016311							423.1405	0.0701772271016311	423.1405	0.0275105091078935	423.1405	0.0644706156716418
				1108.8837279662	-8.42493E-5	421.21212	0.0317258290518449	421.21212	0.050956712672522							421.21212	0.050956712672522	421.21212	0.0317258290518449	421.21212	0.0618120335820895
				1107.9194812463	-7.34842E-5	419.28375	0.0372723026623073	419.28375	0.0366530740276035							419.28375	0.0366530740276035	419.28375	0.0372723026623073	419.28375	0.0567164179104478
				1106.9552345263	-5.9816E-5	417.35537	0.0359411489957963	417.35537	0.0286072772898369							417.35537	0.0286072772898369	417.35537	0.0359411489957963	417.35537	0.0509561567164179
				1105.9909878063	-4.63721E-5	415.427	0.0392690331620738	415.427	0.0238393977415307							415.427	0.0238393977415307	415.427	0.0392690331620738	415.427	0.0518423507462687
				1105.0267410864	-3.96833E-5	413.49862	0.0377160205511443	413.49862	0.0207104767879548							413.49862	0.0207104767879548	413.49862	0.0377160205511443	413.49862	0.0489622201492537
				1104.0624943664	-4.64614E-5	411.57025	0.0379378794955628	411.57025	0.0181775407779172							411.57025	0.0181775407779172	411.57025	0.0379378794955628	411.57025	0.0476329291044776
				1103.0982476464	-6.06997E-5	409.64187	0.0403783278841663	409.64187	0.0190715181932246							409.64187	0.0190715181932246	409.64187	0.0403783278841663	409.64187	0.0498484141791045
				1102.1340009265	-5.73422E-5	407.7135	0.0392690331620738	407.7135	0.0232434127979925							407.7135	0.0232434127979925	407.7135	0.0392690331620738	407.7135	0.0513992537313433
				1101.1697542065	-3.41834E-5	405.78512	0.0350537132181224	405.78512	0.0251803638644918							405.78512	0.0251803638644918	405.78512	0.0350537132181224	405.78512	0.048076026119403
				1100.2055074865	-2.17271E-5	403.85675	0.02950723960766	403.85675	0.025478356336261							403.85675	0.025478356336261	403.85675	0.02950723960766	403.85675	0.0420942164179104
				1099.2412607665	-2.17773E-5
				1098.2770140466	-1.93603E-5
				1097.3127673266	-1.89236E-5
				1096.3485206066	-2.06212E-5
				1095.3842738867	-1.76832E-5
				1094.4200271667	-1.49543E-5
				1093.4557804467	-1.6688E-5
				1092.4915337267	-2.09216E-5
				1091.5272870068	-2.90542E-5
				1090.5630402868	-3.29809E-5
				1089.5987935668	-2.04384E-5
				1088.6345468469	-5.033E-7
				1087.6703001269	1.10903E-5
				1086.7060534069	1.62835E-5
				1085.7418066869	1.38898E-5
				1084.777559967	-7.1793E-6
				1083.813313247	-3.67725E-5
				1082.849066527	-5.17384E-5
				1081.8848198071	-4.4901E-5
				1080.9205730871	-2.73897E-5
				1079.9563263671	-1.2235E-5
				1078.9920796472	-3.0887E-6
				1078.0278329272	2.6607E-6
				1077.0635862072	1.47209E-5
				1076.0993394872	3.66786E-5
				1075.1350927673	5.81475E-5
				1074.1708460473	7.32289E-5
				1073.2065993273	7.82475E-5
				1072.2423526074	6.07353E-5
				1071.2781058874	2.44611E-5
				1070.3138591674	2.43E-7
				1069.3496124474	9.096E-7
				1068.3853657275	1.5377E-5
				1067.4211190075	3.87201E-5
				1066.4568722875	4.83116E-5
				1065.4926255676	2.42713E-5
				1064.5283788476	-1.94713E-5
				1063.5641321276	-6.3473E-5
				1062.5998854076	-7.35562E-5
				1061.6356386877	-4.49038E-5
				1060.6713919677	-1.55483E-5
				1059.7071452477	5.5634E-6
				1058.7428985278	1.74466E-5
				1057.7786518078	8.6518E-6
				1056.8144050878	-1.00764E-5
				1055.8501583679	-2.05441E-5
				1054.8859116479	-1.85006E-5
				1053.9216649279	-1.27891E-5
				1052.9574182079	-1.49373E-5
				1051.993171488	-2.4283E-5
				1051.028924768	-3.23251E-5
				1050.064678048	-3.54511E-5
				1049.1004313281	-3.5987E-5
				1048.1361846081	-3.60559E-5
				1047.1719378881	-3.44441E-5
				1046.2076911681	-3.11435E-5
				1045.2434444482	-2.79623E-5
				1044.2791977282	-2.52556E-5
				1043.3149510082	-2.53279E-5
				1042.3507042883	-2.87057E-5
				1041.3864575683	-3.05134E-5
				1040.4222108483	-3.0886E-5
				1039.4579641284	-3.33267E-5
				1038.4937174084	-3.62248E-5
				1037.5294706884	-3.68263E-5
				1036.5652239684	-3.54252E-5
				1035.6009772485	-3.39603E-5
				1034.6367305285	-3.50476E-5
				1033.6724838085	-3.89292E-5
				1032.7082370886	-3.97858E-5
				1031.7439903686	-3.32598E-5
				1030.7797436486	-2.47998E-5
				1029.8154969286	-2.19618E-5
				1028.8512502087	-2.30108E-5
				1027.8870034887	-2.24966E-5
				1026.9227567687	-2.05242E-5
				1025.9585100488	-1.99462E-5
				1024.9942633288	-2.09851E-5
				1024.0300166088	-2.3186E-5
				1023.0657698888	-2.60027E-5
				1022.1015231689	-2.6411E-5
				1021.1372764489	-2.38577E-5
				1020.1730297289	-2.27742E-5
				1019.208783009	-2.55642E-5
				1018.244536289	-3.06146E-5
				1017.280289569	-3.34251E-5
				1016.3160428491	-3.24821E-5
				1015.3517961291	-3.19386E-5
				1014.3875494091	-3.46724E-5
				1013.4233026891	-3.75382E-5
				1012.4590559692	-3.59648E-5
				1011.4948092492	-3.07177E-5
				1010.5305625292	-2.57443E-5
				1009.5663158093	-2.24249E-5
				1008.6020690893	-2.09654E-5
				1007.6378223693	-2.02424E-5
				1006.6735756493	-1.96839E-5
				1005.7093289294	-2.02052E-5
				1004.7450822094	-1.8105E-5
				1003.7808354894	-1.38713E-5
				1002.8165887695	-1.48558E-5
				1001.8523420495	-2.1041E-5
				1000.8880953295	-2.28661E-5
				999.9238486096	-1.85152E-5
